# Supplementary material for: A User's Guide to a Data Base of the Diversity of Pseudomonas syringae and Its Application to Classifying Strains in This Phylogenetic Complex
Source: PLoS One. 2014 Sep 3;9(9):e105547. doi: 10.1371/journal.pone.0105547 (PMC4153583; doi:10.1371/journal.pone.0105547)
Supplement: Figure S1 — Bayesian trees constructed on concatenated sequences (cts, gyrB, gapA and rpoD) (A) and on only the cts sequence (B) for 216 P. syringae strains. Names of the strains were indicated at tree branches and trees were rooted on PAO1 and Pf-5. (XLSX) [file pone.0105547.s001.xlsx]

## Sheet: Figure S1
	Figure S1. Bayesian trees constructed on concatenated sequences (cts, gyrB, gapA and rpoD) (A) and on only the cts sequence (B) for 216 P. syringae strains. Name of the strains are indicated at tree branches and trees were rooted on PAO1 and Pf-05.
