# Supplementary material for: A User's Guide to a Data Base of the Diversity of Pseudomonas syringae and Its Application to Classifying Strains in This Phylogenetic Complex
Source: PLoS One. 2014 Sep 3;9(9):e105547. doi: 10.1371/journal.pone.0105547 (PMC4153583; doi:10.1371/journal.pone.0105547)
Supplement: Figure S2 — Scatter plots of the Multiple Correspondence Analysis outputs representing each phenotype. Each plot displays the categories for each phenotype and each dot represents an isolate. (XLSX) [file pone.0105547.s002.xlsx]

## Sheet: Feuil1
			Figure S2. Scatter plots of the Multiple Correspondence Analysis outputs representing each phenotype. Each plot displays the categories for each phenotype and each dot represents an isolate.
			“Fluo” represents fluorescence; ”Ox”, oxidase; ”Aes”, aesculine; “Lev”, levan production; “Suc”, sucrose utilization; “PR”, induction of potato rot; “Tart”, D(-)tartrate utilization; “HR”, induction of the hypersensitive response; “INA”, Ice nucleation activity; “AGR”, aggressiveness on cantaloupe and “SYR”, production of syringomycin-like toxins (see details in material and methods)
