# Supplementary material for: A User's Guide to a Data Base of the Diversity of Pseudomonas syringae and Its Application to Classifying Strains in This Phylogenetic Complex
Source: PLoS One. 2014 Sep 3;9(9):e105547. doi: 10.1371/journal.pone.0105547 (PMC4153583; doi:10.1371/journal.pone.0105547)
Supplement: Table S1 — Strain information, phenotypic tests, and cts sequences of the 836 strains used in this study. Phylogroup affiliation was assigned for each strain. (XLSX) [file pone.0105547.s003.xlsx]

## Sheet: Table S1
	Table S1. Strain information, phenotypic tests and cts sequences of the 836 P. syringae strains used in this study. Phylogroup affiliation was assigned for each strain.
	The 836 strains used in this study are: 830 Pseudomonas syringae strains, 6 non-P. syringae strains, P. aeruginosa PAO, P. protegens Pf-5, P. rhizosphaerae 6B4, two P. graminis strain and strain LzW4
	Origin								Phenotype																			Genotype
Alphabetic order	Strain name (in purple : strains used in the MLST study)	Year of isolation	Identification at reception (synonym names of strains are in parentheses)	Reference (describing isolation of the strain when possible. See below for the complete references )	Origin (country, region)	Substrate	Substrate category		Strain name (in purple : strains used in the MLST study)	Fluorescence	Oxydase	Arginin	Aesculin	Levan	Sucrose	Potato Rota	D(-) tartrate	HRa	INAb	INA T°C	Pathognicity on cantaloupec	Agr Mean (µ)	Frequency of plant with symptoms (F)	Syringomycin productiond	Syringomycin Inhibition zone (mm)	Used for phenotypic study		Strain name (in purple : strains used in the MLST study)	Phylogroup	Partial sequence of cts gene (409 bp)	Phylogenic classification with	NCBI accession number of cts sequences	PAMDB accession to sequences used in MLST analysis	NCBI Accession to genome
1	233	2009	P. syringae pv. syringae	This study (Isolated by Servizio Fitosanitario della Regione Emilia-Romagna)	Italy (Ravenna)	Beta vulgaris	Plant		233	+	-	-	+	+	+	-	-	+	+	-3	+	1.66	0.91	+	1.2	YES		233	PG 02d	CACCGGCCGCTTCACATTTGACCCTGGTTTC-ATGTCCACGGCGTC-TTGCGATTCGAAGATCACCTACATCGATGGTGACAATGGCATTCTGCTGCACCGCGGCTACCCGATCGAACAACTGGCCGAGCAGTCCGACTACCTCGAAA-CCTGCTACCTGCTGCTCAACGGCGAACTGCCCACCGCCGAGCAGAAAGCCCAGTTCGTGGCCGTGGTCAAGAACCACACGATGGTTCACGAGCAACTCAAGACCTTTTTCAACGGTTTCCGTCGCGACGCCCACCCGATGGCCGTCATGTGTGGCGTAGTCGGTGCCCTGTCAGCGTTCTACCACGACTCGCTGGACATCAATAACCCGCAGCACCGCGAGATTTCCGCGGTACGCCTGGTCGCCAAG-A…	cts	KJ877792	NA	NA
2	241	2009	P. viridiflava	This study (Isolated by Servizio Fitosanitario della Regione Emilia-Romagna)	Italy (Ravenna)	Actinidia deliciosa	Plant		241	+	-	-	+	-	-	+	+	v	-	-10	-	0.00	0.00	-	0	YES		241	PG 07a	CACCGGCCGCTTCACATTCGACCCTGGCTTC-ATGTCGACCGCCTC-TTGCGAGTCGAAGATCACCTACATCGATGGTGACAACGGAATCCTGCTGCACCGCGGCTACCCTATCGAACAACTGGCCCAGCACTCCGACTACCTGGAGA-CCTGCTACCTGCTGCTCAATGGCGAATTGCCGACCGCCGAGCAGAAAGCCCAGTTCGTCGCCGTGGTCAAGAACCACACGATGGTCCACGAACAGCTCAAGACCTTTTTCAACGGCTTCCGTCGCGACGCCCACCCGATGGCCGTCATGTGCGGCGTGGTCGGCGCGCTTTCAGCGTTCTACCACGACTCGCTGGACATCAATAATCCGCAGCACCGCGAGATTTCCGCCGTACGCCTGGTCGCCAAG-A…	cts	KJ877793	NA	NA
3	508	1990/1991	P. syringae	Burr et aL 1996	USA (Geneva, New york)	Malus pumila, leaf	Plant		508	+	-	-	+	-	+	-	-	-	+	-7	-	0.00	0.00	+	8	YES		508	PG 02c	CACCGGCCGCTTCACATTTGACCCTGGCTTC-ATGTCCACGGCCTC-TTGCGATTCGAAGATCACCTACATCGACGGTGACAATGGCATTCTGCTGCACCGCGGCTATCCGATCGAACAACTGGCCGAGCAGTCCGACTACCTGGAAA-CCTGCTACCTGCTGCTCAACGGCGAACTGCCCACCGCCGAGCAGAAAGCCCAGTTCGTGGCCGTGGTCAAGAACCACACGATGGTTCACGAACAGCTCAAGACCTTTTTCAACGGTTTCCGCCGTGACGCCCACCCGATGGCCGTCATGTGTGGTGTAGTCGGCGCCCTGTCAGCGTTCTACCACGACTCCCTGGACATCAATAACCCGCAGCACCGCGAGATTTCCGCGGTCCGCCTGGTTGCCAAG-A…	MLST	KJ877794	http://genome.ppws.vt.edu/cgi-bin/MLST/home.pl	NA
4	601	1966	P. syringae pv. aptata (Ptt601, MAFF 301008, NIAS P1-3-1)	NIAS Genebank (http://www.gene.affrc.go.jp/databases-micro_search_detail_en.php?maff=301008)	Japan (Kagawa)	Beta vulgaris	Plant		601	+	-	-	+	NAe	NA	NA	NA	-	NA	NA	NA	NA	NA	NA	NA	NO		601	PG 02b	CACCGGCCGCTTCACATTTGACCCTGGTTTC-ATGTCCACGGCCTC-TTGCGATTCGAAGATCACCTACATCGATGGTGATAATGGCATTCTGCTACACCGCGGCTACCCGATCGAACAACTGGCCGAGCAGTCCGACTATCTCGAAA-CCTGCTACCTGCTGCTCAACGGTGAACTGCCCACCGCCGAGCAGAAAGCCCAGTTCGTGGCCGTGGTCAAGAACCACACGATGGTTCACGAACAGCTCAAGACCTTTTTCAACGGTTTCCGCCGCGACGCCCACCCGATGGCCGTCATGTGTGGCGTAGTCGGCGCCCTGTCAGCGTTCTACCACGACTCACTGGACATCAATAACCCGCAGCACCGCGAGATTTCTGCGGTCCGCCTGGTCGCCAAA-A…	MLST	NA	http://genome.ppws.vt.edu/cgi-bin/MLST/home.pl	NA
5	784	2010	P. syringae pv. actinidiae	This study (Isolated by DAFNE, Tuscia University Italy)	Portugal	Actinidia deliciosa	Plant		784	-	-	-	+	-	+	-	-	+	+	-4	-	0.00	0.00	-	0	YES		784	PG 01b	CACCGGCCGCTTCACATTTGACCCTGGTTTC-ATGTCCACGGCCTC-TTGCGAGTCGAAGATCACCTACATCGATGGTGACAACGGAATTCTGCTGCACCGCGGCTACCCGATCGAACAACTGGCCGAGCAGTCCGATTATCTCGAGA-CCTGCTACCTGTTGCTCAACGGCGAGCTGCCAACCGCCGAACAGAAAGCCCAGTTCGTGGCCGTGGTCAAGAACCACACGATGGTTCACGAACAACTCAAGACCTTCTTCAACGGCTTTCGCCGTGACGCCCACCCGATGGCCGTCATGTGCGGTGTAGTCGGCGCCCTGTCGGCGTTCTACCACGATTCGCTGGACATCAATAACCCGCAGCACCGCGAAATTTCGGCTGTACGCCTGGTCGCCAAG-A…	cts	KJ877795	NA	NA
6	1644	1971	P. syringae pv. phaseolicola (JD17, Pph1644, NCPPB 2435)	Baltrus et al. 2012	USA	Vigna radiata	Plant		1644	+	-	-	-	+	+	-	-	+	+	-7	-	0.00	0.00	-	0	YES		1644	PG 03	CACCGGCCGCTTCACATTTGACCCTGGCTTC-ATGTCCACGGCCTC-TTGCGATTCGAAGATCACCTACATTGATGGTGACAATGGCATTCTGCTGCACCGCGGCTACCCGATCGAACAACTGGCCGAGCAGTCCGATTACCTCGAAA-CCTGCTACCTGCTGCTCAACGGCGAACTGCCGACCGCCGAACAGAAAGCCCAGTTCGTGGCCGTGGTCAAGAACCACACGATGGTTCACGAGCAACTCAAGACCTTCTTCAACGGCTTTCGTCGCGACGCCCACCCGATGGCCGTCATGTGCGGCGTAGTCGGTGCCCTGTCAGCGTTCTACCACGACTCGCTGGACATCAATAACCCGCAGCACCGCGAGATTTCCGCTGTACGCCTGGTGGCCAAG-A…	cts	NA	NA	AGAS00000000
7	2708	1990	P. syringae pv. phaseolicola (JD18, Pph 2708, Taylor 2708 A, CFBP 3646)	Saunier et al. 1996	Malawi	Phaseolus vulgaris	Plant		2708	+	-	-	-	+	+	-	-	+	-	-10	-	0.00	0.00	-	0	YES		2708	PG 03	CACCGGCCGCTTCACATTTGACCCTGGCTTC-ATGTCCACGGCCTC-TTGCGATTCGAAGATCACCTACATTGATGGTGACAATGGCATTCTGCTGCACCGCGGCTACCCGATCGAACAACTGGCCGAGCAGTCCGATTACCTCGAAA-CCTGCTACCTGCTGCTCAACGGCGAACTGCCGACCGCCGAACAGAAAGCCCAGTTCGTGGCCGTGGTCAAGAACCACACGATGGTTCACGAGCAACTCAAGACCTTCTTCAACGGCTTTCGTCGCGACGCCCACCCGATGGCCGTCATGTGCGGCGTAGTCGGTGCCTTGTCAGCGTTCTACCACGACTCGCTGGACATCAATAACCCGCAGCACCGCGAGATTTCCGCTGTACGCCTGGTGGCCAAG-A…	cts	NA	NA	NA
8	18882	2010	P. syringae pv. actinidiae (ICMP 18882, T10_05196)	Everett et al. 2011	New Zealand (Motueka Nelson)	Actinidia chinensis	Plant		18882	+	-	-	+	-	+	-	-	-	+	-4	-	0.00	0.00	-	0	YES		18882	PG 01b	CACCGGCCGCTTCACATTTGACCCTGGCTTC-ATGTCCACGGCCTC-TTGCGAGTCGAAGATCACCTACATCGATGGTGACAACGGAATTCTGCTGCACCGCGGCTACCCTATCGAACAACTGGCCGAGCAGTCCGATTACCTCGAGA-CCTGCTACCTGCTGCTCAACGGCGAGCTGCCAACCGCCGAACAGAAAGCCCAGTTCGTGGCCGTGGTCAAGAACCACACGATGGTTCATGAACAACTCAAGACCTTCTTCAACGGCTTTCGCCGTGACGCCCACCCGATGGCCGTCATGTGCGGTGTAGTCGGCGCGCTGTCGGCGTTCTACCACGATTCGCTGGACATCAATAACCCGCAGCACCGCGAAATTTCGGCTGTACGCCTGGTCGCCAAG-A…	cts	NA	NA	NA
9	0893_23	1969	P. syringae pv. aesculi (JD01, NCPPB 3681, Pae0893 23)	Durpagal 1971 cited by Green et al. 2010	India	Aesculus hippocastanum	Plant		0893_23	-	-	-	-	+	+	-	-	+	-	-10	-	0.00	0.00	-	0	YES		0893_23	PG 03	CACCGGCCGCTTCACATTTGACCCTGGCTTC-ATGTCCACGGCCTC-TTGCGATTCGAAGATCACCTACATTGATGGTGACAATGGCATTCTGCTGCACCGCGGCTACCCGATCGAACAACTGGCCGAGCAGTCCGACTACCTCGAAA-CCTGCTACCTGCTGCTCAACGGCGAACTGCCGACCGCCGAACAGAAAGCCCAGTTCGTGGCCGTGGTCAAGAACCACACGATGGTTCACGAGCAACTCAAGACCTTCTTCAACGGCTTTCGTCGCGACGCCCACCCGATGGCCGTCATGTGCGGCGTAGTCGGTGCCCTGTCAGCGTTCTACCACGACTCGCTGGACATCAATAACCCGCAGCACCGCGAGATTTCCGCTGTACGCCTGGTGGCCAAG-A…	MLST	NA	http://genome.ppws.vt.edu/cgi-bin/MLST/home.pl	AEAD00000000
10	1_6	1991	P. syringae pv. oryzae (I_6, JD12, MAFF 311107)	Takeuchi et al. 1992	Japan (Hokkaidou)	Oryza sativa	Plant		1_6	+	-	-	+	+	+	-	-	+	+	-4	-	0.08	0.08	-	0	YES		1_6	PG 04	CACCGGCCGCTTCACATTTGACCCTGGCTTC-ATGTCCACGGCATC-TTGCGAGTCGAAGATCACCTACATCGATGGTGACAACGGAATCCTGCTTCACCGCGGCTACCCTATCGAACAACTGGCCGAGCAGTCCGATTACCTCGAAA-CCTGTTACCTGCTGCTCAACGGCGAATTGCCGACCGCCGAACAAAAAGCCCAGTTTGTGGCCGTGGTCAAGAACCACACGATGGTTCACGAGCAACTCAAGACATTTTTCAACGGCTTCCGCCGCGATGCCCACCCGATGGCCGTCATGTGCGGCGTAGTCGGCGCCCTTTCTGCGTTCTATCACGACTCGCTGGACATCAATAACCCGCAGCACCGCGAAATTTCGGCAGTGCGCCTGGTAGCCAAG-A…	MLST	NA	http://genome.ppws.vt.edu/cgi-bin/MLST/home.pl	ABZR00000000
11	13B3	2004	P. graminis	Amato et al. 2007	France (Puy de Dôme, 63)	Water phase of Cloud	Fresh water & epilithic biofilm		13B3	NA	NA	NA	NA	NA	NA	NA	NA	NA	NA	NA	NA	NA	NA	NA	NA	NO		13B3	P. graminis	CACCGGACGCTTCACATTCGACCCAGGCTTC-ATGTCCACCGCCTC-ATGCGAATCCAAGATCACCTACATCGACGGTGACAACGGCATTCTTCTGCATCGCGGCTACCCGATCGAACAGCTGGCCGAGCAATCGGACTACCTGGAAA-CCTGCTACCTGCTGCTTAACGGCGAACTGCCAACCGCCGAGCAAAAAGCCGAATTCGTCGTCACCGTGAAGAATCACACCATGGTGCACGAGCAACTGAAGACCTTCTTCAACGGTTTCCGTCGCGACGCCCACCCGATGGCCGTCATGTGCGGTGTGGTCGGCGCCCTGTCGGCGTTCTACCACGACTCCCTGGACATCAATAATCCGCAGCACCGTGAAATCTCCGCGATCCGTCTGGTCGCCAAG-A…	MLST	KJ877796	http://genome.ppws.vt.edu/cgi-bin/MLST/home.pl	NA
12	36_1	1983	P. syringae pv. oryzae (MAFF 301538)	Kuwata et al. 1985	Japan (Aomori)	Oryza sativa	Plant		36_1	NA	NA	NA	NA	NA	NA	NA	NA	NA	NA	NA	NA	NA	NA	NA	NA	NO		36_1	PG 04	CACCGGCCGCTTCACATTTGACCCTGGCTTC-ATGTCCACGGCATC-TTGCGAGTCGAAGATCACCTACATCGATGGTGACAATGGAATCCTGCTTCACCGCGGCTACCCTATCGAACAACTGGCCGAGCAGTCCGATTACCTCGAAA-CCTGTTACCTGCTGCTCAACGGCGAATTGCCGACCGCCGAACAGAAAGCCCAGTTTGTGGCCGTGGTCAAGAACCACACGATGGTTCACGAGCAACTCAAGACATTTTTCAACGGCTTCCGCCGCGATGCCCACCCGATGGCCGTCATGTGCGGCGTAGTCGGCGCCCTTTCTGCGTTCTATCACGACTCGCTGGACATCAATAACCCGCAGCACCGCGAAATTTCGGCAGTGCGCCTGGTAGCCAAG-A…	MLST	NA	http://genome.ppws.vt.edu/cgi-bin/MLST/home.pl	NA
13	38B9	2010	P. graminis	Vaïtilingom et al 2012	France	Water phase of Cloud	Fresh water & epilithic biofilm		38B9	NA	NA	NA	NA	NA	NA	NA	NA	NA	NA	NA	NA	NA	NA	NA	NA	NO		38B9	P. graminis	CACCGGACGCTTCACATTCGACCCAGGCTTC-ATGTCCACCGCTTC-ATGCGAATCGAAGATCACCTACATCGATGGTGACAACGGCATTCTCCTGCATCGCGGCTACCCGATCGAACAGCTGGCCGAGCAATCGGACTACCTGGAAA-CCTGCTACCTGCTGCTCAACGGCGAACTGCCGACCGCCGAGCAAAAGGCCGAATTCGTCGTCACCGTGAAGAATCACACCATGGTGCACGAGCAACTCAAGACCTTCTTCAACGGTTTCCGTCGCGACGCCCACCCGATGGCCGTCATGTGTGGCGTGGTCGGTGCCCTCTCGGCGTTCTACCACGACTCCCTGGACATCAATAACCCGCAGCACCGCGAAATCTCCGCGATCCGCCTGGTCGCCAAG-A…	MLST	KJ877797	http://genome.ppws.vt.edu/cgi-bin/MLST/home.pl	NA
14	6B4	2004	P. rhizosphaerae	Amato et al. 2007	France	Water phase of Cloud	Fresh water & epilithic biofilm		6B4	NA	NA	NA	NA	NA	NA	NA	NA	NA	NA	NA	NA	NA	NA	NA	NA	NO		6B4	P. rhizosphaerae	CACCGGACGCTTCACATTCGACCCAGGCTTC-ATGTCCACCGCCTC-ATGCGAATCCAAGATCACCTACATCGACGGTGACAACGGCATCCTGCTGCACCGCGGCTACCCGATCGAGCAACTGGCCGAGCAGTCGGACTACCTCGAAA-CCTGCTACCTGCTGCTCAACGGCGAATTGCCGACTGCCGAGCAGAAGGCGCAATTCGTCGTCACCGTGAAGAATCACACCATGGTGCACGAGCAGCTGAAGACCTTCTTCAACGGTTTCCGCCGCGACGCCCACCCGATGGCCGTGATGTGCGGCGTCGTCGGGGCCCTCTCGGCGTTCTACCACGACTCGCTGGACATCAATAACCCGCAACACCGCGAGATTTCCGCGATCCGCCTGGTCGCCAAG-A…	MLST	KJ877798	http://genome.ppws.vt.edu/cgi-bin/MLST/home.pl	NA
15	83.1	NA	P. cichorii	Cottyn et al. 2011	USA (Arizona)	NA	Plant		83.1	+	+	-	+	-	-	-	-	+	-	-10	+	0.33	0.25	+	15	YES		83.1	PG 11	CACCGGCCGCTTCACATTCGACCCTGGCTTC-ATGTCGACCGCCTC-TTGCGAGTCGAAGATCACCTACATTGATGGTGACAATGGCATTCTGCTGCACCGCGGTTATCCGATCGAGCAACTGGCCGAACAGTCCGATTATCTGGAAA-CCTGCTACCTTCTGCTCAACGGCGAATTGCCGACCAGCGAACAGAAAGCCCAGTTCGTTGCCGTGGTCAAGAACCACACCATGGTTCACGAACAGCTGAAGAGCTTCTTCAACGGCTTCCGCCGCGACGCCCACCCGATGGCTGTCATGTGCGGCGTGGTTGGTGCCCTGTCCGCGTTCTACCACGACTCGCTGGACATCAATAACCCGCAACACCGCGAAATTTCTGCAGTGCGCCTGGTCGCCAAG-A…	MLST	KJ877799	http://genome.ppws.vt.edu/cgi-bin/MLST/home.pl	NA
16	AF0005	2003	P. syringae	This study	New Zealand (Whakapapanui stream)	Stream water	Fresh water & epilithic biofilm		AF0005	+	-	-	+	-	+	-	-	+	+	-5	-	0.00	0.00	+	6	YES		AF0005	PG 02b	CACCGGCCGCTTCACATTTGACCCTGGTTTC-ATGTCCACGGCCTC-TTGCGATTCGAAGATCACCTACATCGATGGTGATAATGGCATTCTGCTACACCGCGGCTACCCGATCGAACAACTGGCCGAGCAGTCCGACTATCTCGAAA-CCTGCTACCTGCTGCTCAACGGTGAACTGCCCACCGCCGAGCAGAAAGCCCAGTTCGTGGCCGTGGTCAAGAACCACACGATGGTTCACGAACAGCTCAAGACCTTTTTCAACGGTTTCCGCCGCGACGCCCACCCGATGGCCGTCATGTGTGGCGTAGTCGGCGCCCTGTCAGCGTTCTACCACGACTCACTGGACATCAATAACCCGCAGCACCGCGAGATTTCTGCGGTCCGCCTGGTCGCCAAA-A…	cts	KJ877800	NA	NA
17	AF0007	2003	P. syringae	Bartoli et al. submitted	New Zealand (Whakapapanui stream)	Stream water	Fresh water & epilithic biofilm		AF0007	+	-	-	+	+	+	-	+	+	+	-5	-	0.00	0.00	-	0	YES		AF0007	PG 01b	CACCGGCCGCTTCACATTTGACCCTGGTTTC-ATGTCCACGGCCTC-TTGCGAGTCGAAGATCACCTACATCGATGGTGACAACGGAATTCTGCTGCACCGCGGCTACCCGATCGAACAACTGGCCGAGCAGTCCGATTACCTCGAGA-CCTGCTACCTGTTGCTCAACGGCGAGCTGCCAACCGCCGAACAGAAAGCCCAGTTCGTGGCCGTGGTCAAGAACCACACAATGGTTCACGAACAACTCAAGACCTTCTTCAACGGCTTTCGCCGTGACGCCCACCCGATGGCCGTCATGTGCGGTGTAGTCGGCGCCCTGTCGGCGTTCTACCACGATTCGCTCGACATCAATAACCCGCAGCACCGCGAAATTTCGGCTGTACGCCTGGTCGCCAAG-A…	MLST	KJ877801	http://genome.ppws.vt.edu/cgi-bin/MLST/home.pl	NA
18	AF0012	2003	P. syringae	This study	New Zealand (Whakapapanui stream)	Stream water	Fresh water & epilithic biofilm		AF0012	+	-	-	+	-	+	-	-	+	-	-10	-	0.00	0.00	+	10	YES		AF0012	PG 02b	CACCGGCCGCTTCACATTTGACCCTGGTTTC-ATGTCCACGGCCTC-TTGCGATTCGAAGATCACCTACATCGATGGTGATAATGGCATTCTGCTACATCGCGGCTACCCGATCGAACAACTGGCCGAGCAGTCCGACTACCTCGAAA-CCTGCTACCTGCTGCTCAACGGTGAACTGCCCACCGCCGAGCAGAAAGCCCAGTTCGTGGCCGTGGTCAAGAATCACACGATGGTTCACGAACAGCTCAAGACCTTTTTCAACGGTTTCCGCCGCGACGCCCACCCGATGGCCGTCATGTGTGGCGTAGTCGGCGCCCTGTCAGCGTTCTACCACGACTCGCTGGACATCAATAACCCGCAGCACCGCGAGATTTCCGCGGTCCGCCTGGTCGCCAAG-A…	cts	KJ877802	NA	NA
19	AF0015	2003	P. syringae	Bartoli et al. submitted	New Zealand (Whakapapanui stream)	Stream water	Fresh water & epilithic biofilm		AF0015	+	-	-	+	-	+	-	+	+	-	-10	-	0.00	0.00	-	0	YES		AF0015	PG 01b	CACCGGCCGCTTCACATTTGACCCTGGTTTC-ATGTCCACGGCCTC-TTGCGAGTCGAAGATCACCTACATTGACGGTGACAACGGAATTCTGCTGCACCGCGGTTACCCGATCGAACAACTGGCCGAGCAGTCCGATTACCTCGAGA-CCTGCTACCTGTTGCTCAACGGCGAGCTGCCAACCGCCGAACAGAAAGCCCAGTTCGTGGCCGTGGTCAAGAACCACACAATGGTTCACGAACAACTCAAGACCTTCTTCAACGGCTTTCGCCGTGACGCCCACCCGATGGCCGTCATGTGCGGTGTAGTCGGCGCCCTGTCGGCGTTCTACCACGATTCGCTCGACATCAATAACCCGCAGCACCGCGAAATTTCGGCTGTACGCCTGGTCGCCAAG-A…	cts	KJ877803	NA	NA
20	AI0003	2007	P. syringae	Morris et al. 2010	New Zealand	Stream water	Fresh water & epilithic biofilm		AI0003	+	-	-	+	+	+	-	-	+	+	-4	+	2.75	1	-	0	YES		AI0003	PG 02d	CACCGGCCGCTTCACATTTGACCCTGGTTTC-ATGTCCACGGCGTC-TTGCGATTCGAAGATCACCTACATCGATGGTGACAATGGCATTCTGCTGCACCGCGGCTACCCGATCGAACAACTGGCCGAGCAGTCCGACTACCTCGAAA-CCTGCTACCTGCTGCTCAACGGCGAACTGCCCACCGCCGAGCAGAAAGCCCAGTTCGTGGCCGTGGTCAAGAACCACACGATGGTTCACGAACAGCTCAAGACCTTTTTCAACGGTTTCCGCCGCGACGCCCACCCGATGGCCGTCATGTGTGGCGTAGTCGGTGCCCTGTCAGCGTTCTACCACGACTCGCTGGACATCAATAACCCGCAGCACCGCGAGATTTCCGCGGTCCGCCTGGTCGCCAAG-A…	cts	KJ877804	NA	NA
21	AI0008	2007	P. syringae	Morris et al. 2010	New Zealand	Stream water	Fresh water & epilithic biofilm		AI0008	+	-	-	+	-	-	-	+	+	-	-10	-	0.08	0.08	-	0	YES		AI0008	PG 09b	CACCGGCCGCTTCACATTCGACCCTGGTTTC-ATGTCGACCGCCTC-TTGCGAGTCGAAGATCACCTACATCGATGGTGACAACGGAATCCTGCTGCACCGCGGCTACCCGATCGAACAACTGGCCCAGCATTCCGATTATCTGGAAA-CCTGCTACCTGCTGCTCAACGGCGAACTGCCAACCGCCGAGCAGAAAGCCCAGTTCGTCGCCGTGGTCAAGAACCACACGATGGTCCACGAACAGCTCAAGACCTTTTTCAACGGCTTCCGTCGCGACGCCCACCCGATGGCGGTCATGTGCGGCGTTGTAGGTGCCCTTTCAGCGTTCTACCACGACTCGCTGGACATCAATAACCCGCAGCACCGCGAAATTTCCGCAGTCCGCCTGGTCGCCAAG-A…	cts	KJ877805	NA	NA
22	AI0009	2007	P. syringae	Morris et al. 2010	New Zealand	Stream water	Fresh water & epilithic biofilm		AI0009	+	-	-	+	+	+	-	-	+	-	-10	-	0.00	0.00	-	0	YES		AI0009	PG 01a	CACCGGCCGCTTCACATTTGACCCTGGCTTC-ATGTCCACGGCCTC-TTGCGAGTCGAAGATCACCTACATTGATGGTGACAACGGAATTCTGCTGCACCGCGGCTACCCGATCGAACAACTGGCCGAGCAGTCCGATTACCTCGAGA-CCTGCTACCTGTTGCTCAACGGCGAGCTGCCAACCGCCGAACAGAAAGCCCAGTTCGTGGCCGTGGTCAAGAACCACACGATGGTTCACGAACAACTCAAGACCTTCTTCAACGGCTTTCGCCGTGACGCCCACCCGATGGCCGTCATGTGCGGTGTAGTCGGCGCCCTGTCGGCGTTCTACCACGATTCGCTGGACATCAATAACCCGCAGCACCGCGAAATTTCGGCTGTACGCCTGGTCGCCAAG-A…	cts	KJ877806	NA	NA
23	AI0012	2007	P. syringae	Morris et al. 2010	New Zealand	Stream water	Fresh water & epilithic biofilm		AI0012	+	-	-	+	-	-	-	-	+	-	-10	-	0.00	0.00	-	0	YES		AI0012	PG 09a	CACCGGCCGCTTCACATTCGACCCTGGTTTC-ATGTCGACCGCCTC-TTGCGAGTCGAAAATCACCTACATTGATGGTGACAACGGAATTCTGCTGCACCGCGGCTACCCTATCGAGCAACTGGCGCAGCATTCCGATTATCTGGAAA-CCTGCTACCTGCTGCTCAACGGCGAACTGCCGACCGCCGAGCAGAAAGCCCAGTTCGTCGCTGTGGTCAAGAACCACACGATGGTCCACGAACAGCTCAAGACCTTTTTCAACGGCTTCCGTCGCGACGCCCACCCGATGGCGGTCATGTGCGGCGTTGTAGGTGCCCTTTCAGCGTTCTACCACGACTCGCTGGACATCAATAACCCTCAGCACCGCGAAATTTCGGCAGTCCGCCTGGTCGCCAAG-A…	MLST	KJ877807	http://genome.ppws.vt.edu/cgi-bin/MLST/home.pl	NA
24	AI0015	2007	P. syringae	Morris et al. 2010	New Zealand	Stream water	Fresh water & epilithic biofilm		AI0015	+	-	-	+	+	+	-	-	+	+	-4	+	2.50	1	+	10	YES		AI0015	PG 02b	CACCGGCCGCTTCACATTTGACCCTGGTTTC-ATGTCCACGGCCTC-TTGCGATTCGAAGATCACCTACATCGATGGTGATAATGGCATTCTGCTACACCGCGGCTACCCGATCGAACAACTGGCCGAGCAGTCCGACTATCTCGAAA-CCTGCTACCTGCTGCTCAACGGTGAACTGCCCACCGCCGAGCAGAAAGCCCAGTTCGTGGCCGTGGTCAAGAACCACACGATGGTTCACGAACAGCTCAAGACCTTTTTCAACGGTTTCCGCCGCGACGCCCACCCGATGGCCGTCATGTGTGGCGTAGTCGGCGCCCTGTCAGCGTTCTACCACGACTCACTGGACATCAATAACCCGCAGCACCGCGAGATTTCTGCGGTCCGCCTGGTCGCCAAA-A…	MLST	KJ877808	http://genome.ppws.vt.edu/cgi-bin/MLST/home.pl	NA
25	AI0016	2007	P. syringae	Morris et al. 2010	New Zealand	Stream water	Fresh water & epilithic biofilm		AI0016	+	-	-	+	+	+	-	+	+	-	-10	-	0.25	0.25	-	0	YES		AI0016	PG 09a	CACCGGCCGCTTCACATTCGACCCTGGTTTC-ATGTCGACCGCCTC-TTGCGAGTCGAAAATCACCTACATTGATGGTGACAACGGAATTCTGCTGCACCGCGGCTACCCTATCGAGCAACTGGCGCAGCATTCCGATTATCTGGAAA-CCTGCTACCTGCTACTCAACGGCGAACTGCCGACCGCCGAGCAGAAGGCCCAGTTCGTCGCTGTGGTCAAGAACCACACGATGGTCCACGAACAGCTCAAGACCTTTTTCAACGGTTTCCGTCGCGACGCCCACCCGATGGCGGTCATGTGCGGCGTCGTAGGTGCCCTTTCAGCGTTCTACCACGACTCGCTGGACATCAATAACCCTCAGCACCGCGAAATTTCGGCAGTCCGCCTGGTCGCCAAG-A…	cts	KJ877809	NA	NA
26	AI0019	2007	P. syringae	Morris et al. 2010	New Zealand	Stream water	Fresh water & epilithic biofilm		AI0019	+	-	-	+	+	+	-	+	-	+	-3	-	0.00	0.00	+	8	YES		AI0019	PG 02c	CACCGGCCGCTTCACATTTGACCCTGGCTTC-ATGTCCACGGCCTC-TTGCGATTCGAAGATCACCTACATCGATGGTGACAATGGCATTCTGCTACACCGCGGCTACCCGATCGAACAACTGGCCGAGCAGTCCGACTACCTGGAAA-CCTGCTACCTGCTGCTCAACGGTGAACTGCCCACCGCCGAGCAGAAAGCCCAGTTCGTTGCCGTGGTCAAGAACCACACGATGGTTCACGAACAGCTCAAGACCTTTTTCAACGGTTTCCGCCGTGACGCCCACCCGATGGCCGTCATGTGTGGTGTAGTCGGCGCCCTGTCAGCGTTCTACCACGACTCTCTGGACATCAATAACCCGCAGCACCGCGAGATTTCCGCGATCCGCCTGGTTGCCAAG-A…	cts	KJ877810	NA	NA
27	AI0024	2007	P. syringae	Morris et al. 2010	New Zealand	Stream water	Fresh water & epilithic biofilm		AI0024	+	-	-	NA	NA	NA	NA	NA	+	+	-4	+	1.00	0.58	NA	NA	NO		AI0024	PG 02b	CACCGGCCGCTTCACATTTGACCCTGGTTTC-ATGTCCACGGCCTC-TTGCGATTCGAAGATCACCTACATCGATGGTGATAATGGCATTCTGCTACACCGCGGCTACCCGATCGAACAACTGGCCGAGCAGTCCGACTATCTCGAAA-CCTGCTACCTGCTGCTCAACGGTGAACTGCCCACCGCCGAGCAGAAAGCCCAGTTCGTGGCCGTGGTCAAGAACCACACGATGGTTCACGAACAGCTCAAGACCTTTTTCAACGGTTTCCGCCGCGACGCCCACCCGATGGCCGTCATGTGTGGCGTAGTCGGCGCCCTGTCAGCGTTCTACCACGACTCACTGGACATCAATAACCCGCAGCACCGCGAGATTTCTGCGGTCCGCCTGGTCGCCAAA-A…	MLST	KJ877811	http://genome.ppws.vt.edu/cgi-bin/MLST/home.pl	NA
28	AI0027	2007	P. syringae	Morris et al. 2010	New Zealand	Stream water	Fresh water & epilithic biofilm		AI0027	+	-	-	+	+	+	-	-	+	+	-4	-	0.17	0.17	+	7	YES		AI0027	PG 02b	CACCGGCCGCTTCACATTTGACCCTGGTTTC-ATGTCCACGGCCTC-TTGCGATTCGAAGATCACCTACATCGATGGTGATAATGGCATTCTGCTACACCGCGGCTACCCGATCGAACAACTGGCCGAGCAGTCCGACTATCTCGAAA-CCTGCTACCTGCTGCTCAACGGTGAACTGCCCACCGCCGAGCAGAAAGCCCAGTTCGTGGCCGTGGTCAAGAACCACACGATGGTTCACGAACAGCTCAAGACCTTTTTCAACGGCTTCCGCCGCGACGCCCACCCGATGGCCGTCATGTGTGGCGTAGTCGGCGCCCTGTCAGCGTTCTACCACGACTCACTGGACATCAATAACCCGCAGCACCGCGAGATTTCTGCGGTCCGCCTGGTCGCCAAA-A…	cts	KJ877812	NA	NA
29	AI0029	2007	P. syringae	Morris et al. 2010	New Zealand	Stream water	Fresh water & epilithic biofilm		AI0029	+	-	-	+	-	+	-	-	+	+	-4	-	0.00	0.00	+	6	YES		AI0029	PG 10b	CACCGGCCGCTTCACATTTGACCCTGGCTTC-ATGTCCACGGCATC-TTGCGAGTCGAAGATCACCTACATCGATGGTGATAACGGAATTCTGCTTCACCGCGGCTACCCGATCGAACAACTGGCCGAGCAGTCCGACTATCTGGAAA-CCTGCTACCTGCTGCTCAATGGCGAATTGCCAACCGCCGAGCAGAAAGCCCAGTTCGTTGCCGTGGTCAAAAACCACACGATGGTTCACGAACAGCTCAAGACCTTTTTCAACGGTTTCCGCCGTGATGCCCACCCGATGGCCGTCATGTGCGGCGTAGTCGGCGCCCTGTCGGCGTTCTATCACGACTCTCTGGACATCAACAACCCGCAGCACCGCGAGATTTCTGCCGTGCGCCTGGTCGCCAAG-A…	cts	KJ877813	NA	NA
30	AI0041	2007	P. syringae	Morris et al. 2010	New Zealand	Stream water	Fresh water & epilithic biofilm		AI0041	+	-	-	+	-	-	-	-	+	-	-10	-	0.17	0.08	-	0	YES		AI0041	PG 09a	CACCGGCCGCTTCACATTCGACCCTGGTTTC-ATGTCGACCGCCTC-TTGCGAGTCGAAAATCACCTACATTGATGGTGACAACGGAATTCTGCTGCACCGCGGCTACCCTATCGAGCAACTGGCGCAGCATTCCGATTATCTGGAAA-CCTGCTACCTGCTGCTCAACGGCGAACTGCCGACCGCCGAGCAGAAAGCCCAGTTCGTCGCTGTGGTCAAGAACCACACGATGGTCCACGAACAGCTCAAGACCTTTTTCAACGGTTTCCGTCGCGACGCCCACCCGATGGCGGTCATGTGCGGCGTTGTAGGTGCCCTTTCAGCGTTCTACCACGACTCGCTGGACATCAATAACCCTCAGCACCGCGAAATTTCGGCAGTCCGCCTGGTCGCCAAG-A…	cts	KJ877814	NA	NA
31	AI0042	2007	P. syringae	Morris et al. 2010	New Zealand	Stream water	Fresh water & epilithic biofilm		AI0042	+	-	-	+	-	+	-	-	+	+	-4	-	0.00	0.00	+	7	YES		AI0042	PG 02b	CACCGGCCGCTTCACATTTGACCCTGGTTTC-ATGTCCACGGCCTC-TTGCGATTCGAAGATCACCTACATCGATGGTGATAATGGCATTCTGCTACACCGCGGCTACCCGATCGAACAACTGGCCGAGCAGTCCGACTACCTCGAAA-CCTGCTACCTGCTGCTCAACGGTGAACTGCCTACCGCCGAGCAGAAAGCCCAGTTCGTGGCCGTGGTCAAGAACCACACGATGGTTCACGAACAGCTCAAGACCTTTTTCAACGGTTTCCGCCGCGACGCCCACCCGATGGCCGTCATGTGTGGCGTAGTCGGCGCCCTGTCAGCGTTCTATCACGACTCGCTGGACATCAATAACCCGCAGCACCGCGAGATTTCTGCGATCCGCCTGGTCGCCAAG-A…	MLST	KJ877815	http://genome.ppws.vt.edu/cgi-bin/MLST/home.pl	NA
32	AI0045	2007	P. syringae	Morris et al. 2010	New Zealand	Stream water	Fresh water & epilithic biofilm		AI0045	+	-	-	+	-	-	-	+	+	-	-10	-	0.00	0.00	-	0	YES		AI0045	PG 09a	CACCGGCCGCTTCACATTCGACCCTGGTTTC-ATGTCGACCGCCTC-TTGCGAGTCGAAAATCACCTACATTGATGGTGACAACGGAATTCTGCTGCACCGCGGCTACCCTATCGAGCAACTGGCGCAGCATTCCGATTATCTGGAAA-CCTGCTACCTGCTACTCAACGGCGAACTGCCGACCGCCGAGCAGAAGGCCCAGTTCGTCGCTGTGGTCAAGAACCACACGATGGTCCACGAACAGCTCAAGACCTTTTTCAACGGTTTCCGTCGCGACGCCCACCCGATGGCGGTCATGTGCGGCGTCGTAGGTGCCCTTTCAGCGTTCTACCACGACTCGCTGGACATCAATAACCCTCAGCACCGCGAAATTTCGGCAGTCCGCCTGGTCGCCAAG-A…	cts	KJ877816	NA	NA
33	AI0047	2007	P. syringae	Morris et al. 2010	New Zealand	Stream water	Fresh water & epilithic biofilm		AI0047	+	-	-	+	+	+	-	+	+	-	-10	-	0.08	0.08	-	0	YES		AI0047	PG 01a	CACCGGCCGCTTCACATTTGACCCTGGCTTC-ATGTCCACGGCCTC-TTGCGAGTCGAAGATCACCTACATTGATGGTGACAACGGAATTCTGCTGCACCGCGGCTACCCGATCGAACAACTGGCCGAGCAGTCCGATTACCTCGAGA-CCTGCTACCTGTTGCTCAACGGCGAGCTGCCAACCGCCGAACAGAAAGCCCAGTTCGTGGCCGTGGTCAAGAACCACACGATGGTTCACGAACAACTCAAGACCTTCTTCAACGGCTTTCGCCGTGACGCCCACCCGATGGCCGTCATGTGCGGTGTAGTCGGCGCCCTGTCGGCGTTCTACCACGATTCGCTGGACATCAATAACCCGCAGCACCGCGAAATTTCGGCTGTACGCCTGGTCGCCAAG-A…	cts	KJ877817	NA	NA
34	AI0053	2007	P. syringae	Morris et al. 2010	New Zealand	Stream water	Fresh water & epilithic biofilm		AI0053	+	-	-	+	-	+	-	-	-	+	-4	-	0.00	0.00	+	8	YES		AI0053	PG 02c	CACCGGCCGCTTCACATTTGACCCTGGCTTC-ATGTCCACGGCCTC-TTGCGATTCGAAGATCACCTACATCGATGGTGATAATGGCATTCTGCTGCACCGCGGCTACCCGATCGAACAACTGGCCGAGCAGTCCGACTACCTGGAAA-CCTGCTACCTGCTGCTCAACGGTGAACTGCCCACCGCCGAGCAGAAAGCCCAGTTCGTGGCCGTGGTCAAGAACCACACGATGGTTCACGAACAGCTCAAGACCTTTTTCAACGGTTTCCGCCGTGACGCCCACCCGATGGCCGTCATGTGTGGTGTAGTCGGCGCCCTGTCAGCGTTCTACCACGACTCTCTGGACATCAATAACCCGCAGCACCGCGAGATTTCCGCGATCCGCCTGGTTGCCAAG-A…	cts	KJ877818	NA	NA
35	AI0061	2007	P. syringae	Morris et al. 2010	New Zealand	Stream water	Fresh water & epilithic biofilm		AI0061	+	-	-	NA	NA	NA	NA	NA	+	+	-4	+	1.08	0.75	NA	NA	NO		AI0061	PG 02b	CACCGGCCGCTTCACATTTGACCCTGGTTTC-ATGTCCACGGCCTC-TTGCGATTCGAAGATCACCTACATCGATGGTGATAATGGCATTCTGCTACACCGCGGCTACCCGATCGAACAACTGGCCGAGCAGTCCGACTATCTCGAAA-CCTGCTACCTGCTGCTCAACGGTGAACTGCCCACCGCCGAGCAGAAAGCCCAGTTCGTGGCCGTGGTCAAGAACCACACGATGGTTCACGAACAGCTCAAGACCTTTTTCAACGGTTTCCGCCGCGACGCCCACCCGATGGCCGTCATGTGTGGCGTAGTCGGCGCCCTGTCAGCGTTCTACCACGACTCACTGGACATCAATAACCCGCAGCACCGCGAGATTTCTGCGGTCCGCCTGGTCGCCAAA-A…	MLST	KJ877819	http://genome.ppws.vt.edu/cgi-bin/MLST/home.pl	NA
36	AI0064	2007	P. syringae	Morris et al. 2010	New Zealand	Stream water	Fresh water & epilithic biofilm		AI0064	+	-	-	NA	NA	NA	NA	NA	+	+	-4	-	0.50	0.42	NA	NA	NO		AI0064	PG 02b	CACCGGCCGCTTCACATTTGACCCTGGTTTC-ATGTCCACGGCCTC-TTGCGATTCGAAGATCACCTACATCGATGGTGATAATGGCATTCTGCTACACCGCGGCTACCCGATCGAACAACTGGCCGAGCAGTCCGACTATCTCGAAA-CCTGCTACCTGCTGCTCAACGGTGAACTGCCCACCGCCGAGCAGAAAGCCCAGTTCGTGGCCGTGGTCAAGAACCACACGATGGTTCACGAACAGCTCAAGACCTTTTTCAACGGTTTCCGCCGCGACGCCCACCCGATGGCCGTCATGTGTGGCGTAGTCGGCGCCCTGTCAGCGTTCTACCACGACTCACTGGACATCAATAACCCGCAGCACCGCGAGATTTCTGCGGTCCGCCTGGTCGCCAAA-A…	MLST	KJ877820	http://genome.ppws.vt.edu/cgi-bin/MLST/home.pl	NA
37	AI0066	2007	P. syringae	Morris et al. 2010	New Zealand	Stream water	Fresh water & epilithic biofilm		AI0066	+	-	-	NA	NA	NA	NA	NA	+	+	-4	+	1.33	0.83	NA	NA	NO		AI0066	PG 02b	CACCGGCCGCTTCACATTTGACCCTGGTTTC-ATGTCCACGGCCTC-TTGCGATTCGAAGATCACCTACATCGATGGTGATAATGGCATTCTGCTACACCGCGGCTACCCGATCGAACAACTGGCCGAGCAGTCCGACTATCTCGAAA-CCTGCTACCTGCTGCTCAACGGTGAACTGCCCACCGCCGAGCAGAAAGCCCAGTTCGTGGCCGTGGTCAAGAACCACACGATGGTTCACGAACAGCTCAAGACCTTTTTCAACGGTTTCCGCCGCGACGCCCACCCGATGGCCGTCATGTGTGGCGTAGTCGGCGCCCTGTCAGCGTTCTACCACGACTCACTGGACATCAATAACCCGCAGCACCGCGAGATTTCTGCGGTCCGCCTGGTCGCCAAA-A…	MLST	KJ877821	http://genome.ppws.vt.edu/cgi-bin/MLST/home.pl	NA
38	AI0068	2007	P. syringae	Morris et al. 2010	New Zealand	Stream water	Fresh water & epilithic biofilm		AI0068	+	-	-	+	-	+	-	-	+	+	-4	-	0.25	0.25	+	7	YES		AI0068	PG 02b	CACCGGCCGCTTCACATTTGACCCTGGTTTC-ATGTCCACGGCCTC-TTGCGATTCGAAGATCACCTACATCGATGGTGATAATGGCATTCTGCTACACCGCGGCTACCCGATCGAACAACTGGCCGAGCAGTCCGACTACCTCGAAAACCTGCTACCTGCTGCTCAACGGTGAACTGCCCACCGCCGAGCAGAAAGCCCAGTTCGTGGCCGTGGTCAAGAACCACACGATGGTTCACGAACAGCTCAAGACCTTTTTCAACGGTTTCCGCCGCGACGCCCACCCGATGGCCGTCATGTGTGGCGTAGTCGGCGCCCTGTCAGCGTTCTACCACGACTCGCTGGACATCAATAACCCGCAGCACCGCGAGATTTCCGCGGTCCGCCTGGTCGCCAAG-A…	cts	KJ877822	NA	NA
39	AI0073	2007	P. syringae	Morris et al. 2010	New Zealand	Stream water	Fresh water & epilithic biofilm		AI0073	+	-	-	NA	NA	NA	NA	NA	+	+	-5	NA	NA	NA	NA	NA	NO		AI0073	PG 02b	CACCGGCCGCTTCACATTTGACCCTGGTTTC-ATGTCCACGGCCTC-TTGCGATTCGAAGATCACCTACATCGATGGTGATAATGGCATTCTGCTACACCGCGGCTACCCGATCGAACAACTGGCCGAGCAGTCCGACTATCTCGAAA-CCTGCTACCTGCTGCTCAACGGTGAACTGCCCACCGCCGAGCAGAAAGCCCAGTTCGTGGCCGTGGTCAAGAACCACACGATGGTTCACGAACAGCTCAAGACCTTTTTCAACGGTTTCCGCCGCGACGCCCACCCGATGGCCGTCATGTGTGGCGTAGTCGGCGCCCTGTCAGCGTTCTACCACGACTCACTGGACATCAATAACCCGCAGCACCGCGAGATTTCTGCGGTCCGCCTGGTCGCCAAA-A…	MLST	KJ877823	http://genome.ppws.vt.edu/cgi-bin/MLST/home.pl	NA
40	AI0074	2007	P. syringae	Morris et al. 2010	New Zealand	Stream water	Fresh water & epilithic biofilm		AI0074	+	-	-	+	-	+	-	+	+	-	-10	+	1.58	0.92	-	0	YES		AI0074	PG 01a	CACCGGCCGCTTCACATTTGACCCTGGCTTC-ATGTCCACGGCCTC-TTGCGAGTCGAAGATCACCTACATTGATGGTGACAACGGAATTCTGCTGCACCGCGGCTACCCGATCGAACAACTGGCCGAGCAGTCCGATTACCTCGAGA-CCTGCTACCTGTTGCTCAACGGCGAGCTGCCAACCGCCGAACAGAAAGCCCAGTTCGTGGCCGTGGTCAAGAACCACACGATGGTTCACGAACAACTCAAGACCTTCTTCAACGGCTTTCGCCGTGACGCCCACCCGATGGCCGTCATGTGCGGTGTAGTCGGCGCCCTGTCGGCGTTCTACCACGATTCGCTGGACATCAATAACCCGCAGCACCGCGAAATTTCGGCTGTACGCCTGGTCGCCAAG-A…	cts	KJ877824	NA	NA
41	AI0075	2007	P. syringae	Morris et al. 2010	New Zealand	Stream water	Fresh water & epilithic biofilm		AI0075	+	-	-	+	+	+	-	-	+	+	-4	-	0.58	0.42	+	10	YES		AI0075	PG 02b	CACCGGCCGCTTCACATTTGACCCTGGTTTC-ATGTCCACGGCCTC-TTGCGATTCGAAGATCACCTACATTGATGGTGATAATGGCATTCTGCTACACCGCGGCTACCCGATCGAACAACTGGCCGAGCAGTCCGACTATCTCGAAA-CCTGCTACCTGCTGCTCAACGGTGAACTGCCCACCGCCGAGCAGAAAGCCCAGTTCGTGGCCGTGGTCAAGAACCACACGATGGTTCACGAACAGCTCAAGACCTTTTTCAACGGCTTCCGCCGCGACGCCCACCCGATGGCCGTCATGTGTGGCGTAGTCGGCGCCCTGTCAGCGTTCTACCACGACTCACTGGACATCAATAACCCGCAGCACCGCGAGATTTCTGCGGTCCGCCTGGTCGCCAAA-A…	MLST	KJ877825	http://genome.ppws.vt.edu/cgi-bin/MLST/home.pl	NA
42	AI0077	2007	P. syringae	Morris et al. 2010	New Zealand	Stream water	Fresh water & epilithic biofilm		AI0077	+	-	-	+	-	+	-	-	-	+	-4	-	0.00	0.00	+	8	YES		AI0077	PG 02b	CACCGGCCGCTTCACATTTGACCCTGGTTTC-ATGTCCACGGCCTC-TTGCGATTCGAAGATCACCTACATCGATGGTGATAATGGCATTCTGCTACACCGCGGCTACCCGATCGAACAACTGGCCGAGCAGTCCGACTATCTCGAAA-CCTGCTACCTGCTGCTCAACGGTGAACTGCCCACCGCCGAGCAGAAAGCCCAGTTCGTGGCCGTGGTCAAGAACCACACGATGGTTCACGAACAGCTCAAGACCTTTTTCAACGGTTTCCGCCGCGACGCCCACCCGATGGCCGTCATGTGTGGCGTAGTCGGCGCCCTGTCAGCGTTCTACCACGACTCACTGGACATCAATAACCCGCAGCACCGCGAGATTTCTGCGGTCCGCCTGGTCGCCAAA-A…	cts	KJ877826	NA	NA
43	AI0082	2007	P. syringae	Morris et al. 2010	New Zealand	Stream water	Fresh water & epilithic biofilm		AI0082	+	-	-	+	+	+	-	+	+	-	-10	-	0.00	0.00	-	0	YES		AI0082	PG 01a	CACCGGCCGCTTCACATTTGACCCTGGCTTC-ATGTCCACGGCCTC-TTGCGAGTCGAAGATCACCTACATTGATGGTGACAACGGAATTCTGCTGCACCGCGGCTACCCGATCGAACAACTGGCCGAGCAGTCCGATTACCTCGAGA-CCTGCTACCTGTTGCTCAACGGCGAGCTGCCAACCGCCGAACAGAAAGCCCAGTTCGTGGCCGTGGTCAAGAACCACACGATGGTTCACGAACAACTCAAGACCTTCTTCAACGGCTTTCGCCGTGACGCCCACCCGATGGCCGTCATGTGCGGTGTAGTCGGCGCCCTGTCGGCGTTCTACCACGATTCGCTGGACATCAATAACCCGCAGCACCGCGAAATTTCGGCTGTACGCCTGGTCGCCAAG-A…	cts	KJ877827	NA	NA
44	AI0083	2007	P. syringae	Morris et al. 2010	New Zealand	Stream water	Fresh water & epilithic biofilm		AI0083	+	-	-	+	-	+	-	-	+	+	-4	-	0.17	0.17	+	5	YES		AI0083	PG 02b	CACCGGCCGCTTCACATTTGACCCTGGTTTC-ATGTCCACGGCCTC-TTGCGATTCGAAGATCACCTACATCGATGGTGATAATGGCATTCTGCTACACCGCGGCTACCCGATCGAACAACTGGCCGAGCAGTCCGACTACCTCGAAA-CCTGCTACCTGCTGCTCAACGGTGAACTGCCCACCGCCGAGCAGAAAGCCCAGTTCGTGGCCGTGGTCAAGAACCACACGATGGTTCACGAACAGCTCAAGACCTTTTTCAACGGTTTCCGCCGCGACGCCCACCCGATGGCCGTCATGTGTGGCGTAGTCGGCGCCCTGTCAGCGTTCTACCACGACTCGCTGGACATCAATAACCCGCAGCACCGCGAGATTTCCGCGGTCCGCCTGGTCGCCAAG-A…	cts	KJ877828	NA	NA
45	AI0084	2007	P. syringae	Morris et al. 2010	New Zealand	Stream water	Fresh water & epilithic biofilm		AI0084	+	-	-	NA	NA	NA	NA	NA	+	+	-5	-	0.00	0.00	NA	NA	NO		AI0084	PG 02b	CACCGGCCGCTTCACATTTGACCCTGGTTTC-ATGTCCACGGCCTC-TTGCGATTCGAAGATCACCTACATCGATGGTGATAATGGCATTCTGCTACACCGCGGCTACCCGATCGAACAACTGGCCGAGCAGTCCGACTATCTCGAAA-CCTGCTACCTGCTGCTCAACGGTGAACTGCCCACCGCCGAGCAGAAAGCCCAGTTCGTGGCCGTGGTCAAGAACCACACGATGGTTCACGAACAGCTCAAGACCTTTTTCAACGGTTTCCGCCGCGACGCCCACCCGATGGCCGTCATGTGTGGCGTAGTCGGCGCCCTGTCAGCGTTCTACCACGACTCACTGGACATCAATAACCCGCAGCACCGCGAGATTTCTGCGGTCCGCCTGGTCGCCAAA-A…	MLST	KJ877829	http://genome.ppws.vt.edu/cgi-bin/MLST/home.pl	NA
46	AI0086*	2007	P. syringae	Morris et al. 2010	New Zealand	Stream water	Fresh water & epilithic biofilm		AI0086*	+	-	-	+	-	-	+	+	-	+	-8	+	1.67	0.67	-	0	YES		AI0086*	PG 07a	GAGTCGAAGATCACCTACATCGATGGTGACAACGGAATCCTGCTGCACCGCGGCTACCCTATCGAACAACTGGCCCAGCACTCCGACTACCTGGAGACCTGCTACCTGCTGCTCAACGGCGAACTGCCAACCGCCGAGCAGAAAGCCCAGTTCGTCGCCGTGGTCAAGAACCACACGATGGTCCACGAACAGCTCAAGACCTTTTTCAATGGCTTCCGTCGCGACGCCCACCCGATGGCCGTCATGTGCGGCGTGGTCGGCGCCCTTTCAGCGTTCTATCACGACTCGCTGGACATCAATAATCCGCAGCACCGCGAGATTTCCGCCGTACGCCTGGTCGCCAAGATGCCGACCCTGGCC	cts	KJ877830	NA	NA
47	AI0089	2007	P. syringae	Morris et al. 2010	New Zealand	Stream water	Fresh water & epilithic biofilm		AI0089	+	-	-	+	+	+	-	+	+	-	-10	+	1.50	0.92	-	0	YES		AI0089	PG 01a	CACCGGCCGCTTCACATTTGACCCTGGCTTC-ATGTCCACGGCCTC-TTGCGAGTCGAAGATCACCTACATTGATGGTGACAACGGAATTCTGCTGCACCGCGGCTACCCGATCGAACAACTGGCCGAGCAGTCCGATTACCTCGAGA-CCTGCTACCTGTTGCTCAACGGCGAGCTGCCAACCGCCGAACAGAAAGCCCAGTTCGTGGCCGTGGTCAAGAACCACACGATGGTTCACGAACAACTCAAGACCTTCTTCAACGGCTTTCGCCGTGACGCCCACCCGATGGCCGTCATGTGCGGTGTAGTCGGCGCCCTGTCGGCGTTCTACCACGATTCGCTGGACATCAATAACCCGCAGCACCGCGAAATTTCGGCTGTACGCCTGGTCGCCAAG-A…	cts	KJ877831	NA	NA
48	AI0095	2007	P. syringae	Morris et al. 2010	New Zealand	Stream water	Fresh water & epilithic biofilm		AI0095	+	-	-	NA	NA	NA	NA	NA	+	-	-10	-	0.08	0.08	NA	NA	NO		AI0095	PG 09a	CACCGGCCGCTTCACATTCGACCCTGGTTTC-ATGTCGACCGCCTC-TTGCGAGTCGAAAATCACCTACATTGATGGTGACAACGGAATTCTGCTGCACCGCGGCTACCCTATCGAGCAACTGGCGCAGCATTCCGATTATCTGGAAA-CCTGCTACCTGCTGCTCAACGGCGAACTGCCGACCGCCGAGCAGAAAGCCCAGTTCGTCGCTGTGGTCAAGAACCACACGATGGTCCACGAACAGCTCAAGACCTTTTTCAACGGTTTCCGTCGCGACGCCCACCCGATGGCGGTCATGTGCGGCGTTGTAGGTGCCCTTTCAGCGTTCTACCACGACTCGCTGGACATCAATAACCCTCAGCACCGCGAAATTTCGGCAGTCCGCCTGGTCGCCAAG-A…	MLST	KJ877832	http://genome.ppws.vt.edu/cgi-bin/MLST/home.pl	NA
49	AI0105	2007	P. syringae	Morris et al. 2010	New Zealand	Stream water	Fresh water & epilithic biofilm		AI0105	+	-	-	NA	NA	NA	NA	NA	+	-	-10	-	0.00	0.00	NA	NA	NO		AI0105	PG 09a	CACCGGCCGCTTCACATTCGACCCTGGTTTC-ATGTCGACCGCCTC-TTGCGAGTCGAAAATCACCTACATTGATGGTGACAACGGAATTCTGCTGCACCGCGGCTACCCTATCGAGCAACTGGCGCAGCATTCCGATTATCTGGAAA-CCTGCTACCTGCTGCTCAACGGCGAACTGCCGACCGCCGAGCAGAAAGCCCAGTTCGTCGCTGTGGTCAAGAACCACACGATGGTCCACGAACAGCTCAAGACCTTTTTCAACGGTTTCCGTCGCGACGCCCACCCGATGGCGGTCATGTGCGGCGTTGTAGGTGCCCTTTCAGCGTTCTACCACGACTCGCTGGACATCAATAACCCTCAGCACCGCGAAATTTCGGCAGTCCGCCTGGTCGCCAAG-A…	MLST	KJ877833	http://genome.ppws.vt.edu/cgi-bin/MLST/home.pl	NA
50	AI0116	2007	P. syringae	Morris et al. 2010	New Zealand	Stream water	Fresh water & epilithic biofilm		AI0116	+	-	-	NA	NA	NA	NA	NA	+	+	-8	-	0.17	0.17	NA	NA	NO		AI0116	PG 02b	CACCGGCCGCTTCACATTTGACCCTGGTTTC-ATGTCCACGGCCTC-TTGCGATTCGAAGATCACCTACATCGATGGTGATAATGGCATTCTGCTACACCGCGGCTACCCGATCGAACAACTGGCCGAGCAGTCCGACTATCTCGAAA-CCTGCTACCTGCTGCTCAACGGTGAACTGCCCACCGCCGAGCAGAAAGCCCAGTTCGTGGCCGTGGTCAAGAACCACACGATGGTTCACGAACAGCTCAAGACCTTTTTCAACGGTTTCCGCCGCGACGCCCACCCGATGGCCGTCATGTGTGGCGTAGTCGGCGCCCTGTCAGCGTTCTACCACGACTCACTGGACATCAATAACCCGCAGCACCGCGAGATTTCTGCGGTCCGCCTGGTCGCCAAA-A…	MLST	KJ877834	http://genome.ppws.vt.edu/cgi-bin/MLST/home.pl	NA
51	AI0127	2007	P. syringae	Morris et al. 2010	New Zealand	Stream water	Fresh water & epilithic biofilm		AI0127	+	-	-	NA	NA	NA	NA	NA	+	+	-3	-	0.00	0.00	NA	NA	NO		AI0127	PG 02b	CACCGGCCGCTTCACATTTGACCCTGGTTTC-ATGTCCACGGCCTC-TTGCGATTCGAAGATCACCTACATCGATGGTGATAATGGCATTCTGCTACACCGCGGCTACCCGATCGAACAACTGGCCGAGCAGTCCGACTATCTCGAAA-CCTGCTACCTGCTGCTCAACGGTGAACTGCCCACCGCCGAGCAGAAAGCCCAGTTCGTGGCCGTGGTCAAGAACCACACGATGGTTCACGAACAGCTCAAGACCTTTTTCAACGGTTTCCGCCGCGACGCCCACCCGATGGCCGTCATGTGTGGCGTAGTCGGCGCCCTGTCAGCGTTCTACCACGACTCACTGGACATCAATAACCCGCAGCACCGCGAGATTTCTGCGGTCCGCCTGGTCGCCAAA-A…	MLST	KJ877835	http://genome.ppws.vt.edu/cgi-bin/MLST/home.pl	NA
52	AI0130	2007	P. syringae	Morris et al. 2010	New Zealand	Stream water	Fresh water & epilithic biofilm		AI0130	+	-	-	NA	NA	NA	NA	NA	+	+	-4	-	0.17	0.17	NA	NA	NO		AI0130	PG 02b	CACCGGCCGCTTCACATTTGACCCTGGTTTC-ATGTCCACGGCCTC-TTGCGATTCGAAGATCACCTACATCGATGGTGATAATGGCATTCTGCTACACCGCGGCTACCCGATCGAACAACTGGCCGAGCAGTCCGACTATCTCGAAA-CCTGCTACCTGCTGCTCAACGGTGAACTGCCCACCGCCGAGCAGAAAGCCCAGTTCGTGGCCGTGGTCAAGAACCACACGATGGTTCACGAACAGCTCAAGACCTTTTTCAACGGTTTCCGCCGCGACGCCCACCCGATGGCCGTCATGTGTGGCGTAGTCGGCGCCCTGTCAGCGTTCTACCACGACTCACTGGACATCAATAACCCGCAGCACCGCGAGATTTCTGCGGTCCGCCTGGTCGCCAAA-A…	MLST	KJ877836	http://genome.ppws.vt.edu/cgi-bin/MLST/home.pl	NA
53	AI0131	2007	P. syringae	Morris et al. 2010	New Zealand	Stream water	Fresh water & epilithic biofilm		AI0131	+	-	-	+	+	+	-	-	+	+	-5	+	1.25	0.92	+	7	YES		AI0131	PG 02b	CACCGGCCGCTTCACATTTGACCCTGGTTTC-ATGTCCACGGCCTC-TTGCGATTCGAAGATCACCTACATCGATGGTGATAATGGCATTCTGCTACACCGCGGCTACCCGATCGAACAACTGGCCGAGCAGTCCGACTACCTCGAAA-CCTGCTACCTGCTGCTCAACGGTGAACTACCCACCGCCGAGCAGAAAGCCCAGTTCGTGGCCGTGGTCAAGAACCACACGATGGTTCACGAACAGCTCAAGACCTTTTTCAACGGTTTCCGCCGCGACGCCCACCCGATGGCCGTCATGTGTGGCGTAGTCGGCGCCCTGTCAGCGTTCTACCACGACTCGCTGGACATCAATAACCCGCAGCACCGCGAGATTTCCGCGGTACGCCTGATCGCCAAG-A…	cts	KJ877837	NA	NA
54	AI0134	2007	P. syringae	Morris et al. 2010	New Zealand	Stream water	Fresh water & epilithic biofilm		AI0134	+	-	-	+	-	+	-	-	+	+	-4	-	0.00	0.00	-	0	YES		AI0134	PG 02b	CACCGGCCGCTTCACATTTGACCCTGGTTTC-ATGTCCACGGCCTC-TTGCGATTCGAAGATCACCTACATCGATGGTGATAATGGCATTCTGCTACACCGCGGCTACCCGATCGAACAACTGGCCGAGCAGTCCGACTACCTCGAAA-CCTGCTACCTGCTGCTCAACGGTGAACTGCCCACCGCCGAGCAGAAAGCCCAGTTCGTGGCCGTGGTCAAGAACCACACGATGGTTCACGAACAGCTCAAGACCTTTTTCAACGGTTTCCGCCGCGACGCCCACCCGATGGCCGTCATGTGTGGCGTAGTCGGCGCCCTGTCAGCGTTCTACCACGACTCGCTGGACATCAATAACCCGCAGCACCGCGAGATTTCCGCGGTACGCCTGGTCGCCAAG-A…	cts	KJ877838	NA	NA
55	ATCC11528	1905	P. syringae pv. tabaci (JD10, 18-2) (Rif r derivative : 11528R, ICMP 10043)	ATCC collection (http://www.straininfo.net/strains/95747/browser)	USA	Nicotiana benthamiana	Plant		ATCC11528	NA	NA	NA	NA	NA	NA	NA	NA	NA	NA	NA	NA	NA	NA	NA	NA	NO		ATCC11528	PG 03	CACCGGCCGCTTCACATTTGACCCTGGCTTC-ATGTCCACGGCCTC-TTGCGATTCGAAGATCACCTACATTGATGGTGACAATGGCATTCTGCTGCACCGCGGCTACCCGATCGAACAACTGGCCGAGCAGTCCGATTACCTCGAAA-CCTGCTACCTGCTGCTCAACGGCGAACTGCCGACCGCCGAACAGAAAGCCCAGTTCGTGGCCGTGGTCAAGAACCACACGATGGTTCACGAGCAACTCAAGACCTTCTTCAACGGCTTTCGTCGCGACGCCCACCCGATGGCCGTCATGTGCGGCGTAGTCGGTGCCCTGTCAGCGTTCTACCACGACTCGCTGGACATCAATAATCCGCAGCACCGCGAGATTTCCGCTGTACGCCTGGTGGCCAAG-A…	MLST	NA	http://genome.ppws.vt.edu/cgi-bin/MLST/home.pl	AEAP00000000
56	B728a	1987	P. syringae pv. syringae ( JD09, B728a, this strain is a rifampicin resistant derivative of an isolate of P. syringae pv. syringae)	Loper & Lindow 1987	USA (Wisconsin)	Phaseolus vulgaris	Plant		B728a	+	-	-	+	+	+	-	-	+	+	-3	+	1.50	0.67	+	7	YES		B728a	PG 02d	CACCGGCCGCTTCACATTTGACCCTGGTTTC-ATGTCCACGGCGTC-TTGCGATTCGAAGATCACCTACATCGATGGTGACAATGGCATTCTGCTGCACCGCGGCTACCCGATCGAACAACTGGCCGAGCAGTCCGACTACCTCGAAA-CCTGCTACCTGCTGCTCAACGGCGAACTGCCCACCGCCGAGCAGAAAGCCCAGTTCGTGGCCGTGGTCAAGAACCACACGATGGTTCACGAGCAACTCAAGACCTTTTTCAACGGTTTCCGTCGCGACGCCCACCCGATGGCCGTCATGTGTGGCGTAGTCGGTGCCCTGTCAGCGTTCTACCACGACTCGCTGGACATCAATAACCCGCAGCACCGCGAGATTTCCGCGGTACGCCTGGTCGCCAAG-A…	MLST	NA	http://genome.ppws.vt.edu/cgi-bin/MLST/home.pl	CP000075.1
57	BOW0004	2011	P. syringae	This study	France (Montfavet, 84)	Groundwater	Fresh water & epilithic biofilm		BOW0004	+	-	-	+	+	+	-	-	+	+	-3	-	0.16	0.16	+	8	YES		BOW0004	PG 02b	CACCGGCCGCTTCACATTTGACCCTGGTTTC-ATGTCCACGGCCTC-TTGCGATTCGAAGATCACCTACATCGATGGTGATAATGGCATTCTGCTACACCGCGGCTACCCGATCGAACAACTGGCCGAGCAGTCCGACTATCTCGAAA-CCTGCTACCTGCTGCTCAACGGTGAACTGCCCACCGCCGAGCAGAAAGCCCAGTTCGTGGCCGTGGTCAAGAACCACACGATGGTTCACGAACAGCTCAAGACCTTTTTCAACGGTTTCCGCCGCGACGCCCACCCGATGGCCGTCATGTGTGGCGTAGTCGGCGCCCTGTCAGCGTTCTACCACGACTCACTGGACATCAATAACCCGCAGCACCGCGAGATTTCTGCGGTCCGCCTGGTCGCCAAA-A…	cts	KJ877839	NA	NA
58	BS0001	2008	P. viridiflava	Bartoli et al. 2014	Italy (Brescia)	Actinidia deliciosa	Plant		BS0001	+	-	-	+	-	-	+	+	v	-	-10	-	0.00	0.00	-	0	YES		BS0001	PG 07a	CACCGGCCGCTTCACATTCGACCCTGGCTTC-ATGTCGACCGCCTC-TTGCGAGTCGAAGATCACCTACATCGATGGTGACAACGGAATCCTGCTGCACCGCGGCTACCCTATCGAACAACTGGCCCAGCACTCCGACTACCTGGAGA-CCTGCTACCTGCTGCTCAACGGCGAACTGCCGACCGCCGAGCAGAAAGCCCAGTTCGTCGCCGTGGTCAAGAACCACACGATGGTCCACGAACAGCTCAAGACCTTTTTCAACGGCTTCCGTCGCGACGCCCACCCGATGGCCGTCATGTGCGGCGTGGTCGGCGCCCTTTCAGCGTTCTATCACGACTCGCTGGACATCAATAATCCGCAGCACCGCGAGATTTCCGCCGTACGCCTGGTCGCCAAG-A…	cts	KJ877840	NA	NA
59	BS0002	2008	P. viridiflava	Bartoli et al. 2014	Italy (Brescia)	Actinidia deliciosa	Plant		BS0002	+	-	-	+	-	-	+	+	+	-	-10	-	0.00	0.00	-	0	YES		BS0002	PG 07a	CACCGGCCGCTTCACATTCGACCCGGGCTTC-ATGTCGACCGCCTC-TTGCGAGTCGAAGATCACCTACATCGATGGTGACAACGGAATCCTGCTGCACCGCGGCTACCCTATCGAACAACTGGCCCAGCACTCCGACTACCTGGAGA-CCTGCTACCTGCTGCTCAACGGCGAATTGCCGACCGCCGAGCAGAAAGCCCAGTTCGTCGCCGTGGTCAAGAACCACACGATGGTCCACGAACAGCTCAAGACCTTTTTCAACGGCTTCCGTCGCGACGCCCACCCGATGGCCGTCATGTGCGGCGTGGTCGGCGCCCTTTCAGCGTTCTACCACGACTCGCTGGACATCAATAATCCGCAGCACCGCGAGATTTCCGCCGTACGCCTGGTCGCCAAG-A…	MLST	KJ877841	http://genome.ppws.vt.edu/cgi-bin/MLST/home.pl	NA
60	BS0004	2008	P. viridiflava	Bartoli et al. 2014	Italy (Brescia)	Actinidia deliciosa	Plant		BS0004	+	-	-	+	-	-	+	+	v	-	-10	-	0.00	0.00	-	0	YES		BS0004	PG 07a	CACCGGCCGCTTCACATTCGACCCTGGCTTC-ATGTCGACCGCCTC-TTGCGAGTCGAAGATCACCTACATCGATGGTGACAACGGAATCCTGCTGCACCGCGGCTACCCTATCGAACAACTGGCCCAGCACTCCGACTACCTGGAGA-CCTGCTACCTGCTGCTCAACGGCGAATTGCCGACCGCCGAGCAGAAAGCCCAGTTCGTCGCCGTGGTCAAGAACCACACGATGGTCCACGAACAGCTCAAGACCTTTTTCAACGGCTTCCGTCGCGACGCCCACCCGATGGCCGTCATGTGCGGCGTGGTCGGCGCGCTTTCAGCGTTCTACCACGACTCGCTGGACATCAATAATCCGCAGCACCGCGAGATTTCCGCCGTACGCCTGGTCGCCAAG-A…	cts	KJ877842	NA	NA
61	BS0005	2008	P. viridiflava	Bartoli et al. 2014	Italy (Brescia)	Actinidia deliciosa	Plant		BS0005	+	-	-	+	-	-	+	+	+	-	-10	-	0.00	0.00	-	0	YES		BS0005	PG 07a	CACCGGCCGCTTCACATTCGACCCGGGCTTC-ATGTCGACCGCCTC-TTGCGAGTCGAAGATCACCTACATCGATGGTGACAACGGAATCCTGCTGCACCGCGGCTACCCTATCGAACAACTGGCCCAGCACTCCGACTACCTGGAGA-CCTGCTACCTGCTGCTCAACGGCGAATTGCCGACCGCCGAGCAGAAAGCCCAGTTCGTCGCCGTGGTCAAGAACCACACGATGGTCCACGAACAGCTCAAGACCTTTTTCAACGGCTTCCGTCGCGACGCCCACCCGATGGCCGTCATGTGCGGCGTGGTCGGCGCCCTTTCAGCGTTCTACCACGACTCGCTGGACATCAATAATCCGCAGCACCGCGAGATTTCCGCCGTACGCCTGGTCGCCAAG-A…	cts	KJ877843	NA	NA
62	CAW0011	2011	P. syringae	This study	France (Montfavet, 84)	Groundwater	Fresh water & epilithic biofilm		CAW0011	+	-	-	+	-	-	+	+	+	+	-5	+	0.92	0.50	-	0	YES		CAW0011	PG 07a	CACCGGCCGCTTCACATTCGACCCTGGCTTC-ATGTCGACCGCCTC-TTGCGAGTCGAAGATCACCTACATCGATGGTGACAACGGAATCCTGCTGCACCGCGGCTACCCTATCGAACAACTGGCCCAGCACTCCGACTACCTGGAGA-CCTGCTACCTGCTGCTCAATGGCGAATTGCCGACCGCCGAGCAGAAAGCCCAGTTCGTCGCCGTGGTCAAGAACCACACGATGGTCCACGAACAGCTCAAGACCTTTTTCAACGGCTTCCGTCGCGACGCCCACCCGATGGCCGTCATGTGCGGCGTGGTCGGCGCGCTTTCAGCGTTCTACCACGACTCGCTGGACATCAATAATCCGCAGCACCGCGAGATTTCCGCCGTACGCCTGGTCGCCAAG-A…	cts	KJ877844	NA	NA
63	CAW0019	2011	P. syringae	This study	France (Montfavet, 84)	Groundwater	Fresh water & epilithic biofilm		CAW0019	+	-	-	+	+	+	-	+	+	+	-4	-	0.00	0.00	+	11	YES		CAW0019	PG 02d	CACCGGCCGCTTCACATTTGACCCTGGTTTC-ATGTCCACGGCGTC-TTGCGATTCGAAGATCACCTACATCGATGGTGACAATGGCATTCTGCTACACCGCGGCTACCCGATCGAACAACTGGCCGAGCAGTCCGACTACCTCGAAA-CCTGCTACCTGCTGCTCAACGGCGAACTGCCCACCGCCGAGCAGAAAGCCCAGTTCGTGGCCGTGGTCAAGAACCACACGATGGTTCACGAGCAACTCAAGACCTTTTTCAACGGTTTCCGTCGCGACGCCCACCCGATGGCCGTCATGTGTGGCGTAGTCGGTGCCCTGTCAGCGTTCTACCACGACTCGCTGGACATCAATAACCCGCAGCACCGCGAGATTTCCGCGGTACGCCTGGTCGCCAAG-A…	cts	KJ877845	NA	NA
64	CC0001	1995	P. syringae (CC01)	Morris et al. 2000	France (Montauban, 82)	Cucumis melo leaf	Plant		CC0001	+	-	-	+	+	+	-	+	+	+	-5	+	2.67	0.90	+	10	YES		CC0001	PG 02b	CACCGGCCGCTTCACATTTGACCCTGGTTTC-ATGTCCACGGCCTC-TTGCGATTCGAAGATCACCTACATCGATGGTGATAATGGCATTCTGCTACACCGCGGCTACCCGATCGAACAACTGGCCGAGCAGTCCGACTATCTCGAAA-CCTGCTACCTGCTGCTCAACGGTGAACTGCCCACCGCCGAGCAGAAAGCCCAGTTCGTGGCCGTGGTCAAGAACCACACGATGGTTCACGAACAGCTCAAGACCTTTTTCAACGGTTTCCGCCGCGACGCCCACCCGATGGCCGTCATGTGTGGCGTAGTCGGCGCCCTGTCAGCGTTCTACCACGACTCACTGGACATCAATAACCCGCAGCACCGCGAGATTTCTGCGGTCCGCCTGGTCGCCAAA-A…	MLST	KJ877846	http://genome.ppws.vt.edu/cgi-bin/MLST/home.pl	NA
65	CC0023	1996	P. syringae (CC23)	Morris et al. 2000	Morocco (Agadir)	Cucumis melo leaf	Plant		CC0023	+	-	-	+	+	+	-	-	+	+	-2	-	0.00	0.00	-	0	YES		CC0023	PG 02b	CACCGGCCGCTTCACATTTGACCCTGGTTTC-ATGTCCACGGCCTC-TTGCGATTCGAAGATCACCTACATCGATGGTGATAATGGCATTCTGCTACACCGCGGCTACCCGATCGAACAACTGGCCGAGCAGTCCGACTATCTCGAAA-CCTGCTACCTGCTGCTCAACGGTGAACTGCCCACCGCCGAGCAGAAAGCCCAGTTCGTGGCCGTGGTCAAGAACCACACGATGGTTCACGAACAGCTCAAGACCTTTTTCAACGGTTTCCGCCGCGACGCCCACCCGATGGCCGTCATGTGTGGCGTAGTCGGCGCCCTGTCAGCGTTCTACCACGACTCACTGGACATCAATAACCCGCAGCACCGCGAGATTTCTGCGGTCCGCCTGGTCGCCAAA-A…	MLST	KJ877847	http://genome.ppws.vt.edu/cgi-bin/MLST/home.pl	NA
66	CC0024	1996	P. syringae	Morris et al. 2010 (the isolation was described in Morris et al. 2000)	Morocco (Agadir)	Cucumis melo leaf	Plant		CC0024	+	-	-	+	+	NA	NA	-	+	+	-1	NA	NA	NA	+	1	NO		CC0024	PG 02b	CACCGGCCGCTTCACATTTGACCCTGGTTTC-ATGTCCACGGCCTC-TTGCGATTCGAAGATCACCTACATCGATGGTGATAATGGCATTCTGCTACACCGCGGCTACCCGATCGAACAACTGGCCGAGCAGTCCGACTATCTCGAAA-CCTGCTACCTGCTGCTCAACGGTGAACTGCCCACCGCCGAGCAGAAAGCCCAGTTCGTGGCCGTGGTCAAGAACCACACGATGGTTCACGAACAGCTCAAGACCTTTTTCAACGGTTTCCGCCGCGACGCCCACCCGATGGCCGTCATGTGTGGCGTAGTCGGCGCCCTGTCAGCGTTCTACCACGACTCACTGGACATCAATAACCCGCAGCACCGCGAGATTTCTGCGGTCCGCCTGGTCGCCAAA-A…	MLST	KJ877848	http://genome.ppws.vt.edu/cgi-bin/MLST/home.pl	NA
67	CC0037	1996	P. syringae	Morris et al. 2010 (the isolation was described in Morris et al. 2000)	France (Toulouse, 31)	Cucumis melo	Plant		CC0037	+	-	-	+	+	NA	NA	-	+	-	-10	NA	NA	NA	+	8	NO		CC0037	PG 02b	CACCGGCCGCTTCACATTTGACCCTGGTTTC-ATGTCCACGGCCTC-TTGCGATTCGAAGATCACCTACATCGATGGTGATAATGGCATTCTGCTACACCGCGGCTACCCGATCGAACAACTGGCCGAGCAGTCCGACTATCTCGAAA-CCTGCTACCTGCTGCTCAACGGTGAACTGCCCACCGCCGAGCAGAAAGCCCAGTTCGTGGCCGTGGTCAAGAACCACACGATGGTTCACGAACAGCTCAAGACCTTTTTCAACGGTTTCCGCCGCGACGCCCACCCGATGGCCGTCATGTGTGGCGTAGTCGGCGCCCTGTCAGCGTTCTACCACGACTCACTGGACATCAATAACCCGCAGCACCGCGAGATTTCTGCGGTCCGCCTGGTCGCCAAA-A…	MLST	KJ877849	http://genome.ppws.vt.edu/cgi-bin/MLST/home.pl	NA
68	CC0125	1997	P. syringae (CC125)	Morris et al. 2000	France (Castelnau, 46)	Cucumis melo leaf	Plant		CC0125	+	-	-	+	+	NA	NA	+	+	-	-10	NA	NA	NA	+	3	NO		CC0125	PG 02b	CACCGGCCGCTTCACATTTGACCCTGGTTTC-ATGTCCACGGCCTC-TTGCGATTCGAAGATCACCTACATCGATGGTGATAATGGCATTCTGCTACACCGCGGCTACCCGATCGAACAACTGGCCGAGCAGTCCGACTATCTCGAAA-CCTGCTACCTGCTGCTCAACGGTGAACTGCCCACCGCCGAGCAGAAAGCCCAGTTCGTGGCCGTGGTCAAGAACCACACGATGGTTCACGAACAGCTCAAGACCTTTTTCAACGGTTTCCGCCGCGACGCCCACCCGATGGCCGTCATGTGTGGCGTAGTCGGCGCCCTGTCAGCGTTCTACCACGACTCACTGGACATCAATAACCCGCAGCACCGCGAGATTTCTGCGGTCCGCCTGGTCGCCAAA-A…	MLST	KJ877850	http://genome.ppws.vt.edu/cgi-bin/MLST/home.pl	NA
69	CC0170	1998	P. syringae	Morris et al. 2010 (the isolation was described in Morris et al. 2000)	France (Orange, 84)	Cucumis melo	Plant		CC0170	+	-	-	+	-	+	-	-	+	+	-2	+	3.00	1	+	2	YES		CC0170	PG 02d	CACCGGCCGCTTCACATTTGACCCTGGTTTC-ATGTCCACGGCGTC-TTGCGATTCGAAGATCACCTACATCGATGGTGACAATGGCATTCTGCTGCACCGCGGCTACCCGATCGAACAACTGGCCGAGCAGTCCGACTACCTCGAAA-CCTGCTACCTGCTACTCAACGGCGAACTGCCCACCGCCGAGCAGAAAGCCCAGTTCGTGGCCGTGGTCAAGAACCACACGATGGTTCACGAGCAACTCAAGACCTTTTTCAACGGTTTCCGTCGCGACGCCCACCCGATGGCCGTCATGTGTGGCGTAGTCGGTGCCCTGTCAGCGTTCTACCACGACTCGCTGGACATCAATAACCCGCAGCACCGCGAGATTTCCGCGGTACGCCTGGTCGCCAAG-A…	MLST	KJ877851	http://genome.ppws.vt.edu/cgi-bin/MLST/home.pl	NA
70	CC0206	1999	P. syringae	Morris et al. 2010 (the isolation was described in Morris et al. 2000)	France (Bollène, 84)	Cucumis melo	Plant		CC0206	+	-	-	+	+	+	-	-	+	+	-3	+	2.75	1	+	7	YES		CC0206	PG 02d	CACCGGCCGCTTCACATTTGACCCTGGTTTC-ATGTCCACGGCGTC-TTGCGATTCGAAGATCACCTACATCGATGGTGACAATGGCATTCTGCTGCACCGCGGCTACCCGATCGAACAACTGGCCGAGCAGTCCGACTACCTCGAAA-CCTGCTACCTGCTACTCAACGGCGAACTGCCCACCGCCGAGCAGAAAGCCCAGTTCGTGGCCGTGGTCAAGAACCACACGATGGTTCACGAGCAACTCAAGACCTTTTTCAACGGTTTCCGTCGCGACGCCCACCCGATGGCCGTCATGTGTGGCGTAGTCGGTGCCCTGTCAGCGTTCTACCACGACTCGCTGGACATCAATAACCCGCAGCACCGCGAGATTTCCGCGGTACGCCTGGTCGCCAAG-A…	MLST	KJ877852	http://genome.ppws.vt.edu/cgi-bin/MLST/home.pl	NA
71	CC0301	2001	P. syringae	Morris et al. 2010 (the isolation was described in Morris et al. 2000)	France (Quercy, 46)	Cucumis melo	Plant		CC0301	+	-	-	+	+	+	-	-	+	+	-2	+	2.50	1	+	10	YES		CC0301	PG 02d	CACCGGCCGCTTCACATTTGACCCTGGTTTC-ATGTCCACGGCGTC-TTGCGATTCGAAGATCACCTACATCGATGGTGACAATGGCATTCTGCTGCACCGCGGCTACCCGATCGAACAACTGGCCGAGCAGTCCGACTACCTCGAAA-CCTGCTACCTGCTGCTCAACGGCGAACTGCCCACCGCCGAGCAGAAAGCCCAGTTCGTGGCCGTGGTCAAGAACCACACGATGGTTCACGAGCAACTCAAGACCTTTTTCAACGGTTTCCGTCGCGACGCCCACCCGATGGCCGTCATGTGTGGCGTAGTCGGTGCCCTGTCAGCGTTCTACCACGACTCGCTGGACATCAATAACCCGCAGCACCGCGAGATTTCCGCGGTCCGCCTGGTCGCCAAG-A…	MLST	KJ877853	http://genome.ppws.vt.edu/cgi-bin/MLST/home.pl	NA
72	CC0354	2001	P. syringae	Morris et al. 2010 (the isolation was described in Morris et al. 2000)	France (SRPV 31)	Cucumis melo	Plant		CC0354	+	-	-	+	+	NA	NA	-	+	-	-10	NA	NA	NA	-	0	NO		CC0354	PG 02b	CACCGGCCGCTTCACATTTGACCCTGGTTTC-ATGTCCACGGCCTC-TTGCGATTCGAAGATCACCTACATCGATGGTGATAATGGCATTCTGCTACACCGCGGCTACCCGATCGAACAACTGGCCGAGCAGTCCGACTATCTCGAAA-CCTGCTACCTGCTGCTCAACGGTGAACTGCCCACCGCCGAGCAGAAAGCCCAGTTCGTGGCCGTGGTCAAGAACCACACGATGGTTCACGAACAGCTCAAGACCTTTTTCAACGGTTTCCGCCGCGACGCCCACCCGATGGCCGTCATGTGTGGCGTAGTCGGCGCCCTGTCAGCGTTCTACCACGACTCACTGGACATCAATAACCCGCAGCACCGCGAGATTTCTGCGGTCCGCCTGGTCGCCAAA-A…	MLST	KJ877854	http://genome.ppws.vt.edu/cgi-bin/MLST/home.pl	NA
73	CC0393	2001	P. syringae	Morris et al. 2010 (the isolation was described in Morris et al. 2000)	France (Quercy, 46)	Irrigation reservoir water	Fresh water & epilithic biofilm		CC0393	+	-	-	+	+	+	-	-	+	+	-3	+	2.92	1	+	5	YES		CC0393	PG 02d	CACCGGCCGCTTCACATTTGACCCTGGTTTC-ATGTCCACGGCGTC-TTGCGATTCGAAGATCACCTACATCGATGGTGACAATGGCATTCTGCTGCACCGCGGCTACCCGATCGAACAACTGGCCGAGCAGTCCGACTACCTCGAAA-CCTGCTACCTGCTGCTCAACGGCGAACTGCCCACCGCCGAGCAGAAAGCCCAGTTCGTGGCCGTGGTCAAGAACCACACGATGGTTCACGAACAGCTCAAGACCTTTTTCAACGGTTTCCGCCGCGACGCCCACCCGATGGCCGTCATGTGTGGCGTAGTCGGTGCCCTGTCAGCGTTCTACCACGACTCGCTGGACATCAATAACCCGCAGCACCGCGAGATTTCCGCGGTCCGCCTGGTCGCCAAG-A…	MLST	KJ877855	http://genome.ppws.vt.edu/cgi-bin/MLST/home.pl	NA
74	CC0403	2001	P. syringae	Morris et al. 2010 (the isolation was described in Morris et al. 2000)	France (Quercy, 46)	Irrigation reservoir water	Fresh water & epilithic biofilm		CC0403	+	-	-	+	+	NA	NA	-	+	+	-3	+	1.53	1.00	+	1	NO		CC0403	PG 02d	CACCGGCCGCTTCACATTTGACCCTGGTTTC-ATGTCCACGGCGTC-TTGCGATTCGAAGATCACCTACATCGATGGTGACAATGGCATTCTGCTGCACCGCGGCTACCCGATCGAACAACTGGCCGAGCAGTCCGACTACCTCGAAA-CCTGCTACCTGCTGCTCAACGGCGAACTGCCCACCGCCGAGCAGAAAGCCCAGTTCGTGGCCGTGGTCAAGAACCACACGATGGTTCACGAACAGCTCAAGACCTTTTTCAACGGTTTCCGCCGCGACGCCCACCCGATGGCCGTCATGTGTGGCGTAGTCGGTGCCCTGTCAGCGTTCTACCACGACTCGCTGGACATCAATAACCCGCAGCACCGCGAGATTTCCGCGGTCCGCCTGGTCGCCAAG-A…	MLST	KJ877856	http://genome.ppws.vt.edu/cgi-bin/MLST/home.pl	NA
75	CC0406	2001	P. syringae	Morris et al. 2010 (the isolation was described in Morris et al. 2000)	France (Quercy, 46)	Irrigation reservoir water	Fresh water & epilithic biofilm		CC0406	+	-	-	+	+	NA	NA	-	+	+	-3	+	1.73	1.00	+	1	NO		CC0406	PG 02d	CACCGGCCGCTTCACATTTGACCCTGGTTTC-ATGTCCACGGCGTC-TTGCGATTCGAAGATCACCTACATCGATGGTGACAATGGCATTCTGCTGCACCGCGGCTACCCGATCGAACAACTGGCCGAGCAGTCCGACTACCTCGAAA-CCTGCTACCTGCTGCTCAACGGCGAACTGCCCACCGCCGAGCAGAAAGCCCAGTTCGTGGCCGTGGTCAAGAACCACACGATGGTTCACGAACAGCTCAAGACCTTTTTCAACGGTTTCCGCCGCGACGCCCACCCGATGGCCGTCATGTGTGGCGTAGTCGGTGCCCTGTCAGCGTTCTACCACGACTCGCTGGACATCAATAACCCGCAGCACCGCGAGATTTCCGCGGTCCGCCTGGTCGCCAAG-A…	MLST	KJ877857	http://genome.ppws.vt.edu/cgi-bin/MLST/home.pl	NA
76	CC0412	2001	P. syringae	Morris et al. 2010 (the isolation was described in Morris et al. 2000)	France (Quercy, 46)	Irrigation reservoir water	Fresh water & epilithic biofilm		CC0412	+	-	-	+	+	NA	NA	-	+	+	-4	NA	NA	NA	+	2	NO		CC0412	PG 02b	CACCGGCCGCTTCACATTTGACCCTGGTTTC-ATGTCCACGGCCTC-TTGCGATTCGAAGATCACCTACATCGATGGTGATAATGGCATTCTGCTACACCGCGGCTACCCGATCGAACAACTGGCCGAGCAGTCCGACTATCTCGAAA-CCTGCTACCTGCTGCTCAACGGTGAACTGCCCACCGCCGAGCAGAAAGCCCAGTTCGTGGCCGTGGTCAAGAACCACACGATGGTTCACGAACAGCTCAAGACCTTTTTCAACGGTTTCCGCCGCGACGCCCACCCGATGGCCGTCATGTGTGGCGTAGTCGGCGCCCTGTCAGCGTTCTACCACGACTCACTGGACATCAATAACCCGCAGCACCGCGAGATTTCTGCGGTCCGCCTGGTCGCCAAA-A…	MLST	KJ877858	http://genome.ppws.vt.edu/cgi-bin/MLST/home.pl	NA
77	CC0654	2004	P. syringae	Morris et al. 2008	France (Mézel, 04)	Primula officinalis	Plant		CC0654	+	-	-	+	+	+	-	-	+	+	-4	+	2.08	1	+	7	YES		CC0654	PG 02d	CACCGGCCGCTTCACATTTGACCCTGGTTTC-ATGTCCACGGCGTC-TTGCGATTCGAAGATCACCTACATCGATGGTGACAATGGCATTCTGCTGCACCGCGGCTACCCGATCGAACAACTGGCCGAGCAGTCCGACTACCTCGAAA-CCTGCTACCTGCTGCTCAACGGCGAACTGCCCACCGCCGAGCAGAAAGCCCAGTTCGTGGCCGTGGTCAAGAACCACACGATGGTTCACGAGCAACTCAAGACCTTTTTCAACGGTTTCCGTCGCGACGCCCACCCGATGGCCGTCATGTGTGGCGTAGTCGGTGCCCTGTCAGCGTTCTACCACGACTCGCTGGACATCAATAACCCGCAGCACCGCGAGATTTCCGCGGTCCGCCTGGTCGCCAAG-A…	MLST	KJ877859	http://genome.ppws.vt.edu/cgi-bin/MLST/home.pl	NA
78	CC0657	2004	P. syringae	Demba Diallo et al. 2012 (the isolation was described in Morris et al. 2008)	France (Mézel, 04)	Primula officinalis	Plant		CC0657	+	-	-	+	-	-	+	+	-	+	-4	+	0.75	0.67	-	0	YES		CC0657	PG 07a	CACCGGCCGCTTCACATTCGACCCTGGCTTC-ATGTCGACCGCCTC-TTGCGAGTCGAAGATCACCTACATCGATGGTGACAACGGAATCCTGCTGCACCGCGGCTACCCTATCGAACAACTGGCCCAGCACTCCGACTACCTGGAGA-CCTGCTACCTGCTGCTCAATGGCGAATTGCCGACCGCCGAGCAGAAAGCCCAGTTCGTCGCCGTGGTCAAGAACCACACGATGGTCCACGAACAGCTCAAGACCTTTTTCAACGGCTTCCGTCGCGACGCCCACCCGATGGCCGTCATGTGCGGCGTGGTCGGCGCGCTTTCAGCGTTCTACCACGACTCGCTGGACATCAATAATCCGCAGCACCGCGAGATTTCCGCCGTACGCCTGGTCGCCAAG-A…	cts	KJ877860	NA	NA
79	CC0658	2004	P. syringae	Morris et al. 2008	France (Mézel, 04)	Primula grandiflora	Plant		CC0658	+	-	-	+	+	+	-	-	+	+	-3	+	1.25	1	+	6	YES		CC0658	PG 02d	CACCGGCCGCTTCACATTTGACCCTGGTTTC-ATGTCCACGGCGTC-TTGCGATTCGAAGATCACCTACATCGATGGTGACAATGGCATTCTGCTGCACCGCGGCTACCCGATCGAACAACTGGCCGAGCAGTCCGACTACCTCGAAA-CCTGCTACCTGCTGCTCAACGGCGAACTGCCCACCGCCGAGCAGAAAGCCCAGTTCGTGGCCGTGGTCAAGAACCACACGATGGTTCACGAGCAACTCAAGACCTTTTTCAACGGTTTCCGTCGCGACGCCCACCCGATGGCCGTCATGTGTGGCGTAGTCGGTGCCCTGTCAGCGTTCTACCACGACTCGCTGGACATCAATAACCCGCAGCACCGCGAGATTTCCGCGGTCCGCCTGGTCGCCAAG-A…	MLST	KJ877861	http://genome.ppws.vt.edu/cgi-bin/MLST/home.pl	NA
80	CC0659	2004	P. syringae	Morris et al. 2008	France (Mézel, 04)	Primula grandiflora	Plant		CC0659	+	-	-	+	+	NA	NA	NA	+	+	-3	NA	NA	NA	+	9	NO		CC0659	PG 02d	CACCGGCCGCTTCACATTTGACCCTGGTTTC-ATGTCCACGGCGTC-TTGCGATTCGAAGATCACCTACATCGATGGTGACAATGGCATTCTGCTGCACCGCGGCTACCCGATCGAACAACTGGCCGAGCAGTCCGACTACCTCGAAA-CCTGCTACCTGCTGCTCAACGGCGAACTGCCCACCGCCGAGCAGAAAGCCCAGTTCGTGGCCGTGGTCAAGAACCACACGATGGTTCACGAGCAACTCAAGACCTTTTTCAACGGTTTCCGTCGCGACGCCCACCCGATGGCCGTCATGTGTGGCGTAGTCGGTGCCCTGTCAGCGTTCTACCACGACTCGCTGGACATCAATAACCCGCAGCACCGCGAGATTTCCGCGGTCCGCCTGGTCGCCAAG-A…	MLST	KJ877862	http://genome.ppws.vt.edu/cgi-bin/MLST/home.pl	NA
81	CC0661	2004	P. syringae	Morris et al. 2008	France (Valbonne, 06)	Primula officinalis	Plant		CC0661	+	-	-	+	+	-	+	-	-	-	-10	-	0.42	0.33	-	0	YES		CC0661	PG 07a	CACCGGCCGCTTCACATTCGACCCTGGCTTC-ATGTCGACCGCCTC-TTGCGAGTCGAAGATCACCTACATCGATGGTGACAACGGAATCCTGCTGCACCGCGGCTACCCTATCGAACAACTGGCCCAGCACTCCGACTACCTGGAGA-CCTGCTACCTGCTGCTCAACGGTGAATTGCCAACCGCCGAGCAGAAAGCCCAGTTCGTCGCCGTGGTCAAGAACCACACGATGGTCCACGAACAGCTCAAGACCTTTTTCAACGGCTTCCGTCGCGACGCCCACCCGATGGCCGTCATGTGCGGCGTGGTCGGCGCGCTTTCAGCGTTCTACCACGACTCGCTGGACATCAATAATCCGCAGCACCGCGAGATTTCCGCCGTACGCCTGGTCGCCAAG-A…	cts	KJ877863	NA	NA
82	CC0663	2004	P. syringae	Morris et al. 2010 (the isolation was described in Morris et al. 2008)	France (Valbonne, 06)	Primula officinalis	Plant		CC0663	+	-	-	+	-	-	-	+	-	+	-4	-	0.00	0.00	-	0	YES		CC0663	PG 07a	CACCGGCCGCTTCACATTCGACCCTGGCTTC-ATGTCGACCGCCTC-TTGCGAGTCGAAGATCACCTACATCGATGGTGACAACGGAATCCTGCTGCACCGCGGCTACCCTATCGAACAACTGGCCCAGCACTCCGACTACCTGGAGA-CCTGCTACCTGCTGCTCAATGGCGAATTGCCGACCGCCGAGCAGAAAGCCCAGTTCGTCGCCGTGGTCAAGAACCACACGATGGTCCACGAACAGCTCAAGACCTTTTTCAACGGCTTCCGTCGCGACGCCCACCCGATGGCCGTCATGTGCGGCGTGGTCGGCGCGCTTTCAGCGTTCTACCACGACTCGCTGGACATCAATAATCCGCAGCACCGCGAGATTTCCGCCGTACGCCTGGTCGCCAAG-A…	MLST	KJ877864	http://genome.ppws.vt.edu/cgi-bin/MLST/home.pl	NA
83	CC0670	2004	P. syringae	Morris et al. 2008	Italy (Abruze, campina parc)	Primula grandiflora	Plant		CC0670	+	-	-	+	+	+	-	-	+	+	-3	+	2.25	0.92	-	0	YES		CC0670	PG 02d	CACCGGCCGCTTCACATTTGACCCTGGTTTC-ATGTCCACGGCGTC-TTGCGATTCGAAGATCACCTACATCGATGGTGACAATGGCATTCTGCTGCACCGCGGCTACCCGATCGAACAACTGGCCGAGCAGTCCGACTACCTCGAAA-CCTGCTACCTGCTACTCAACGGCGAACTGCCCACCGCCGAGCAGAAAGCCCAGTTCGTGGCCGTGGTCAAGAACCACACGATGGTTCACGAGCAACTCAAGACCTTTTTCAACGGTTTCCGTCGCGACGCCCACCCGATGGCCGTCATGTGTGGCGTAGTCGGTGCCCTGTCAGCGTTCTACCACGACTCGCTGGACATCAATAACCCGCAGCACCGCGAGATTTCCGCGGTACGCCTGGTCGCCAAG-A…	MLST	KJ877865	http://genome.ppws.vt.edu/cgi-bin/MLST/home.pl	NA
84	CC1416	2004	P. syringae	Morris et al. 2007	USA (Gallatin Cy, MT)	Epilithic biofilm	Fresh water & epilithic biofilm		CC1416	+	-	-	+	+	+	-	-	+	+	-3	-	0.00	0.00	-	0	YES		CC1416	PG 01b	CACCGGCCGCTTCACATTTGACCCTGGTTTC-ATGTCCACGGCCTC-TTGCGAGTCGAAGATCACCTACATTGACGGTGACAACGGAATTCTGCTGCACCGCGGCTACCCGATCGAACAACTGGCCGAGCAGTCCGATTACCTCGAGA-CCTGCTACCTGTTGCTCAACGGCGAGCTGCCAACTGCCGAACAGAAAGCCCAGTTCGTGGCCGTGGTCAAGAACCACACGATGGTTCACGAACAACTCAAGACCTTCTTCAACGGTTTTCGCCGTGACGCCCACCCGATGGCCGTCATGTGCGGTGTAGTCGGCGCGCTGTCGGCGTTCTACCACGATTCGCTCGACATCAATAACCCGCAGCACCGCGAAATTTCGGCTGTACGCTTGGTCGCCAAG-A…	MLST	NA	http://genome.ppws.vt.edu/cgi-bin/MLST/home.pl	AVEP00000000
85	CC1417	2004	P. syringae	Morris et al. 2007	USA (Gallatin Cy, MT)	Epilithic biofilm	Fresh water & epilithic biofilm		CC1417	+	-	-	+	-	-	-	-	+	-	-10	-	0.00	0.00	-	0	YES		CC1417	PG 09a	CACCGGCCGCTTCACATTCGACCCTGGTTTC-ATGTCGACCGCCTC-TTGCGAGTCGAAAATCACCTACATTGATGGTGACAACGGAATTCTGCTGCACCGCGGCTACCCTATCGAGCAACTGGCGCAGCATTCCGATTATCTGGAAA-CCTGCTACCTGCTGCTCAACGGCGAACTGCCGACCGCCGAGCAGAAAGCCCAGTTCGTCGCTGTGGTCAAGAACCACACGATGGTCCACGAACAGCTCAAGACCTTTTTCAACGGTTTCCGTCGCGACGCCCACCCGATGGCGGTCATGTGCGGCGTTGTAGGTGCCCTTTCAGCGTTCTACCACGACTCGCTGGACATCAATAACCCTCAGCACCGCGAAATTTCGGCAGTCCGCCTGGTCGCCAAG-A…	MLST	NA	http://genome.ppws.vt.edu/cgi-bin/MLST/home.pl	AVEO00000000
86	CC1418	2004	P. syringae	Morris et al. 2007	USA (Gallatin Cy, MT)	Epilithic biofilm	Fresh water & epilithic biofilm		CC1418	+	-	-	+	-	-	-	-	-	-	-10	-	0.00	0.00	-	0	YES		CC1418	PG 09a	CACCGGCCGCTTCACATTCGACCCTGGTTTCCATGTCGACCGCCTC-TTGCGAGTCGAAAATCACCTACATTGATGGTGACAACGGAATTCTGCTGCACCGCGGCTACCCTATCGAGCAACTGGCGCAGCATTCCGATTATCTGGAAA-CCTGCTACCTGCTGCTCAACGGCGAACTGCCGACCGCCGAGCAGAAAGCCCAGTTCGTCGCTGTGGTCAAGAACCACACGATGGTCCACGAACAGCTCAAGACCTTTTTCAACGGTTTCCGTCGCGACGCCCACCCGATGGCGGTCATGTGCGGCGTTGTAGGTGCCCTTTCAGCGTTCTACCACGACTCGCTGGACATCAATAACCCTCAGCACCGCGAAATTTCGGCAGTCCGCCTGGTCGCCAAG-A…	cts	KJ877866	NA	NA
87	CC1419	2004	P. syringae	Morris et al. 2007	USA (Gallatin Cy, MT)	Epilithic biofilm	Fresh water & epilithic biofilm		CC1419	+	-	-	+	-	-	-	-	-	-	-10	-	0.00	0.00	-	0	YES		CC1419	PG 09a	CACCGGCCGCTTCACATTCGACCCTGGTTTC-ATGTCGACCGCCTCCTTGCGAGTCGAAAATCACCTACATTGATGGTGACAACGGAATTCTGCTGCACCGCGGCTACCCTATCGAGCAACTGGCGCAGCATTCCGATTATCTGGAAA-CCTGCTACCTGCTGCTCAACGGCGAACTGCCGACCGCCGAGCAGAAAGCCCAGTTCGTCGCTGTGGTCAAGAACCACACGATGGTCCACGAACAGCTCAAGACCTTTTTCAACGGTTTCCGTCGCGACGCCCACCCGATGGCGGTCATGTGCGGCGTTGTAGGTGCCCTTTCAGCGTTCTACCACGACTCGCTGGACATCAATAACCCTCAGCACCGCGAAATTTCGGCAGTCCGCCTGGTCGCCAAG-A…	cts	KJ877867	NA	NA
88	CC1420	2004	P. syringae	Morris et al. 2007	USA (Gallatin Cy, MT)	Epilithic biofilm	Fresh water & epilithic biofilm		CC1420	+	-	-	+	-	NA	NA	NA	+	-	-10	NA	NA	NA	-	0	NO		CC1420	PG 09a	CACCGGCCGCTTCACATTCGACCCTGGTTTC-ATGTCGACCGCCTC-TTGCGAGTCGAAAATCACCTACATTGATGGTGACAACGGAATTCTGCTGCACCGCGGCTACCCTATCGAGCAACTGGCGCAGCATTCCGATTATCTGGAAA-CCTGCTACCTGCTGCTCAACGGCGAACTGCCGACCGCCGAGCAGAAAGCCCAGTTCGTCGCTGTGGTCAAGAACCACACGATGGTCCACGAACAGCTCAAGACCTTTTTCAACGGTTTCCGTCGCGACGCCCACCCGATGGCGGTCATGTGCGGCGTTGTAGGTGCCCTTTCAGCGTTCTACCACGACTCGCTGGACATCAATAACCCTCAGCACCGCGAAATTTCGGCAGTCCGCCTGGTCGCCAAG-A…	MLST	KJ877868	http://genome.ppws.vt.edu/cgi-bin/MLST/home.pl	NA
89	CC1427	2004	P. syringae	Morris et al. 2007	USA (Park Cy, MT)	Epilithic biofilm	Fresh water & epilithic biofilm		CC1427	+	-	-	+	+	NA	NA	NA	+	+	-3	NA	NA	NA	-	0	NO		CC1427	PG 01b	CACCGGCCGCTTCACATTTGACCCTGGTTTC-ATGTCCACGGCCTC-TTGCGAGTCGAAGATCACCTACATCGATGGTGACAACGGAATTCTGCTGCACCGCGGCTACCCGATCGAACAACTGGCCGAGCAGTCCGATTACCTCGAGA-CCTGTTACCTGTTGCTCAACGGCGAGCTGCCAACCGCCGAACAGAAAGCCCAGTTCGTGGCCGTGGTCAAGAACCACACGATGGTTCACGAACAACTCAAGACCTTCTTCAACGGCTTTCGCCGTGACGCCCATCCGATGGCCGTCATGTGCGGTGTAGTCGGCGCCCTGTCGGCGTTCTACCACGATTCGCTCGACATCAATAACCCGCAGCATCGCGAAATTTCGGCTGTACGCCTGGTCGCCAAA-A…	MLST	KJ877869	http://genome.ppws.vt.edu/cgi-bin/MLST/home.pl	NA
90	CC1428	2004	P. syringae	Morris et al. 2007	USA (Park Cy, MT)	Epilithic biofilm	Fresh water & epilithic biofilm		CC1428	+	-	-	+	-	-	-	-	+	+	-3	+	2.25	1	-	0	YES		CC1428	PG 02d	CACCGGCCGCTTCACATTTGACCCTGGTTTC-ATGTCCACGGCGTC-TTGCGATTCGAAGATCACCTACATCGATGGTGACAATGGCATTCTGCTGCACCGCGGCTACCCGATCGAACAACTGGCAGAGCAGTCCGACTACCTCGAAA-CCTGCTACCTGCTGCTCAACGGCGAACTGCCCACCGCCGAGCAGAAAGCCCAGTTCGTGGCCGTGGTCAAGAACCACACGATGGTTCACGAGCAACTCAAGACCTTTTTCAACGGTTTCCGTCGCGACGCCCACCCGATGGCCGTCATGTGTGGCGTAGTCGGCGCCCTGTCAGCGTTCTATCACGACTCGCTGGACATCAATAACCCGCAGCACCGCGAGATTTCCGCGGTCCGCCTGGTCGCCAAG-A…	MLST	KJ877870	http://genome.ppws.vt.edu/cgi-bin/MLST/home.pl	NA
91	CC1429	2004	P. syringae	Morris et al. 2007	USA (Park Cy, MT)	Epilithic biofilm	Fresh water & epilithic biofilm		CC1429	+	-	-	+	-	+	-	-	+	+	-4	-	0.16	0.16	-	0	YES		CC1429	PG 01b	CACCGGCCGCTTCACATTTGACCCTGGTTTC-ATGTCCACGGCCTC-TTGCGAGTCGAAGATCACCTACATCGATGGTGACAACGGAATTCTGCTGCACCGCGGCTACCCGATCGAACAACTGGCCGAGCAGTCCGATTACCTCGAGA-CCTGCTACCTGTTGCTCAACGGCGAGCTGCCAACCGCCGAACAGAAAGCCCAGTTCGTGGCCGTGGTCAAGAACCACACGATGGTTCACGAACAACTCAAGACCTTCTTCAACGGCTTTCGCCGTGACGCCCACCCGATGGCCGTCATGTGCGGTGTAGTCGGCGCCCTGTCGGCGTTCTACCACGATTCGCTCGACATCAATAACCCGCAGCACCGCGAAATTTCGGCTGTACGCCTGGTTGCCAAG-A…	MLST	KJ877871	http://genome.ppws.vt.edu/cgi-bin/MLST/home.pl	NA
92	CC1430	2004	P. syringae	Morris et al. 2007	USA (Park Cy, MT)	Epilithic biofilm	Fresh water & epilithic biofilm		CC1430	+	-	-	+	-	+	-	-	+	+	-6	+	0.58	0.50	-	0	YES		CC1430	PG 01b	CACCGGCCGCTTCACATTTGACCCTGGTTTC-ATGTCCACGGCCTC-TTGCGAGTCGAAGATCACCTACATCGATGGTGACAACGGAATTCTGCTGCACCGCGGCTACCCGATCGAACAACTGGCCGAGCAGTCCGATTACCTCGAGA-CCTGCTACCTGTTGCTCAACGGCGAGCTGCCAACCGCCGAACAGAAAGCCCAGTTCGTGGCCGTGGTCAAGAACCACACGATGGTTCACGAACAACTCAAGACCTTCTTCAACGGCTTTCGCCGTGACGCCCACCCGATGGCCGTCATGTGCGGTGTAGTCGGCGCCCTGTCGGCGTTCTACCACGATTCGCTCGACATCAATAACCCGCAGCACCGCGAAATTTCGGCTGTACGCCTGGTTGCCAAG-A…	MLST	KJ877872	http://genome.ppws.vt.edu/cgi-bin/MLST/home.pl	NA
93	CC1431	2004	P. syringae	Morris et al. 2007	USA (Park Cy, MT)	Epilithic biofilm	Fresh water & epilithic biofilm		CC1431	+	-	-	+	-	NA	NA	NA	+	+	-5	NA	NA	NA	-	0	NO		CC1431	PG 01b	CACCGGCCGCTTCACATTTGACCCTGGTTTC-ATGTCCACGGCCTC-TTGCGAGTCGAAGATCACCTACATCGATGGTGACAACGGAATTCTGCTGCACCGCGGCTACCCGATCGAACAACTGGCCGAGCAGTCCGATTACCTCGAGA-CCTGTTACCTGTTGCTCAACGGCGAGCTGCCAACCGCCGAACAGAAAGCCCAGTTCGTGGCCGTGGTCAAGAACCACACGATGGTTCACGAACAACTCAAGACCTTCTTCAACGGCTTTCGCCGTGACGCCCATCCGATGGCCGTCATGTGCGGTGTAGTCGGCGCCCTGTCGGCGTTCTACCACGATTCGCTCGACATCAATAACCCGCAGCATCGCGAAATTTCGGCTGTACGCCTGGTCGCCAAA-A…	MLST	KJ877873	http://genome.ppws.vt.edu/cgi-bin/MLST/home.pl	NA
94	CC1432	2004	P. syringae	Morris et al. 2007	USA (Park Cy, MT)	Epilithic biofilm	Fresh water & epilithic biofilm		CC1432	+	-	-	+	-	+	-	-	+	+	-4	-	0.00	0.00	-	0	YES		CC1432	PG 01b	CACCGGCCGCTTCACATTTGACCCTGGTTTC-ATGTCCACGGCCTC-TTGCGAGTCGAAGATCACCTACATCGATGGTGACAACGGAATTCTGCTGCACCGCGGCTACCCGATCGAACAACTGGCTGAGCAGTCCGATTACCTCGAGA-CCTGTTACCTGTTGCTCAACGGCGAGTTGCCAACCGCCGAACAGAAAGCCCAGTTCGTGGCCGTGGTCAAGAACCACACAATGGTTCACGAACAACTCAAGACCTTCTTCAACGGCTTTCGCCGTGACGCCCACCCGATGGCCGTCATGTGCGGTGTAGTCGGCGCCCTGTCGGCGTTCTACCACGATTCGCTCGACATCAATAACCCGCAGCACCGCGAAATTTCGGCCGTACGCCTGGTCGCCAAG-A…	MLST	KJ877874	http://genome.ppws.vt.edu/cgi-bin/MLST/home.pl	NA
95	CC1434	2005	P. syringae	Morris et al. 2007	France (Vaucluse, 84)	Epilithic biofilm	Fresh water & epilithic biofilm		CC1434	+	-	-	+	+	NA	NA	NA	+	NA	NA	NA	NA	NA	+	4	NO		CC1434	PG 02b	CACCGGCCGCTTCACATTTGACCCTGGTTTC-ATGTCCACGGCCTC-TTGCGATTCGAAGATCACCTACATCGATGGTGATAATGGCATTCTGCTACACCGCGGCTACCCGATCGAACAACTGGCCGAGCAGTCCGACTATCTCGAAA-CCTGCTACCTGCTGCTCAACGGTGAACTGCCCACCGCCGAGCAGAAAGCCCAGTTCGTGGCCGTGGTCAAGAACCACACGATGGTTCACGAACAGCTCAAGACCTTTTTCAACGGTTTCCGCCGCGACGCCCACCCGATGGCCGTCATGTGTGGCGTAGTCGGCGCCCTGTCAGCGTTCTACCACGACTCACTGGACATCAATAACCCGCAGCACCGCGAGATTTCTGCGGTCCGCCTGGTCGCCAAA-A…	MLST	KJ877875	http://genome.ppws.vt.edu/cgi-bin/MLST/home.pl	NA
96	CC1435	2005	P. syringae	Morris et al. 2007	France (Vaucluse, 84)	Epilithic biofilm	Fresh water & epilithic biofilm		CC1435	+	-	-	+	-	+	-	-	+	-	-10	+	2.17	1	+	4	YES		CC1435	PG 02d	CACCGGCCGCTTCACATTTGACCCTGGTTTC-ATGTCCACGGCGTC-TTGCGATTCGAAGATCACCTACATCGATGGTGACAATGGCATTCTGCTGCACCGCGGCTACCCGATCGAACAACTGGCCGAGCAGTCCGACTACCTCGAAA-CCTGCTACCTGCTGCTCAACGGCGAACTGCCCACCGCCGAGCAGAAAGCCCAGTTCGTGGCCGTGGTCAAGAACCACACGATGGTTCACGAGCAACTCAAGACCTTTTTCAACGGTTTCCGTCGCGACGCCCACCCGATGGCCGTCATGTGTGGCGTAGTCGGCGCCCTGTCAGCGTTCTATCACGACTCGCTGGACATCAATAACCCGCAGCACCGCGAGATTTCCGCGGTCCGCCTGGTCGCCAAG-A…	MLST	KJ877876	http://genome.ppws.vt.edu/cgi-bin/MLST/home.pl	NA
97	CC1448	2005	P. syringae	Morris et al. 2007	France (Vaucluse, 84)	Epilithic biofilm	Fresh water & epilithic biofilm		CC1448	+	-	-	+	+	+	-	-	+	-	-10	-	0.00	0.00	+	4	YES		CC1448	PG 02d	CACCGGCCGCTTCACATTTGACCCTGGTTTC-ATGTCCACGGCGTC-TTGCGATTCGAAGATCACCTACATCGATGGTGACAATGGCATTCTGCTGCACCGCGGCTACCCGATCGAACAACTGGCCGAGCAGTCCGACTACCTCGAAA-CCTGCTACCTGCTGCTCAACGGCGAACTGCCCACCGCCGAGCAGAAAGCCCAGTTCGTGGCCGTGGTCAAGAACCACACGATGGTTCACGAGCAACTCAAGACCTTTTTCAACGGTTTCCGTCGCGACGCCCACCCGATGGCCGTCATGTGTGGCGTAGTCGGTGCCCTGTCAGCGTTCTACCACGACTCGCTGGACATCAATAACCCGCAGCACCGCGAGATTTCCGCGGTACGCCTGGTCGCCAAG-A…	MLST	KJ877877	http://genome.ppws.vt.edu/cgi-bin/MLST/home.pl	NA
98	CC1449	2005	P. syringae	Morris et al. 2007	France (Vaucluse, 84)	Epilithic biofilm	Fresh water & epilithic biofilm		CC1449	+	-	-	+	+	NA	NA	NA	+	-	-10	NA	NA	NA	+	2	NO		CC1449	PG 02d	CACCGGCCGCTTCACATTTGACCCTGGTTTC-ATGTCCACGGCGTC-TTGCGATTCGAAGATCACCTACATCGATGGTGACAATGGCATTCTGCTGCACCGCGGCTACCCGATCGAACAACTGGCCGAGCAGTCCGACTACCTCGAAA-CCTGCTACCTGCTGCTCAACGGCGAACTGCCCACCGCCGAGCAGAAAGCCCAGTTCGTGGCCGTGGTCAAGAACCACACGATGGTTCACGAGCAACTCAAGACCTTTTTCAACGGTTTCCGTCGCGACGCCCACCCGATGGCCGTCATGTGTGGCGTAGTCGGTGCCCTGTCAGCGTTCTACCACGACTCGCTGGACATCAATAACCCGCAGCACCGCGAGATTTCCGCGGTACGCCTGGTCGCCAAG-A…	MLST	KJ877878	http://genome.ppws.vt.edu/cgi-bin/MLST/home.pl	NA
99	CC1450	2005	P. syringae	Morris et al. 2007	France (Vaucluse, 84)	Epilithic biofilm	Fresh water & epilithic biofilm		CC1450	+	-	-	+	+	NA	NA	NA	+	-	-10	NA	NA	NA	+	4	NO		CC1450	PG 02d	CACCGGCCGCTTCACATTTGACCCTGGTTTC-ATGTCCACGGCGTC-TTGCGATTCGAAGATCACCTACATCGATGGTGACAATGGCATTCTGCTGCACCGCGGCTACCCGATCGAACAACTGGCCGAGCAGTCCGACTACCTCGAAA-CCTGCTACCTGCTGCTCAACGGCGAACTGCCCACCGCCGAGCAGAAAGCCCAGTTCGTGGCCGTGGTCAAGAACCACACGATGGTTCACGAGCAACTCAAGACCTTTTTCAACGGTTTCCGTCGCGACGCCCACCCGATGGCCGTCATGTGTGGCGTAGTCGGTGCCCTGTCAGCGTTCTACCACGACTCGCTGGACATCAATAACCCGCAGCACCGCGAGATTTCCGCGGTACGCCTGGTCGCCAAG-A…	MLST	KJ877879	http://genome.ppws.vt.edu/cgi-bin/MLST/home.pl	NA
100	CC1457	2005	P. syringae	Morris et al. 2008	USA (Montana)	Primula sp	Plant		CC1457	+	-	-	+	+	NA	NA	NA	+	+	-4	NA	NA	NA	+	20	NO		CC1457	PG 02b	CACCGGCCGCTTCACATTTGACCCTGGTTTC-ATGTCCACGGCCTC-TTGCGATTCGAAGATCACCTACATCGATGGTGATAATGGCATTCTGCTACACCGCGGCTACCCGATCGAACAACTGGCCGAGCAGTCCGACTATCTCGAAA-CCTGCTACCTGCTGCTCAACGGTGAACTGCCCACCGCCGAGCAGAAAGCCCAGTTCGTGGCCGTGGTCAAGAACCACACGATGGTTCACGAACAGCTCAAGACCTTTTTCAACGGTTTCCGCCGCGACGCCCACCCGATGGCCGTCATGTGTGGCGTAGTCGGCGCCCTGTCAGCGTTCTACCACGACTCACTGGACATCAATAACCCGCAGCACCGCGAGATTTCTGCGGTCCGCCTGGTCGCCAAA-A…	MLST	KJ877880	http://genome.ppws.vt.edu/cgi-bin/MLST/home.pl	NA
101	CC1458	2005	P. syringae	Morris et al. 2008	USA (Montana)	Primula sp	Plant		CC1458	+	-	-	+	+	-	-	-	+	+	-3	-	0.00	0.00	+	20	YES		CC1458	PG 02b	CACCGGCCGCTTCACATTTGACCCTGGTTTC-ATGTCCACGGCCTC-TTGCGATTCGAAGATCACCTACATCGATGGTGATAATGGCATTCTGCTACACCGCGGCTACCCGATCGAACAACTGGCCGAGCAGTCCGACTATCTCGAAA-CCTGCTACCTGCTGCTCAACGGTGAACTGCCCACCGCCGAGCAGAAAGCCCAGTTCGTGGCCGTGGTCAAGAACCACACGATGGTTCACGAACAGCTCAAGACCTTTTTCAACGGTTTCCGCCGCGACGCCCACCCGATGGCCGTCATGTGTGGCGTAGTCGGCGCCCTGTCAGCGTTCTACCACGACTCACTGGACATCAATAACCCGCAGCACCGCGAGATTTCTGCGGTCCGCCTGGTCGCCAAA-A…	MLST	NA	http://genome.ppws.vt.edu/cgi-bin/MLST/home.pl	AVEN00000000
102	CC1464	2005	P. syringae	Morris et al. 2008	USA (Montana)	Primula sp	Plant		CC1464	+	-	-	+	+	+	-	-	+	+	-3	-	0.50	0.33	+	5	YES		CC1464	PG 10b	CACCGGCCGCTTCACATTTGACCCTGGCTTC-ATGTCCACGGCATC-TTGCGAGTCGAAGATCACCTACATCGATGGTGATAACGGAATTCTGCTTCACCGCGGCTACCCGATCGAACAACTGGCCGAGCAGTCCGATTACCTGGAAA-CCTGCTACCTGCTGCTCAATGGCGAATTGCCAACCGCCGAGCAGAAAGCCCAGTTCGTTGCCGTGGTCAAAAACCACACGATGGTTCACGAACAGCTCAAGACCTTTTTCAACGGTTTCCGCCGTGATGCCCACCCGATGGCCGTCATGTGCGGCGTAGTCGGCGCCCTGTCGGCGTTCTATCACGACTCGCTGGACATCAACAACCCGCAGCACCGCGAGATTTCTGCCGTGCGCCTGGTCGCCAAG-A…	MLST	KJ877881	http://genome.ppws.vt.edu/cgi-bin/MLST/home.pl	NA
103	CC1466	2005	P. syringae	Morris et al. 2008	USA (Montana)	Primula sp	Plant		CC1466	+	-	-	+	+	+	-	-	+	+	-3	-	0.08	0.08	+	11	YES		CC1466	PG 10b	CACCGGCCGCTTCACATTTGACCCTGGCTTC-ATGTCCACGGCATC-TTGCGAGTCGAAGATCACCTACATCGATGGTGATAACGGAATTCTGCTTCACCGCGGCTACCCGATCGAACAACTGGCCGAGCAGTCCGATTACCTGGAAA-CCTGCTACCTGCTGCTCAATGGCGAATTGCCAACCGCCGAGCAGAAAGCCCAGTTCGTTGCCGTGGTCAAAAACCACACGATGGTTCACGAACAGCTCAAGACCTTTTTCAACGGTTTCCGCCGTGATGCCCACCCGATGGCCGTCATGTGCGGCGTAGTCGGCGCCCTGTCGGCGTTCTATCACGACTCGCTGGACATCAACAACCCGCAGCACCGCGAGATTTCTGCCGTGCGCCTGGTCGCCAAG-A…	MLST	NA	http://genome.ppws.vt.edu/cgi-bin/MLST/home.pl	AVEM00000000
104	CC1470	2005	P. syringae	Morris et al. 2008	France (Ardèche, 07)	Stream water	Fresh water & epilithic biofilm		CC1470	+	-	-	+	+	+	-	-	+	+	-3	+	0.75	0.58	+	10	YES		CC1470	PG 02d	CACCGGCCGCTTCACATTTGACCCTGGTTTC-ATGTCCACGGCGTC-TTGCGATTCGAAGATCACCTACATTGATGGTGACAATGGCATTCTGCTGCACCGCGGCTACCCGATCGAACAACTGGCAGAGCAGTCCGACTACCTCGAAA-CCTGCTACCTGCTGCTCAACGGCGAACTGCCCACCGCCGAGCAGAAAGCCCAGTTCGTGGCCGTGGTCAAGAACCACACGATGGTTCACGAGCAACTCAAGACCTTTTTCAACGGTTTCCGTCGCGACGCCCACCCGATGGCCGTCATGTGTGGCGTAGTCGGCGCCCTGTCAGCGTTCTATCACGACTCGCTGGACATCAATAACCCGCAGCACCGCGAGATTTCCGCGGTCCGCCTGGTCGCCAAG-A…	MLST	KJ877882	http://genome.ppws.vt.edu/cgi-bin/MLST/home.pl	NA
105	CC1475	2005	P. syringae	Morris et al. 2008	France (Villard-de-Lans, 38)	Snow	Precipitations		CC1475	+	-	-	+	+	+	-	-	+	+	-3	+	2.75	1	+	7	YES		CC1475	PG 02d	CACCGGCCGCTTCACATTTGACCCTGGTTTC-ATGTCCACGGCGTC-TTGCGATTCGAAGATCACCTACATCGATGGTGACAATGGCATTCTGCTGCACCGCGGCTACCCGATCGAACAACTGGCCGAGCAGTCCGACTACCTCGAAA-CCTGCTACCTGCTGCTCAACGGCGAACTGCCCACCGCCGAGCAGAAAGCCCAGTTCGTGGCCGTGGTCAAGAACCACACGATGGTTCACGAACAGCTCAAGACCTTTTTCAACGGTTTCCGCCGCGACGCCCACCCGATGGCCGTCATGTGTGGCGTAGTCGGTGCCCTGTCAGCGTTCTACCACGACTCGCTGGACATCAATAACCCGCAGCACCGCGAGATTTCCGCGGTCCGCCTGGTCGCCAAG-A…	MLST	KJ877883	http://genome.ppws.vt.edu/cgi-bin/MLST/home.pl	NA
106	CC1477	2005	P. syringae	Morris et al. 2008	France (Villard-de-Lans, 38)	Snow	Precipitations		CC1477	+	-	-	+	-	+	-	-	+	+	-4	+	0.75	0.58	-	0	YES		CC1477	PG 02d	CACCGGCCGCTTCACATTTGACCCTGGTTTC-ATGTCCACGGCGTC-TTGCGATTCGAAGATCACCTACATCGATGGTGACAATGGCATTCTGCTGCACCGCGGCTACCCGATCGAACAACTGGCCGAGCAGTCCGACTACCTCGAAA-CCTGCTACCTGCTGCTCAACGGCGAACTGCCCACCGCCGAGCAGAAAGCCCAGTTCGTGGCCGTGGTCAAGAACCACACGATGGTTCACGAACAGCTCAAGACCTTTTTCAACGGTTTCCGCCGCGACGCCCACCCGATGGCCGTCATGTGTGGCGTAGTCGGTGCCCTGTCAGCGTTCTACCACGACTCGCTGGACATCAATAACCCGCAGCACCGCGAGATTTCCGCGGTCCGCCTGGTCGCCAAG-A…	cts	KJ877884	NA	NA
107	CC1484	2006	P. syringae	Morris et al. 2008	France (La Clusaz, 74)	Snow	Precipitations		CC1484	+	-	-	+	-	+	-	-	+	+	-3	-	0.33	0.25	+	9	YES		CC1484	PG 02b	CACCGGCCGCTTCACATTTGACCCTGGTTTC-ATGTCCACGGCCTC-TTGCGATTCGAAGATCACCTACATCGATGGTGATAATGGCATTCTGCTACACCGCGGCTACCCGATCGAACAACTGGCCGAGCAGTCCGACTATCTCGAAA-CCTGCTACCTGCTGCTCAACGGTGAACTGCCCACCGCCGAGCAGAAAGCCCAGTTCGTGGCCGTGGTCAAGAACCACACGATGGTTCACGAACAGCTCAAGACCTTTTTCAACGGTTTCCGCCGCGACGCCCACCCGATGGCCGTCATGTGTGGCGTAGTCGGCGCCCTGTCAGCGTTCTACCACGACTCACTGGACATCAATAACCCGCAGCACCGCGAGATTTCTGCGGTCCGCCTGGTCGCCAAA-A…	MLST	KJ877885	http://genome.ppws.vt.edu/cgi-bin/MLST/home.pl	NA
108	CC1485	2006	P. syringae	Morris et al. 2008	France (La Clusaz, 74)	Snow	Precipitations		CC1485	+	-	-	+	-	NA	NA	-	+	+	-3	NA	NA	NA	+	8	NO		CC1485	PG 02b	CACCGGCCGCTTCACATTTGACCCTGGTTTC-ATGTCCACGGCCTC-TTGCGATTCGAAGATCACCTACATCGATGGTGATAATGGCATTCTGCTACACCGCGGCTACCCGATCGAACAACTGGCCGAGCAGTCCGACTATCTCGAAA-CCTGCTACCTGCTGCTCAACGGTGAACTGCCCACCGCCGAGCAGAAAGCCCAGTTCGTGGCCGTGGTCAAGAACCACACGATGGTTCACGAACAGCTCAAGACCTTTTTCAACGGTTTCCGCCGCGACGCCCACCCGATGGCCGTCATGTGTGGCGTAGTCGGCGCCCTGTCAGCGTTCTACCACGACTCACTGGACATCAATAACCCGCAGCACCGCGAGATTTCTGCGGTCCGCCTGGTCGCCAAA-A…	MLST	KJ877886	http://genome.ppws.vt.edu/cgi-bin/MLST/home.pl	NA
109	CC1486	2006	P. syringae	Morris et al. 2008	France (La Clusaz, 74)	Snow	Precipitations		CC1486	+	-	-	+	+	-	+	+	+	+	-4	+	1.42	0.75	-	0	YES		CC1486	PG 07a	CACCGGCCGCTTCACATTCGACCCTGGCTTC-ATGTCGACCGCCTC-TTGCGAGTCGAAGATCACCTACATCGATGGTGACAACGGAATCCTGCTGCACCGCGGCTACCCTATCGAACAACTGGCCCAGCACTCCGACTACCTGGAGA-CCTGCTACCTGCTGCTCAATGGCGAATTGCCGACCGCCGAGCAGAAAGCCCAGTTCGTCGCCGTGGTCAAGAACCACACGATGGTCCACGAACAGCTCAAGACCTTTTTCAACGGCTTCCGTCGCGACGCCCACCCGATGGCCGTCATGTGCGGCGTGGTCGGCGCGCTTTCAGCGTTCTACCACGACTCGCTGGACATCAATAATCCGCAGCACCGCGAGATTTCCGCCGTACGCCTGGTCGCCAAG-A…	cts	KJ877887	NA	NA
110	CC1488	2006	P. syringae	Morris et al. 2008	France (La Clusaz, 74)	Snow	Precipitations		CC1488	+	-	-	+	+	NA	NA	-	+	+	-3	NA	NA	NA	+	9	NO		CC1488	PG 02b	CACCGGCCGCTTCACATTTGACCCTGGTTTC-ATGTCCACGGCCTC-TTGCGATTCGAAGATCACCTACATCGATGGTGATAATGGCATTCTGCTACACCGCGGCTACCCGATCGAACAACTGGCCGAGCAGTCCGACTATCTCGAAA-CCTGCTACCTGCTGCTCAACGGTGAACTGCCCACCGCCGAGCAGAAAGCCCAGTTCGTGGCCGTGGTCAAGAACCACACGATGGTTCACGAACAGCTCAAGACCTTTTTCAACGGTTTCCGCCGCGACGCCCACCCGATGGCCGTCATGTGTGGCGTAGTCGGCGCCCTGTCAGCGTTCTACCACGACTCACTGGACATCAATAACCCGCAGCACCGCGAGATTTCTGCGGTCCGCCTGGTCGCCAAA-A…	MLST	KJ877888	http://genome.ppws.vt.edu/cgi-bin/MLST/home.pl	NA
111	CC1490	2006	P. syringae	Morris et al. 2008	France (La Clusaz, 74)	Snow	Precipitations		CC1490	+	-	-	+	+	+	-	-	+	+	-6	-	0.25	0.16	-	0	YES		CC1490	PG 10b	CACCGGCCGCTTCACATTTGACCCTGGCTTC-ATGTCCACGGCATC-TTGCGAGTCGAAGATCACCTACATCGATGGTGATAACGGAATTCTGCTTCACCGCGGCTACCCGATCGAACAACTGGCCGAGCAGTCCGACTATCTGGAAA-CCTGCTACCTGCTGCTCAATGGCGAATTGCCAACCGCCGAGCAGAAAGCCCAGTTCGTTGCCGTGGTCAAAAACCACACGATGGTTCACGAACAGCTCAAGACCTTTTTCAACGGTTTCCGCCGTGATGCCCACCCGATGGCCGTCATGTGCGGCGTAGTCGGCGCCCTGTCGGCGTTCTATCACGACTCTCTGGACATCAACAACCCGCAGCACCGCGAGATTTCTGCCGTGCGCCTGGTCGCCAAG-A…	cts	KJ877889	NA	NA
112	CC1492	2006	P. syringae	Morris et al. 2008	France (La Clusaz, 74)	Snow	Precipitations		CC1492	+	-	-	+	-	-	+	+	+	+	-4	+	1.25	0.50	-	0	YES		CC1492	PG 07a	CACCGGCCGCTTCACATTCGACCCTGGCTTC-ATGTCGACCGCCTC-TTGCGAGTCGAAGATCACCTACATCGATGGTGACAACGGAATCCTGCTGCACCGCGGCTACCCTATCGAACAACTGGCCCAGCACTCCGACTACCTGGAGA-CCTGCTACCTGCTGCTCAACGGCGAATTGCCGACCGCCGAGCAGAAAGCCCAGTTCGTCGCCGTGGTCAAGAACCACACGATGGTCCACGAACAGCTCAAGACCTTTTTCAACGGCTTCCGTCGCGACGCCCACCCGATGGCCGTCATGTGCGGCGTGGTCGGCGCGCTTTCAGCGTTTTACCACGACTCGCTGGACATCAATAATCCGCAGCACCGCGAGATTTCCGCCGTGCGCCTGGTCGCCAAG-A…	cts	KJ877890	NA	NA
113	CC1493	2006	P. syringae	Morris et al. 2008	France (La Clusaz, 74)	Snow	Precipitations		CC1493	+	-	-	+	-	NA	NA	-	+	+	-3	NA	NA	NA	+	6	NO		CC1493	PG 02b	CACCGGCCGCTTCACATTTGACCCTGGTTTC-ATGTCCACGGCCTC-TTGCGATTCGAAGATCACCTACATCGATGGTGATAATGGCATTCTGCTACACCGCGGCTACCCGATCGAACAACTGGCCGAGCAGTCCGACTATCTCGAAA-CCTGCTACCTGCTGCTCAACGGTGAACTGCCCACCGCCGAGCAGAAAGCCCAGTTCGTGGCCGTGGTCAAGAACCACACGATGGTTCACGAACAGCTCAAGACCTTTTTCAACGGTTTCCGCCGCGACGCCCACCCGATGGCCGTCATGTGTGGCGTAGTCGGCGCCCTGTCAGCGTTCTACCACGACTCACTGGACATCAATAACCCGCAGCACCGCGAGATTTCTGCGGTCCGCCTGGTCGCCAAA-A…	MLST	KJ877891	http://genome.ppws.vt.edu/cgi-bin/MLST/home.pl	NA
114	CC1494	2006	P. syringae	Morris et al. 2008	France (La Clusaz, 74)	Snow	Precipitations		CC1494	+	-	-	+	-	NA	NA	-	+	+	-3	NA	NA	NA	+	5	NO		CC1494	PG 02b	CACCGGCCGCTTCACATTTGACCCTGGTTTC-ATGTCCACGGCCTC-TTGCGATTCGAAGATCACCTACATCGATGGTGATAATGGCATTCTGCTACACCGCGGCTACCCGATCGAACAACTGGCCGAGCAGTCCGACTATCTCGAAA-CCTGCTACCTGCTGCTCAACGGTGAACTGCCCACCGCCGAGCAGAAAGCCCAGTTCGTGGCCGTGGTCAAGAACCACACGATGGTTCACGAACAGCTCAAGACCTTTTTCAACGGTTTCCGCCGCGACGCCCACCCGATGGCCGTCATGTGTGGCGTAGTCGGCGCCCTGTCAGCGTTCTACCACGACTCACTGGACATCAATAACCCGCAGCACCGCGAGATTTCTGCGGTCCGCCTGGTCGCCAAA-A…	MLST	KJ877892	http://genome.ppws.vt.edu/cgi-bin/MLST/home.pl	NA
115	CC1497	2006	P. syringae	Morris et al. 2008	France (Villard-de-Lans, 38)	Snow	Precipitations		CC1497	+	-	-	+	-	NA	NA	-	+	+	-3	NA	NA	NA	+	6	NO		CC1497	PG 02d	CACCGGCCGCTTCACATTTGACCCTGGTTTC-ATGTCCACGGCGTC-TTGCGATTCGAAGATCACCTACATCGATGGTGACAATGGCATTCTGCTGCACCGCGGCTACCCGATCGAACAACTGGCCGAGCAGTCCGACTACCTCGAAA-CCTGCTACCTGCTGCTCAACGGCGAACTGCCCACCGCCGAGCAGAAAGCCCAGTTCGTGGCCGTGGTCAAGAACCACACGATGGTTCACGAACAGCTCAAGACCTTTTTCAACGGTTTCCGCCGCGACGCCCACCCGATGGCCGTCATGTGTGGCGTAGTCGGTGCCCTGTCAGCGTTCTACCACGACTCGCTGGACATCAATAACCCGCAGCACCGCGAGATTTCCGCGGTCCGCCTGGTCGCCAAG-A…	MLST	KJ877893	http://genome.ppws.vt.edu/cgi-bin/MLST/home.pl	NA
116	CC1498	2006	P. syringae	Morris et al. 2008	France (Villard-de-Lans, 38)	Snow	Precipitations		CC1498	+	-	-	+	-	NA	NA	-	+	+	-3	NA	NA	NA	+	3	NO		CC1498	PG 02d	CACCGGCCGCTTCACATTTGACCCTGGTTTC-ATGTCCACGGCGTC-TTGCGATTCGAAGATCACCTACATCGATGGTGACAATGGCATTCTGCTGCACCGCGGCTACCCGATCGAACAACTGGCCGAGCAGTCCGACTACCTCGAAA-CCTGCTACCTGCTGCTCAACGGCGAACTGCCCACCGCCGAGCAGAAAGCCCAGTTCGTGGCCGTGGTCAAGAACCACACGATGGTTCACGAACAGCTCAAGACCTTTTTCAACGGTTTCCGCCGCGACGCCCACCCGATGGCCGTCATGTGTGGCGTAGTCGGTGCCCTGTCAGCGTTCTACCACGACTCGCTGGACATCAATAACCCGCAGCACCGCGAGATTTCCGCGGTCCGCCTGGTCGCCAAG-A…	MLST	KJ877894	http://genome.ppws.vt.edu/cgi-bin/MLST/home.pl	NA
117	CC1499	2006	P. syringae	Morris et al. 2008	France (Saint-Saturnin, 84)	Rain	Precipitations		CC1499	+	-	-	+	-	+	-	-	+	+	-3	+	2.92	1	+	2	YES		CC1499	PG 02d	CACCGGCCGCTTCACATTTGACCCTGGTTTC-ATGTCCACGGCGTC-TTGCGATTCGAAGATCACCTACATCGATGGTGACAATGGCATTCTGCTGCACCGCGGCTACCCGATCGAACAACTGGCCGAGCAGTCCGACTACCTCGAAA-CCTGCTACCTGCTGCTCAACGGCGAACTGCCCACCGCCGAGCAGAAAGCCCAGTTCGTGGCCGTGGTCAAGAACCACACGATGGTTCACGAACAGCTCAAGACCTTTTTCAACGGTTTCCGCCGCGACGCCCACCCGATGGCCGTCATGTGTGGCGTAGTCGGTGCCCTGTCAGCGTTCTACCACGACTCGCTGGACATCAATAACCCGCAGCACCGCGAGATTTCCGCGGTCCGCCTGGTCGCCAAG-A…	MLST	KJ877895	http://genome.ppws.vt.edu/cgi-bin/MLST/home.pl	NA
118	CC1502	2006	P. syringae	This study (the isolation was described in Morris et al. 2008)	Italy (Chianale)	Primula farinosa	Plant		CC1502	+	-	-	+	-	+	-	-	-	-	-10	-	0.00	0.00	+	7	YES		CC1502	PG 02c	CACCGGCCGCTTCACATTTGACCCTGGCTTC-ATGTCCACGGCCTC-TTGCGATTCGAAGATCACCTACATCGATGGTGACAATGGCATTCTGCTACACCGCGGCTACCCGATCGAACAACTGGCCGAGCAGTCCGACTACCTGGAAA-CCTGCTACCTGCTGCTCAACGGTGAACTGCCCACCGCCGAGCAGAAAGCCCAGTTCGTTGCCGTGGTCAAGAACCACACGATGGTTCACGAACAGCTCAAGACCTTTTTCAACGGTTTCCGCCGTGACGCCCACCCGATGGCCGTCATGTGTGGTGTAGTCGGCGCCCTGTCAGCGTTCTACCACGACTCTCTGGACATCAATAACCCGCAGCACCGCGAGATTTCAGCGATCCGCCTGGTTGCCAAG-A…	cts	KJ877896	NA	NA
119	CC1503	2006	P. syringae	This study (the isolation was described in Morris et al. 2008)	Italy (Longet lake)	Primula farinosa	Plant		CC1503	+	-	-	+	-	+	-	-	-	+	-4	-	0.00	0.00	+	7.5	YES		CC1503	PG 02c	CACCGGCCGCTTCACATTTGACCCTGGCTTC-ATGTCCACGGCCTC-TTGCGATTCGAAGATCACCTACATCGATGGTGACAATGGCATTCTGCTACACCGCGGCTACCCGATCGAACAACTGGCCGAGCAGTCCGACTACCTGGAAA-CCTGCTACCTGCTGCTCAACGGTGAACTGCCCACCGCCGAGCAGAAAGCCCAGTTCGTGGCCGTGGTCAAGAACCACACGATGGTTCACGAACAGCTCAAGACCTTTTTCAACGGTTTCCGCCGTGACGCCCACCCGATGGCCGTCATGTGTGGTGTAGTCGGCGCCCTGTCAGCGTTCTACCACGACTCTCTGGACATCAATAACCCGCAGCACCGCGAGATTTCCGCGATCCGCCTGGTTGCCAAG-A…	cts	KJ877897	NA	NA
120	CC1504	2006	P. syringae	Demba Diallo et al. 2012 (the isolation was described in Morris et al. 2008)	Italy (Longet lake)	Primula farinosa	Plant		CC1504	+	-	-	+	+	+	-	-	-	+	-5	-	0.00	0.00	+	8	YES		CC1504	PG 02c	CACCGGCCGCTTCACATTTGACCCTGGCTTC-ATGTCCACGGCCTC-TTGCGATTCGAAGATCACCTACATCGATGGTGACAATGGCATTCTGCTACACCGCGGCTACCCGATCGAACAACTGGCCGAGCAGTCCGACTACCTGGAAA-CCTGCTACCTGCTGCTCAACGGTGAACTGCCCACCGCCGAGCAGAAAGCCCAGTTCGTGGCCGTGGTCAAGAACCACACGATGGTTCACGAACAGCTCAAGACCTTTTTCAACGGTTTCCGCCGTGACGCCCACCCGATGGCCGTCATGTGTGGTGTAGTCGGCGCCCTGTCAGCGTTCTACCACGACTCTCTGGACATCAATAACCCGCAGCACCGCGAGATTTCCGCGATCCGCCTGGTTGCCAAG-A…	cts	KJ877898	NA	NA
121	CC1513	2006	P. syringae	Morris et al. 2008	France (Col Vieux, 05)	Hutchinsia alpina	Plant		CC1513	+	-	-	+	+	+	-	-	+	+	-3	-	0.08	0.08	-	0	YES		CC1513	PG 04	CACCGGCCGCTTCACATTTGACCCTGGCTTC-ATGTCCACGGCATC-TTGCGAGTCGAAGATCACCTACATCGATGGTGACAATGGAATCCTGCTTCACCGCGGCTACCCTATCGAACAACTGGCCGAGCAGTCCGATTACCTCGAAA-CCTGTTACCTGCTGCTCAACGGCGAATTGCCCACCGCCGAACAGAAAGCCCAGTTTGTGGCCGTGGTCAAGAACCACACGATGGTTCACGAGCAACTCAAGACATTTTTCAACGGCTTCCGCCGCGATGCCCACCCGATGGCCGTCATGTGCGGCGTAGTCGGCGCCCTTTCTGCGTTCTATCACGACTCGCTGGACATCAATAACCCGCAGCACCGCGAAATTTCGGCAGTGCGCCTGGTAGCCAAG-A…	MLST	NA	http://genome.ppws.vt.edu/cgi-bin/MLST/home.pl	AVEL00000000
122	CC1524	2006	P. syringae	Morris et al. 2010 (the isolation was described in Morris et al. 2008)	France (Col de Vars, 05)	Stream water	Fresh water & epilithic biofilm		CC1524	+	-	-	+	-	-	-	-	-	-	-10	-	0.42	0.17	-	0	YES		CC1524	PG 09a	CACCGGCCGCTTCACATTCGACCCTGGTTTC-ATGTCGACCGCCTC-TTGCGAGTCGAAAATCACCTACATTGATGGTGACAACGGAATTCTGCTGCACCGCGGCTACCCTATCGAGCAACTGGCGCAGCATTCCGATTATCTGGAAA-CCTGCTACCTGCTGCTCAACGGCGAACTGCCGACCGCCGAGCAGAAAGCCCAGTTCGTCGCTGTGGTCAAGAACCACACGATGGTCCACGAACAGCTCAAGACCTTTTTCAACGGCTTCCGTCGCGACGCCCACCCGATGGCGGTCATGTGCGGCGTTGTAGGTGCCCTTTCAGCGTTCTACCACGACTCGCTGGACATCAATAACCCTCAGCACCGCGAAATTTCGGCAGTCCGCCTGGTCGCCAAG-A…	MLST	NA	http://genome.ppws.vt.edu/cgi-bin/MLST/home.pl	AVEK00000000
123	CC1532	2006	P. syringae	Morris et al. 2010 (the isolation was described in Morris et al. 2008)	France (Bès lake, 48)	Lake water	Fresh water & epilithic biofilm		CC1532	+	-	-	+	-	-	-	+	-	-	-10	-	0.00	0.00	-	0	YES		CC1532	PG 09a	CACCGGCCGCTTCACATTCGACCCTGGTTTC-ATGTCGACCGCCTC-TTGCGAGTCGAAAATCACCTACATTGATGGTGACAACGGAATTCTGCTGCACCGCGGCTACCCTATCGAGCAACTGGCGCAGCATTCCGATTATCTGGAAA-CCTGCTACCTGCTACTCAACGGCGAACTGCCGACCGCCGAGCAGAAGGCCCAGTTCGTCGCTGTGGTCAAGAACCACACGATGGTCCACGAACAGCTCAAGACCTTTTTCAACGGTTTCCGTCGCGACGCCCACCCGATGGCGGTCATGTGCGGCGTTGTAGGTGCCCTTTCAGCGTTCTACCACGACTCGCTGGACATCAATAACCCTCAGCACCGCGAAATTTCGGCAGTCCGCCTGGTCGCCAAG-A…	MLST	KJ877899	http://genome.ppws.vt.edu/cgi-bin/MLST/home.pl	NA
124	CC1543	2006	P. syringae	Morris et al. 2008	France (Foréant lake, 05)	Lake water	Fresh water & epilithic biofilm		CC1543	+	-	-	+	+	+	-	-	+	+	-5	-	0.17	0.17	+	7	YES		CC1543	PG 02b	CACCGGCCGCTTCACATTTGACCCTGGTTTC-ATGTCCACGGCCTC-TTGCGATTCGAAGATCACCTACATCGATGGTGATAATGGCATTCTGCTACACCGCGGCTACCCGATCGAACAACTGGCCGAGCAGTCCGACTATCTCGAAA-CCTGCTACCTGCTGCTCAACGGTGAACTGCCCACCGCCGAGCAGAAAGCCCAGTTCGTGGCCGTGGTCAAGAACCACACGATGGTTCACGAACAGCTCAAGACCTTTTTCAACGGTTTCCGCCGCGACGCCCACCCGATGGCCGTCATGTGTGGCGTAGTCGGCGCCCTGTCAGCGTTCTACCACGACTCACTGGACATCAATAACCCGCAGCACCGCGAGATTTCTGCGGTCCGCCTGGTCGCCAAA-A…	MLST	NA	http://genome.ppws.vt.edu/cgi-bin/MLST/home.pl	AVEJ00000000
125	CC1544	2006	P. syringae	Morris et al. 2008	France (Foréant lake, 05)	Lake water	Fresh water & epilithic biofilm		CC1544	+	-	-	+	-	+	-	+	+	+	-5	-	0.00	0.00	-	0	YES		CC1544	PG 01b	CACCGGCCGCTTCACATTTGACCCTGGTTTC-ATGTCCACGGCCTC-TTGCGAGTCGAAGATCACCTACATTGATGGTGACAACGGAATTCTGCTGCACCGCGGCTACCCGATCGAACAACTGGCCGAGCAGTCCGATTACCTCGAGA-CCTGCTACCTGTTGCTCAACGGCGAGCTGCCAACCGCCGAACAGAAAGCCCAGTTCGTGGCCGTGGTCAAGAACCACACGATGGTTCACGAACAACTCAAGACCTTCTTCAACGGCTTTCGCCGTGACGCCCACCCGATGGCCGTCATGTGCGGTGTAGTCGGCGCCCTGTCGGCGTTCTACCACGATTCGCTCGACATCAATAACCCGCAGCACCGCGAAATTTCGGCTGTACGCCTGGTTGCCAAG-A…	MLST	NA	http://genome.ppws.vt.edu/cgi-bin/MLST/home.pl	AVEI00000000
126	CC1556	2006	P. syringae	Morris et al. 2008	France (Col Vieux, 05)	Alpine meadow	Snowpack		CC1556	+	-	-	+	+	+	-	+	+	+	-5	+	1.00	0.83	-	0	YES		CC1556	PG 01b	CACCGGCCGCTTCACATTTGACCCTGGTTTC-ATGTCCACGGCCTC-TTGCGAGTCGAAGATCACCTACATCGATGGTGACAACGGAATTCTGCTGCACCGCGGCTACCCGATCGAACAACTGGCCGAGCAGTCCGATTACCTCGAGA-CCTGCTACCTGTTGCTCAACGGCGAGCTGCCAACCGCCGAACAGAAAGCCCAGTTCGTGGCCGTGGTCAAGAACCACACAATGGTTCACGAACAACTCAAGACTTTCTTCAACGGCTTTCGCCGTGACGCCCACCCGATGGCCGTCATGTGCGGTGTAGTCGGCGCCCTGTCGGCGTTCTACCACGATTCGCTGGACATCAATAACCCGCAGCACCGCGAAATTTCGGCTGTACGCCTGGTCGCCAAG-A…	MLST	KJ877900	http://genome.ppws.vt.edu/cgi-bin/MLST/home.pl	NA
127	CC1557	2006	P. syringae	Morris et al. 2008	France (Col Vieux, 05)	Alpine meadow	Snowpack		CC1557	+	-	-	+	+	+	-	-	+	+	-2	-	0.25	0.25	+	6	YES		CC1557	PG 10b	CACCGGCCGCTTCACATTTGACCCTGGCTTC-ATGTCCACGGCATC-TTGCGAGTCGAAGATCACCTACATCGATGGTGATAACGGAATTCTGCTTCACCGCGGCTACCCGATCGAACAACTGGCCGAGCAGTCCGATTATCTGGAAA-CCTGCTACCTGCTGCTCAATGGCGAATTGCCAACCGCCGAGCAGAAAGCCCAGTTCGTTGCCGTGGTCAAAAACCACACGATGGTTCACGAACAGCTCAAGACCTTTTTCAACGGTTTCCGCCGTGATGCCCACCCGATGGCCGTCATGTGCGGCGTAGTCGGCGCCCTGTCGGCGTTCTATCACGACTCGCTGGACATCAACAACCCGCAGCACCGCGAGATTTCTGCCGTGCGCCTGGTCGCCAAG-A…	MLST	NA	http://genome.ppws.vt.edu/cgi-bin/MLST/home.pl	AVEH00000000
128	CC1558	2006	P. syringae	Morris et al. 2008	France (Col Vieux, 05)	Alpine meadow	Snowpack		CC1558	+	-	-	+	+	NA	NA	NA	+	+	-4	NA	NA	NA	-	0	NO		CC1558	PG 01b	CACCGGCCGCTTCACATTTGACCCTGGTTTC-ATGTCCACGGCCTC-TTGCGAGTCGAAGATCACCTACATCGATGGTGACAACGGAATTCTGCTGCACCGCGGCTACCCGATCGAACAACTGGCCGAGCAGTCCGATTACCTCGAGA-CCTGCTACCTGTTGCTCAACGGCGAGCTGCCAACCGCCGAACAGAAAGCCCAGTTCGTGGCCGTGGTCAAGAACCACACAATGGTTCACGAACAACTCAAGACTTTCTTCAACGGCTTTCGCCGTGACGCCCACCCGATGGCCGTCATGTGCGGTGTAGTCGGCGCCCTGTCGGCGTTCTACCACGATTCGCTGGACATCAATAACCCGCAGCACCGCGAAATTTCGGCTGTACGCCTGGTCGCCAAG-A…	MLST	KJ877901	http://genome.ppws.vt.edu/cgi-bin/MLST/home.pl	NA
129	CC1559	2006	P. syringae	Morris et al. 2008	France (Col Vieux, 05)	Alpine meadow	Snowpack		CC1559	+	-	-	+	+	+	-	+	+	-	-10	-	0.00	0.00	-	0	YES		CC1559	PG 01b	CACCGGCCGCTTCACATTTGACCCTGGTTTC-ATGTCCACGGCCTC-TTGCGAGTCGAAGATCACCTACATCGATGGTGACAACGGAATTCTGCTGCACCGCGGCTACCCGATCGAACAACTGGCCGAGCAGTCCGATTACCTCGAGA-CCTGCTACCTGTTGCTCAACGGCGAGCTGCCAACCGCCGAACAGAAAGCCCAGTTCGTGGCCGTGGTCAAGAACCACACAATGGTTCACGAACAACTCAAGACTTTCTTCAACGGCTTTCGCCGTGACGCCCACCCGATGGCCGTCATGTGCGGTGTAGTCGGCGCCCTGTCGGCGTTCTACCACGATTCGCTGGACATCAATAACCCGCAGCACCGCGAAATTTCGGCTGTACGCCTGGTCGCCAAG-A…	MLST	NA	http://genome.ppws.vt.edu/cgi-bin/MLST/home.pl	AVEG00000000
130	CC1582	2006	P. syringae	Demba Diallo et al. 2012 (the isolation was described in Morris et al. 2008)	France (Col Vieux, 05)	Epilithic biofilm	Fresh water & epilithic biofilm		CC1582	+	-	-	+	+	-	+	+	-	-	-10	+	2.58	1	-	0	YES		CC1582	PG 07a	CACCGGCCGCTTCACATTCGACCCTGGCTTC-ATGTCGACCGCCTC-TTGCGAGTCGAAGATCACCTACATCGATGGTGACAACGGAATCCTGCTGCACCGCGGCTACCCTATCGAACAACTGGCCCAGCACTCCGACTACCTGGAGA-CCTGCTACCTGCTGCTCAACGGTGAATTGCCAACCGCCGAGCAGAAAGCCCAGTTCGTCGCCGTGGTCAAGAACCACACGATGGTCCACGAACAGCTCAAGACCTTTTTCAACGGCTTCCGTCGCGACGCCCACCCGATGGCCGTCATGTGCGGCGTGGTCGGCGCGCTTTCAGCGTTCTACCACGACTCGCTGGACATCAATAATCCGCAGCACCGCGAGATTTCCGCCGTACGCCTGGTCGCCAAG-A…	MLST	NA	http://genome.ppws.vt.edu/cgi-bin/MLST/home.pl	AVDW00000000
131	CC1583	2006	P. syringae	Morris et al. 2008	France (Col Vieux, 05)	Epilithic biofilm	Fresh water & epilithic biofilm		CC1583	+	-	-	+	+	+	-	+	+	+	-4	-	0.00	0.00	-	0	YES		CC1583	PG 10a	CACCGGCCGCTTCACATTTGACCCTGGCTTC-ATGTCCACGGCATC-TTGCGAGTCGAAGATCACCTACATCGATGGTGATAACGGAATCCTGCTTCACCGCGGCTACCCGATCGAGCAACTGGCCGAGCAGTCCGACTATCTGGAAA-CCTGCTACCTGCTGCTCAATGGCGAACTGCCAACTGCCGAGCAGAAAGCCCAGTTCGTTGCCGTGGTCAAGAACCACACGATGGTTCACGAACAGCTCAAGACCTTTTTCAACGGCTTCCGCCGTGATGCCCACCCGATGGCCGTCATGTGCGGCGTGGTCGGGGCCCTGTCGGCGTTCTATCACGACTCGCTGGACATCAATAACCCGCAGCACCGCGAGATTTCTGCCGTGCGCCTGGTCGCCAAG-A…	MLST	NA	http://genome.ppws.vt.edu/cgi-bin/MLST/home.pl	AVEF00000000
132	CC1586	2006	P. syringae	Morris et al. 2008	USA (Hyalite Lake MT)	Lake water	Fresh water & epilithic biofilm		CC1586	+	-	-	+	-	-	-	-	+	+	-3	-	0.00	0.00	-	0	YES		CC1586	PG 10c	CACCGGCCGCTTCACATTTGACCCTGGCTTC-ATGTCCACGGCATC-TTGCGAGTCGAAGATCACCTACATCGATGGTGATAACGGAATCCTGCTTCACCGCGGCTACCCGATCGAACAACTGGCCGAGCAGTCCGATTATCTGGAAA-CCTGCTACCTGCTGCTCAATGGCGAATTGCCGACCGCGGAGCAAAAAGCCCAGTTCGTTGCCGTGGTCAAAAACCACACAATGGTTCACGAACAGCTCAAGACCTTTTTCAACGGCTTCCGCCGTGATGCCCACCCGATGGCCGTCATGTGCGGCGTAGTCGGCGCCCTGTCGGCGTTCTATCACGACTCGCTGGACATCAACAACCCGCAGCACCGCGAGATTTCTGCCGTGCGCCTGGTCGCCAAG-A…	MLST	KJ877902	http://genome.ppws.vt.edu/cgi-bin/MLST/home.pl	NA
133	CC1594	2006	P. syringae	This study (the isolation was described in Morris et al. 2008)	France (St Saturnin les Avignon, 84)	Rain	Precipitations		CC1594	+	-	-	+	+	+	-	+	+	-	-10	-	0.00	0.00	-	0	YES		CC1594	PG 01a	CACCGGCCGCTTCACATTTGACCCTGGCTTC-ATGTCCACGGCCTC-TTGCGAGTCGAAGATCACCTACATTGATGGTGACAACGGAATTCTGCTGCACCGCGGCTACCCGATCGAACAACTGGCCGAGCAGTCCGATTACCTCGAGA-CCTGCTACCTGCTGCTCAACGGCGAGCTGCCAACCGCCGAACAGAAAGCCCAGTTCGTGGCCGTGGTCAAGAACCACACGATGGTTCACGAACAACTCAAGACCTTCTTCAACGGCTTTCGCCGTGACGCCCACCCGATGGCCGTCATGTGCGGTGTAGTTGGCGCCCTGTCGGCGTTCTACCACGATTCGCTGGACATCAATAACCCGCAGCACCGCGAAATTTCGGCTGTACGCCTGGTCGCCAAG-A…	cts	KJ877903	NA	NA
134	CC1629	2007	P. syringae	Morris et al. 2010 (the isolation was described in Morris et al. 2008)	USA (Bozeman, Montana)	Avena sativa	Plant		CC1629	+	-	-	+	+	+	-	-	+	+	-3	-	0.00	0.00	-	0	YES		CC1629	PG 04	CACCGGCCGCTTCACATTTGACCCTGGCTTC-ATGTCCACGGCATC-TTGCGAGTCGAAGATCACCTACATCGATGGTGACAACGGAATCCTGCTTCACCGCGGCTACCCTATCGAACAACTGGCCGAGCAGTCCGATTACCTCGAAA-CCTGTTACCTGCTGCTCAACGGCGAATTGCCGACCGCCGAACAAAAAGCCCAGTTTGTGGCCGTGGTCAAGAACCACACGATGGTTCACGAGCAACTCAAGACATTTTTCAACGGCTTCCGCCGCGATGCCCACCCGATGGCCGTCATGTGCGGCGTAGTCGGCGCCCTTTCTGCGTTCTATCACGACTCGCTGGACATCAATAACCCGCAGCACCGCGAAATTTCGGCAGTGCGCCTGGTAGCCAAG-A…	MLST	NA	http://genome.ppws.vt.edu/cgi-bin/MLST/home.pl	AVEE00000000
135	CC1630	2007	P. syringae	Morris et al. 2010 (the isolation was described in Morris et al. 2008)	USA (Bozeman, Montana)	Onobrychis viciifolia	Plant		CC1630	+	-	-	+	+	+	-	+	+	-	-10	-	0.08	0.08	-	0	YES		CC1630	PG 01a	CACCGGCCGCTTCACATTTGACCCTGGCTTC-ATGTCCACGGCCTC-TTGCGAGTCGAAGATCACCTACATTGATGGTGACAACGGAATTCTGCTGCACCGCGGCTACCCGATCGAACAACTGGCCGAGCAGTCCGATTACCTCGAGA-CCTGCTACCTGCTGCTCAACGGCGAGCTGCCAACCGCCGAACAGAAAGCCCAGTTCGTGGCCGTGGTCAAGAACCACACGATGGTTCACGAACAACTCAAGACCTTCTTCAACGGCTTTCGCCGTGACGCCCACCCGATGGCCGTCATGTGCGGTGTAGTTGGCGCCCTGTCGGCGTTCTACCACGATTCGCTGGACATCAATAACCCGCAGCACCGCGAAATTTCGGCTGTACGCCTGGTCGCCAAG-A…	MLST	NA	http://genome.ppws.vt.edu/cgi-bin/MLST/home.pl	AVED00000000
136	CC1631	2007	P. syringae	This study (the isolation was described in Morris et al. 2008)	USA (Bozeman, Montana)	Triticum aestivum	Plant		CC1631	+	-	-	+	-	+	-	+	+	-	-10	-	0.17	0.17	+	6	YES		CC1631	PG 02c	CACCGGCCGCTTCACATTTGACCCTGGCTTC-ATGTCCACGGCCTC-TTGCGATTCGAAGATCACCTACATCGATGGTGACAATGGCATTCTGCTGCACCGCGGCTACCCGATCGAACAACTGGCCGAGCAGTCCGACTACCTGGAAA-CCTGCTACCTGCTGCTCAACGGCGAACTGCCCACCGCCGAGCAGAAAGCCCAGTTCGTGGCCGTGGTCAAGAACCACACGATGGTTCACGAACAGCTCAAGACCTTTTTCAACGGTTTCCGCCGTGACGCCCACCCGATGGCCGTCATGTGTGGTGTAGTCGGCGCCCTGTCAGCGTTCTACCACGACTCCCTGGACATCAATAACCCGCAGCACCGCGAGATTTCCGCGGTCCGCCTGGTTGCCAAG-A…	MLST	KJ877904	http://genome.ppws.vt.edu/cgi-bin/MLST/home.pl	NA
137	CC1671	2011	P. syringae	This study (the isolation was described in Bartoli et al. submitted)	France	Actinidia deliciosa	Plant		CC1671	+	-	-	+	+	+	-	-	+	+	-3	+	2.25	1	+	0.6	YES		CC1671	PG 02d	CACCGGCCGCTTCACATTTGACCCTGGTTTC-ATGTCCACGGCGTC-TTGCGATTCGAAGATCACCTACATCGATGGTGACAATGGCATTCTGCTGCACCGCGGCTACCCGATCGAACAACTGGCCGAGCAGTCCGACTACCTCGAAA-CCTGCTACCTGCTGCTCAACGGCGAACTGCCCACCGCCGAGCAGAAAGCCCAGTTCGTGGCCGTGGTCAAGAACCACACGATGGTTCACGAGCAACTCAAGACCTTTTTCAACGGTTTCCGTCGCGACGCCCACCCGATGGCCGTCATGTGTGGCGTAGTCGGTGCCCTGTCAGCGTTCTACCACGACTCGCTGGACATCAATAACCCGCAGCACCGCGAGATTTCCGCGGTACGCCTGGTCGCCAAG-A…	cts	KJ877905	NA	NA
138	CC1673	2011	P. syringae	This study (the isolation was described in Bartoli et al. submitted)	France	Actinidia deliciosa	Plant		CC1673	-	-	-	+	-	+	-	-	+	-	-10	-	0.00	0.00	-	0	YES		CC1673	PG 01b	CACCGGCCGCTTCACATTTGACCCTGGTTTC-ATGTCCACGGCCTC-TTGCGAGTCGAAGATCACCTACATCGATGGTGACAACGGAATTCTGCTGCACCGCGGCTACCCGATCGAACAACTGGCCGAGCAGTCCGATTATCTCGAGA-CCTGCTACCTGTTGCTCAACGGCGAGCTGCCAACCGCCGAACAGAAAGCCCAGTTCGTGGCCGTGGTCAAGAACCACACGATGGTTCACGAACAACTCAAGACCTTCTTCAACGGCTTTCGCCGTGACGCCCACCCGATGGCCGTCATGTGCGGTGTAGTCGGCGCCCTGTCGGCGTTCTACCACGATTCGCTGGACATCAATAACCCGCAGCACCGCGAAATTTCGGCTGTACGCCTGGTCGCCAAG-A…	cts	KJ877906	NA	NA
139	CC1674	2011	P. syringae	This study (the isolation was described in Bartoli et al. submitted)	France	Actinidia deliciosa	Plant		CC1674	-	-	-	+	-	+	-	-	+	-	-10	-	0.00	0.00	-	0	YES		CC1674	PG 01b	CACCGGCCGCTTCACATTTGACCCTGGTTTC-ATGTCCACGGCCTC-TTGCGAGTCGAAGATCACCTACATCGATGGTGACAACGGAATTCTGCTGCACCGCGGCTACCCGATCGAACAACTGGCCGAGCAGTCCGATTATCTCGAGA-CCTGCTACCTGTTGCTCAACGGCGAGCTGCCAACCGCCGAACAGAAAGCCCAGTTCGTGGCCGTGGTCAAGAACCACACGATGGTTCACGAACAACTCAAGACCTTCTTCAACGGCTTTCGCCGTGACGCCCACCCGATGGCCGTCATGTGCGGTGTAGTCGGCGCCCTGTCGGCGTTCTACCACGATTCGCTGGACATCAATAACCCGCAGCACCGCGAAATTTCGGCTGTACGCCTGGTCGCCAAG-A…	cts	KJ877907	NA	NA
140	CC1675	2011	P. syringae	This study (the isolation was described in Bartoli et al. submitted)	France	Actinidia deliciosa	Plant		CC1675	-	-	-	+	+	+	-	-	+	+	-3	-	0.00	0.00	-	0	YES		CC1675	PG 01b	CACCGGCCGCTTCACATTTGACCCTGGTTTC-ATGTCCACGGCCTC-TTGCGAGTCGAAGATCACCTACATCGATGGTGACAACGGAATTCTGCTGCACCGCGGCTACCCGATCGAACAACTGGCCGAGCAGTCCGATTATCTCGAGA-CCTGCTACCTGTTGCTCAACGGCGAGCTGCCAACCGCCGAACAGAAAGCCCAGTTCGTGGCCGTGGTCAAGAACCACACGATGGTTCACGAACAACTCAAGACCTTCTTCAACGGCTTTCGCCGTGACGCCCACCCGATGGCCGTCATGTGCGGTGTAGTCGGCGCCCTGTCGGCGTTCTACCACGATTCGCTGGACATCAATAACCCGCAGCACCGCGAAATTTCGGCTGTACGCCTGGTCGCCAAG-A…	cts	KJ877908	NA	NA
141	CC1676	2011	P. syringae	Bartoli et al. submitted	France	Actinidia deliciosa	Plant		CC1676	-	-	-	+	-	+	-	-	+	-	-10	-	0.00	0.00	-	0	YES		CC1676	PG 01b	CACCGGCCGCTTCACATTTGACCCTGGTTTC-ATGTCCACGGCCTC-TTGCGAGTCGAAGATCACCTACATCGATGGTGACAACGGAATTCTGCTGCACCGCGGCTACCCGATCGAACAACTGGCCGAGCAGTCCGATTATCTCGAGA-CCTGCTACCTGTTGCTCAACGGCGAGCTGCCAACCGCCGAACAGAAAGCCCAGTTCGTGGCCGTGGTCAAGAACCACACGATGGTTCACGAACAACTCAAGACCTTCTTCAACGGCTTTCGCCGTGACGCCCACCCGATGGCCGTCATGTGCGGTGTAGTCGGCGCCCTGTCGGCGTTCTACCACGATTCGCTGGACATCAATAACCCGCAGCACCGCGAAATTTCGGCTGTACGCCTGGTCGCCAAG-A…	cts	KJ877909	NA	NA
142	CC440	2002	P. syringae (CC0440)	Morris et al. 2010	France (Pernes les Fontaines, 84)	Cucumis melo	Plant		CC440	+	-	-	+	-	+	-	-	+	+	-7	+	2.83	1	+	8	YES		CC440	PG 02b	CACCGGCCGCTTCACATTTGACCCTGGTTTC-ATGTCCACGGCCTC-TTGCGATTCGAAGATCACCTACATCGATGGTGATAATGGCATTCTGCTACACCGCGGCTACCCGATCGAACAACTGGCCGAGCAGTCCGACTATCTCGAAA-CCTGCTACCTGCTGCTCAACGGTGAACTGCCCACCGCCGAGCAGAAAGCCCAGTTCGTGGCCGTGGTCAAGAACCACACGATGGTTCACGAACAGCTCAAGACCTTTTTCAACGGTTTCCGCCGCGACGCCCACCCGATGGCCGTCATGTGTGGCGTAGTCGGCGCCCTGTCAGCGTTCTACCACGACTCACTGGACATCAATAACCCGCAGCACCGCGAGATTTCTGCGGTCCGCCTGGTCGCCAAA-A…	MLST	NA	http://genome.ppws.vt.edu/cgi-bin/MLST/home.pl	AVEC00000000
143	CC457	2003	P. syringae (CC0457)	Morris et al. 2010	France (Plan de Robion, 84)	Cucumis melo	Plant		CC457	+	-	-	+	+	+	-	-	+	-	-10	-	0.17	0.17	-	0	YES		CC457	PG 02b	CACCGGCCGCTTCACATTTGACCCTGGTTTC-ATGTCCACGGCCTC-TTGCGATTCGAAGATCACCTACATCGATGGTGATAATGGCATTCTGCTACACCGCGGCTACCCGATCGAACAACTGGCCGAGCAGTCCGACTATCTCGAAA-CCTGCTACCTGCTGCTCAACGGTGAACTGCCCACCGCCGAGCAGAAAGCCCAGTTCGTGGCCGTGGTCAAGAACCACACGATGGTTCACGAACAGCTCAAGACCTTTTTCAACGGTTTCCGCCGCGACGCCCACCCGATGGCCGTCATGTGTGGCGTAGTCGGCGCCCTGTCAGCGTTCTACCACGACTCACTGGACATCAATAACCCGCAGCACCGCGAGATTTCTGCGGTCCGCCTGGTCGCCAAA-A…	MLST	NA	http://genome.ppws.vt.edu/cgi-bin/MLST/home.pl	AVEB00000000
144	CC94	1997	P. syringae (CC0094)	Morris et al. 2000	France (Moissac, 82)	Cucumis melo	Plant		CC94	+	-	-	+	+	+	-	-	+	+	-2	+	2.75	1	+	1	YES		CC94	PG 02d	CACCGGCCGCTTCACATTTGACCCTGGTTTC-ATGTCCACGGCGTC-TTGCGATTCGAAGATCACCTACATCGATGGTGACAATGGCATTCTGCTGCACCGCGGCTACCCGATCGAACAACTGGCCGAGCAGTCCGACTACCTCGAAA-CCTGCTACCTGCTGCTCAACGGCGAACTGCCCACCGCCGAGCAGAAAGCCCAGTTCGTGGCCGTGGTCAAGAACCACACGATGGTTCACGAACAGCTCAAGACCTTTTTCAACGGTTTCCGCCGCGACGCCCACCCGATGGCCGTCATGTGTGGCGTAGTCGGTGCCCTGTCAGCGTTCTACCACGACTCGCTGGACATCAATAACCCGCAGCACCGCGAGATTTCCGCGGTCCGCCTGGTCGCCAAG-A…	MLST	NA	http://genome.ppws.vt.edu/cgi-bin/MLST/home.pl	AVEA00000000
145	CCE0020	2009	P. syringae	This study (the isolation was described in Monteil et al. 2012)	France (Ceillac, 05)	Alpine meadow	Snowpack		CCE0020	+	-	-	+	-	+	-	-	-	+	-5	-	0.00	0.00	+	11	YES		CCE0020	PG 02c	CACCGGCCGCTTCACATTTGACCCTGGCTTC-ATGTCCACGGCCTC-TTGCGATTCGAAGATCACCTACATCGATGGTGACAATGGCATTCTGCTACACCGCGGCTACCCGATCGAACAACTGGCCGAGCAGTCCGACTACCTGGAAA-CCTGCTACCTGCTGCTCAACGGTGAACTGCCCACCGCCGAGCAGAAAGCCCAGTTCGTGGCCGTGGTCAAGAACCACACGATGGTTCACGAACAGCTCAAGACCTTTTTCAACGGTTTCCGCCGTGACGCCCACCCGATGGCCGTCATGTGTGGTGTAGTCGGCGCCCTGTCAGCGTTCTACCACGACTCTCTGGACATCAATAACCCGCAGCACCGCGAGATTTCCGCGATCCGCCTGGTTGCCAAG-A…	cts	KJ877910	NA	NA
146	CCE0021	2009	P. syringae	This study (the isolation was described in Monteil et al. 2012)	France (Ceillac, 05)	Alpine meadow	Snowpack		CCE0021	+	-	-	+	-	+	-	-	-	-	-10	-	0.00	0.00	+	12	YES		CCE0021	PG 02c	CACCGGCCGCTTCACATTTGACCCTGGCTTC-ATGTCCACGGCCTC-TTGCGATTCGAAGATCACCTACATCGATGGTGACAATGGCATTCTGCTACACCGCGGCTACCCGATCGAACAACTGGCCGAGCAGTCCGACTACCTGGAAA-CCTGCTACCTGCTGCTCAACGGTGAACTGCCCACCGCCGAGCAGAAAGCCCAGTTCGTGGCCGTGGTCAAGAACCACACGATGGTTCACGAACAGCTCAAGACCTTTTTCAACGGTTTCCGCCGTGACGCCCACCCGATGGCCGTCATGTGTGGTGTAGTCGGCGCCCTGTCAGCGTTCTACCACGACTCTCTGGACATCAATAACCCGCAGCACCGCGAGATTTCCGCGATCCGCCTGGTTGCCAAG-A…	cts	KJ877911	NA	NA
147	CCE0024	2009	P. syringae	This study (the isolation was described in Monteil et al. 2012)	France (Ceillac, 05)	Alpine meadow	Snowpack		CCE0024	+	-	-	+	-	+	-	-	-	+	-8	-	0.25	0.17	+	11	YES		CCE0024	PG 02c	CACCGGCCGCTTCACATTTGACCCTGGCTTC-ATGTCCACGGCCTC-TTGCGATTCGAAGATCACCTACATCGATGGTGACAATGGCATTCTGCTACACCGCGGCTACCCGATCGAACAACTGGCCGAGCAGTCCGACTACCTGGAAA-CCTGCTACCTGCTGCTCAACGGTGAACTGCCCACCGCCGAGCAGAAAGCCCAGTTCGTGGCCGTGGTCAAGAACCACACGATGGTTCACGAACAGCTCAAGACCTTTTTCAACGGTTTCCGCCGTGACGCCCACCCGATGGCCGTCATGTGTGGTGTAGTCGGCGCCCTGTCAGCGTTCTACCACGACTCTCTGGACATCAATAACCCGCAGCACCGCGAGATTTCCGCGATCCGCCTGGTTGCCAAG-A…	cts	KJ877912	NA	NA
148	CCE0027	2009	P. syringae	This study (the isolation was described in Monteil et al. 2012)	France (Ceillac, 05)	Alpine meadow	Snowpack		CCE0027	+	-	-	+	-	+	-	-	-	+	-5	-	0.00	0.00	+	5	YES		CCE0027	PG 02c	CACCGGCCGCTTCACATTTGACCCTGGCTTC-ATGTCCACGGCCTC-TTGCGATTCGAAGATCACCTACATCGATGGTGACAATGGCATTCTGCTGCACCGCGGCTACCCGATCGAACAACTGGCCGAGCAGTCCGACTACCTGGAAA-CCTGCTACCTGCTGCTCAACGGCGAACTGCCCACCGCCGAGCAGAAAGCCCAGTTCGTGGCCGTGGTCAAGAACCACACGATGGTTCACGAACAGCTCAAGACCTTTTTCAACGGTTTCCGCCGTGACGCCCACCCGATGGCCGTCATGTGTGGTGTAGTCGGCGCCCTGTCAGCGTTCTACCACGACTCTCTGGACATCAATAACCCGCAGCACCGCGAGATTTCCGCGGTCCGCCTGGTTGCCAAG-A…	cts	KJ877913	NA	NA
149	CCE0044	2009	P. syringae	This study (the isolation was described in Monteil et al. 2012)	France (Ceillac, 05)	Alpine meadow	Snowpack		CCE0044	+	-	-	+	NA	NA	NA	-	NA	NA	NA	NA	NA	NA	NA	NA	NO		CCE0044	PG 02b	CACCGGCCGCTTCACATTTGACCCTGGTTTC-ATGTCCACGGCCTC-TTGCGATTCGAAGATCACCTACATCGATGGTGATAATGGCATTCTGCTACACCGCGGCTACCCGATCGAACAACTGGCCGAGCAGTCCGACTACCTCGAAA-CCTGCTACCTGCTGCTCAACGGTGAACTGCCCACCGCCGAGCAGAAAGCCCAGTTCGTGGCCGTGGTCAAGAACCACACGATGGTTCACGAACAGCTCAAGACTTTTTTCAACGGTTTCCGCCGCGACGCCCACCCGATGGCCGTCATGTGTGGCGTAGTCGGCGCCCTGTCAGCGTTCTACCACGACTCGCTGGACATCAATAACCCGCAGCACCGCGAGATTTCCGCGGTCCGCCTGGTCGCCAAG-A…	MLST	KJ877914	http://genome.ppws.vt.edu/cgi-bin/MLST/home.pl	NA
150	CCE0045	2009	P. syringae	This study (the isolation was described in Monteil et al. 2012)	France (Ceillac, 05)	Alpine meadow	Snowpack		CCE0045	+	-	-	+	-	+	-	-	+	+	-5	-	0.50	0.42	+	7	YES		CCE0045	PG 02b	CACCGGCCGCTTCACATTTGACCCAGGTTTC-ATGTCCACGGCCTC-TTGCGATTCGAAGATCACCTACATCGATGGTGATAATGGCATTCTGGTACACCGCGGCTACCCGATCGAACAACTGGCCGAGCAGTCCGACTACCTCGAAA-CCTGGTACCTGCTGCTCAACGGTGAACTGCCCACCGCCGAGCAGAAAGCCCAGTTCGTGGCCGTGGTCAAGAACCACACGATGGTTCACGAACAGCTCAAGACTTTTTTCAACGGTTTCCGCCGCGACGCCCACCCGATGGCCGTCATGTGTGGCGTAGTCGGCGCCCTGTCAGCGTTCTACCACGACTCGCTGGACATCAATAACCCGCAGCACCGCGAGATTTCCGCGGTCCGCCTGGTCGCCAAG-A…	cts	KJ877915	NA	NA
151	CCE0060	2009	P. syringae	This study (the isolation was described in Monteil 2011)	France (Ceillac, 05)	Stream water	Fresh water & epilithic biofilm		CCE0060	+	-	-	+	-	-	-	-	+	+	-4	-	0.33	0.33	-	0	YES		CCE0060	PG 10a	CACCGGCCGCTTCACATTTGACCCTGGCTTC-ATGTCCACGGCATC-TTGCGAGTCGAAGATCACCTACATCGATGGTGATAACGGAATCCTGCTTCACCGCGGCTACCCGATCGAGCAACTGGCCGAGCAGTCCGATTATCTGGAAA-CCTGCTACCTGCTGCTCAATGGCGAACTGCCAACTGCCGAGCAGAAAGCCCAGTTCGTTGCCGTGGTCAAGAACCACACGATGGTTCACGAACAGCTCAAGACCTTTTTCAACGGCTTCCGCCGTGATGCCCACCCGATGGCCGTCATGTGCGGCGTGGTCGGTGCCCTGTCGGCGTTCTATCACGACTCGCTGGACATCAATAACCCGCAGCACCGCGAGATTTCTGCCGTGCGCCTGGTCGCCAAG-A…	cts	KJ877916	NA	NA
152	CCE0064	2009	P. syringae	This study (the isolation was described in Monteil 2011)	France (Ceillac, 05)	Stream water	Fresh water & epilithic biofilm		CCE0064	+	-	-	+	-	+	-	-	+	+	-4	-	0.00	0.00	+	6	YES		CCE0064	PG 10d	CACCGGCCGCTTCACATTTGACCCTGGCTTC-ATGTCCACGGCATC-TTGCGAGTCGAAGATCACCTACATCGATGGTGATAACGGAATCCTGCTTCACCGCGGCTACCCGATCGAACAACTGGCCGAGCAGTCCGATTATCTGGAAA-CCTGCTACCTGCTGCTAAATGGCGAATTGCCAACAGCCGAGCAAAAAGCCCAGTTCGTTGCCGTGGTCAAGAACCACACGATGGTTCACGAACAGCTCAAGACCTTTTTCAACGGCTTCCGCCGTGATGCCCACCCGATGGCCGTCATGTGCGGCGTAGTCGGCGCCCTGTCGGCGTTCTATCACGACTCGCTGGACATCAATAACCCCCAGCACCGCGAGATTTCTGCCGTGCGCCTGGTCGCCAAG-A…	cts	KJ877917	NA	NA
153	CCE0065	2009	P. syringae	This study (the isolation was described in Monteil 2011)	France (Ceillac, 05)	Stream water	Fresh water & epilithic biofilm		CCE0065	+	-	-	+	+	+	-	-	+	+	-5	-	0.00	0.00	+	2	YES		CCE0065	PG 02b	CACCGGCCGCTTCACATTTGACCCTGGTTTC-ATGTCCACGGCCTC-TTGCGATTCGAAGATCACCTACATCGATGGTGATAATGGCATTCTGCTACACCGCGGCTACCCGATCGAACAACTGGCCGAGCAGTCCGACTACCTCGAAA-CCTGCTACCTGCTGCTCAACGGTGAACTGCCCACCGCCGAGCAGAAAGCCCAGTTCGTGGCCGTGGTCAAGAACCACACGATGGTTCACGAACAGCTCAAGACTTTTTTCAACGGTTTCCGCCGCGACGCCCACCCGATGGCCGTCATGTGTGGCGTAGTCGGCGCCCTGTCAGCGTTCTACCACGACTCGCTGGACATCAATAACCCGCAGCACCGCGAGATTTCCGCGGTCCGCCTGGTCGCCAAG-A…	cts	KJ877918	NA	NA
154	CCE0066	2009	P. syringae	This study (the isolation was described in Monteil 2011)	France (Ceillac, 05)	Stream water	Fresh water & epilithic biofilm		CCE0066	+	-	-	+	+	-	-	-	+	+	-5	-	0.00	0.00	+	11	YES		CCE0066	PG 10b	CACCGGCCGCTTCACATTTGACCCTGGCTTC-ATGTCCACGGCATC-TTGCGAGTCGAAGATCACCTACATCGATGGTGATAACGGAATTCTGCTTCACCGCGGCTACCCGATCGAACAACTGGCCGAGCAGTCCGATTACCTGGAAA-CCTGCTACCTGCTGCTCAATGGCGAATTGCCAACCGCCGAGCAGAAAGCCCAGTTCGTTGCCGTGGTCAAAAACCACACGATGGTTCACGAACAGCTCAAGACCTTTTTCAACGGTTTCCGCCGTGATGCCCACCCGATGGCCGTCATGTGCGGCGTAGTCGGCGCCCTGTCGGCGTTCTATCACGACTCGCTGGACATCAACAACCCGCAGCACCGCGAGATTTCTGCCGTGCGCCTGGTCGCCAAG-A…	cts	KJ877919	NA	NA
155	CCE0067	2009	P. syringae	This study (the isolation was described in Monteil 2011)	France (Ceillac, 05)	Stream water	Fresh water & epilithic biofilm		CCE0067	+	-	-	+	+	+	-	+	+	+	-6	-	0.42	0.42	+	15	YES		CCE0067	PG 02b	CACCGGCCGCTTCACATTTGACCCTGGTTTC-ATGTCCACGGCCTC-TTGCGATTCGAAGATCACCTACATCGATGGTGATAATGGCATTCTGCTACACCGCGGCTACCCGATCGAACAACTGGCCGAGCAGTCCGACTATCTCGAAA-CCTGCTACCTGCTGCTCAACGGTGAACTGCCCACCGCCGAGCAGAAAGCCCAGTTCGTGGCCGTGGTCAAGAACCACACGATGGTTCACGAACAGCTCAAGACCTTTTTCAACGGTTTCCGCCGCGACGCCCACCCGATGGCCGTCATGTGTGGCGTAGTCGGCGCCCTGTCAGCGTTCTACCACGACTCACTGGACATCAATAACCCGCAGCACCGCGAAATTTCTGCGGTCCGCCTGGTCGCCAAA-A…	cts	KJ877920	NA	NA
156	CCE0075	2009	P. syringae	This study (the isolation was described in Monteil 2011)	France (Ceillac, 05)	Stream water	Fresh water & epilithic biofilm		CCE0075	+	-	-	+	+	+	-	+	+	+	-5	+	0.92	0.92	-	0	YES		CCE0075	PG 10a	CACCGGCCGCTTCACATTTGACCCTGGCTTC-ATGTCCACGGCATC-TTGCGAGTCGAAGATCACCTACATCGATGGTGATAACGGAATCCTGCTTCACCGCGGCTACCCGATCGAGCAACTGGCCGAGCAGTCCGATTATCTGGAAA-CCTGCTACCTGCTGCTCAATGGCGAACTGCCAACTGCCGAGCAGAAAGACCAGTTCGTTGCCGTGGTCAAGAACCACACGATGGTTCACGAACAGCTCAAGACCTTTTTTAACGGCTTCCGCCGTGATGCCCACCCGATGGCCGTCATGTGCGGCGTGGTCGGTGCCCTGTCGGCGTTCTATCACGACTCGCTGGACATCAATAACCCGCAGCACCGCGAGATTTCTGCCGTGCGCCTGGTCGCCAAG-A…	cts	KJ877921	NA	NA
157	CCE0076	2009	P. syringae	This study (the isolation was described in Monteil 2011)	France (Ceillac, 05)	Stream water	Fresh water & epilithic biofilm		CCE0076	+	-	-	+	-	-	-	+	-	-	-10	-	0.00	0.00	-	0	YES		CCE0076	PG 13a	CACCGGCCGCTTCACATTCGACCCAGGCTTC-ATGTCGACCGCCTC-TTGCGAGTCGAAGATCACCTACATTGATGGTGACAACGGGATCCTGCTGCACCGCGGCTATCCGATCGAACAACTGGCCGAGCAATCGGACTACCTGGAAA-CGTGCTATCTGCTACTGAACGGCGAGCTGCCAACCGCCGAGCAGAAAGCCCAGTTCGTTGTTGTCGTGAAAAACCACACCATGGTTCACGAACAGCTCAAGACCTTTTTCAACGGCTTCCGCCGCGACGCTCACCCGATGGCGGTGATGTGTGGTGTGGTGGGTGCCCTCTCGGCGTTCTATCACGACTCTCTGGACATCAATAATCCACAGCACCGTGAAATCTCGGCCATCCGTCTGGTCGCCAAG-A…	MLST	KJ877922	http://genome.ppws.vt.edu/cgi-bin/MLST/home.pl	NA
158	CCE0084	2009	P. syringae	This study (the isolation was described in Monteil 2011)	France (Ceillac, 05)	Stream water	Fresh water & epilithic biofilm		CCE0084	+	-	-	+	-	+	-	+	+	+	-3	-	0.00	0.00	-	0	YES		CCE0084	PG 10a	CACCGGCCGCTTCACATTTGACCCTGGCTTC-ATGTCCACGGCATC-TTGCGAGTCGAAGATCACCTACATCGATGGTGATAACGGAATCCTGCTTCACCGCGGCTACCCGATCGAGCAACTGGCCGAGCAGTCCGATTATCTGGAAA-CCTGCTACCTGCTGCTCAATGGCGAACTGCCAACTGCCGAGCAGAAAGCCCAGTTCGTTGCCGTGGTCAAGAACCACACGATGGTTCACGAACAGCTCAAGACCTTTTTCAACGGCTTCCGCCGTGATGCCCACCCGATGGCCGTCATGTGCGGCGTGGTCGGTGCCCTGTCGGCGTTCTATCACGACTCGCTGGACATCAATAACCCGCAGCACCGCGAGATTTCTGCCGTGCGCCTGGTCGCCAAG-A…	cts	KJ877923	NA	NA
159	CCE0095	2009	P. syringae	This study (the isolation was described in Monteil et al. 2012)	France (Ceillac, 05)	Alpine meadow	Snowpack		CCE0095	+	-	-	+	-	+	-	-	+	+	-4	+	0.83	0.67	+	5	YES		CCE0095	PG 10d	CACCGGCCGCTTCACATTTGACCCTGGCTTC-ATGTCCACGGCATC-TTGCGAGTCGAAGATCACCTACATCGATGGTGATAACGGAATCCTGCTTCACCGCGGCTACCCGATCGAACAACTGGCCGAGCAGTCCGATTATCTGGAAA-CCTGCTACCTGCTGCTAAATGGCGAATTGCCAACAGCCGAGCAAAAAGCCCAGTTCGTTGCCGTGGTCAAGAACCACACGATGGTTCACGAACAGCTCAAGACCTTTTTCAACGGCTTCCGCCGTGATGCCCACCCGATGGCCGTCATGTGCGGCGTAGTCGGCGCCCTGTCGGCGTTCTATCACGACTCGCTGGACATCAATAACCCCCAGCACCGCGAGATTTCTGCCGTGCGCCTGGTCGCCAAG-A…	MLST	KJ877924	http://genome.ppws.vt.edu/cgi-bin/MLST/home.pl	NA
160	CCE0097	2009	P. syringae	This study (the isolation was described in Monteil et al. 2012)	France (Ceillac, 05)	Alpine meadow	Snowpack		CCE0097	+	-	-	+	-	+	-	-	-	+	-8	-	0.00	0.00	+	8	YES		CCE0097	PG 02c	CACCGGCCGCTTCACATTTGACCCTGGCTTC-ATGTCCACGGCCTC-TTGCGATTCGAAGATCACCTACATCGATGGTGATAATGGCATTCTGTTGCACCGCGGCTACCCGATCGAACAACTGGCCGAGCAGTCCGACTACCTGGAAA-CCTGCTACCTGCTGCTCAACGGCGAACTGCCCACCGCCGAGCAGAAAGCCCAGTTCGTGGCCGTGGTCAAGAACCACACGATGGTTCACGAACAGCTCAAGACCTTTTTCAACGGTTTCCGCCGTGACGCCCACCCGATGGCCGTCATGTGTGGTGTAGTCGGCGCCCTGTCAGCGTTCTACCACGACTCTCTGGACATCAATAACCCGCAGCATCGCGAGATTTCCGCGATCCGCCTGGTTGCCAAG-A…	cts	KJ877925	NA	NA
161	CCE0098	2009	P. syringae	This study (the isolation was described in Monteil et al. 2012)	France (Ceillac, 05)	Alpine meadow	Snowpack		CCE0098	+	-	-	+	-	+	-	-	-	+	-5	-	0.00	0.00	+	11	YES		CCE0098	PG 02c	CACCGGCCGCTTCACATTTGACCCTGGCTTC-ATGTCCACGGCCTC-TTGCGATTCGAAGATCACCTACATCGATGGTGATAATGGCATTCTGTTGCACCGCGGCTACCCGATCGAACAACTGGCCGAGCAGTCCGACTACCTGGAAA-CCTGCTACCTGCTGCTCAACGGCGAACTGCCCACCGCCGAGCAGAAAGCCCAGTTCGTGGCCGTGGTCAAGAACCACACGATGGTTCACGAACAGCTCAAGACCTTTTTCAACGGTTTCCGCCGTGACGCCCACCCGATGGCCGTCATGTGTGGTGTAGTCGGCGCCCTGTCAGCGTTCTACCACGACTCTCTGGACATCAATAACCCGCAGCATCGCGAGATTTCCGCGATCCGCCTGGTTGCCAAG-A…	cts	KJ877926	NA	NA
162	CCE0099	2009	P. syringae	This study (the isolation was described in Monteil et al. 2012)	France (Ceillac, 05)	Alpine meadow	Snowpack		CCE0099	+	-	-	+	NA	NA	NA	-	+	+	-4	+	1.10	0.82	+	5	NO		CCE0099	PG 10d	CACCGGCCGCTTCACATTTGACCCTGGCTTC-ATGTCCACGGCATC-TTGCGAGTCGAAGATCACCTACATCGATGGTGATAACGGAATCCTGCTTCACCGCGGCTACCCGATCGAACAACTGGCCGAGCAGTCCGATTATCTGGAAA-CCTGCTACCTGCTGCTAAATGGCGAATTGCCAACAGCCGAGCAAAAAGCCCAGTTCGTTGCCGTGGTCAAGAACCACACGATGGTTCACGAACAGCTCAAGACCTTTTTCAACGGCTTCCGCCGTGATGCCCACCCGATGGCCGTCATGTGCGGCGTAGTCGGCGCCCTGTCGGCGTTCTATCACGACTCGCTGGACATCAATAACCCCCAGCACCGCGAGATTTCTGCCGTGCGCCTGGTCGCCAAG-A…	MLST	KJ877927	http://genome.ppws.vt.edu/cgi-bin/MLST/home.pl	NA
163	CCE0100	2009	P. syringae	This study (the isolation was described in Monteil et al. 2012)	France (Ceillac, 05)	Alpine meadow	Snowpack		CCE0100	+	-	-	+	NA	NA	NA	-	+	+	-4	-	0.25	0.25	+	5	NO		CCE0100	PG 10d	CACCGGCCGCTTCACATTTGACCCTGGCTTC-ATGTCCACGGCATC-TTGCGAGTCGAAGATCACCTACATCGATGGTGATAACGGAATCCTGCTTCACCGCGGCTACCCGATCGAACAACTGGCCGAGCAGTCCGATTATCTGGAAA-CCTGCTACCTGCTGCTAAATGGCGAATTGCCAACAGCCGAGCAAAAAGCCCAGTTCGTTGCCGTGGTCAAGAACCACACGATGGTTCACGAACAGCTCAAGACCTTTTTCAACGGCTTCCGCCGTGATGCCCACCCGATGGCCGTCATGTGCGGCGTAGTCGGCGCCCTGTCGGCGTTCTATCACGACTCGCTGGACATCAATAACCCCCAGCACCGCGAGATTTCTGCCGTGCGCCTGGTCGCCAAG-A…	MLST	KJ877928	http://genome.ppws.vt.edu/cgi-bin/MLST/home.pl	NA
164	CCE0101	2009	P. syringae	This study (the isolation was described in Monteil et al. 2012)	France (Ceillac, 05)	Alpine meadow	Snowpack		CCE0101	+	-	-	+	+	+	-	-	+	+	-6	-	0.00	0.00	+	3	YES		CCE0101	PG 02b	CACCGGCCGCTTCACATTTGACCCTGGTTTC-ATGTCCACGGCCTC-TTGCGATTCGAAGATCACCTACATCGATGGTGATAATGGCATTCTGCTACACCGCGGCTACCCGATCGAACAACTGGCCGAGCAGTCCGACTACCTCGAAA-CCTGCTACCTGCTGCTCAACGGTGAACTGCCCACCGCCGAGCAGAAAGCCCAGTTCGTGGCCGTGGTCAAGAACCACACGATGGTTCACGAACAGCTCAAGACTTTTTTCAACGGTTTCCGCCGCGACGCCCACCCGATGGCCGTCATGTGTGGCGTAGTCGGCGCCCTGTCAGCGTTCTACCACGACTCGCTGGACATCAATAACCCGCAGCACCGCGAGATTTCCGCGGTCCGCCTGGTCGCCAAG-A…	cts	KJ877929	NA	NA
165	CCE0103	2009	P. syringae	This study (the isolation was described in Monteil et al. 2012)	France (Ceillac, 05)	Alpine meadow	Snowpack		CCE0103	+	-	-	+	-	+	-	-	+	+	-5	-	0.00	0.00	-	0	YES		CCE0103	PG 10a	CACCGGCCGCTTCACATTTGACCCTGGCTTC-ATGTCCACGGCATC-TTGCGAGTCGAAGATCACCTACATCGATGGTGATAACGGAATCCTGCTTCACCGCGGCTACCCGATTGAGCAACTGGCCGAGCAGTCCGATTATCTGGAAA-CCTGCTACCTGCTGCTCAATGGCGAACTGCCAACTGCCGAGCAGAAAGCCCAGTTCGTTGCCGTGGTCAAGAACCACACGATGGTTCACGAACAGCTCAAGACCTTTTTCAACGGCTTCCGCCGTGATGCCCACCCGATGGCCGTCATGTGCGGCGTGGTCGGTGCCCTGTCGGCGTTCTATCACGACTCGCTGGACATCAATAACCCGCAGCACCGCGAGATTTCTGCCGTGCGTCTGGTCGCCAAG-A…	MLST	KJ877930	http://genome.ppws.vt.edu/cgi-bin/MLST/home.pl	NA
166	CCE0113	2009	P. syringae	This study (the isolation was described in Monteil 2011)	France (Ceillac, 05)	Stream water	Fresh water & epilithic biofilm		CCE0113	+	-	-	+	+	+	-	-	+	+	-4	-	0.09	0.09	+	8	YES		CCE0113	PG 10b	CACCGGCCGCTTCACATTTGACCCTGGCTTC-ATGTCCACGGCATC-TTGCGAGTCGAAGATCACCTACATCGATGGTGATAACGGAATTCTGCTTCACCGCGGCTACCCGATCGAACAACTGGCCGAGCAGTCCGATTATCTGGAAA-CCTGCTACCTGCTGCTCAATGGCGAATTGCCAACCGCCGAGCAGAAAGCCCAGTTCGTTGCCGTGGTCAAAAACCACACCATGGTTCACGAACAGCTCAAGACCTTTTTCAACGGTTTCCGCCGTGATGCCCACCCGATGGCCGTCATGTGCGGCGTAGTCGGCGCCCTGTCGGCGTTCTATCACGACTCGCTGGACATCAACAACCCGCAACACCGCGAGATTTCTGCAGTGCGCCTGGTCGCCAAG-A…	cts	KJ877931	NA	NA
167	CCE0114	2009	P. syringae	This study (the isolation was described in Monteil 2011)	France (Ceillac, 05)	Stream water	Fresh water & epilithic biofilm		CCE0114	+	-	-	+	-	+	-	-	+	+	-5	-	0.00	0.00	-	0	YES		CCE0114	PG 10a	CACCGGCCGCTTCACATTTGACCCTGGCTTC-ATGTCCACGGCATC-TTGCGAGTCGAAGATCACCTACATCGATGGTGATAACGGAATCCTGCTTCACCGCGGCTACCCGATCGAGCAACTGGCCGAGCAGTCCGATTATCTGGAAA-CCTGCTACCTGCTGCTCAATGGCGAACTGCCAACTGCCGAGCAGAAAGCCCAGTTCGTTGCCGTGGTCAAGAACCACACGATGGTTCACGAACAGCTCAAGACCTTTTTCAACGGCTTCCGCCGTGATGCCCACCCGATGGCCGTCATGTGCGGCGTGGTCGGTGCCCTGTCGGCGTTCTATCACGACTCGCTGGACATCAATAACCCGCAGCACCGCGAGATTTCTGCCGTGCGTCTGGTCGCCAAG-A…	cts	KJ877932	NA	NA
168	CCE0118	2009	P. syringae	This study (the isolation was described in Monteil 2011)	France (Ceillac, 05)	Stream water	Fresh water & epilithic biofilm		CCE0118	+	-	-	+	-	-	-	+	-	-	-10	-	0.00	0.00	-	0	YES		CCE0118	PG 13a	CACCGGCCGCTTCACATTCGACCCAGGCTTC-ATGTCGACCGCCTC-TTGCGAGTCGAAGATCACCTATATTGATGGTGACAACGGGATCCTGCTGCACCGCGGCTATCCGATCGAACAACTGGCCGAGCAATCGGACTATCTGGAAA-CCTGCTATCTGCTGCTGAACGGCGAACTGCCAACCGCCGAGCAGAAAGCCCAGTTCGTTGTTGTCGTGAAGAACCACACCATGGTTCACGAACAGCTCAAGACCTTCTTCAACGGCTTCCGCCGCGACGCTCACCCGATGGCGGTGATGTGTGGTGTGGTGGGTGCCCTCTCGGCGTTCTATCACGACTCTCTGGACATCAATAATCCACAGCACCGTGAAATCTCGGCCATCCGTCTGGTCGCCAAG-A…	cts	KJ877933	NA	NA
169	CCE0125	2009	P. syringae	This study (the isolation was described in Monteil 2011)	France (Ceillac, 05)	Stream water	Fresh water & epilithic biofilm		CCE0125	+	-	-	+	-	+	-	+	+	+	-3	-	0.08	0.08	-	0	YES		CCE0125	PG 10a	CACCGGCCGCTTCACATTTGACCCTGGCTTC-ATGTCCACGGCATC-TTGCGAGTCGAAGATCACCTACATCGATGGTGATAATGGAATCCTGCTTCACCGCGGCTACCCGATCGAGCAACTGGCCGAGCAGTCCGATTATCTGGAAA-CCTGCTACCTGCTGCTCAATGGCGAACTGCCAACTGCCGAGCAGAAAGCCCAGTTCGTTGCCGTGGTCAAGAACCACACGATGGTTCACGAACAGCTCAAGACCTTTTTCAACGGCTTCCGCCGTGATGCCCACCCGATGGCCGTCATGTGCGGCGTGGTCGGTGCCCTGTCGGCGTTCTATCACGACTCGCTGGACATCAATAACCCGCAGCACCGCGAGATTTCTGCCGTGCGCCTGGTCGCCAAG-A…	cts	KJ877934	NA	NA
170	CCE0126	2009	P. syringae	This study (the isolation was described in Monteil 2011)	France (Ceillac, 05)	Stream water	Fresh water & epilithic biofilm		CCE0126	+	-	-	+	-	+	-	-	+	+	-4	-	0.00	0.00	-	0	YES		CCE0126	PG 10a	CACCGGCCGCTTCACATTTGACCCTGGCTTC-ATGTCCACGGCATC-TTGCGAGTCGAAGATCACCTACATCGATGGTGATAACGGAATCCTGCTTCACCGCGGCTACCCGATCGAGCAACTGGCCGAGCAGTCCGATTATCTGGAAA-CCTGCTACCTGCTGCTCAATGGCGAACTGCCAACTGCCGAGCAGAAAGCCCAGTTCGTTGCCGTGGTCAAGAACCACACGATGGTTCACGAACAGCTCAAGACCTTTTTCAACGGCTTCCGCCGTGATGCCCACCCGATGGCCGTCATGTGCGGCGTGGTAGGTGCCCTGTCGGCGTTCTATCACGACTCGCTGGACATCAATAACCCGCAGCACCGCGAGATTTCTGCCGTGCGCCTGGTCGCCAAG-A…	cts	KJ877935	NA	NA
171	CCE0147	2009	P. syringae	This study (the isolation was described in Monteil 2011)	France (Ceillac, 05)	Stream water	Fresh water & epilithic biofilm		CCE0147	+	-	-	+	-	+	-	-	-	-	-10	-	0.00	0.00	+	9	YES		CCE0147	PG 02c	CACCGGCCGCTTCACATTTGACCCTGGCTTC-ATGTCCACGGCCTC-TTGCGATTCGAAGATCACCTACATCGACGGTGACAATGGCATTCTGCTACACCGCGGCTACCCGATCGAACAACTGGCCGAGCAGTCCGACTACCTGGAAA-CCTGCTACCTGCTGCTCAACGGTGAACTGCCCACCGCCGAGCAGAAAGCCCAGTTCGTGGCCGTGGTCAAGAACCACACGATGGTTCACGAACAGCTCAAGACCTTTTTCAACGGTTTCCGCCGTGACGCCCACCCGATGGCCGTCATGTGTGGTGTAGTCGGCGCCCTGTCAGCGTTCTACCACGACTCTCTGGACATCAATAACCCGCAGCACCGCGAGATTTCCGCGATCCGCCTGGTTGCCAAG-A…	cts	KJ877936	NA	NA
172	CCE0151	2009	P. syringae	This study (the isolation was described in Monteil 2011)	France (Ceillac, 05)	Stream water	Fresh water & epilithic biofilm		CCE0151	+	-	-	+	-	-	-	+	-	-	-10	-	0.25	0.25	-	0	YES		CCE0151	PG 13a	CACCGGCCGCTTCACATTCGACCCAGGCTTC-ATGTCGACCGCCTC-TTGCGAGTCGAAGATCACCTACATTGATGGTGACAACGGGATCCTGCTGCACCGCGGCTATCCGATCGAACAACTGGCCGAGCAATCGGACTATCTGGAAA-CCTGCTATCTGCTGCTGAACGGCGAACTGCCAACCGCCGAGCAGAAAGCCCAGTTCGTTGTTGTCGTGAAGAACCACACCATGGTTCACGAACAGCTCAAGACCTTTTTCAACGGCTTCCGCCGCGACGCTCACCCGATGGCGGTGATGTGTGGGGTGGTGGGTGCCCTCTCGGCGTTCTATCACGACTCTCTGGACATCAATAATCCACAGCACCGTGAAATCTCGGCCATCCGTCTGGTCGCCAAG-A…	cts	KJ877937	NA	NA
173	CCE0153	2009	P. syringae	This study (the isolation was described in Monteil 2011)	France (Ceillac, 05)	Stream water	Fresh water & epilithic biofilm		CCE0153	+	-	-	+	+	+	-	+	+	+	-8	-	0.00	0.00	+	2	YES		CCE0153	PG 10f	CACCGGCCGCTTCACATTTGACCCTGGCTTC-ATGTCCACGGCATC-TTGCGAGTCGAAGATCACCTACATCGATGGTGATAACGGAATCCTGCTTCACCGCGGCTACCCGATCGAACAACTGGCCGAGCAGTCCGATTATCTGGAAA-CCTGCTACCTGCTGCTCAATGGCGAATTGCCAACTGCCGAGCAGAAAGCCCAGTTCGTTGCCGTGGTCAAGAACCACACGATGGTTCACGAACAGCTCAAGACCTTTTTCAACGGCTTCCGCCGTGATGCCCACCCGATGGCCGTCATGTGCGGCGTAGTCGGCGCCCTGTCGGCGTTCTATCACGACTCGCTGGACATCAATAACCCGCAGCACCGCGAGATTTCTGCCGTGCGCCTGGTCGCCAAG-A…	MLST	KJ877938	http://genome.ppws.vt.edu/cgi-bin/MLST/home.pl	NA
174	CCE0160	2009	P. syringae	This study (the isolation was described in Monteil 2011)	France (Ceillac, 05)	Stream water	Fresh water & epilithic biofilm		CCE0160	+	-	-	+	+	+	-	-	+	+	-4	+	0.75	0.50	+	15	YES		CCE0160	PG 02b	CACCGGCCGCTTCACATTTGACCCTGGTTTC-ATGTCCACGGCCTC-TTGCGATTCGAAGATCACCTACATCGATGGTGATAATGGCATTCTGCTACACCGCGGCTACCCGATCGAACAACTGGCCGAGCAGTCCGACTATCTCGAAA-CCTGCTACCTGCTGCTCAACGGTGAACTGCCCACCGCCGAGCAGAAAGCCCAGTTCGTGGCCGTGGTCAAGAACCACACGATGGTTCACGAACAGCTCAAGACCTTTTTCAACGGTTTCCGCCGCGACGCCCACCCGATGGCCGTCATGTGTGGCGTAGTCGGCGCCCTGTCAGCGTTCTACCACGACTCACTGGACATCAATAACCCGCAGCACCGCGAGATTTCTGCGGTCCGCCTGGTCGCCAAA-A…	cts	KJ877939	NA	NA
175	CCE0161	2009	P. syringae	This study (the isolation was described in Monteil 2011)	France (Ceillac, 05)	Stream water	Fresh water & epilithic biofilm		CCE0161	+	-	-	+	-	-	-	-	-	+	-6	-	0.00	0.00	+	10	YES		CCE0161	PG 02c	CACCGGCCGCTTCACATTTGACCCTGGCTTC-ATGTCCACGGCCTC-TTGCGATTCGAAGATCACCTACATCGATGGTGACAATGGCATTCTGCTACACCGCGGCTACCCGATCGAACAACTGGCCGAGCAGTCCGACTACCTGGAAA-CCTGCTACCTGCTGCTCAACGGTGAACTGCCCACCGCCGAGCAGAAAGCCCAGTTCGTTGCCGTGGTCAAGAACCACACGATGGTTCACGAACAGCTCAAGACCTTTTTCAACGGTTTCCGCCGTGACGCCCACCCGATGGCCGTCATGTGTGGTGTAGTCGGCGCCCTGTCAGCGTTCTACCACGACTCTCTGGACATCAATAACCCGCAGCACCGCGAGATTTCCGCGATCCGCCTGGTTGCCAAG-A…	cts	KJ877940	NA	NA
176	CCE0179	2009	P. syringae	This study (the isolation was described in Monteil et al. 2012)	France (Ceillac, 05)	Alpine meadow	Snowpack		CCE0179	+	-	-	+	-	+	-	-	+	+	-5	-	0.09	0.09	-	0	YES		CCE0179	PG 10a	CACCGGCCGCTTCACATTTGACCCTGGCTTC-ATGTCCACGGCATC-TTGCGAGTCGAAGATCACCTACATCGATGGTGATAACGGAATCCTGCTTCACCGCGGCTACCCGATCGAGCAACTGGCCGAGCAGTCCGATTATCTGGAAA-CCTGCTACCTGCTGCTCAATGGCGAACTGCCAACTGCCGAGCAGAAAGCCCAGTTCGTTGCCGTGGTCAAGAACCACACGATGGTTCACGAACAGCTCAAGACCTTTTTCAACGGCTTCCGCCGTGATGCCCACCCGATGGCCGTCATGTGCGGCGTGGTCGGTGCCCTGTCGGCGTTCTATCACGACTCGCTGGACATCAATAACCCGCAGCACCGCGAGATTTCTGCCGTGCGCCTGGTCGCCAAG-A…	cts	KJ877941	NA	NA
177	CCE0180	2009	P. syringae	This study (the isolation was described in Monteil et al. 2012)	France (Ceillac, 05)	Alpine meadow	Snowpack		CCE0180	+	-	-	+	-	+	-	-	+	+	-4	-	0.00	0.00	-	0	YES		CCE0180	PG 10a	CACCGGCCGCTTCACATTTGACCCTGGCTTC-ATGTCCACGGCATC-TTGCGAGTCGAAGATCACCTACATCGATGGTGATAACGGAATCCTGCTTCACCGCGGCTACCCGATCGAGCAACTGGCCGAGCAGTCCGATTATCTGGAAA-CCTGCTACCTGCTGCTCAATGGCGAACTGCCAACTGCCGAGCAGAAAGCCCAGTTCGTTGCCGTGGTCAAGAACCACACGATGGTTCACGAACAGCTCAAGACCTTTTTCAACGGCTTCCGCCGTGATGCCCACCCGATGGCCGTCATGTGCGGCGTGGTCGGTGCCCTGTCGGCGTTCTATCACGACTCGCTGGACATCAATAACCCGCAGCACCGCGAGATTTCTGCCGTGCGCCTGGTCGCCAAG-A…	cts	KJ877942	NA	NA
178	CCE0181	2009	P. syringae	This study (the isolation was described in Monteil et al. 2012)	France (Ceillac, 05)	Alpine meadow	Snowpack		CCE0181	+	-	-	+	-	-	-	-	+	+	-5	-	0.00	0.00	-	0	YES		CCE0181	PG 10a	CACCGGCCGCTTCACATTTGACCCTGGCTTC-ATGTCCACGGCATC-TTGCGAGTCGAAGATCACCTACATCGATGGTGATAACGGAATCCTGCTTCACCGCGGCTACCCGATCGAGCAACTGGCCGAGCAGTCCGATTATCTGGAAA-CCTGCTACCTGCTGCTCAATGGCGAACTGCCAACTGCCGAGCAGAAAGCCCAGTTCGTTGCCGTGGTCAAGAACCACACGATGGTTCACGAACAGCTCAAGACCTTTTTCAACGGCTTCCGCCGTGATGCCCACCCGATGGCCGTCATGTGCGGCGTGGTCGGTGCCCTGTCGGCGTTCTATCACGACTCGCTGGACATCAATAACCCGCAGCACCGCGAGATTTCTGCCGTGCGCCTGGTCGCCAAG-A…	cts	KJ877943	NA	NA
179	CCE0182	2009	P. syringae	This study (the isolation was described in Monteil et al. 2012)	France (Ceillac, 05)	Alpine meadow	Snowpack		CCE0182	+	-	-	+	-	+	-	-	+	+	-5	-	0.00	0.00	-	0	YES		CCE0182	PG 10a	CACCGGCCGCTTCACATTTGACCCTGGCTTC-ATGTCCACGGCATC-TTGCGAGTCGAAGATCACCTACATCGATGGTGATAACGGAATCCTGCTTCACCGCGGCTACCCGATCGAGCAACTGGCCGAGCAGTCCGATTATCTGGAAA-CCTGCTACCTGCTGCTCAATGGCGAACTGCCAACTGCCGAGCAGAAAGCCCAGTTCGTTGCCGTGGTCAAGAACCACACGATGGTTCACGAACAGCTCAAGACCTTTTTCAACGGCTTCCGCCGTGATGCCCACCCGATGGCCGTCATGTGCGGCGTGGTCGGTGCCCTGTCGGCGTTCTATCACGACTCGCTGGACATCAATAACCCGCAGCACCGCGAGATTTCTGCCGTGCGCCTGGTCGCCAAG-A…	cts	KJ877944	NA	NA
180	CCE0183	2009	P. syringae	This study (the isolation was described in Monteil et al. 2012)	France (Ceillac, 05)	Alpine meadow	Snowpack		CCE0183	+	-	-	+	+	+	-	-	+	+	-5	-	0.46	0.45	+	1	YES		CCE0183	PG 02b	CACCGGCCGCTTCACATTTGACCCTGGTTTC-ATGTCCACGGCCTC-TTGCGATTCGAAGATCACCTACATCGATGGTGATAATGGCATTCTGCTACACCGCGGCTACCCGATCGAACAACTGGCCGAGCAGTCCGACTACCTCGAAA-CATGCTACCTGCTGCTCAACGGTGAACTGCCCACCGCCGAGCAGAAAGCCCAGTTCGTGGCCGTGGTCAAGAACCACACGATGGTTCACGAACAGCTCAAGACCTTTTTCAACGGTTTCCGCCGCGACGCCCACCCGATGGCCGTCATGTGTGGCGTAGTCGGCGCCCTGTCAGCGTTCTACCACGACTCGCTGGACATCAATAACCCGCAGCACCGCGAGATTTCCGCGGTCCGCCTGGTCGCCAAG-A…	cts	KJ877945	NA	NA
181	CCE0184	2009	P. syringae	This study (the isolation was described in Monteil et al. 2012)	France (Ceillac, 05)	Alpine meadow	Snowpack		CCE0184	+	-	-	+	-	+	-	-	+	+	-6	-	0.00	0.00	-	0	YES		CCE0184	PG 10a	CACCGGCCGCTTCACATTTGACCCTGGCTTC-ATGTCCACGGCATC-TTGCGAGTCGAAGATCACCTACATCGATGGTGATAACGGAATCCTGCTTCACCGCGGCTACCCGATCGAGCAACTGGCCGAGCAGTCCGATTATCTGGAAA-CCTGCTACCTGCTGCTCAATGGCGAACTGCCAACTGCCGAGCAGAAAGCCCAGTTCGTTGCCGTGGTCAAGAACCACACGATGGTTCACGAACAGCTCAAGACCTTTTTCAACGGCTTCCGCCGTGATGCCCACCCGATGGCCGTCATGTGCGGCGTGGTCGGTGCCCTGTCGGCGTTCTATCACGACTCGCTGGACATCAATAACCCGCAGCACCGCGAGATTTCTGCCGTGCGCCTGGTCGCCAAG-A…	cts	KJ877946	NA	NA
182	CCE0185	2009	P. syringae	This study (the isolation was described in Monteil et al. 2012)	France (Ceillac, 05)	Alpine meadow	Snowpack		CCE0185	+	-	-	+	-	+	-	-	+	+	-4	-	0.00	0.00	-	0	YES		CCE0185	PG 10a	CACCGGCCGCTTCACATTTGACCCTGGCTTC-ATGTCCACGGCATC-TTGCGAGTCGAAGATCACCTACATCGATGGTGATAACGGAATCCTGCTTCACCGCGGCTACCCGATCGAGCAACTGGCCGAGCAGTCCGATTATCTGGAAA-CCTGCTACCTGCTGCTCAATGGCGAACTGCCAACTGCCGAGCAGAAAGCCCAGTTCGTTGCCGTGGTCAAGAACCACACGATGGTTCACGAACAGCTCAAGACCTTTTTCAACGGCTTCCGCCGTGATGCCCACCCGATGGCCGTCATGTGCGGCGTGGTCGGTGCCCTGTCGGCGTTCTATCACGACTCGCTGGACATCAATAACCCGCAGCACCGCGAGATTTCTGCCGTGCGCCTGGTCGCCAAG-A…	cts	KJ877947	NA	NA
183	CCE0186	2009	P. syringae	This study (the isolation was described in Monteil et al. 2012)	France (Ceillac, 05)	Alpine meadow	Snowpack		CCE0186	+	-	-	+	-	+	-	-	+	+	-5	-	0.00	0.00	-	0	YES		CCE0186	PG 10a	CACCGGCCGCTTCACATTTGACCCTGGCTTC-ATGTCCACGGCATC-TTGCGAGTCGAAGATCACCTACATCGATGGTGATAACGGAATCCTGCTTCACCGCGGCTACCCGATCGAGCAACTGGCCGAGCAGTCCGATTATCTGGAAA-CCTGCTACCTGCTGCTCAATGGCGAACTGCCAACTGCCGAGCAGAAAGCCCAGTTCGTTGCCGTGGTCAAGAACCACACGATGGTTCACGAACAGCTCAAGACCTTTTTCAACGGCTTCCGCCGTGATGCCCACCCGATGGCCGTCATGTGCGGCGTGGTCGGTGCCCTGTCGGCGTTCTATCACGACTCGCTGGACATCAATAACCCGCAGCACCGCGAGATTTCTGCCGTGCGCCTGGTCGCCAAG-A…	cts	KJ877948	NA	NA
184	CCE0187	2009	P. syringae	This study (the isolation was described in Monteil et al. 2012)	France (Ceillac, 05)	Alpine meadow	Snowpack		CCE0187	+	-	-	+	-	+	-	-	+	+	-4	-	0.33	0.33	-	0	YES		CCE0187	PG 10a	CACCGGCCGCTTCACATTTGACCCTGGCTTC-ATGTCCACGGCATC-TTGCGAGTCGAAGATCACCTACATCGATGGTGATAACGGAATCCTGCTTCACCGCGGCTACCCGATCGAGCAACTGGCCGAGCAGTCCGATTATCTGGAAA-CCTGCTACCTGCTGCTCAATGGCGAACTGCCAACTGCCGAGCAGAAAGCCCAGTTCGTTGCCGTGGTCAAGAACCACACGATGGTTCACGAACAGCTCAAGACCTTTTTCAACGGCTTCCGCCGTGATGCCCACCCGATGGCCGTCATGTGCGGCGTGGTCGGTGCCCTGTCGGCGTTCTATCACGACTCGCTGGACATCAATAACCCGCAGCACCGCGAGATTTCTGCCGTGCGCCTGGTCGCCAAG-A…	cts	KJ877949	NA	NA
185	CCE0188	2009	P. syringae	This study (the isolation was described in Monteil et al. 2012)	France (Ceillac, 05)	Alpine meadow	Snowpack		CCE0188	+	-	-	+	-	+	-	-	+	+	-5	-	0.00	0.00	-	0	YES		CCE0188	PG 10a	CACCGGCCGCTTCACATTTGACCCTGGCTTC-ATGTCCACGGCATC-TTGCGAGTCGAAGATCACCTACATCGATGGTGATAACGGAATCCTGCTTCACCGCGGCTACCCGATCGAGCAACTGGCCGAGCAGTCCGATTATCTGGAAA-CCTGCTACCTGCTGCTCAATGGCGAACTGCCAACTGCCGAGCAGAAAGCCCAGTTCGTTGCCGTGGTCAAGAACCACACGATGGTTCACGAACAGCTCAAGACCTTTTTCAACGGCTTCCGCCGTGATGCCCACCCGATGGCCGTCATGTGCGGCGTGGTCGGTGCCCTGTCGGCGTTCTATCACGACTCGCTGGACATCAATAACCCGCAGCACCGCGAGATTTCTGCCGTGCGCCTGGTCGCCAAG-A…	cts	KJ877950	NA	NA
186	CCE0189	2009	P. syringae	This study (the isolation was described in Monteil et al. 2012)	France (Ceillac, 05)	Alpine meadow	Snowpack		CCE0189	+	-	-	+	-	+	-	+	+	+	-6	-	0.00	0.00	-	0	YES		CCE0189	PG 10a	CACCGGCCGCTTCACATTTGACCCTGGCTTC-ATGTCCACGGCATC-TTGCGAGTCGAAGATCACCTACATCGATGGTGATAACGGAATCCTGCTTCACCGCGGCTACCCGATTGAGCAACTGGCCGAGCAGTCCGATTATCTGGAAA-CCTGCTACCTGCTGCTCAATGGCGAACTGCCAACTGCCGAGCAGAAAGCCCAGTTCGTTGCCGTGGTCAAGAACCACACGATGGTTCACGAACAGCTCAAGACCTTTTTCAACGGCTTCCGCCGTGATGCCCACCCGATGGCCGTCATGTGCGGCGTGGTCGGTGCCCTGTCGGCGTTCTATCACGACTCGCTGGACATCAATAACCCGCAGCACCGCGAGATTTCTGCCGTGCGTCTGGTCGCCAAG-A…	cts	KJ877951	NA	NA
187	CCE0190	2009	P. syringae	This study (the isolation was described in Monteil et al. 2012)	France (Ceillac, 05)	Alpine meadow	Snowpack		CCE0190	+	-	-	+	-	+	-	-	+	+	-4	-	0.00	0.00	-	0	YES		CCE0190	PG 10a	CACCGGCCGCTTCACATTTGACCCTGGCTTC-ATGTCCACGGCATC-TTGCGAGTCGAAGATCACCTACATCGATGGTGATAACGGAATCCTGCTTCACCGCGGCTACCCGATCGAGCAACTGGCCGAGCAGTCCGATTATCTGGAAA-CCTGCTACCTGCTGCTCAATGGCGAACTGCCAACTGCCGAGCAGAAAGCCCAGTTCGTTGCCGTGGTCAAGAACCACACGATGGTTCACGAACAGCTCAAGACCTTTTTCAACGGCTTCCGCCGTGATGCCCACCCGATGGCCGTCATGTGCGGCGTGGTCGGTGCCCTGTCGGCGTTCTATCACGACTCGCTGGACATCAATAACCCGCAGCACCGCGAGATTTCTGCCGTGCGCCTGGTCGCCAAG-A…	cts	KJ877952	NA	NA
188	CCE0191	2009	P. syringae	This study (the isolation was described in Monteil et al. 2012)	France (Ceillac, 05)	Alpine meadow	Snowpack		CCE0191	+	-	-	+	+	+	-	-	+	+	-4	-	0.00	0.00	-	0	YES		CCE0191	PG 10a	CACCGGCCGCTTCACATTTGACCCTGGCTTC-ATGTCCACGGCATC-TTGCGAGTCGAAGATCACCTACATCGATGGTGATAACGGAATCCTGCTTCACCGCGGCTACCCGATCGAGCAACTGGCCGAGCAGTCCGATTATCTGGAAA-CCTGCTACCTGCTGCTCAATGGCGAACTGCCAACTGCCGAGCAGAAAGCCCAGTTCGTTGCCGTGGTCAAGAACCACACGATGGTTCACGAACAGCTCAAGACCTTTTTCAACGGCTTCCGCCGTGATGCCCACCCGATGGCCGTCATGTGCGGCGTGGTCGGTGCCCTGTCGGCGTTCTATCACGACTCGCTGGACATCAATAACCCGCAGCACCGCGAGATTTCTGCCGTGCGCCTGGTCGCCAAG-A…	cts	KJ877953	NA	NA
189	CCE0192	2009	P. syringae	This study (the isolation was described in Monteil et al. 2012)	France (Ceillac, 05)	Alpine meadow	Snowpack		CCE0192	+	-	-	+	-	+	-	-	+	+	-5	-	0.00	0.00	-	0	YES		CCE0192	PG 10a	CACCGGCCGCTTCACATTTGACCCTGGCTTC-ATGTCCACGGCATC-TTGCGAGTCGAAGATCACCTACATCGATGGTGATAACGGAATCCTGCTTCACCGCGGCTACCCGATCGAGCAACTGGCCGAGCAGTCCGATTATCTGGAAA-CCTGCTACCTGCTGCTCAATGGCGAACTGCCAACTGCCGAGCAGAAAGCCCAGTTCGTTGCCGTGGTCAAGAACCACACGATGGTTCACGAACAGCTCAAGACCTTTTTCAACGGCTTCCGCCGTGATGCCCACCCGATGGCCGTCATGTGCGGCGTGGTCGGTGCCCTGTCGGCGTTCTATCACGACTCGCTGGACATCAATAACCCGCAGCACCGCGAGATTTCTGCCGTGCGCCTGGTCGCCAAG-A…	cts	KJ877954	NA	NA
190	CCE0193	2009	P. syringae	This study (the isolation was described in Monteil et al. 2012)	France (Ceillac, 05)	Alpine meadow	Snowpack		CCE0193	+	-	-	+	-	+	-	-	+	+	-4	-	0.00	0.00	-	0	YES		CCE0193	PG 10a	CACCGGCCGCTTCACATTTGACCCTGGCTTC-ATGTCCACGGCATC-TTGCGAGTCGAAGATCACCTACATCGATGGTGATAACGGAATCCTGCTTCACCGCGGCTACCCGATCGAGCAACTGGCCGAGCAGTCCGATTATCTGGAAA-CCTGCTACCTGCTGCTCAATGGCGAACTGCCAACTGCCGAGCAGAAAGCCCAGTTCGTTGCCGTGGTCAAGAACCACACGATGGTTCACGAACAGCTCAAGACCTTTTTCAACGGCTTCCGCCGTGATGCCCACCCGATGGCCGTCATGTGCGGCGTGGTCGGTGCCCTGTCGGCGTTCTATCACGACTCGCTGGACATCAATAACCCGCAGCACCGCGAGATTTCTGCCGTGCGCCTGGTCGCCAAG-A…	cts	KJ877955	NA	NA
191	CCE0194	2009	P. syringae	This study (the isolation was described in Monteil et al. 2012)	France (Ceillac, 05)	Alpine meadow	Snowpack		CCE0194	+	-	-	+	-	+	-	-	+	+	-4	-	0.00	0.00	-	0	YES		CCE0194	PG 10a	CACCGGCCGCTTCACATTTGACCCTGGCTTC-ATGTCCACGGCATC-TTGCGAGTCGAAGATCACCTACATCGATGGTGATAACGGAATCCTGCTTCACCGCGGCTACCCGATCGAGCAACTGGCCGAGCAGTCCGATTATCTGGAAA-CCTGCTACCTGCTGCTCAATGGCGAACTGCCAACTGCCGAGCAGAAAGCCCAGTTCGTTGCCGTGGTCAAGAACCACACGATGGTTCACGAACAGCTCAAGACCTTTTTCAACGGCTTCCGCCGTGATGCCCACCCGATGGCCGTCATGTGCGGCGTGGTCGGTGCCCTGTCGGCGTTCTATCACGACTCGCTGGACATCAATAACCCGCAGCACCGCGAGATTTCTGCCGTGCGCCTGGTCGCCAAG-A…	cts	KJ877956	NA	NA
192	CCE0209	2009	P. syringae	This study (the isolation was described in Monteil 2011)	France (Ceillac, 05)	Stream water	Fresh water & epilithic biofilm		CCE0209	+	-	-	+	-	+	-	-	+	+	-7	-	0.00	0.00	-	0	YES		CCE0209	PG 10a	CACCGGCCGCTTCACATTTGACCCTGGCTTC-ATGTCCACGGCATC-TTGCGAGTCGAAGATCACCTACATCGATGGTGATAACGGAATCCTGCTTCACCGCGGCTACCCGATCGAGCAACTGGCCGAGCAGTCCGATTATCTGGAAA-CCTGCTACCTGCTGCTCAATGGCGAACTGCCAACTGCCGAGCAGAAAGCCCAGTTCGTTGCCGTGGTCAAGAACCACACGATGGTTCACGAACAGCTCAAGACCTTTTTCAACGGCTTCCGCCGTGATGCCCACCCGATGGCCGTCATGTGCGGCGTGGTCGGTGCCCTGTCGGCGTTCTATCACGACTCGCTGGACATCAATAACCCGCAGCACCGCGAGATTTCTGCCGTGCGCCTGGTCGCCAAG-A…	cts	KJ877957	NA	NA
193	CCE0215	2009	P. syringae	This study (the isolation was described in Monteil 2011)	France (Ceillac, 05)	Stream water	Fresh water & epilithic biofilm		CCE0215	+	-	-	+	+	+	-	-	+	+	-5	+	2.41	1	-	0	YES		CCE0215	PG 02b	CACCGGCCGCTTCACATTTGACCCTGGTTTC-ATGTCCACGGCCTC-TTGCGATTCGAAGATCACCTACATCGATGGTGATAATGGCATTCTGCTACACCGCGGCTACCCGATCGAACAACTGGCCGAGCAGTCCGACTATCTCGAAA-CCTGCTACCTGCTGCTCAACGGTGAACTGCCCACCGCCGAGCAAAAAGCCCAGTTCGTGGCCGTGGTCAAGAACCACACGATGGTTCACGAACAGCTCAAGACCTTTTTCAACGGTTTCCGCCGCGACGCCCACCCGATGGCCGTCATGTGTGGCGTAGTCGGCGCCCTGTCAGCGTTCTACCACGACTCACTGGACATCAATAACCCGCAGCACCGCGAGATTTCTGCGGTCCGCCTGGTCGCCAAA-A…	cts	KJ877958	NA	NA
194	CCE0217	2009	P. syringae	This study (the isolation was described in Monteil 2011)	France (Ceillac, 05)	Stream water	Fresh water & epilithic biofilm		CCE0217	+	-	-	+	+	+	-	+	+	+	-4	-	0.00	0.00	-	0	YES		CCE0217	PG 05	CACCGGCCGCTTCACATTTGACCCTGGCTTC-ATGTCCACGGCATC-TTGCGAGTCGAAGATCACCTACATCGATGGTGATAACGGAATCCTGCTTCACCGCGGCTACCCGATCGAGCAACTGGCAGAGCAGTCCGATTACCTGGAAA-CCTGCTACCTGCTGCTCAATGGCGAACTGCCGACTGCCGAGCAGAAAGCCCAGTTCGTCGCCGTGGTCAAGAACCACACAATGGTTCACGAACAGCTCAAGACCTTTTTCAACGGTTTCCGCCGTGATGCCCACCCGATGGCCGTCATGTGTGGCGTCGTCGGCGCCCTGTCGGCGTTCTATCACGACTCGCTGGACATCAATAACCCGCAACACCGCGAAATTTCCGCCGTGCGCCTGGTTGCCAAG-A…	cts	KJ877959	NA	NA
195	CCE0220*	2009	P. syringae	This study (the isolation was described in Monteil 2011)	France (Ceillac, 05)	Stream water	Fresh water & epilithic biofilm		CCE0220*	+	-	-	+	-	+	-	-	+	+	-4	-	0.00	0.00	+	5	YES		CCE0220*	PG 10a	CACCGGCCGCTTCACATTTGACCCTGGCTTCATGTCCACGGCATCTTGCGAGTCGAAGATCACCTACATCGATGGTGATAACGGAATCCTGCTTCACCGCGGCTACCCGATCGAACAACTGGCCGAGCAGTCCGATTATCTGGAAACCTGCTACCTGCTGCTAAATGGCGAATTGCCAACAGCCGAGCAAAAAGCCCAGTTCGTTGCCGTGGTCAAGAACCACACGATGGTTCACGAACAGCTCAAGACCTTTTTCAACGGCTTCCGCCGTGATGCCCACCCGATGGCCGTCATGTGCGGCGTAGTCGGCGCCC-GTCGGC------------------------------------------------------------------------------…	cts	KJ877960	NA	NA
196	CCE0221	2009	P. syringae	This study (the isolation was described in Monteil 2011)	France (Ceillac, 05)	Stream water	Fresh water & epilithic biofilm		CCE0221	+	-	-	+	-	+	-	-	+	+	-5	-	0.00	0.00	-	0	YES		CCE0221	PG 10a	CACCGGCCGCTTCACATTTGACCCTGGCTTC-ATGTCCACGGCATC-TTGCGAGTCGAAGATCACCTACATCGATGGTGATAACGGAATCCTGCTTCACCGCGGCTACCCGATCGAGCAACTGGCCGAGCAGTCCGATTATCTGGAAA-CCTGCTACCTGCTGCTCAATGGCGAACTGCCAACTGCCGAGCAGAAAGCCCAGTTCGTTGCCGTGGTCAAGAACCACACGATGGTTCACGAACAGCTCAAGACCTTTTTCAACGGCTTCCGCCGTGATGCCCACCCGATGGCCGTCATGTGCGGCGTGGTCGGTGCCCTGTCGGCGTTCTATCACGACTCGCTGGACATCAATAACCCGCAGCACCGCGAGATTTCTGCCGTGCGCCTGGTCGCCAAG-A…	MLST	KJ877961	http://genome.ppws.vt.edu/cgi-bin/MLST/home.pl	NA
197	CCE0234	2009	P. syringae	This study (the isolation was described in Monteil 2011)	France (Ceillac, 05)	Stream water	Fresh water & epilithic biofilm		CCE0234	+	-	-	+	+	+	-	-	+	+	-6	+	0.75	0.67	+	12	YES		CCE0234	PG 02b	CACCGGCCGCTTCACATTTGACCCTGGTTTC-ATGTCCACGGCCTC-TTGCGATTCGAAGATCACCTACATCGATGGTGATAATGGCATTCTGCTACACCGCGGCTACCCGATCGAACAACTGGCCGAGCAGTCCGACTATCTCGAAA-CCTGCTACCTGCTGCTCAACGGTGAACTGCCCACCGCCGAGCAGAAAGCCCAGTTCGTGGCCGTGGTCAAGAACCACACGATGGTTCACGAACAGCTCAAGACCTTTTTCAACGGTTTCCGCCGCGACGCCCACCCGATGGCCGTCATGTGTGGCGTAGTCGGCGCCCTGTCAGCGTTCTACCACGACTCACTGGACATCAATAACCCGCAGCACCGCGAGATTTCTGCGGTCCGCCTGGTCGCCAAA-A…	cts	KJ877962	NA	NA
198	CCE0236	2009	P. syringae	This study (the isolation was described in Monteil 2011)	France (Ceillac, 05)	Stream water	Fresh water & epilithic biofilm		CCE0236	+	-	-	+	-	+	-	-	-	+	-6	-	0.14	0.25	+	9	YES		CCE0236	PG 02c	CACCGGCCGCTTCACATTTGACCCTGGCTTC-ATGTCCACGGCCTC-TTGCGATTCAAAGATCACCTACATCGATGGTGATAATGGCATTCTGTTGCACCGCGGCTACCCGATCGAACAACTGGCCGAGCAGTCCGACTACCTGGAAA-CCTGCTACCTGCTGCTCAACGGCGAACTGCCCACCGCCGAGCAGAAAGCCCAGTTCGTGGCCGTGGTCAAGAACCACACGATGGTTCACGAACAGCTCAAGACCTTTTTCAACGGTTTCCGCCGTGACGCCCACCCGATGGCCGTCATGTGTGGTGTAGTCGGCGCCCTGTCAGCGTTCTACCACGACTCTCTGGACATCAATAACCCGCAGCACCGCGAGATTTCCGCGATCCGCCTGGTTGCCAAG-A…	cts	KJ877963	NA	NA
199	CCE0237	2009	P. syringae	This study (the isolation was described in Monteil 2011)	France (Ceillac, 05)	Stream water	Fresh water & epilithic biofilm		CCE0237	+	-	-	+	-	-	-	+	-	-	-10	-	0.00	0.00	-	0	YES		CCE0237	PG 13a	CACCGGCCGCTTCACATTCGACCCAGGCTTC-ATGTCGACCGCCTC-TTGCGAGTCGAAGATCACCTACATTGATGGTGACAACGGGATCCTGCTGCACCGCGGTTATCCGATCGAACAACTGGCCGAGCAATCGGACTATCTGGAAA-CCTGCTATCTGCTGCTGAACGGCGAACTGCCAACCGCCGAGCAGAAAGCCCAGTTCGTTGTTGTCGTGAAGAACCACACCATGGTTCACGAACAGCTCAAGACCTTCTTCAACGGCTTCCGCCGCGACGCTCACCCGATGGCGGTGATGTGTGGTGTGGTGGGTGCCCTCTCGGCGTTCTATCACGACTCTCTGGACATCAATAATCCACAGCACCGTGAAATCTCGGCCATCCGTCTGGTCGCCAAG-A…	cts	KJ877964	NA	NA
200	CCE0238	2009	P. syringae	This study (the isolation was described in Monteil 2011)	France (Ceillac, 05)	Stream water	Fresh water & epilithic biofilm		CCE0238	+	-	-	+	-	+	-	-	+	+	-5	-	0.00	0.00	-	0	YES		CCE0238	PG 10a	CACCGGCCGCTTCACATTTGACCCTGGCTTC-ATGTCCACGGCATC-TTGCGAGTCGAAGATCACCTACATCGATGGTGATAATGGAATCCTGCTTCACCGCGGCTACCCGATCGAGCAACTGGCCGAGCAGTCCGATTATCTGGAAA-CCTGCTACCTGCTGCTCAATGGCGAACTGCCAACTGCCGAGCAGAAAGCCCAGTTCGTTGCCGTGGTCAAGAACCACACGATGGTTCACGAACAGCTCAAGACCTTTTTCAACGGCTTCCGCCGTGATGCCCACCCGATGGCCGTCATGTGCGGCGTGGTCGGTGCCCTGTCGGCGTTCTATCACGACTCGCTGGACATCAATAACCCGCAGCACCGCGAGATTTCTGCCGTGCGCCTGGTCGCCAAG-A…	MLST	KJ877965	http://genome.ppws.vt.edu/cgi-bin/MLST/home.pl	NA
201	CCE0242	2009	P. syringae	This study (the isolation was described in Monteil 2011)	France (Ceillac, 05)	Stream water	Fresh water & epilithic biofilm		CCE0242	+	-	-	+	-	-	-	-	+	+	-3	-	0.00	0.00	+	7	YES		CCE0242	PG 10b	CACCGGCCGCTTCACATTTGACCCTGGCTTC-ATGTCCACGGCATC-TTGCGAGTCGAAGATCACCTACATCGATGGTGATAACGGAATTCTGCTTCACCGCGGCTACCCGATCGAACAACTGGCCGAGCAGTCCGATTACCTGGAAA-CCTGCTACCTGCTGCTCAATGGCGAATTGCCAACCGCCGAGCAGAAAGCCCAGTTCGTTGCCGTGGTCAAAAACCACACGATGGTTCACGAACAGCTCAAGACCTTTTTCAACGGTTTCCGCCGTGATGCCCACCCGATGGCCGTCATGTGCGGCGTAGTCGGCGCCCTGTCGGCGTTCTATCACGACTCGCTGGACATCAACAACCCGCAGCACCGCGAGATTTCTGCCGTGCGCCTGGTCGCCAAG-A…	cts	KJ877966	NA	NA
202	CCE0243	2009	P. syringae	This study (the isolation was described in Monteil 2011)	France (Ceillac, 05)	Stream water	Fresh water & epilithic biofilm		CCE0243	+	-	-	+	-	+	-	-	-	+	-5	-	0.00	0.00	+	4	YES		CCE0243	PG 02c	CACCGGCCGCTTCACATTTGACCCTGGCTTC-ATGTCCACGGCCTC-TTGCGATTCGAAGATCACCTACATCGATGGTGATAATGGCATTCTGTTGCACCGCGGCTACCCGATCGAACAACTGGCCGAGCAGTCCGACTACCTGGAAA-CCTGCTACCTGCTGCTCAACGGCGAACTGCCCACCGCCGAGCAGAAAGCCCAGTTCGTGGCCGTGGTCAAGAACCACACGATGGTTCACGAACAGCTCAAGACCTTTTTCAACGGTTTCCGCCGTGACGCCCACCCGATGGCCGTCATGTGTGGTGTAGTCGGCGCCCTGTCAGCGTTCTACCACGACTCTCTGGACATCAATAACCCGCAGCATCGCGAGATTTCCGCGATCCGCCTGGTTGCCAAG-A…	cts	KJ877967	NA	NA
203	CCE0244	2009	P. syringae	This study (the isolation was described in Monteil 2011)	France (Ceillac, 05)	Stream water	Fresh water & epilithic biofilm		CCE0244	+	-	-	+	+	+	-	-	+	+	-4	+	2.00	0.92	+	5	YES		CCE0244	PG 10e	CACCGGCCGCTTCACATTTGACCCTGGCTTC-ATGTCCACGGCATC-TTGCGAGTCGAAGATCACCTACATCGACGGTGATAACGGAATCCTGCTTCACCGCGGCTACCCGATCGAGCAACTGGCCGAGCAGTCCGATTACCTGGAAA-CCTGCTACCTGCTGCTCAATGGCGAATTGCCAACTGCCGAGCAGAAAGCCCAGTTCGTTGCCGTGGTCAAGAACCACACGATGGTTCACGAACAGCTCAAGACCTTTTTCAACGGCTTCCGCCGTGATGCCCACCCGATGGCCGTCATGTGCGGCGTAGTCGGCGCCCTGTCGGCGTTCTATCACGACTCGCTGGACATCAACAACCCGCAGCACCGCGAGATTTCTGCCGTGCGCCTGGTCGCCAAG-A…	cts	KJ877968	NA	NA
204	CCE0245	2009	P. syringae	This study (the isolation was described in Monteil 2011)	France (Ceillac, 05)	Stream water	Fresh water & epilithic biofilm		CCE0245	+	-	-	+	-	-	-	+	+	-	-10	+	0.75	0.67	-	0	YES		CCE0245	PG 01b	CACCGGCCGCTTCACATTTGACCCTGGTTTC-ATGTCCACGGCCTC-TTGCGAGTCGAAGATCACCTACATCGATGGTGACAACGGAATTCTGCTGCACCGCGGCTACCCGATCGAACAACTGGCCGAGCAGTCCGATTACCTCGAGA-CCTGCTACCTGTTGCTCAACGGCGAGCTGCCAACCGCCGAACAGAAAGCCCAGTTCGTGGCCGTGGTCAAGAACCACACAATGGTTCACGAACAACTCAAGACCTTCTTCAACGGCTTTCGCCGTGACGCCCACCCGATGGCCGTCATGTGCGGTGTAGTCGGCGCCCTGTCGGCGTTCTACCACGATTCGCTCGACATCAATAACCCGCAGCACCGCGAAATTTCGGCTGTACGCCTGGTCGCCAAG-A…	MLST	KJ877969	http://genome.ppws.vt.edu/cgi-bin/MLST/home.pl	NA
205	CCE0248	2009	P. syringae	This study (the isolation was described in Monteil 2011)	France (Ceillac, 05)	Stream water	Fresh water & epilithic biofilm		CCE0248	+	-	-	+	-	+	-	-	+	+	-5	+	0.58	0.50	-	0	YES		CCE0248	PG 10a	CACCGGCCGCTTCACATTTGACCCTGGCTTC-ATGTCCACGGCATC-TTGCGAGTCGAAGATCACCTACATCGATGGTGATAACGGAATCCTGCTTCACCGCGGCTACCCGATCGAGCAACTGGCCGAGCAGTCCGATTATCTGGAAA-CCTGCTACCTGCTGCTCAATGGCGAACTGCCAACTGCCGAGCAGAAAGCCCAGTTCGTTGCCGTGGTCAAGAACCACACGATGGTTCACGAACAGCTCAAGACCTTTTTCAACGGCTTCCGCCGTGATGCCCACCCGATGGCCGTCATGTGCGGCGTGGTCGGTGCCCTGTCGGCGTTCTATCACGACTCGCTGGACATCAATAACCCGCAGCACCGCGAGATTTCTGCCGTGCGTCTGGTCGCCAAG-A…	cts	KJ877970	NA	NA
206	CCE0278	2009	P. syringae	This study (the isolation was described in Monteil 2011)	France (Ceillac, 05)	Stream water	Fresh water & epilithic biofilm		CCE0278	+	-	-	+	-	+	-	-	+	+	-5	-	0.00	0.00	-	0	YES		CCE0278	PG 10a	CACCGGCCGCTTCACATTTGACCCTGGCTTC-ATGTCCACGGCATC-TTGCGAGTCGAAGATCACCTACATCGATGGTGATAACGGAATCCTGCTTCACCGCGGCTACCCGATCGAGCAACTGGCCGAGCAGTCCGATTATCTGGAAA-CCTGCTACCTGCTGCTCAATGGCGAACTGCCAACTGCCGAGCAGAAAGCCCAGTTCGTTGCCGTGGTCAAGAACCACACGATGGTTCACGAACAGCTCAAGACCTTTTTCAACGGCTTCCGCCGTGATGCCCACCCGATGGCCGTCATGTGCGGCGTGGTCGGTGCCCTGTCGGCGTTCTATCACGACTCGCTGGACATCAATAACCCGCAGCACCGCGAGATTTCTGCCGTGCGCCTGGTCGCCAAG-A…	cts	KJ877971	NA	NA
207	CCE0284	2009	P. syringae	Demba Diallo et al. 2012	France (Ceillac, 05)	Stream water	Fresh water & epilithic biofilm		CCE0284	+	-	-	+	-	+	+	+	-	-	-10	+	2.17	0.83	-	0	YES		CCE0284	PG 07a	CACCGGCCGCTTCACATTCGACCCTGGCTTT-ATGTCGACCGCCTC-TTGCGAGTCGAAGATCACCTACATCGATGGTGACAACGGAATCCTGCTGCACCGCGGCTACCCTATCGAACAACTGGCCCAGCATTCCGACTACCTGGAGA-CCTGCTACCTGCTGCTCAACGGCGAATTGCCGACCGCCGAGCAGAAAGCCCAGTTCGTCGCCGTGGTCAAGAACCACACGATGGTCCACGAACAGCTCAAGACCTTTTTCAACGGCTTCCGTCGCGACGCCCACCCGATGGCCGTCATGTGCGGAGTGGTCGGCGCGCTTTCAGCGTTCTACCACGACTCGCTGGACATCAATAATCCGCAGCACCGCGAGATTTCCGCCGTACGCCTGGTCGCCAAG-A…	cts	KJ877972	NA	NA
208	CCE0287	2009	P. syringae	This study (the isolation was described in Monteil 2011)	France (Ceillac, 05)	Stream water	Fresh water & epilithic biofilm		CCE0287	+	-	-	+	-	-	-	-	+	+	-4	+	0.83	0.58	-	0	YES		CCE0287	PG 10a	CACCGGCCGCTTCACATTTGACCCTGGCTTC-ATGTCCACGGCATC-TTGCGAGTCGAAGATCACCTACATCGATGGTGATAACGGAATCCTGCTTCACCGCGGCTACCCGATCGAGCAACTGGCCGAGCAGTCCGATTATCTGGAAA-CCTGCTACCTGCTGCTCAATGGCGAACTGCCAACTGCCGAGCAGAAAGCCCAGTTCGTTGCCGTGGTCAAGAACCACACGATGGTTCACGAACAGCTCAAGACCTTTTTCAACGGCTTCCGCCGTGATGCCCACCCGATGGCCGTCATGTGCGGCGTGGTCGGTGCCCTGTCGGCGTTCTATCACGACTCGCTGGACATCAATAACCCGCAGCACCGCGAGATTTCTGCCGTGCGTCTGGTCGCCAAG-A…	cts	KJ877973	NA	NA
209	CCE0290	2009	P. syringae	This study (the isolation was described in Monteil 2011)	France (Ceillac, 05)	Stream water	Fresh water & epilithic biofilm		CCE0290	+	-	-	+	+	+	-	-	+	+	-4	-	0.00	0.00	+	10	YES		CCE0290	PG 02d	CACCGGCCGCTTCACATTTGACCCTGGTTTC-ATGTCCACGGCGTC-TTGCGATTCGAAGATCACCTACATCGATGGTGACAATGGCATTCTGCTGCACCGCGGCTACCCGATCGAACAACTGGCCGAGCAGTCCGACTACCTCGAAA-CCTGCTACCTGCTGCTCAACGGCGAACTGCCCACCGCCGAGCAGAAAGCCCAGTTCGTGGCCGTGGTCAAGAACCACACGATGGTTCACGAACAGCTCAAGACCTTTTTCAACGGTTTCCGCCGCGACGCCCACCCGATGGCCGTCATGTGTGGCGTAGTCGGTGCCCTGTCAGCGTTCTACCACGACTCGCTGGACATCAATAACCCGCAGCACCGCGAGATTTCCGCGGTCCGCCTGGTCGCCAAG-A…	cts	KJ877974	NA	NA
210	CCE0291	2009	P. syringae	Demba Diallo et al. 2012	France (Ceillac, 05)	Stream water	Fresh water & epilithic biofilm		CCE0291	+	-	-	+	-	+	+	+	-	-	-10	+	3.80	1	-	0	YES		CCE0291	PG 07a	CACCGGCCGCTTCACATTCGACCCTGGCTTT-ATGTCGACCGCCTC-TTGCGAGTCGAAGATCACCTACATCGATGGTGACAACGGAATCCTGCTGCACCGCGGCTACCCTATCGAACAACTGGCCCAGCATTCCGACTACCTGGAGA-CCTGCTACCTGCTGCTCAACGGCGAATTGCCGACCGCCGAGCAGAAAGCCCAGTTCGTCGCCGTGGTCAAGAACCACACGATGGTCCACGAACAGCTCAAGACCTTTTTCAACGGCTTCCGTCGCGACGCCCACCCGATGGCCGTCATGTGCGGAGTGGTCGGCGCGCTTTCAGCGTTCTACCACGACTCGCTGGACATCAATAATCCGCAGCACCGCGAGATTTCCGCCGTACGCCTGGTCGCCAAG-A…	cts	KJ877975	NA	NA
211	CCE0316	2009	P. syringae	This study (the isolation was described in Monteil 2011)	France (Ceillac, 05)	Stream water	Fresh water & epilithic biofilm		CCE0316	+	-	-	+	-	-	+	-	-	-	-10	+	1.00	0.50	-	0	YES		CCE0316	PG 07a	CACCGGCCGCTTCACATTCGACCCTGGCTTT-ATGTCGACCGCCTC-TTGCGAGTCGAAGATCACCTACATCGATGGTGACAACGGAATCCTGCTGCACCGCGGCTACCCTATCGAACAACTGGCCCAGCATTCCGACTACCTGGAGA-CCTGCTACCTGCTGCTCAACGGCGAATTGCCGACCGCCGAGCAGAAAGCCCAGTTCGTCGCCGTGGTCAAGAACCACACGATGGTCCACGAACAGCTCAAGACCTTTTTCAACGGCTTCCGTCGCGACGCCCACCCGATGGCCGTCATGTGCGGAGTGGTCGGCGCGCTTTCAGCGTTCTACCACGACTCGCTGGACATCAATAATCCGCAGCACCGCGAGATTTCCGCCGTACGCCTGGTCGCCAAG-A…	cts	KJ877976	NA	NA
212	CCE0322	2009	P. syringae	Bartoli et al. 2014 (the isolation was described in Monteil 2011)	France (Ceillac, 05)	Stream water	Fresh water & epilithic biofilm		CCE0322	+	-	-	+	+	-	v	+	+	+	-3	-	0.00	0.00	-	0	YES		CCE0322	PG 07a	CACCGGCCGCTTCACATTCGACCCTGGCTTC-ATGTCGACCGCCTC-TTGCGAGTCGAAGATCACCTACATCGATGGTGACAACGGAATCCTGCTGCACCGCGGCTACCCTATCGAACAACTGGCCCAGCACTCCGACTACCTGGAGA-CCTGCTACCTGCTGCTCAATGGCGAATTGCCGACCGCCGAGCAGAAAGCCCAGTTCGTCGCCGTGGTCAAGAACCACACGATGGTCCACGAACAGCTCAAGACCTTTTTCAACGGCTTCCGTCGCGACGCCCACCCGATGGCCGTCATGTGCGGCGTGGTCGGCGCGCTTTCAGCGTTCTACCACGACTCGCTGGACATCAATAATCCGCAGCACCGCGAGATTTCCGCCGTACGCCTGGTCGCCAAG-A…	cts	KJ877977	NA	NA
213	CCE0324	2009	P. syringae	Demba Diallo et al. 2012	France (Ceillac, 05)	Stream water	Fresh water & epilithic biofilm		CCE0324	+	-	-	+	-	+	+	+	-	+	-5	+	2.08	1	-	0	YES		CCE0324	PG 07a	CACCGGCCGCTTCACATTCGACCCTGGCTTC-ATGTCGACCGCCTC-TTGCGAGTCGAAGATCACCTACATCGATGGTGACAACGGAATCCTGCTGCACCGCGGCTACCCTATCGAACAACTGGCCCAGCACTCCGACTACCTGGAGA-CCTGCTACCTGCTGCTCAATGGCGAATTGCCGACCGCCGAGCAGAAAGCCCAGTTCGTCGCCGTGGTCAAGAACCACACGATGGTCCACGAACAGCTCAAGACCTTTTTCAACGGCTTCCGTCGCGACGCCCACCCGATGGCCGTCATGTGCGGCGTGGTCGGCGCGCTTTCAGCGTTCTACCACGACTCGCTGGACATCAATAATCCGCAGCACCGCGAGATTTCCGCCGTACGCCTGGTCGCCAAG-A…	cts	KJ877978	NA	NA
214	CCE0327	2009	P. syringae	This study (the isolation was described in Monteil 2011)	France (Ceillac, 05)	Stream water	Fresh water & epilithic biofilm		CCE0327	+	-	-	+	-	-	+	+	+	+	-4	-	0.33	0.17	-	0	YES		CCE0327	PG 07a	CACCGGCCGCTTCACATTCGACCCTGGCTTC-ATGTCGACCGCCTC-TTGCGAGTCGAAGATCACCTACATCGATGGTGACAACGGAATCCTGCTGCACCGCGGCTACCCTATCGAACAACTGGCCCAGCACTCCGACTACCTGGAGA-CCTGCTACCTGCTGCTCAATGGCGAATTGCCGACCGCCGAGCAGAAAGCCCAGTTCGTCGCCGTGGTCAAGAACCACACGATGGTCCACGAACAGCTCAAGACCTTTTTCAACGGCTTCCGTCGCGACGCCCACCCGATGGCCGTCATGTGCGGCGTGGTCGGCGCGCTTTCAGCGTTCTACCACGACTCGCTGGACATCAATAATCCGCAGCACCGCGAGATTTCCGCCGTACGCCTGGTCGCCAAG-A…	cts	KJ877979	NA	NA
215	CCE0328	2009	P. syringae	Bartoli et al. 2014 (the isolation was described in Monteil 2011)	France (Ceillac, 05)	Stream water	Fresh water & epilithic biofilm		CCE0328	+	-	-	+	+	-	+	+	+	-	-10	-	0.00	0.00	-	0	YES		CCE0328	PG 07a	CACCGGCCGCTTCACATTCGACCCTGGCTTT-ATGTCGACCGCCTC-TTGCGAGTCGAAGATCACCTACATCGATGGTGACAACGGAATCCTGCTGCACCGCGGCTACCCTATCGAACAACTGGCCCAGCATTCCGACTACCTGGAGA-CCTGCTACCTGCTGCTCAACGGCGAATTGCCGACCGCCGAGCAGAAAGCCCAGTTCGTCGCCGTGGTCAAGAACCACACGATGGTCCACGAACAGCTCAAGACCTTTTTCAACGGCTTCCGTCGCGACGCCCACCCGATGGCCGTCATGTGCGGAGTGGTCGGCGCGCTTTCAGCGTTCTACCACGACTCGCTGGACATCAATAATCCGCAGCACCGCGAGATTTCCGCCGTACGCCTGGTCGCCAAG-A…	cts	KJ877980	NA	NA
216	CCE0586	2010	P. syringae	This study (the isolation was described in Monteil et al. 2012)	France (Ceillac, 05)	Alpine meadow	Snowpack		CCE0586	+	-	-	+	-	+	-	-	+	+	-4	-	0.00	0.00	+	1	YES		CCE0586	PG 02b	CACCGGCCGCTTCACATTTGACCCTGGTTTC-ATGTCCACGGCCTC-TTGCGATTCGAAGATCACCTACATCGATGGTGATAATGGCATTCTGCTACATCGCGGCTACCCGATCGAACAACTGGCCGAGCAGTCCGACTACCTCGAAA-CCTGCTACCTGCTGCTCAACGGTGAACTGCCCACCGCCGAGCAGAAAGCCCAGTTCGTGGCCGTGGTCAAGAACCACACGATGGTTCACGAACAGCTCAAGACCTTTTTCAACGGTTTCCGCCGCGACGCCCACCCGATGGCCGTCATGTGTGGCGTAGTCGGCGCCCTGTCAGCGTTCTACCTCGACTCGCTGGACATCAATAACCCGCAGCAC-GCGAGATTTCCGCGGTACGCCTGGTCGCCAAG-A…	cts	KJ877981	NA	NA
217	CCE0587	2010	P. syringae	This study (the isolation was described in Monteil et al. 2012)	France (Ceillac, 05)	Alpine meadow	Snowpack		CCE0587	+	-	-	+	+	+	-	-	+	+	-6	-	0.00	0.00	+	9	YES		CCE0587	PG 02b	CACCGGCCGCTTCACATTTGACCCTGGTTTC-ATGTCCACGGCCTC-TTGCGATTCGAAGATCACCTACATCGATGGTGATAATGGCATTCTGCTACATCGCGGCTACCCGATCGAACAACTGGCCGAGCAGTCCGACTACCTCGAAA-CCTGCTACCTGCTGCTCAACGGTGAACTGCCCACCGCCGAGCAGAAAGCCCAGTTCGTGGCCGTGGTCAAGAATCACACGATGGTTCACGAACAGCTCAAGACCTTTTTCAACGGTTTCCGCCGCGACGCCCACCCGATGGCCGTCATGTGTGGCGTAGTCGGCGCCCTGTCAGCGTTCTACCACGACTCGCTGGACATCAATAACCCGCAGCACCGCGAGATTTCCGCGGTCCGCCTGGTCGCCAAG-A…	cts	KJ877982	NA	NA
218	CCE0588	2010	P. syringae	This study (the isolation was described in Monteil et al. 2012)	France (Ceillac, 05)	Alpine meadow	Snowpack		CCE0588	+	-	-	+	+	+	-	-	+	+	-3	+	2.50	1	+	12	YES		CCE0588	PG 02b	CACCGGCCGCTTCACATTTGACCCTGGTTTC-ATGTCCACGGCCTC-TTGCGATTCGAAGATCACCTACATCGATGGTGATAATGGCATTCTGCTACACCGCGGCTACCCGATCGAACAACTGGCCGAGCAGTCCGACTATCTCGAAA-CCTGCTACCTGCTGCTCAACGGTGAACTGCCCACCGCCGAGCAAAAAGCCCAGTTCGTGGCCGTGGTCAAGAACCACACGATGGTTCACGAACAGCTCAAGACCTTTTTCAACGGTTTCCGCCGCGACGCCCACCCGATGGCCGTCATGTGTGGCGTAGTCGGCGCCCTGTCAGCGTTCTACCACGACTCACTGGACATCAATAACCCGCAGCACCGCGAGATTTCTGCGGTCCGCCTGGTCGCCAAA-A…	cts	KJ877983	NA	NA
219	CCE0593	2010	P. syringae	This study (the isolation was described in Monteil et al. 2012)	France (Ceillac, 05)	Alpine meadow	Snowpack		CCE0593	+	-	-	+	-	+	-	-	-	+	-7	-	0.00	0.00	+	3	YES		CCE0593	PG 02c	CACCGGCCGCTTCACATTTGACCCTGGCTTC-ATGTCCACGGCCTC-TTGCGATTCAAAGATCACCTACATCGATGGTGATAATGGCATTCTGTTGCACCGCGGCTACCCGATCGAACAACTGGCCGAGCAGTCCGACTACCTGGAAA-CCTGCTACCTGCTGCTCAACGGCGAACTGCCCACCGCCGAGCAGAAAGCCCAGTTCGTGGCCGTGGTCAAGAACCACACGATGGTTCACGAACAGCTCAAGACCTTTTTCAACGGTTTCCGCCGTGACGCCCACCCGATGGCCGTCATGTGTGGTGTAGTCGGCGCCCTGTCAGCGTTCTACCACGACTCTCTGGACATCAATAACCCGCAGCACCGCGAGATTTCCGCGATCCGCCTGGTTGCCAAG-A…	cts	KJ877984	NA	NA
220	CCE0594	2010	P. syringae	This study (the isolation was described in Monteil et al. 2012)	France (Ceillac, 05)	Alpine meadow	Snowpack		CCE0594	+	-	-	+	-	+	-	-	+	+	-8	-	0.00	0.00	-	0	YES		CCE0594	PG 10a	CACCGGCCGCTTCACATTTGACCCTGGCTTC-ATGTCCACGGCATC-TTGCGAGTCGAAGATCACCTACATCGATGGTGATAACGGAATCCTGCTTCACCGCGGCTACCCGATCGAGCAACTGGCCGAGCAGTCCGACTATCTGGAAA-CCTGCTACCTGCTGCTCAATGGCGAACTGCCAACTGCCGAGCAGAAAGCCCAGTTCGTTGCCGTGGTCAAGAACCACACGATGGTTCACGAACAGCTCAAGACCTTTTTCAACGGCTTCCGCCGTGATGCCCACCCGATGGCCGTCATGTGCGGCGTGGTCGGGGCCCTGTCGGCGTTCTATCACGACTCGCTGGACATCAATAACCCGCAGCACCGCGAGATTTCTGCCGTGCGCCTGGTCGCCAAG-A…	cts	KJ877985	NA	NA
221	CCE0595	2010	P. syringae	This study (the isolation was described in Monteil et al. 2012)	France (Ceillac, 05)	Alpine meadow	Snowpack		CCE0595	+	-	-	+	-	+	-	-	-	+	-5	-	0.00	0.00	+	7	YES		CCE0595	PG 02c	CACCGGCCGCTTCACATTTGACCCTGGCTTC-ATGTCCACGGCCTC-TTGCGATTCGAAGATCACCTACATCGATGGTGACAATGGCATTCTGCTACACCGCGGCTACCCGATCGAACAACTGGCCGAGCAGTCCGACTACCTGGAAA-CCTGCTACCTGCTGCTCAACGGTGAACTGCCCACCGCCGAGCAGAAAGCCCAGTTCGTTGCCGTGGTCAAGAACCACACGATGGTTCACGAACAGCTCAAGACCTTTTTCAACGGTTTCCGCCGTGACGCCCACCCGATGGCCGTCATGTGTGGTGTAGTCGGCGCCCTGTCAGCGTTCTACCACGACTCTCTGGACATCAATAACCCGCAGCACCGCGAGATTTCCGCGATCCGCCTGGTTGCCAAG-A…	cts	KJ877986	NA	NA
222	CCE0608	2010	P. syringae	This study (the isolation was described in Monteil et al. 2012)	France (Ceillac, 05)	Alpine meadow	Snowpack		CCE0608	+	-	-	+	+	+	-	-	+	+	-3	-	0.00	0.00	+	7.5	YES		CCE0608	PG 10b	CACCGGCCGCTTCACATTTGACCCTGGCTTC-ATGTCCACGGCATC-TTGCGAGTCGAAGATCACCTACATCGATGGTGATAACGGAATTCTGCTTCACCGCGGCTACCCGATCGAACAACTGGCCGAGCAGTCCGATTATCTGGAAA-CCTGCTACCTGCTGCTCAATGGCGAATTGCCAACCGCCGAGCAGAAAGCCCAGTTCGTTGCCGTGGTCAAAAACCACACGATGGTTCACGAACAGCTCAAGACCTTTTTCAACGGTTTCCGCCGTGATGCCCACCCGATGGCCGTCATGTGCGGCGTAGTCGGCGCCCTGTCGGCGTTCTATCACGACTCGCTGGACATCAACAACCCGCAGCACCGCGAGATTTCTGCCGTGCGCCTGGTCGCCAAG-A…	cts	KJ877987	NA	NA
223	CCE0621	2010	P. syringae	This study (the isolation was described in Monteil et al. 2012)	France (Ceillac, 05)	Alpine meadow	Snowpack		CCE0621	+	-	-	+	-	+	-	-	-	+	-7	-	0.00	0.00	+	9	YES		CCE0621	PG 02c	CACCGGCCGCTTCACATTTGACCCTGGCTTC-ATGTCCACGGCCTC-TTGCGATTCGAAGATCACCTACATCGATGGTGATAATGGCATTCTGTTGCACCGCGGCTACCCGATCGAACAACTGGCCGAGCAGTCCGACTACCTGGAAA-CCTGCTACCTGCTGCTCAACGGCGAACTGCCCACCGCCGAGCAGAAAGCCCAGTTCGTGGCCGTGGTCAAGAACCACACGATGGTTCACGAACAGCTCAAGACCTTTTTCAACGGTTTCCGCCGTGACGCCCACCCGATGGCCGTCATGTGTGGTGTAGTCGGCGCCCTGTCAGCGTTCTACCACGACTCTCTGGACATCAATAACCCGCAGCATCGCGAGATTTCCGCGATCCGCCTGGTTGCCAAG-A…	cts	KJ877988	NA	NA
224	CCE0633	2010	P. syringae	This study (the isolation was described in Monteil et al. 2012)	France (Ceillac, 05)	Litter	Litter		CCE0633	+	-	-	+	-	+	-	-	+	+	-5	-	0.00	0.00	+	5	YES		CCE0633	PG 02b	CACCGGCCGCTTCACATTTGACCCTGGTTTC-ATGTCCACGGCCTC-TTGCGATTCGAAGATCACCTACATCGATGGTGATAATGGCATTCTGCTACATCGCGGCTACCCGATCGAACAACTGGCCGAGCAGTCCGACTACCTCGAAA-CCTGCTACCTGCTGCTCAACGGTGAACTGCCAACCGCCGAGCAGAAAGCCCAGTTCGTGGCCGTGGTCAAGAACCACACGATGGTTCACGAACAGCTCAAGACCTTTTTCAACGGTTTCCGCCGCGACGCCCACCCGATGGCCGTCATGTGTGGCGTAGTCGGCGCCCTGTCAGCGTTCTACCACGACTCGCTGGACATCAATAACCCGCAGCACCGCGAGATTTCCGCGGTACGCCTGGTCGCCAAG-A…	cts	KJ877989	NA	NA
225	CCE0636	2010	P. syringae	This study (the isolation was described in Monteil et al. 2012)	France (Ceillac, 05)	Litter	Litter		CCE0636	+	-	-	+	-	-	-	+	-	-	-10	-	0.00	0.00	-	0	YES		CCE0636	PG 13a	CACCGGCCGCTTCACATTCGACCCAGGCTTC-ATGTCCACCGCCTC-TTGCGAGTCGAAGATCACCTACATTGATGGTGACAACGGGATCCTGCTGCACCGCGGCTATCCGATCGAACAACTGGCCGAGCAATCGGACTATCTGGAAA-CCTGCTATCTGCTGCTGAACGGCGAACTGCCAACCGCCGAGCAGAAAGCCCAGTTCGTTGTTGTCGTGAAGAACCACACCATGGTTCACGAACAGCTCAAGACCTTCTTCAACGGCTTCCGCCGCGACGCTCACCCGATGGCGGTGATGTGTGGGGTGGTGGGTGCCCTCTCGGCGTTCTATCACGACTCTCTGGACATCAATAATCCACAGCACCGTGAAATCTCGGCCATCCGTCTGGTCGCCAAG-A…	cts	KJ877990	NA	NA
226	CCE0637	2010	P. syringae	This study (the isolation was described in Monteil et al. 2012)	France (Ceillac, 05)	Litter	Litter		CCE0637	+	-	-	+	-	+	-	-	+	+	-5	-	0.00	0.00	+	3	YES		CCE0637	PG 10b	CACCGGCCGCTTCACATTTGACCCTGGCTTC-ATGTCCACGGCATC-TTGCGAGTCGAAGATCACCTACATCGATGGTGATAACGGAATTCTGCTTCACCGCGGCTACCCGATCGAACAACTGGCCGAGCAGTCCGACTATCTGGAAA-CCTGCTACCTGCTGCTCAATGGCGAATTGCCAACCGCCGAGCAGAAAGCCCAGTTCGTTGCCGTGGTCAAAAACCACACGATGGTTCACGAACAGCTCAAGACCTTTTTCAACGGTTTCCGCCGTGATGCCCACCCGATGGCCGTCATGTGCGGCGTAGTCGGCGCCCTGTCGGCGTTCTATCACGACTCTCTGGACATCAACAACCCGCAGCACCGCGAGATTTCTGCCGTGCGCCTGGTCGCCAAG-A…	cts	KJ877991	NA	NA
227	CCE0641	2010	P. syringae	This study (the isolation was described in Monteil et al. 2012)	France (Ceillac, 05)	Litter	Litter		CCE0641	+	-	-	+	-	-	-	+	-	-	-10	-	0.00	0.00	-	0	YES		CCE0641	PG 13a	CACCGGCCGCTTCACATTCGACCCAGGCTTC-ATGTCCACCGCCTC-TTGCGAGTCGAAGATCACCTACATTGATGGTGACAACGGGATCCTGCTGCACCGCGGCTATCCGATCGAACAACTGGCCGAGCAATCGGACTATCTGGAAA-CCTGCTATCTGCTGCTGAACGGCGAACTGCCAACCGCCGAGCAGAAAGCCCAGTTCGTTGTTGTCGTGAAGAACCACACCATGGTTCACGAACAGCTCAAGACCTTCTTCAACGGCTTCCGCCGCGACGCTCACCCGATGGCGGTGATGTGTGGGGTGGTGGGTGCCCTCTCGGCGTTCTATCACGACTCTCTGGACATCAATAATCCACAGCACCGTGAAATCTCGGCCATCCGTCTGGTCGCTAAG-A…	cts	KJ877992	NA	NA
228	CCE0643	2010	P. syringae	This study (the isolation was described in Monteil et al. 2012)	France (Ceillac, 05)	Litter	Litter		CCE0643	+	-	-	+	-	+	-	-	+	+	-5	-	0.25	0.17	-	0	YES		CCE0643	PG 10d	CACCGGCCGCTTCACATTTGACCCTGGCTTC-ATGTCCACGGCATC-TTGCGAGTCGAAGATCACCTACATCGATGGTGATAACGGAATCCTGCTTCACCGCGGCTACCCGATCGAACAACTGGCCGAGCAGTCCGATTATCTGGAAA-CCTGCTACCTGCTGCTAAATGGCGAATTGCCAACAGCCGAGCAAAAAGCCCAGTTCGTTGCCGTGGTCAAGAACCACACGATGGTTCACGAACAGCTCAAGACCTTTTTCAACGGCTTCCGCCGTGATGCCCACCCGATGGCCGTCATGTGCGGCGTAGTCGGCGCCCTGTCGGCGTTCTATCACGACTCGCTGGACATCAATAACCCCCAGCACCGCGAGATTTCTGCCGTGCGCCTGGTCGCCAAG-A…	cts	KJ877993	NA	NA
229	CCE0644	2010	P. syringae	This study (the isolation was described in Monteil et al. 2012)	France (Ceillac, 05)	Litter	Litter		CCE0644	+	-	-	+	+	+	-	-	+	+	-5	+	1.83	0.92	+	10	YES		CCE0644	PG 02b	CACCGGCCGCTTCACATTTGACCCTGGTTTC-ATGTCCACGGCCTC-TTGCGATTCGAAGATCACCTACATCGATGGTGATAATGGCATTCTGCTACACCGCGGCTACCCGATCGAACAACTGGCCGAGCAGTCCGACTATCTCGAAA-CCTGCTACCTGCTGCTCAACGGTGAACTGCCCAACGCCGAGCAGAAAGCCCAGTTCGTGGCCGTGGTCAAGAACCACACGATGGTTCACGAACAGCTCAAGACCTTTTTCAACGGTTTCCGCCGCGACGCCCACCCGATGGCCGTCATGTGTGGCGTAGTCGGCGCCCTGTCAGCGTTCTACCACGACTCACTGGACATCAATAACCCGCAGCACCGCGAGATTTCTGCGGTCCGCCTGGTCGCCAAA-A…	cts	KJ877994	NA	NA
230	CCE0645	2010	P. syringae	This study (the isolation was described in Monteil et al. 2012)	France (Ceillac, 05)	Litter	Litter		CCE0645	+	-	-	+	-	-	-	-	+	+	-6	-	0.00	0.00	+	9	YES		CCE0645	PG 10b	CACCGGCCGCTTCACATTTGACCCTGGCTTC-ATGTCCACGGCATC-TTGCGAGTCGAAGATCACCTACATCGATGGTGATAACGGAATTCTGCTTCACCGCGGCTACCCGATCGAACAACTGGCCGAGCAGTCCGATTACCTGGAAA-CCTGCTACCTGCTGCTCAATGGCGAATTGCCAACCGCCGAGCAGAAAGCCCAGTTCGTTGCCGTGGTCAAAAACCACACGATGGTTCACGAACAGCTCAAGACCTTTTTCAACGGTTTCCGCCGTGATGCCCACCCGATGGCCGTCATGTGCGGCGTAGTCGGCGCCCTGTCGGCGTTCTATCACGACTCGCTGGACATCAACAACCCGCAGCACCGCGAGATTTCTGCCGTGCGCCTGGTCGCCAAG-A…	cts	KJ877995	NA	NA
231	CCE0646	2010	P. syringae	This study (the isolation was described in Monteil et al. 2012)	France (Ceillac, 05)	Litter	Litter		CCE0646	+	-	-	+	-	-	-	+	-	-	-10	-	0.00	0.00	-	0	YES		CCE0646	PG 13a	CACCGGCCGCTTCACATTCGACCCAGGCTTC-ATGTCGACCGCCTC-TTGCGAGTCGAAGATCACCTACATTGATGGTGACAACGGGATCCTGCTGCACCGCGGCTATCCGATCGAACAACTGGCCGAGCAATCGGACTACCTGGAAA-CGTGCTATCTGCTACTGAACGGCGAGCTGCCAACCGCCGAGCAGAAAGCCCAGTTCGTTGTTGTCGTGAAAAACCACACCATGGTTCACGAACAGCTCAAGACCTTTTTCAACGGCTTCCGCCGCGACGCTCACCCGATGGCGGTGATGTGTGGTGTGGTGGGTGCCCTCTCGGCGTTCTATCACGACTCTCTGGACATCAATAATCCACAGCACCGTGAAATCTCGGCCATCCGTCTGGTCGCCAAG-A…	cts	KJ877996	NA	NA
232	CCE0647	2010	P. syringae	This study (the isolation was described in Monteil et al. 2012)	France (Ceillac, 05)	Litter	Litter		CCE0647	+	-	-	+	-	+	-	-	-	+	-5	-	0.00	0.00	+	12	YES		CCE0647	PG 02c	CACCGGCCGCTTCACATTTGACCCTGGCTTC-ATGTCCACGGCCTC-TTGCGATTCGAAGATCACCTACATCGATGGTGATAATGGCATTCTGTTGCACCGCGGCTACCCGATCGAACAACTGGCCGAGCAGTCCGACTACCTGGAAA-CCTGCTACCTGCTGCTCAACGGCGAACTGCCCACCGCCGAGCAGAAAGCCCAGTTCGTGGCCGTGGTCAAGAACCACACGATGGTTCACGAACAGCTCAAGACCTTTTTCAACGGTTTCCGCCGTGACGCCCACCCGATGGCCGTCATGTGTGGTGTAGTCGGCGCCCTGTCAGCGTTCTACCACGACTCTCTGGACATCAATAACCCGCAGCACCGCGAGATTTCCGCGATCCGCCTGGTTGCCAAG-A…	cts	KJ877997	NA	NA
233	CCE0655	2010	P. syringae	This study (the isolation was described in Monteil et al. 2012)	France (Ceillac, 05)	Litter	Litter		CCE0655	+	-	-	+	-	+	-	-	+	+	-5	-	0.00	0.00	-	0	YES		CCE0655	PG 10a	CACCGGCCGCTTCACATTTGACCCTGGCTTC-ATGTCCACGGCATC-TTGCGAGTCGAAGATCACCTACATCGATGGTGATAACGGAATCCTGCTTCACCGCGGCTACCCGATCGAGCAACTGGCCGAGCAGTCCGATTATCTGGAAA-CCTGCTACCTGCTGCTCAATGGCGAACTGCCAACTGCCGAGCAGAAAGCCCAGTTCGTTGCCGTGGTCAAGAACCACACGATGGTTCACGAACAGCTCAAGACCTTTTTCAACGGCTTCCGCCGTGATGCCCACCCGATGGCCGTCATGTGCGGCGTGGTCGGTGCCCTGTCGGCGTTCTATCACGACTCGCTGGACATCAATAACCCGCAGCACCGCGAGATTTCTGCCGTGCGTCTGGTCGCCAAG-A…	cts	KJ877998	NA	NA
234	CCE0656	2010	P. syringae	This study (the isolation was described in Monteil et al. 2012)	France (Ceillac, 05)	Litter	Litter		CCE0656	+	-	-	+	+	+	-	-	+	+	-5	-	0.00	0.00	+	7	YES		CCE0656	PG 10b	CACCGGCCGCTTCACATTTGACCCTGGCTTC-ATGTCCACGGCATC-TTGCGAGTCGAAGATCACCTACATCGATGGTGATAACGGAATTCTGCTTCACCGCGGCTACCCGATCGAACAACTGGCCGAGCAGTCCGACTATCTGGAAA-CCTGCTACCTGCTGCTCAATGGCGAATTGCCAACCGCCGAGCAGAAAGCCCAGTTCGTTGCCGTGGTCAAAAACCACACGATGGTTCACGAACAGCTCAAGACCTTTTTCAACGGTTTCCGCCGTGATGCCCACCCGATGGCCGTCATGTGCGGCGTAGTCGGCGCCCTGTCGGCGTTCTATCACGACTCTCTGGACATCAACAACCCGCAGCACCGCGAGATTTCTGCCGTGCGCCTGGTCGCCAAG-A…	cts	KJ877999	NA	NA
235	CCE0659	2010	P. syringae	This study (the isolation was described in Monteil et al. 2012)	France (Ceillac, 05)	Litter	Litter		CCE0659	+	-	-	+	+	+	-	-	+	+	-6	-	0.42	0.25	+	8	YES		CCE0659	PG 02b	CACCGGCCGCTTCACATTTGACCCTGGTTTC-ATGTCCACGGCCTC-TTGCGATTCGAAGATCACCTACATTGATGGTGATAATGGCATTCTGCTACACCGCGGCTACCCGATCGAACAACTGGCCGAGCAGTCCGACTATCTCGAAA-CCTGCTACCTGCTGCTCAACGGTGAACTGCCCACCGCCGAGCAGAAAGCCCAGTTCGTGGCCGTGGTCAAGAACCACACGATGGTTCACGAACAGCTCAAGACCTTTTTCAACGGCTTCCGCCGCGACGCCCACCCGATGGCCGTCATGTGTGGCGTAGTCGGCGCCCTGTCAGCGTTCTACCACGACTCACTGGACATCAATAACCCGCAGCACCGCGAGATTTCTGCGGTCCGCCTGGTCGCCAAA-A…	cts	KJ878000	NA	NA
236	CCE0661	2010	P. syringae	This study (the isolation was described in Monteil et al. 2012)	France (Ceillac, 05)	Litter	Litter		CCE0661	+	-	-	+	-	+	-	-	-	-	-10	-	0.00	0.00	+	8	YES		CCE0661	PG 02c	CACCGGCCGCTTCACATTTGACCCTGGCTTC-ATGTCCACGGCCTC-TTGCGATTCGAAGATCACCTACATCGATGGTGACAATGGCATTCTGCTACACCGCGGCTACCCGATCGAACAACTGGCCGAGCAGTCCGACTACCTGGAAA-CCTGCTACCTGCTGCTCAACGGTGAACTGCCCACCGCCGAGCAGAAAGCCCAGTTCGTGGCCGTGGTCAAGAACCACACGATGGTTCACGAACAGCTCAAGACCTTTTTCAACGGTTTCCGCCGTGACGCCCACCCGATGGCCGTCATGTGTGGTGTAGTCGGCGCCCTGTCAGCGTTCTACCACGACTCTCTGGACATCAATAACCCGCAGCACCGCGAGATTTCCGCGATCCGCCTGGTTGCCAAG-A…	cts	KJ878001	NA	NA
237	CCE0664	2010	P. syringae	This study (the isolation was described in Monteil et al. 2012)	France (Ceillac, 05)	Litter	Litter		CCE0664	+	-	-	+	-	+	-	-	+	+	-5	-	0.00	0.00	-	0	YES		CCE0664	PG 10a	CACCGGCCGCTTCACATTTGACCCTGGCTTC-ATGTCCACGGCATC-TTGCGAGTCGAAGATCACCTACATCGATGGTGATAACGGAATCCTGCTTCACCGCGGCTACCCGATCGAGCAACTGGCCGAGCAGTCCGATTATCTGGAAA-CCTGCTACCTGCTGCTCAATGGCGAACTGCCAACTGCCGAGCAGAAAGCCCAGTTCGTTGCCGTGGTCAAGAACCACACGATGGTTCACGAACAGCTCAAGACCTTTTTCAACGGCTTCCGCCGTGATGCCCACCCGATGGCCGTCATGTGCGGCGTGGTCGGTGCCCTGTCGGCGTTCTATCACGACTCGCTGGACATCAATAACCCGCAGCACCGCGAGATTTCTGCCGTGCGTCTGGTCGCCAAG-A…	cts	KJ878002	NA	NA
238	CCE0666	2010	P. syringae	This study (the isolation was described in Monteil et al. 2012)	France (Ceillac, 05)	Litter	Litter		CCE0666	+	-	-	+	-	+	-	-	-	+	-4	-	0.00	0.00	+	12	YES		CCE0666	PG 02c	CACCGGCCGCTTCACATTTGACCCTGGCTTC-ATGTCCACGGCCTC-TTGCGATTCGAAGATCACCTACATCGATGGTGATAATGGCATTCTGTTGCACCGCGGCTACCCGATCGAACAACTGGCCGAGCAGTCCGACTACCTGGAAA-CCTGCTACCTGCTGCTCAACGGCGAACTGCCCACCGCCGAGCAGAAAGCCCAGTTCGTGGCCGTGGTCAAGAACCACACGATGGTTCACGAACAGCTCAAGACCTTTTTCAACGGTTTCCGCCGTGACGCCCACCCGATGGCCGTCATGTGTGGTGTAGTCGGCGCCCTGTCAGCGTTCTACCACGACTCTCTGGACATCAATAACCCGCAGCACCGCGAGATTTCCGCGATCCGCCTGGTTGCCAAG-A…	cts	KJ878003	NA	NA
239	CCE0667	2010	P. syringae	This study (the isolation was described in Monteil et al. 2012)	France (Ceillac, 05)	Litter	Litter		CCE0667	+	-	-	+	-	-	-	+	-	-	-10	-	0.00	0.00	-	0	YES		CCE0667	PG 13a	CACCGGCCGCTTCACATTCGACCCAGGCTTC-ATGTCGACCGCCTC-TTGCGAGTCGAAGATCACCTACATTGATGGTGACAACGGGATCCTGCTGCACCGCGGCTATCCGATCGAACAACTGGCCGAGCAATCGGACTACCTGGAAA-CCTGCTATTTGCTGCTGAACGGCGAACTGCCAACCGCCGAGCAGAAAGCCCAGTTCGTTGTTGTCGTGAAGAACCACACCATGGTTCACGAACAGCTCAAGACCTTCTTCAACGGCTTCCGCCGCGACGCTCACCCGATGGCGGTGATGTGTGGTGTGGTGGGTGCCCTCTCGGCGTTCTATCACGACTCTCTGGACATCAATAATCCACAGCACCGTGAAATCTCGGCCATCCGTCTGGTCGCCAAA-A…	cts	KJ878004	NA	NA
240	CCE0668	2010	P. syringae	This study (the isolation was described in Monteil et al. 2012)	France (Ceillac, 05)	Litter	Litter		CCE0668	+	-	-	+	-	-	-	+	-	-	-10	-	0.00	0.00	-	0	YES		CCE0668	PG 13a	CACCGGCCGCTTCACATTCGACCCAGGCTTC-ATGTCGACCGCCTC-TTGCGAGTCGAAGATCACCTACATTGATGGTGACAACGGGATCCTGCTGCACCGCGGCTATCCGATCGAACAACTGGCCGAGCAATCGGACTATCTGGAAA-CCTGCTATCTGCTGCTGAACGGCGAACTGCCAACCGCCGAGCAGAAAGCCCAGTTCGTTGTTGTCGTGAAGAACCACACCATGGTTCACGAACAGCTCAAGACCTTCTTCAACGGCTTCCGCCGCGACGCTCACCCGATGGCGGTGATGTGTGGTGTGGTGGGTGCCCTCTCGGCGTTCTATCACGACTCTCTGGACATCAATAATCCACAGCACCGTGAAATCTCGGCCATCCGTCTGGTCGCCAAG-A…	MLST	KJ878005	http://genome.ppws.vt.edu/cgi-bin/MLST/home.pl	NA
241	CCE0675	2010	P. syringae	This study (the isolation was described in Monteil et al. 2012)	France (Ceillac, 05)	Litter	Litter		CCE0675	+	-	-	+	-	-	-	+	-	-	-10	-	0.00	0.00	-	0	YES		CCE0675	PG 13a	CACCGGCCGCTTCACATTCGACCCAGGCTTC-ATGTCGACCGCCTC-TTGCGAGTCGAAGATCACCTACATTGATGGTGACAACGGGATCCTGCTGCACCGCGGCTATCCGATCGAACAACTGGCCGAGCAATCGGACTATCTGGAAA-CCTGCTATCTGCTGCTGAACGGCGAACTGCCAACCGCCGAGCAGAAAGCCCAGTTCGTTGTTGTCGTGAAGAACCACACCATGGTTCACGAACAGCTCAAGACCTTCTTCAACGGCTTCCGCCGCGACGCTCACCCGATGGCGGTGATGTGTGGGGTGGTGGGTGCCCTCTCGGCGTTCTATCACGACTCTCTGGACATCAATAATCCACAGCACCGTGAAATCTCGGCCATCCGTCTGGTCGCTAAG-A…	MLST	KJ878006	http://genome.ppws.vt.edu/cgi-bin/MLST/home.pl	NA
242	CCE0676	2010	P. syringae	This study (the isolation was described in Monteil et al. 2012)	France (Ceillac, 05)	Litter	Litter		CCE0676	+	-	-	+	-	-	-	+	-	-	-10	-	0.00	0.00	-	0	YES		CCE0676	PG 13a	CACCGGCCGCTTCACATTCGACCCAGGCTTC-ATGTCGACCGCCTC-TTGCGAGTCGAAGATCACCTACATTGATGGTGACAACGGGATCCTGCTGCACCGCGGTTATCCGATCGAACAACTGGCCGAGCAATCGGACTATCTGGAAA-CCTGCTATCTGCTGCTGAACGGCGAACTGCCAACCGCCGAGCAGAAAGCCCAGTTCGTTGTTGTCGTGAAGAACCACACCATGGTTCACGAACAGCTCAAGACCTTCTTCAACGGCTTCCGCCGCGACGCTCACCCGATGGCGGTGATGTGTGGTGTGGTGGGTGCCCTCTCGGCGTTCTATCACGACTCTCTGGACATCAATAATCCACAGCACCGTGAAATCTCGGCCATCCGTCTGGTCGCCAAG-A…	cts	KJ878007	NA	NA
243	CCE0677	2010	P. syringae	This study (the isolation was described in Monteil et al. 2012)	France (Ceillac, 05)	Litter	Litter		CCE0677	+	-	-	+	-	-	-	+	-	-	-10	-	0.00	0.00	-	0	YES		CCE0677	PG 13a	CACCGGCCGCTTCACATTCGACCCAGGCTTC-ATGTCCACCGCCTC-TTGCGAGTCGAAGATCACCTACATTGATGGTGACAACGGGATCCTGCTGCACCGCGGTTATCCGATCGAACAACTGGCCGAGCAATCGGACTATCTGGAAA-CCTGCTATCTGCTGCTGAACGGCGAACTGCCAACCGCCGAGCAGAAAGCCCAGTTCGTTGTTGTCGTGAAGAACCACACCATGGTTCACGAACAGCTCAAGACCTTCTTCAACGGCTTCCGCCGCGACGCTCACCCGATGGCGGTGATGTGTGGTGTGGTGGGTGCCCTCTCGGCGTTCTATCACGACTCTCTGGACATCAATAATCCACAGCACCGTGAAATCTCGGCCATCCGTCTGGTCGCCAAG-A…	cts	KJ878008	NA	NA
244	CCE0681	2010	P. syringae	This study (the isolation was described in Monteil et al. 2012)	France (Ceillac, 05)	Litter	Litter		CCE0681	+	-	-	+	-	-	-	+	-	-	-10	-	0.00	0.00	-	0	YES		CCE0681	PG 13a	CACCGGCCGCTTCACATTCGACCCAGGCTTC-ATGTCGACCGCCTC-TTGCGAGTCGAAGATCACCTACATTGATGGTGACAACGGGATCCTGCTGCACCGCGGCTATCCGATCGAACAACTGGCCGAGCAATCGGACTATCTGGAAA-CCTGCTATCTGCTGCTGAACGGCGAACTGCCAACCGCCGAGCAGAAAGCCCAGTTCGTTGTTGTCGTGAAGAACCACACCATGGTTCACGAACAGCTCAAGACCTTCTTCAACGGCTTCCGCCGCGACGCTCACCCGATGGCGGTGATGTGTGGTGTGGTGGGTGCCCTCTCGGCGTTCTATCACGACTCTCTGGACATCAATAATCCACAGCACCGTGAAATCTCGGCCATCCGTCTGGTCGCCAAG-A…	cts	KJ878009	NA	NA
245	CCE0701	2010	P. syringae	This study (the isolation was described in Monteil et al. 2012)	France (Ceillac, 05)	Alpine meadow	Snowpack		CCE0701	+	-	-	+	-	+	-	-	+	+	-5	-	0.33	0.17	+	9	YES		CCE0701	PG 02b	CACCGGCCGCTTCACATTTGACCCTGGTTTC-ATGTCCACGGCCTC-TTGCGATTCGAAGATCACCTACATCGATGGTGATAATGGCATTCTGCTACATCGCGGCTACCCGATCGAACAACTGGCCGAGCAGTCCGACTACCTCGAAA-CCTGCTACCTGCTGCTCAACGGTGAACTGCCAACCGCCGAGCAGAAAGCCCAGTTCGTGGCCGTGGTCAAGAACCACACGATGGTTCACGAACAGCTCAAGACCTTTTTCAACGGTTTCCGCCGCGACGCCCACCCGATGGCCGTCATGTGTGGCGTAGTCGGCGCCCTGTCAGCGTTCTACCACGACTCGCTGGACATCAATAACCCGCAGCACCGCGAGATTTCCGCGGTACGCCTGGTCGCCAAG-A…	cts	KJ878010	NA	NA
246	CCE0706	2010	P. syringae	This study (the isolation was described in Monteil et al. 2012)	France (Ceillac, 05)	Alpine meadow	Snowpack		CCE0706	+	-	-	+	-	-	-	-	+	+	-6	-	0.33	0.25	+	5	YES		CCE0706	PG 10d	CACCGGCCGCTTCACATTTGACCCTGGCTTC-ATGTCCACGGCATC-TTGCGAGTCGAAGATCACCTACATCGATGGTGATAACGGAATCCTGCTTCACCGCGGCTACCCGATCGAACAACTGGCCGAGCAGTCCGATTATCTGGAAA-CCTGCTACCTGCTGCTAAATGGCGAATTGCCAACAGCCGAGCAAAAAGCCCAGTTCGTTGCCGTGGTCAAGAACCACACGATGGTTCACGAACAGCTCAAGACCTTTTTCAACGGCTTCCGCCGTGATGCCCACCCGATGGCCGTCATGTGCGGCGTAGTCGGCGCCCTGTCGGCGTTCTATCACGACTCGCTGGACATCAATAACCCCCAGCACCGCGAGATTTCTGCCGTGCGCCTGGTCGCCAAG-A…	MLST	KJ878011	http://genome.ppws.vt.edu/cgi-bin/MLST/home.pl	NA
247	CCE0727	2010	P. syringae	This study (the isolation was described in Monteil et al. 2012)	France (Ceillac, 05)	Alpine meadow	Snowpack		CCE0727	+	-	-	+	-	+	-	-	+	+	-5	-	0.00	0.00	-	0	YES		CCE0727	PG 10a	CACCGGCCGCTTCACATTTGACCCTGGCTTC-ATGTCCACGGCATC-TTGCGAGTCGAAGATCACCTACATCGATGGTGATAACGGAATCCTGCTTCACCGCGGCTACCCGATCGAGCAACTGGCCGAGCAGTCCGATTATCTGGAAA-CCTGCTACCTGCTGCTCAATGGCGAACTGCCAACTGCCGAGCAGAAAGCCCAGTTCGTTGCCGTGGTCAAGAACCACACGATGGTTCACGAACAGCTCAAGACCTTTTTCAACGGCTTCCGCCGTGATGCCCACCCGATGGCCGTCATGTGCGGCGTGGTCGGTGCCCTGTCGGCGTTCTATCACGACTCGCTGGACATCAATAACCCGCAGCACCGCGAGATTTCTGCCGTGCGCCTGGTCGCCAAG-A…	cts	KJ878012	NA	NA
248	CCE0728	2010	P. syringae	This study (the isolation was described in Monteil et al. 2012)	France (Ceillac, 05)	Alpine meadow	Snowpack		CCE0728	+	-	-	+	-	+	-	-	+	+	-5	-	0.00	0.00	-	0	YES		CCE0728	PG 10a	CACCGGCCGCTTCACATTTGACCCTGGCTTC-ATGTCCACGGCATC-TTGCGAGTCGAAGATCACCTACATCGATGGTGATAACGGAATCCTGCTTCACCGCGGCTACCCGATCGAGCAACTGGCCGAGCAGTCCGATTATCTGGAAA-CCTGCTACCTGCTGCTCAATGGCGAACTGCCAACTGCCGAGCAGAAAGCCCAGTTCGTTGCCGTGGTCAAGAACCACACGATGGTTCACGAACAGCTCAAGACCTTTTTCAACGGCTTCCGCCGTGATGCCCACCCGATGGCCGTCATGTGCGGCGTGGTCGGTGCCCTGTCGGCGTTCTATCACGACTCGCTGGACATCAATAACCCGCAGCACCGCGAGATTTCTGCCGTGCGCCTGGTCGCCAAG-A…	cts	KJ878013	NA	NA
249	CCE0731	2010	P. syringae	This study (the isolation was described in Monteil et al. 2012)	France (Ceillac, 05)	Alpine meadow	Snowpack		CCE0731	+	-	-	+	-	-	-	-	+	+	-5	-	0.00	0.00	-	0	YES		CCE0731	PG 10a	CACCGGCCGCTTCACATTTGACCCTGGCTTC-ATGTCCACGGCATC-TTGCGAGTCGAAGATCACCTACATCGATGGTGATAACGGAATCCTGCTTCACCGCGGCTACCCGATCGAGCAACTGGCCGAGCAGTCCGATTATCTGGAAA-CCTGCTACCTGCTGCTCAATGGCGAACTGCCAACTGCCGAGCAGAAAGCCCAGTTCGTTGCCGTGGTCAAGAACCACACGATGGTTCACGAACAGCTCAAGACCTTTTTCAACGGCTTCCGCCGTGATGCCCACCCGATGGCCGTCATGTGCGGCGTGGTCGGTGCCCTGTCGGCGTTCTATCACGACTCGCTGGACATCAATAACCCGCAGCACCGCGAGATTTCTGCCGTGCGCCTGGTCGCCAAG-A…	cts	KJ878014	NA	NA
250	CCE0735	2010	P. syringae	This study (the isolation was described in Monteil et al. 2012)	France (Ceillac, 05)	Alpine meadow	Snowpack		CCE0735	+	-	-	+	-	+	-	+	+	+	-6	-	0.00	0.00	-	0	YES		CCE0735	PG 10b	CACCGGCCGCTTCACATTTGACCCTGGCTTC-ATGTCCACGGCATC-TTGCGAGTCGAAGATCACCTACATCGATGGTGATAACGGAATTCTGCTTCACCGCGGCTACCCGATCGAACAACTGGCCGAGCAGTCCGATTATCTGGAAA-CCTGCTACCTGCTGCTCAATGGCGAATTGCCAACCGCCGAGCAGAAAGCCCAGTTCGTTGCCGTGGTCAAAAACCACACGATGGTTCACGAACAGCTCAAGACCTTTTTCAACGGTTTCCGCCGTGATGCCCACCCGATGGCCGTCATGTGCGGCGTAGTCGGCGCCCTGTCGGCGTTCTATCACGACTCGCTGGACATCAACAACCCGCAGCACCGCGAGATTTCTGCCGTGCGCCTGGTCGCCAAG-A…	cts	KJ878015	NA	NA
251	CCE0760	2010	P. syringae	This study (the isolation was described in Monteil et al. 2012)	France (Ceillac, 05)	Alpine meadow	Snowpack		CCE0760	+	-	-	+	-	+	-	-	-	+	-5	-	0.00	0.00	+	12	YES		CCE0760	PG 02c	CACCGGCCGCTTCACATTTGACCCTGGCTTC-ATGTCCACGGCCTC-TTGCGATTCGAAGATCACCTACATCGATGGTGACAATGGCATTCTGCTACACCGCGGCTACCCGATCGAACAACTGGCCGAGCAGTCCGACTACCTGGAAA-CCTGCTACCTGCTGCTCAACGGTGAACTGCCCACCGCCGAGCAGAAAGCCCAGTTCGTGGCCGTGGTCAAGAACCACACGATGGTTCACGAACAGCTCAAGACCTTTTTCAACGGTTTCCGCCGTGACGCCCACCCGATGGCCGTCATGTGTGGTGTAGTCGGCGCCCTGTCAGCGTTCTACCACGACTCTCTGGACATCAATAACCCGCAGCACCGCGAGATTTCCGCGATCCGCCTGGTTGCCAAG-A…	cts	KJ878016	NA	NA
252	CCE0764	2010	P. syringae	This study (the isolation was described in Monteil et al. 2012)	France (Ceillac, 05)	Alpine meadow	Snowpack		CCE0764	+	-	-	+	-	+	-	-	+	+	-6	-	0.00	0.00	-	0	YES		CCE0764	PG 10a	CACCGGCCGCTTCACATTTGACCCTGGCTTC-ATGTCCACGGCATC-TTGCGAGTCGAAGATCACCTACATCGATGGTGATAACGGAATCCTGCTTCACCGCGGCTACCCGATCGAGCAACTGGCCGAGCAGTCCGATTATCTGGAAA-CCTGCTACCTGCTGCTCAATGGCGAACTGCCAACTGCCGAGCAGAAAGCCCAGTTCGTTGCCGTGGTCAAGAACCACACGATGGTTCACGAACAGCTCAAGACCTTTTTCAACGGCTTCCGCCGTGATGCCCACCCGATGGCCGTCATGTGCGGCGTGGTCGGTGCCCTGTCGGCGTTCTATCACGACTCGCTGGACATCAATAACCCGCAGCACCGCGAGATTTCTGCCGTGCGCCTGGTCGCCAAG-A…	cts	KJ878017	NA	NA
253	CCE0766	2010	P. syringae	This study (the isolation was described in Monteil et al. 2012)	France (Ceillac, 05)	Alpine meadow	Snowpack		CCE0766	+	-	-	+	-	+	-	-	-	+	-5	-	0.00	0.00	+	7	YES		CCE0766	PG 02c	CACCGGCCGCTTCACATTTGACCCTGGCTTC-ATGTCCACGGCCTC-TTGCGATTCGAAGATCACCTACATCGATGGTGATAATGGCATTCTGTTGCACCGCGGCTACCCGATCGAACAACTGGCCGAGCAGTCCGACTACCTGGAAA-CCTGCTACCTGCTGCTCAACGGCGAACTGCCCACCGCCGAGCAGAAAGCCCAGTTCGTGGCCGTGGTCAAGAACCACACGATGGTTCACGAACAGCTCAAGACCTTTTTCAACGGTTTCCGCCGTGACGCCCACCCGATGGCCGTCATGTGTGGTGTAGTCGGCGCCCTGTCAGCGTTCTACCACGACTCTCTGGACATCAATAACCCGCAGCATCGCGAGATTTCCGCGATCCGCCTGGTTGCCAAG-A…	cts	KJ878018	NA	NA
254	CCE0767	2010	P. syringae	This study (the isolation was described in Monteil et al. 2012)	France (Ceillac, 05)	Alpine meadow	Snowpack		CCE0767	+	-	-	+	+	+	-	-	-	+	-6	-	0.00	0.00	+	6	YES		CCE0767	PG 02c	CACCGGCCGCTTCACATTTGACCCTGGCTTC-ATGTCCACGGCCTC-TTGCGATTCGAAGATCACCTACATCGACGGTGACAATGGCATTCTGCTACACCGCGGCTACCCGATCGAACAACTGGCCGAGCAGTCCGACTACCTGGAAA-CCTGCTACCTGCTGCTCAACGGTGAACTGCCCACCGCCGAGCAGAAAGCCCAGTTCGTGGCCGTGGTCAAGAACCACACGATGGTTCACGAACAGCTCAAGACCTTTTTCAACGGTTTCCGCCGTGACGCCCACCCGATGGCCGTCATGTGTGGTGTAGTCGGCGCCCTGTCAGCGTTCTACCACGACTCTCTGGACATCAATAACCCGCAGCACCGCGAGATTTCCGCGATCCGCCTGGTTGCCAAG-A…	cts	KJ878019	NA	NA
255	CCE0769	2010	P. syringae	This study (the isolation was described in Monteil et al. 2012)	France (Ceillac, 05)	Alpine meadow	Snowpack		CCE0769	+	-	-	+	-	+	-	+	+	+	-8	-	0.00	0.00	-	0	YES		CCE0769	PG 10a	CACCGGCCGCTTCACATTTGACCCTGGCTTC-ATGTCCACGGCATC-TTGCGAGTCGAAGATCACCTACATCGATGGTGATAACGGAATCCTGCTTCACCGCGGCTACCCGATTGAGCAACTGGCCGAGCAGTCCGATTATCTGGAAA-CCTGCTACCTGCTGCTCAATGGCGAACTGCCAACTGCCGAGCAGAAAGCCCAGTTCGTTGCCGTGGTCAAGAACCACACGATGGTTCACGAACAGCTCAAGACCTTTTTCAACGGCTTCCGCCGTGATGCCCACCCGATGGCCGTCATGTGCGGCGTGGTCGGTGCCCTGTCGGCGTTCTATCACGACTCGCTGGACATCAATAACCCGCAGCACCGCGAGATTTCTGCCGTGCGTCTGGTCGCCAAG-A…	cts	KJ878020	NA	NA
256	CCE0878	2010	P. syringae	This study (the isolation was described in Monteil et al. 2012)	France (Ceillac, 05)	Litter	Litter		CCE0878	+	-	-	+	-	-	-	+	-	-	-10	-	0.00	0.00	-	0	YES		CCE0878	PG 13a	CACCGGCCGCTTCACATTCGACCCAGGCTTC-ATGTCGACCGCCTC-TTGCGAGTCGAAGATCACCTACATTGATGGTGACAACGGGATCCTGCTGCACCGCGGCTATCCGATCGAACAACTGGCCGAGCAATCGGACTACCTGGAAA-CGTGCTATCTGCTACTGAACGGCGAGCTGCCAACCGCCGAGCAGAAAGCCCAGTTCGTTGTTGTCGTGAAAAACCACACCATGGTTCACGAACAGCTCAAGACCTTTTTCAACGGCTTCCGCCGCGACGCTCACCCGATGGCGGTGATGTGTGGTGTGGTAGGTGCCCTCTCGGCGTTCTATCACGACTCTCTGGACATCAATAATCCACAGCACCGTGAAATCTCGGCCATCCGTCTGGTCGCCAAG-A…	cts	KJ878021	NA	NA
257	CCE0887	2010	P. syringae	This study (the isolation was described in Monteil et al. 2012)	France (Ceillac, 05)	Litter	Litter		CCE0887	+	-	-	+	+	+	-	-	+	+	-4	-	0.00	0.00	+	7	YES		CCE0887	PG 10b	CACCGGCCGCTTCACATTTGACCCTGGCTTC-ATGTCCACGGCATC-TTGCGAGTCGAAGATCACCTACATCGATGGTGATAACGGAATTCTGCTTCACCGCGGCTACCCGATCGAACAACTGGCCGAGCAGTCCGATTACCTGGAAA-CCTGCTACCTGCTGCTCAATGGCGAATTGCCAACCGCCGAGCAGAAAGCCCAGTTCGTTGCCGTGGTCAAAAACCACACGATGGTTCACGAACAGCTCAAGACCTTTTTCAACGGTTTCCGCCGTGATGCCCACCCGATGGCCGTCATGTGCGGCGTAGTCGGCGCCCTGTCGGCGTTCTATCACGACTCGCTGGACATCAACAACCCGCAGCACCGCGAGATTTCTGCCGTGCGCCTGGTCGCCAAG-A…	cts	KJ878022	NA	NA
258	CCE0888	2010	P. syringae	This study (the isolation was described in Monteil et al. 2012)	France (Ceillac, 05)	Litter	Litter		CCE0888	+	-	-	+	-	+	-	-	+	+	-4	-	0.00	0.00	+	6	YES		CCE0888	PG 10b	CACCGGCCGCTTCACATTTGACCCTGGCTTC-ATGTCCACGGCATC-TTGCGAGTCGAAGATCACCTACATCGATGGTGATAACGGAATTCTGCTTCACCGCGGCTACCCGATCGAACAACTGGCCGAGCAGTCCGATTACCTGGAAA-CCTGCTACCTGCTGCTCAATGGCGAATTGCCAACCGCCGAGCAGAAAGCCCAGTTCGTTGCAGTGGTCAAAAACCACACGATGGTTCACGAACAGCTCAAGACCTTTTTCAACGGTTTCCGCCGTGATGCCCACCCGATGGCCGTCATGTGCGGCGTAGTCGGCGCCCTGTCGGCGTTCTATCACGACTCGCTGGACATCAACAACCCGCAGCACCGCGAGATTTCTGCCGTGCGCCTGGTCGCCAAG-A…	cts	KJ878023	NA	NA
259	CCE0889	2010	P. syringae	This study (the isolation was described in Monteil et al. 2012)	France (Ceillac, 05)	Litter	Litter		CCE0889	+	-	-	+	-	-	-	+	-	-	-10	-	0.00	0.00	-	0	YES		CCE0889	PG 13a	CACCGGCCGCTTCACATTCGACCCAGGCTTC-ATGTCGACCGCCTC-TTGCGAGTCGAAGATCACCTACATTGATGGTGACAACGGGATCCTGCTGCACCGCGGCTATCCGATCGAACAACTGGCCGAGCAATCGGACTACCTGGAAA-CGTGCTATCTGCTACTGAACGGCGAGCTGCCAACCGCCGAGCAGAAAGCCCAGTTCGTTGTTGTCGTGAAAAACCACACCATGGTTCACGAACAGCTCAAGACCTTTTTCAACGGCTTCCGCCGCGACGCTCACCCGATGGCGGTGATGTGTGGTGTGGTAGGTGCCCTCTCGGCGTTCTATCACGACTCTCTGGACATCAATAATCCACAGCACCGTGAAATCTCGGCCATCCGTCTGGTCGCCAAG-A…	cts	KJ878024	NA	NA
260	CCE0902	2010	P. syringae	This study (the isolation was described in Monteil et al. 2012)	France (Ceillac, 05)	Litter	Litter		CCE0902	+	-	-	NA	NA	NA	NA	-	+	NA	NA	NA	NA	NA	NA	NA	NO		CCE0902	PG 02b	CACCGGCCGCTTCACATTTGACCCTGGTTTC-ATGTCCACGGCCTC-TTGCGATTCGAAGATCACCTACATTGATGGTGATAATGGCATTCTGCTACACCGCGGCTACCCGATCGAACAACTGGCCGAGCAGTCCGACTATCTCGAAA-CCTGCTACCTGCTGCTCAACGGTGAACTGCCCACCGCCGAGCAGAAAGCCCAGTTCGTGGCCGTGGTCAAGAACCACACGATGGTTCACGAACAGCTCAAGACCTTTTTCAACGGCTTCCGCCGCGACGCCCACCCGATGGCCGTCATGTGTGGCGTAGTCGGCGCCCTGTCAGCGTTCTACCACGACTCACTGGACATCAATAACCCGCAGCACCGCGAGATTTCTGCGGTCCGCCTGGTCGCCAAA-A…	MLST	KJ878025	http://genome.ppws.vt.edu/cgi-bin/MLST/home.pl	NA
261	CCE0908	2010	P. syringae	This study (the isolation was described in Monteil et al. 2012)	France (Ceillac, 05)	Litter	Litter		CCE0908	+	-	-	+	+	+	-	-	+	+	-6	-	0.00	0.00	-	0	YES		CCE0908	PG 10d	CACCGGCCGCTTCACATTTGACCCTGGCTTC-ATGTCCACGGCATC-TTGCGAGTCGAAGATCACCTACATCGATGGTGATAACGGAATCCTGCTTCACCGCGGCTACCCGATCGAACAACTGGCCGAGCAGTCCGATTATCTGGAAA-CCTGCTACCTGCTGCTAAATGGCGAATTGCCAACAGCCGAGCAAAAAGCCCAGTTCGTTGCCGTGGTCAAGAACCACACGATGGTTCACGAACAGCTCAAGACCTTTTTCAACGGCTTCCGCCGTGATGCCCACCCGATGGCCGTCATGTGCGGCGTAGTCGGCGCCCTGTCGGCGTTCTATCACGACTCGCTGGACATCAATAACCCCCAGCACCGCGAGATTTCTGCCGTGCGCCTGGTCGCCAAG-A…	cts	KJ878026	NA	NA
262	CCE0909	2010	P. syringae	This study (the isolation was described in Monteil et al. 2012)	France (Ceillac, 05)	Litter	Litter		CCE0909	+	-	-	+	-	+	-	-	-	+	-4	-	0.00	0.00	-	0	YES		CCE0909	PG 10a	CACCGGCCGCTTCACATTTGACCCTGGCTTC-ATGTCCACGGCATC-TTGCGAGTCGAAGATCACCTACATCGATGGTGATAACGGAATCCTGCTTCACCGCGGCTACCCGATCGAGCAACTGGCCGAGCAGTCCGATTATCTGGAAA-CCTGCTACCTGCTGCTCAATGGCGAACTGCCAACTGCCGAGCAGAAAGCCCAGTTCGTTGCCGTGGTCAAGAACCACACGATGGTTCACGAACAGCTCAAGACCTTTTTCAACGGCTTCCGCCGTGATGCCCACCCGATGGCCGTCATGTGCGGCGTGGTCGGTGCCCTGTCGGCGTTCTATCACGACTCGCTGGACATCAATAACCCGCAGCACCGCGAGATTTCTGCCGTGCGCCTGGTCGCCAAG-A…	cts	KJ878027	NA	NA
263	CCE0910	2010	P. syringae	This study (the isolation was described in Monteil et al. 2012)	France (Ceillac, 05)	Litter	Litter		CCE0910	+	-	-	+	+	+	-	-	+	+	-5	-	0.00	0.00	+	8	YES		CCE0910	PG 10b	CACCGGCCGCTTCACATTTGACCCTGGCTTC-ATGTCCACGGCATC-TTGCGAGTCGAAGATCACCTACATCGATGGTGATAACGGAATTCTGCTTCACCGCGGCTACCCGATCGAACAACTGGCCGAGCAGTCCGACTATCTGGAAA-CCTGCTACCTGCTGCTCAATGGCGAATTGCCAACCGCCGAGCAGAAAGCCCAGTTCGTTGCCGTGGTCAAAAACCACACGATGGTTCACGAACAGCTCAAGACCTTTTTCAACGGTTTCCGCCGTGATGCCCACCCGATGGCCGTCATGTGCGGCGTAGTCGGCGCCCTGTCGGCGTTCTATCACGACTCTCTGGACATCAACAACCCGCAGCACCGCGAGATTTCTGCCGTGCGCCTGGTCGCCAAG-A…	cts	KJ878028	NA	NA
264	CCE0911	2010	P. syringae	This study (the isolation was described in Monteil et al. 2012)	France (Ceillac, 05)	Litter	Litter		CCE0911	+	-	-	+	-	+	-	+	+	+	-5	-	0.00	0.00	-	0	YES		CCE0911	PG 10a	CACCGGCCGCTTCACATTTGACCCTGGCTTC-ATGTCCACGGCATC-TTGCGAGTCGAAGATCACCTACATCGATGGTGATAACGGAATCCTGCTTCACCGCGGCTACCCGATTGAGCAACTGGCCGAGCAGTCCGATTATCTGGAAA-CCTGCTACCTGCTGCTCAATGGCGAACTGCCAACTGCCGAGCAGAAAGCCCAGTTCGTTGCCGTGGTCAAGAACCACACGATGGTTCACGAACAGCTCAAGACCTTTTTCAACGGCTTCCGCCGTGATGCCCACCCGATGGCCGTCATGTGCGGCGTGGTCGGTGCCCTGTCGGCGTTCTATCACGACTCGCTGGACATCAATAACCCGCAGCACCGCGAGATTTCTGCCGTGCGTCTGGTCGCCAAG-A…	cts	KJ878029	NA	NA
265	CCE0913	2010	P. syringae	This study (the isolation was described in Monteil et al. 2012)	France (Ceillac, 05)	Litter	Litter		CCE0913	+	-	-	+	-	+	-	-	+	+	-5	-	0.00	0.00	-	0	YES		CCE0913	PG 10a	CACCGGCCGCTTCACATTTGACCCTGGCTTC-ATGTCCACGGCATC-TTGCGAGTCGAAGATCACCTACATCGATGGTGATAACGGAATCCTGCTTCACCGCGGCTACCCGATCGAGCAACTGGCCGAGCAGTCCGATTATCTGGAAA-CCTGCTACCTGCTGCTCAATGGCGAACTGCCAACTGCCGAGCAGAAAGCCCAGTTCGTTGCCGTGGTCAAGAACCACACGATGGTTCACGAACAGCTCAAGACCTTTTTCAACGGCTTCCGCCGTGATGCCCACCCGATGGCCGTCATGTGCGGCGTGGTCGGTGCCCTGTCGGCGTTCTATCACGACTCGCTGGACATCAATAACCCGCAGCACCGCGAGATTTCTGCCGTGCGCCTGGTCGCCAAG-A…	cts	KJ878030	NA	NA
266	CCE0915	2010	P. syringae	This study (the isolation was described in Monteil et al. 2012)	France (Ceillac, 05)	Litter	Litter		CCE0915	+	-	-	+	-	-	-	+	-	-	-10	-	0.00	0.00	-	0	YES		CCE0915	PG 13a	CACCGGCCGCTTCACATTCGACCCAGGCTTC-ATGTCGACCGCCTC-TTGCGAGTCGAAGATCACCTACATTGATGGTGACAACGGGATCCTGCTGCACCGCGGCTATCCGATCGAACAACTGGCCGAGCAATCGGACTATCTGGAAA-CCTGCTATCTGCTGCTAAACGGCGAACTGCCAACCGCCGAGCAGAAAGCCCAGTTCGTTGTCGTCGTGAAGAACCACACCATGGTTCACGAACAGCTCAAGACCTTCTTCAACGGCTTCCGCCGCGACGCTCACCCGATGGCGGTGATGTGTGGGGTGGTGGGTGCCCTCTCGGCGTTCTATCACGACTCTCTGGACATCAATAATCCACAGCACCGTGAAATCTCGGCCATCCGTCTGGTCGCCAAG-A…	MLST	KJ878031	http://genome.ppws.vt.edu/cgi-bin/MLST/home.pl	NA
267	CCE0918	2010	P. syringae	This study (the isolation was described in Monteil et al. 2012)	France (Ceillac, 05)	Litter	Litter		CCE0918	+	-	-	+	-	-	-	+	-	-	-10	-	0.00	0.00	-	0	YES		CCE0918	PG 13a	CACCGGCCGCTTCACATTCGACCCAGGCTTC-ATGTCGACCGCCTC-TTGCGAGTCGAAGATCACCTACATTGATGGTGACAACGGGATCCTGCTGCACCGCGGCTATCCGATCGAACAACTGGCCGAGCAATCGGACTATCTGGAAA-CCTGCTATCTGCTGCTGAACGGCGAACTGCCAACCGCCGAGCAGAAAGCCCAGTTCGTTGTTGTCGTGAAGAACCACACCATGGTTCACGAACAGCTCAAGACCTTTTTCAACGGCTTCCGCCGCGACGCTCACCCGATGGCGGTGATGTGTGGGGTGGTGGGTGCCCTCTCGGCGTTCTATCACGACTCTCTGGACATCAATAATCCACAGCACCGTGAAATCTCGGCCATCCGTCTGGTCGCCAAG-A…	cts	KJ878032	NA	NA
268	CCE0938	2010	P. syringae	This study (the isolation was described in Monteil et al. 2012)	France (Ceillac, 05)	Litter	Litter		CCE0938	+	-	-	+	+	+	-	-	+	+	-4	-	0.50	0.42	+	13	YES		CCE0938	PG 02b	CACCGGCCGCTTCACATTTGACCCTGGTTTC-ATGTCCACGGCCTC-TTGCGATTCGAAGATCACCTACATCGATGGTGATAATGGCATTCTGCTACACCGCGGCTACCCGATCGAACAACTGGCCGAGCAGTCCGACTATCTCGAAA-CCTGCTACCTGCTGCTCAACGGTGAACTGCCCACCGCCGAGCAAAAAGCCCAGTTCGTGGCCGTGGTCAAGAACCACACGATGGTTCACGAACAGCTCAAGACCTTTTTCAACGGTTTCCGCCGCGACGCCCACCCGATGGCCGTCATGTGTGGCGTAGTCGGCGCCCTGTCAGCGTTCTACCACGACTCACTGGACATCAATAACCCGCAGCACCGCGAGATTTCTGCGGTCCGCCTGGTCGCCAAA-A…	cts	KJ878033	NA	NA
269	CCE0944	2010	P. syringae	This study (the isolation was described in Monteil et al. 2012)	France (Ceillac, 05)	Litter	Litter		CCE0944	+	-	-	+	+	+	-	-	+	+	-5	-	0.00	0.00	+	5	YES		CCE0944	PG 10b	CACCGGCCGCTTCACATTTGACCCTGGCTTC-ATGTCCACGGCATC-TTGCGAGTCGAAGATCACCTACATCGATGGTGATAATGGAATTCTGCTTCACCGCGGCTACCCGATCGAACAACTGGCCGAGCAGTCCGATTATCTGGAAA-CCTGCTACCTGCTGCTTAATGGCGAATTGCCAACCGCCGAGCAGAAAGCCCAGTTCGTTGCCGTGGTCAAAAACCACACGATGGTTCACGAACAGCTCAAGACCTTTTTCAACGGTTTCCGCCGTGATGCCCACCCGATGGCCGTCATGTGCGGCGTAGTCGGCGCCCTGTCGGCGTTCTATCACGACTCGCTGGACATCAATAACCCGCAGCACCGCGAGATTTCTGCCGTGCGCCTGGTCGCCAAG-A…	cts	KJ878034	NA	NA
270	CCE0950	2010	P. syringae	This study (the isolation was described in Monteil et al. 2012)	France (Ceillac, 05)	Litter	Litter		CCE0950	+	-	-	+	-	-	-	+	-	-	-10	-	0.00	0.00	-	0	YES		CCE0950	PG 13a	CACCGGCCGCTTCACATTCGACCCAGGCTTC-ATGTCGACCGCCTC-TTGCGAGTCGAAGATCACCTACATTGATGGTGACAACGGGATCCTGCTGCACCGCGGTTATCCGATCGAACAACTGGCCGAGCAATCGGACTATCTGGAAA-CCTGCTATCTGCTGCTGAACGGCGAACTGCCAACCGCCGAGCAGAAAGCCCAGTTCGTTGTTGTCGTGAAGAACCACACCATGGTTCACGAACAGCTCAAGACCTTCTTCAACGGCTTCCGCCGCGACGCTCACCCGATGGCGGTGATGTGTGGTGTGGTGGGTGCCCTCTCGGCGTTCTATCACGACTCTCTGGACATCAATAATCCACAGCACCGTGAAATCTCGGCCATCCGTCTGGTCGCCAAG-A…	cts	KJ878035	NA	NA
271	CCE0956	2010	P. syringae	This study (the isolation was described in Monteil et al. 2012)	France (Ceillac, 05)	Litter	Litter		CCE0956	+	-	-	+	+	+	-	-	+	+	-4	+	2.33	1	-	0	YES		CCE0956	PG 02b	CACCGGCCGCTTCACATTTGACCCTGGTTTC-ATGTCCACGGCCTC-TTGCGATTCGAAGATCACCTACATCGATGGTGATAATGGCATTCTGCTACACCGCGGCTACCCGATCGAACAACTGGCCGAGCAGTCCGACTATCTCGAAA-CCTGCTACCTGCTGCTCAACGGTGAACTGCCCACCGCCGAGCAGAAAGCCCAGTTCGTGGCCGTGGTCAAGAACCACACGATGGTTCACGAACAGCTCAAGACCTTTTTCAACGGTTTCCGCCGCGACGCCCACCCGATGGCCGTCATGTGTGGCGTAGTCGGCGCCCTGTCAGCGTTCTACCACGACTCACTGGACATCAATAACCCGCAGCACCGCGAGATTTCTGCGGTCCGCCTGGTCGCCAAA-A…	cts	KJ878036	NA	NA
272	CCE0968	2010	P. syringae	This study (the isolation was described in Monteil 2011)	France (Ceillac, 05)	Stream water	Fresh water & epilithic biofilm		CCE0968	+	-	-	+	-	+	-	-	+	+	-5	-	0.00	0.00	-	0	YES		CCE0968	PG 10a	CACCGGCCGCTTCACATTTGACCCTGGCTTC-ATGTCCACGGCATC-TTGCGAGTCGAAGATCACTTACATTGATGGTGATAACGGAATCCTGCTTCACCGCGGCTACCCGATCGAGCAACTGGCCGAGCAGTCCGATTATCTGGAAA-CCTGCTACCTGCTGCTCAATGGCGAACTGCCAACTGCCGAGCAGAAAGCCCAGTTCGTTGCCGTGGTCAAGAACCACACGATGGTTCACGAACAGCTCAAGACCTTTTTCAACGGCTTCCGCCGTGATGCCCACCCGATGGCCGTCATGTGCGGCGTGGTCGGTGCCCTGTCGGCGTTCTATCACGACTCGCTGGACATCAATAACCCGCAGCACCGCGAGATTTCTGCCGTGCGCCTGGTCGCCAAGGA…	MLST	KJ878037	http://genome.ppws.vt.edu/cgi-bin/MLST/home.pl	NA
273	CCE0971	2010	P. syringae	This study (the isolation was described in Monteil 2011)	France (Ceillac, 05)	Stream water	Fresh water & epilithic biofilm		CCE0971	+	-	-	+	-	+	-	-	+	+	-3	-	0.08	0.08	+	7	YES		CCE0971	PG 10b	CACCGGCCGCTTCACATTTGACCCTGGCTTC-ATGTCCACGGCATC-TTGCGAGTCGAAGATCACCTACATCGATGGTGATAACGGAATTCTGCTTCACCGCGGCTACCCGATCGAACAACTGGCCGAGCAGTCCGATTACCTGGAAA-CCTGCTACCTGCTGCTCAATGGCGAATTGCCAACCGCCGAGCAGAAAGCCCAGTTCGTTGCAGTGGTCAAAAACCACACGATGGTTCACGAACAGCTCAAGACCTTTTTCAACGGTTTCCGCCGTGATGCCCACCCGATGGCCGTCATGTGCGGCGTAGTCGGCGCCCTGTCGGCGTTCTATCACGACTCGCTGGACATCAACAACCCGCAGCACCGCGAGATTTCTGCCGTGCGCCTGGTCGCCAAG-A…	cts	KJ878038	NA	NA
274	CCE0974	2010	P. syringae	This study (the isolation was described in Monteil 2011)	France (Ceillac, 05)	Stream water	Fresh water & epilithic biofilm		CCE0974	+	-	-	+	-	+	-	-	+	+	-4	+	0.67	0.58	+	2	YES		CCE0974	PG 10d	CACCGGCCGCTTCACATTTGACCCTGGCTTC-ATGTCCACGGCATC-TTGCGAGTCGAAGATCACCTACATCGATGGTGATAACGGAATCCTGCTTCACCGCGGCTACCCGATCGAACAACTGGCCGAGCAGTCCGATTATCTGGAAA-CCTGCTACCTGCTGCTAAATGGCGAATTGCCAACAGCCGAGCAAAAAGCCCAGTTCGTTGCCGTGGTCAAGAACCACACGATGGTTCACGAACAGCTCAAGACCTTTTTCAACGGCTTCCGCCGTGATGCCCACCCGATGGCCGTCATGTGCGGCGTAGTCGGCGCCCTGTCGGCGTTCTATCACGACTCGCTGGACATCAATAACCCCCAGCACCGCGAGATTTCTGCCGTGCGCCTGGTCGCCAAG-A…	cts	KJ878039	NA	NA
275	CCE0977	2010	P. syringae	This study (the isolation was described in Monteil 2011)	France (Ceillac, 05)	Stream water	Fresh water & epilithic biofilm		CCE0977	+	-	-	+	-	+	-	-	+	+	-4	-	0.00	0.00	+	6	YES		CCE0977	PG 02b	CACCGGCCGCTTCACATTTGACCCTGGTTTC-ATGTCCACGGCCTC-TTGCGATTCGAAGATCACCTACATCGATGGTGATAATGGCATTCTGCTACATCGCGGCTACCCGATCGAACAACTGGCCGAGCAGTCCGACTACCTCGAAA-CCTGCTACCTGCTGCTCAACGGTGAACTGCCCACCGCCGAGCAGAAAGCCCAGTTCGTGGCCGTGGTCAAGAATCACACGATGGTTCACGAACAGCTCAAGACCTTTTTCAACGGTTTCCGCCGCGACGCCCACCCGATGGCCGTCATGTGTGGCGTAGTCGGCGCCCTGTCAGCGTTCTACCACGACTCGCTGGACATCAATAACCCGCAGCACCGCGAGATTTCCGCGGTCCGCCTGGTCGCCAAG-A…	cts	KJ878040	NA	NA
276	CCV0050	2009	P. syringae	Demba Diallo et al. 2012	France (Vars, 05)	Stream water	Fresh water & epilithic biofilm		CCV0050	+	-	-	+	-	-	+	+	-	-	-10	+	1.17	1	-	0	YES		CCV0050	PG 07a	CACCGGCCGCTTCACATTCGACCCTGGCTTC-ATGTCGACCGCCTC-TTGCGAGTCGAAGATCACCTACATCGATGGTGACAACGGAATCCTGCTGCACCGCGGCTACCCTATCGAACAACTGGCCCAGCACTCCGACTACCTGGAGA-CCTGCTACCTGCTGCTCAATGGCGAATTGCCGACCGCCGAGCAGAAAGCCCAGTTCGTCGCCGTGGTCAAGAACCACACGATGGTCCACGAACAGCTCAAGACCTTTTTCAACGGCTTCCGTCGCGACGCCCACCCGATGGCCGTCATGTGCGGCGTGGTCGGCGCGCTTTCAGCGTTCTACCACGACTCGCTGGACATCAATAATCCGCAGCACCGCGAGATTTCCGCCGTACGCCTGGTCGCCAAG-A…	cts	KJ878041	NA	NA
277	CCV0055	2009	P. syringae	This study (the isolation was described in Monteil 2011)	France (Vars, 05)	Stream water	Fresh water & epilithic biofilm		CCV0055	+	-	-	+	-	-	-	+	-	-	-10	-	0.17	0.17	-	0	YES		CCV0055	PG 13a	CACCGGCCGCTTCACATTCGACCCAGGCTTC-ATGTCGACCGCCTC-TTGCGAGTCGAAGATCACCTACATTGATGGTGACAACGGGATCCTGCTGCACCGCGGCTATCCGATCGAACAACTGGCCGAGCAATCGGACTACCTGGAAA-CGTGCTATCTGCTACTGAACGGCGAGCTGCCAACCGCCGAGCAGAAAGCCCAGTTCGTTGTTGTCGTGAAAAACCACACCATGGTTCACGAACAGCTCAAGACCTTTTTCAACGGCTTCCGCCGCGACGCTCACCCGATGGCGGTGATGTGTGGTGTGGTAGGTGCCCTCTCGGCGTTCTATCACGACTCTCTGGACATCAATAATCCACAGCACCGTGAAATCTCGGCCATCCGTCTGGTCGCCAAG-A…	MLST	KJ878042	http://genome.ppws.vt.edu/cgi-bin/MLST/home.pl	NA
278	CCV0056	2009	P. syringae	This study (the isolation was described in Monteil 2011)	France (Vars, 05)	Stream water	Fresh water & epilithic biofilm		CCV0056	+	-	-	+	-	+	-	-	-	+	-5	-	0.00	0.00	+	5	YES		CCV0056	PG 02c	CACCGGCCGCTTCACATTTGACCCTGGCTTC-ATGTCCACGGCCTC-TTGCGATTCGAAGATCACCTACATCGATGGTGATAATGGCATTCTGTTGCACCGCGGCTACCCGATCGAACAACTGGCCGAGCAGTCCGACTACCTGGAAA-CCTGCTACCTGCTGCTCAACGGCGAACTGCCCACCGCCGAGCAGAAAGCCCAGTTCGTGGCCGTGGTCAAGAACCACACGATGGTTCACGAACAGCTCAAGACCTTTTTCAACGGTTTCCGCCGTGACGCCCACCCGATGGCCGTCATGTGTGGTGTAGTCGGCGCCCTGTCAGCGTTCTACCACGACTCTCTGGACATCAATAACCCGCAGCACCGCGAGATTTCCGCGATCCGCCTGGTTGCCAAG-A…	cts	KJ878043	NA	NA
279	CCV0059	2009	P. syringae	This study (the isolation was described in Monteil 2011)	France (Vars, 05)	Stream water	Fresh water & epilithic biofilm		CCV0059	+	-	-	+	-	-	-	-	-	-	-10	-	0.00	0.00	-	0	YES		CCV0059	PG 09a	CACCGGCCGCTTCACATTCGACCCTGGTTTC-ATGTCGACCGCCTC-TTGCGAGTCGAAAATCACCTACATTGATGGTGACAACGGAATTCTGCTGCACCGCGGCTACCCTATCGAGCAACTGGCGCAGCATTCCGATTATCTGGAAA-CCTGCTACCTGCTGCTCAACGGCGAACTGCCGACCGCCGAGCAGAAAGCCCAGTTCGTCGCTGTGGTCAAGAACCACACGATGGTCCACGAACAGCTCAAGACCTTTTTCAACGGCTTCCGTCGCGACGCCCACCCGATGGCGGTCATGTGCGGCGTTGTAGGTGCCCTTTCAGCGTTCTACCACGACTCGCTGGACATCAATAACCCTCAGCACCGCGAAATTTCGGCAGTCCGCCTGGTCGCCAAG-A…	cts	KJ878044	NA	NA
280	CCV0060	2009	P. syringae	This study (the isolation was described in Monteil 2011)	France (Vars, 05)	Stream water	Fresh water & epilithic biofilm		CCV0060	+	-	-	+	-	+	-	-	-	+	-6	-	0.00	0.00	+	10	YES		CCV0060	PG 02c	CACCGGCCGCTTCACATTTGACCCTGGCTTC-ATGTCCACGGCCTC-TTGCGATTCGAAGATCACCTACATCGATGGTGATAATGGCATTCTGTTGCACCGCGGCTACCCGATCGAACAACTGGCCGAGCAGTCCGACTACCTGGAAA-CCTGCTACCTGCTGCTCAACGGCGAACTGCCCACCGCCGAGCAGAAAGCCCAGTTCGTGGCCGTGGTCAAGAACCACACGATGGTTCACGAACAGCTCAAGACCTTTTTCAACGGTTTCCGCCGTGACGCCCACCCGATGGCCGTCATGTGTGGTGTAGTCGGCGCCCTGTCAGCGTTCTACCACGACTCTCTGGACATCAATAACCCGCAGCACCGCGAGATTTCCGCGATCCGCCTGGTTGCCAAG-A…	cts	KJ878045	NA	NA
281	CCV0061	2009	P. syringae	This study (the isolation was described in Monteil 2011)	France (Vars, 05)	Stream water	Fresh water & epilithic biofilm		CCV0061	+	-	-	+	+	-	-	-	+	+	-4	+	0.92	0.92	+	5	YES		CCV0061	PG 10b	CACCGGCCGCTTCACATTTGACCCTGGCTTC-ATGTCCACGGCATC-TTGCGAGTCGAAGATCACCTACATCGATGGTGATAACGGAATTCTGCTTCACCGCGGCTACCCGATCGAACAACTGGCCGAGCAGTCCGATTATCTGGAAA-CCTGCTACCTGCTGCTCAATGGCGAATTGCCAACCGCCGAGCAGAAAGCCCAGTTCGTTGCCGTGGTCAAAAACCACACGATGGTTCACGAACAGCTCAAGACCTTTTTCAACGGTTTCCGCCGTGATGCCCACCCGATGGCCGTCATGTGCGGCGTAGTCGGCGCCCTGTCGGCGTTCTATCACGACTCGCTGGACATCAACAACCCGCAGCACCGCGAGATTTCTGCCGTGCGCCTGGTCGCCAAGGA…	cts	KJ878046	NA	NA
282	CCV0080	2009	P. syringae	This study (the isolation was described in Monteil 2011)	France (Vars, 05)	Stream water	Fresh water & epilithic biofilm		CCV0080	+	-	-	+	-	+	-	-	+	+	-4	-	0.00	0.00	+	8	YES		CCV0080	PG 10b	CACCGGCCGCTTCACATTTGACCCTGGCTTC-ATGTCCACGGCATC-TTGCGAGTCGAAGATCACCTACATCGATGGTGATAACGGAATTCTGCTTCACCGCGGCTACCCGATCGAACAACTGGCCGAGCAGTCCGACTATCTGGAAA-CCTGCTACCTGCTGCTCAATGGCGAATTGCCAACCGCCGAGCAGAAAGCCCAGTTCGTTGCCGTGGTCAAAAACCACACGATGGTTCACGAACAGCTCAAGACCTTTTTCAACGGTTTCCGCCGTGATGCCCACCCGATGGCCGTCATGTGCGGCGTAGTCGGCGCCCTGTCGGCGTTCTATCACGACTCGCTGGACATCAACAACCCGCAGCACCGCGAGATTTCTGCCGTGCGCCTGGTCGCCAAG-A…	cts	KJ878047	NA	NA
283	CCV0088	2009	P. syringae	This study (the isolation was described in Monteil 2011)	France (Vars, 05)	Stream water	Fresh water & epilithic biofilm		CCV0088	+	-	-	+	-	+	-	-	+	+	-7	-	0.08	0.08	+	4	YES		CCV0088	PG 02b	CACCGGCCGCTTCACATTTGACCCTGGTTTC-ATGTCCACGGCCTC-TTGCGATTCGAAGATCACCTACATCGATGGTGATAATGGCATTCTGCTACATCGCGGCTACCCGATCGAACAACTGGCCGAGCAGTCCGACTACCTCGAAA-CCTGCTACCTGCTGCTCAACGGTGAACTGCCCACCGCCGAGCAGAAAGCCCAGTTCGTGGCCGTGGTCAAGAATCACACGATGGTTCACGAACAGCTCAAGACCTTTTTCAACGGTTTCCGCCGCGACGCCCACCCGATGGCCGTCATGTGTGGCGTAGTCGGCGCCCTGTCAGCGTTCTACCACGACTCGCTGGACATCAATAACCCGCAGCACCGCGAGATTTCCGCGGTCCGCCTGGTCGCCAAG-A…	cts	KJ878048	NA	NA
284	CCV0093	2009	P. syringae	This study (the isolation was described in Monteil 2011)	France (Vars, 05)	Stream water	Fresh water & epilithic biofilm		CCV0093	+	-	-	+	+	+	-	-	+	+	-5	-	0.42	0.33	+	7	YES		CCV0093	PG 02d	CACCGGCCGCTTCACATTTGACCCTGGTTTC-ATGTCCACGGCGTC-TTGCGATTCGAAGATCACCTACATCGATGGTGACAATGGCATTCTGCTGCACCGCGGCTACCCGATCGAACAACTGGCCGAGCAGTCCGACTACCTCGAAA-CCTGCTACCTGCTGCTCAACGGCGAACTGCCCACCGCCGAGCAGAAAGCCCAGTTCGTGGCCGTGGTCAAGAACCACACGATGGTTCACGAGCAACTCAAGACCTTTTTCAACGGTTTCCGTCGCGACGCCCACCCGATGGCCGTCATGTGTGGCGTAGTCGGTGCCCTGTCAGCGTTCTACCACGACTCGCTGGACATCAATAACCCGCAGCACCGCGAGATTTCCGCGGTCCGCCTGGTCGCCAAG-A…	cts	KJ878049	NA	NA
285	CCV0094	2009	P. syringae	This study (the isolation was described in Monteil 2011)	France (Vars, 05)	Stream water	Fresh water & epilithic biofilm		CCV0094	+	-	-	+	-	-	-	-	+	+	-4	-	0.00	0.00	-	0	YES		CCV0094	PG 10a	CACCGGCCGCTTCACATTTGACCCTGGCTTC-ATGTCCACGGCATC-TTGCGAGTCGAAGATCACCTACATCGATGGTGATAACGGAATCCTGCTTCACCGCGGCTACCCGATCGAGCAACTGGCCGAGCAGTCCGATTATCTGGAAA-CCTGCTACCTGCTGCTCAATGGCGAACTGCCAACTGCCGAGCAGAAAGCCCAGTTCGTTGCCGTGGTCAAGAACCACACGATGGTTCACGAACAGCTCAAGACCTTTTTCAACGGCTTCCGCCGTGATGCCCACCCGATGGCCGTCATGTGCGGCGTGGTCGGTGCCCTGTCGGCGTTCTATCACGACTCGCTGGACATCAATAACCCGCAGCACCGCGAGATTTCTGCCGTGCGCCTGGTCGCCAAG-A…	cts	KJ878050	NA	NA
286	CCV0096	2009	P. syringae	This study (the isolation was described in Monteil 2011)	France (Vars, 05)	Stream water	Fresh water & epilithic biofilm		CCV0096	+	-	-	+	-	-	-	-	+	+	-5	-	0.00	0.00	+	2	YES		CCV0096	PG 02b	CACCGGCCGCTTCACATTTGACCCTGGTTTC-ATGTCCACGGCCTC-TTGCGATTCGAAGATCACCTACATCGATGGTGATAATGGCATTCTGCTACATCGCGGCTACCCGATCGAACAACTGGCCGAGCAGTCCGACTACCTCGAAA-CCTGCTACCTGCTGCTCAACGGTGAACTGCCCACCGCCGAGCAGAAAGCCCAGTTCGTGGCCGTGGTCAAGAACCACACGATGGTTCACGAACAGCTCAAGACCTTTTTCAACGGTTTCCGCCGCGACGCCCACCCGATGGCCGTCATGTGTGGCGTAGTCGGCGCCCTGTCAGCGTTCTACCACGACTCGCTGGACATCAATAACCCGCAGCACCGCGAGATTTCCGCGGTACGCCTGGTCGCCAAG-A…	cts	KJ878051	NA	NA
287	CCV0098	2009	P. syringae	This study (the isolation was described in Monteil 2011)	France (Vars, 05)	Stream water	Fresh water & epilithic biofilm		CCV0098	+	-	-	+	+	+	-	-	+	+	-5	+	1.58	0.75	+	9	YES		CCV0098	PG 02d	CACCGGCCGCTTCACATTTGACCCTGGTTTC-ATGTCCACGGCGTC-TTGCGATTCGAAGATCACCTACATTGATGGTGACAATGGCATTCTGCTGCACCGCGGCTACCCGATCGAACAACTGGCAGAGCAGTCCGACTACCTCGAAA-CCTGCTACCTGCTGCTCAACGGCGAACTGCCCACCGCCGAGCAGAAAGCCCAGTTCGTGGCCGTGGTCAAGAACCACACGATGGTTCACGAGCAACTCAAGACCTTTTTCAACGGTTTCCGTCGCGACGCCCACCCGATGGCCGTCATGTGTGGCGTAGTCGGCGCCCTGTCAGCGTTCTATCACGACTCGCTGGACATCAATAACCCGCAGCACCGCGAGATTTCCGCGGTCCGCCTGGTCGCCAAG-A…	cts	KJ878052	NA	NA
288	CCV0100	2009	P. syringae	This study (the isolation was described in Monteil 2011)	France (Vars, 05)	Stream water	Fresh water & epilithic biofilm		CCV0100	+	-	-	+	-	-	-	+	-	-	-10	-	0.00	0.00	-	0	YES		CCV0100	PG 13a	CACCGGCCGCTTCACATTCGACCCAGGCTTC-ATGTCGACCGCCTC-TTGCGAGTCGAAGATCACCTACATTGATGGTGACAACGGGATCCTGCTGCACCGCGGCTATCCGATCGAACAACTGGCCGAGCAATCGGACTATCTGGAAA-CCTGCTATCTGCTGCTGAACGGCGAACTGCCAACCGCCGAGCAGAAAGCCCAGTTCGTTGTTGTCGTGAAGAACCACACCATGGTTCACGAACAGCTCAAGACCTTCTTCAACGGCTTCCGCCGCGACGCTCACCCGATGGCGGTGATGTGTGGGGTGGTGGGTGCCCTCTCGGCGTTCTATCACGACTCTCTGGACATCAATAATCCACAGCACCGTGAAATCTCGGCCATCCGTCTGGTCGCTAAG-A…	cts	KJ878053	NA	NA
289	CCV0102	2009	P. syringae	This study (the isolation was described in Monteil 2011)	France (Vars, 05)	Stream water	Fresh water & epilithic biofilm		CCV0102	+	-	-	+	-	+	-	-	-	+	-5	-	0.00	0.00	+	10	YES		CCV0102	PG 02c	CACCGGCCGCTTCACATTTGACCCTGGCTTC-ATGTCCACGGCCTC-TTGCGATTCGAAGATCACCTACATCGATGGTGACAATGGCATTCTGCTACACCGCGGCTACCCGATCGAACAACTGGCCGAGCAGTCCGACTACCTGGAAA-CCTGCTACCTGCTGCTCAACGGTGAACTGCCCACCGCCGAGCAGAAAGCCCAGTTCGTGGCCGTGGTCAAGAACCACACGATGGTTCACGAACAGCTCAAGACCTTTTTCAACGGTTTCCGCCGTGACGCCCACCCGATGGCCGTCATGTGTGGTGTAGTCGGCGCCCTGTCAGCGTTCTACCACGACTCTCTGGACATCAATAACCCGCAGCACCGCGAGATTTCCGCGATCCGCCTGGTTGCCAAG-A…	cts	KJ878054	NA	NA
290	CCV0103	2009	P. syringae	This study (the isolation was described in Monteil 2011)	France (Vars, 05)	Stream water	Fresh water & epilithic biofilm		CCV0103	+	-	-	+	-	-	-	-	+	+	-4	-	0.00	0.00	+	9	YES		CCV0103	PG 10b	CACCGGCCGCTTCACATTTGACCCTGGCTTC-ATGTCCACGGCATC-TTGCGAGTCGAAGATCACCTACATCGATGGTGATAACGGAATTCTGCTTCACCGCGGCTACCCGATCGAACAACTGGCCGAGCAGTCCGATTATCTGGAAA-CCTGCTACCTGCTGCTCAATGGCGAATTGCCAACCGCCGAGCAGAAAGCCCAGTTCGTTGCCGTGGTCAAAAACCACACGATGGTTCACGAACAGCTCAAGACCTTTTTCAACGGTTTCCGCCGTGATGCCCACCCGATGGCCGTCATGTGCGGCGTAGTCGGCGCCCTGTCGGCGTTCTATCACGACTCGCTGGACATCAACAACCCGCAGCACCGCGAGATTTCTGCCGTGCGCCTGGTCGCCAAG-A…	cts	KJ878055	NA	NA
291	CCV0104	2009	P. syringae	This study (the isolation was described in Monteil 2011)	France (Vars, 05)	Stream water	Fresh water & epilithic biofilm		CCV0104	+	-	-	+	-	-	-	+	-	-	-10	-	0.00	0.00	-	0	YES		CCV0104	PG 13a	CACCGGCCGCTTCACATTCGACCCAGGCTTC-ATGTCGACCGCCTC-TTGCGAGTCGAAGATCACCTACATTGATGGTGACAACGGGATCCTGCTGCACCGCGGCTATCCGATCGAACAACTGGCCGAGCAATCGGACTACCTGGAAA-CGTGCTATCTGCTACTGAACGGCGAGCTGCCAACCGCCGAGCAGAAAGCCCAGTTCGTTGTTGTCGTGAAAAACCACACCATGGTTCACGAACAGCTCAAGACCTTTTTCAACGGCTTCCGCCGCGACGCTCACCCGATGGCGGTGATGTGTGGTGTGGTAGGTGCCCTCTCGGCGTTCTATCACGACTCTCTGGACATCAATAATCCACAGCACCGTGAAATCTCGGCCATCCGTCTGGTCGCCAAG-A…	cts	KJ878056	NA	NA
292	CCV0128	2009	P. syringae	This study (the isolation was described in Monteil 2011)	France (Vars, 05)	Stream water	Fresh water & epilithic biofilm		CCV0128	+	-	-	+	+	+	-	-	+	+	-4	-	0.18	0.18	+	5	YES		CCV0128	PG 10b	CACCGGCCGCTTCACATTTGACCCTGGCTTC-ATGTCCACGGCATC-TTGCGAGTCGAAGATCACCTACATCGATGGTGATAACGGAATTCTGCTTCACCGCGGCTACCCGATCGAACAACTGGCCGAGCAGTCCGACTATCTGGAAA-CCTGCTACCTGCTGCTCAATGGCGAATTGCCAACCGCCGAGCAGAAAGCCCAGTTCGTTGCCGTGGTCAAAAACCACACGATGGTTCACGAACAGCTCAAGACCTTTTTCAACGGTTTCCGCCGTGATGCCCACCCGATGGCCGTCATGTGCGGCGTAGTCGGCGCCCTGTCGGCGTTCTATCACGACTCGCTGGACATCAATAACCCGCAGCACCGCGAGATTTCTGCCGTGCGCCTGGTCGCCAAG-A…	cts	KJ878057	NA	NA
293	CCV0132	2009	P. syringae	This study (the isolation was described in Monteil 2011)	France (Vars, 05)	Stream water	Fresh water & epilithic biofilm		CCV0132	+	-	-	+	-	-	-	+	+	+	-7	-	0.00	0.00	-	0	YES		CCV0132	PG 10a	CACCGGCCGCTTCACATTTGACCCTGGCTTC-ATGTCCACGGCATC-TTGCGAGTCGAAGATCACCTACATCGATGGTGATAACGGAATCCTGCTTCACCGCGGCTACCCGATCGAGCAACTGGCCGAGCAGTCCGACTATCTGGAAA-CCTGCTACCTGCTGCTCAATGGCGAACTGCCAACTGCCGAGCAGAAAGCCCAGTTCGTTGCCGTGGTCAAGAACCACACGATGGTTCACGAACAGCTCAAGACCTTTTTCAACGGCTTCCGCCGTGACGCCCACCCGATGGCCGTCATGTGCGGCGTGGTCGGGGCCCTGTCGGCGTTCTATCACGACTCGCTGGACATCAATAACCCGCAGCACCGCGAGATTTCTGCCGTGCGCCTGGTCGCCAAG-A…	MLST	KJ878058	http://genome.ppws.vt.edu/cgi-bin/MLST/home.pl	NA
294	CCV0135	2009	P. syringae	This study (the isolation was described in Monteil 2011)	France (Vars, 05)	Stream water	Fresh water & epilithic biofilm		CCV0135	+	-	-	+	-	+	-	+	+	+	-4	-	0.08	0.08	-	0	YES		CCV0135	PG 02b	CACCGGCCGCTTCACATTTGACCCTGGTTTC-ATGTCCACGGCCTC-TTGCGATTCGAAGATCACCTACATCGATGGTGATAATGGCATTCTGCTACACCGCGGCTACCCGATCGAACAACTGGCCGAGCAGTCCGACTATCTCGAAA-CCTGCTACCTGCTGCTCAACGGTGAACTGCCCACCGCCGAGCAGAAAGCCCAGTTCGTGGCCGTGGTCAAGAACCACACGATGGTTCACGAACAGCTCAAGACCTTTTTCAACGGTTTCCGCCGCGACGCCCACCCGATGGCCGTCATGTGTGGCGTAGTCGGCGCCCTGTCAGCGTTCTACCACGACTCACTGGACATCAATAACCCGCAGCACCGCGAGATTTCTGCGGTCCGCCTGGTCGCCAAA-A…	cts	KJ878059	NA	NA
295	CCV0137	2009	P. syringae	This study (the isolation was described in Monteil 2011)	France (Vars, 05)	Stream water	Fresh water & epilithic biofilm		CCV0137	+	-	-	+	-	+	-	-	+	+	-7	-	0.00	0.00	-	0	YES		CCV0137	PG 10b	CACCGGCCGCTTCACATTTGACCCTGGCTTC-ATGTCCACGGCATC-TTGCGAGTCGAAGATCACCTACATCGATGGTGATAATGGAATTCTGCTTCACCGCGGCTACCCGATCGAACAACTGGCCGAGCAGTCCGATTATCTGGAAA-CCTGCTACCTGCTGCTTAATGGCGAATTGCCAACCGCCGAGCAGAAAGCCCAGTTCGTTGCCGTGGTCAAAAACCACACGATGGTTCACGAACAGCTCAAGACCTTTTTCAACGGTTTCCGCCGTGATGCCCACCCGATGGCCGTCATGTGCGGCGTAGTCGGCGCCCTGTCGGCGTTCTATCACGACTCGCTGGACATCAATAACCCGCAGCACCGCGAGATTTCTGCCGTGCGCCTGGTCGCCAAG-A…	cts	KJ878060	NA	NA
296	CCV0139	2009	P. syringae	This study (the isolation was described in Monteil 2011)	France (Vars, 05)	Stream water	Fresh water & epilithic biofilm		CCV0139	+	-	-	+	+	-	-	-	+	+	-4	+	1.00	0.90	+	11	YES		CCV0139	PG 02b	CACCGGCCGCTTCACATTTGACCCTGGTTTC-ATGTCCACGGCCTC-TTGCGATTCGAAGATCACCTACATCGATGGTGATAATGGCATTCTGCTACACCGCGGCTACCCGATCGAACAACTGGCCGAGCAGTCCGACTATCTCGAAA-CCTGCTACCTGCTGCTCAACGGTGAACTGCCCACCGCCGAGCAGAAAGCCCAGTTCGTGGCCGTGGTCAAGAACCACACGATGGTTCACGAACAGCTCAAGACCTTTTTCAACGGTTTCCGCCGCGACGCCCACCCGATGGCCGTCATGTGTGGCGTAGTCGGCGCCCTGTCAGCGTTCTACCACGACTCACTGGACATCAATAACCCGCAGCACCGCGAGATTTCTGCGGTCCGCCTGGTCGCCAAA-A…	cts	KJ878061	NA	NA
297	CCV0142	2009	P. syringae	This study (the isolation was described in Monteil 2011)	France (Vars, 05)	Stream water	Fresh water & epilithic biofilm		CCV0142	+	-	-	+	+	+	+	-	-	-	-10	-	0.00	0.00	-	0	YES		CCV0142	PG 07a	CACCGGCCGCTTCACATTCGACCCTGGCTTC-ATGTCGACCGCCTC-TTGCGAGTCGAAGATCACCTACATCGATGGTGACAACGGAATCCTGCTGCACCGCGGCTACCCTATCGAACAACTGGCCCAGCACTCCGACTACCTGGAGA-CCTGCTACCTGCTGCTCAACGGTGAATTGCCAACCGCCGAGCAGAAAGCCCAGTTCGTCGCCGTGGTCAAGAACCACACGATGGTCCACGAACAGCTCAAGACCTTTTTCAACGGCTTCCGTCGCGACGCCCACCCGATGGCCGTCATGTGCGGCGTGGTCGGCGCGCTTTCAGCGTTCTACCACGACTCGCTGGACATCAATAATCCGCAGCACCGCGAGATTTCCGCCGTACGCCTGGTCGCCAAG-A…	cts	KJ878062	NA	NA
298	CCV0169	2009	P. syringae	This study (the isolation was described in Monteil 2011)	France (Vars, 05)	Stream water	Fresh water & epilithic biofilm		CCV0169	+	-	-	+	+	+	-	-	+	+	-5	+	0.08	0.64	+	2	YES		CCV0169	PG 02b	CACCGGCCGCTTCACATTTGACCCTGGTTTC-ATGTCCACGGCCTC-TTGCGATTCGAAGATCACCTACATCGATGGTGATAATGGCATTCTGCTACACCGCGGCTACCCGATCGAACAACTGGCCGAGCAGTCCGACTACCTCGAAA-CCTGCTACCTGCTGCTCAACGGTGAACTGCCCACCGCCGAGCAGAAAGCCCAGTTCGTGGCCGTGGTCAAGAACCACACGATGGTTCACGAACAGCTCAAGACCTTTTTCAACGGTTTCCGCCGCGACGCCCACCCGATGGCCGTCATGTGTGGCGTAGTCGGCGCCCTGTCAGCGTTCTACCACGACTCGCTGGACATCAATAACCCGCAGCACCGCGAGATTTCCGCGGTACGCCTGGTCGCCAAG-A…	cts	KJ878063	NA	NA
299	CCV0170	2009	P. syringae	This study (the isolation was described in Monteil 2011)	France (Vars, 05)	Stream water	Fresh water & epilithic biofilm		CCV0170	+	-	-	+	-	-	-	+	-	-	-10	-	0.00	0.00	-	0	YES		CCV0170	PG 13a	CACCGGCCGCTTCACATTCGACCCAGGCTTC-ATGTCGACCGCCTC-TTGCGAGTCGAAGATCACCTACATTGATGGTGACAACGGGATCCTGCTGCACCGCGGCTATCCGATCGAACAACTGGCCGAGCAATCGGACTACCTGGAAA-CGTGCTATCTGCTACTGAACGGCGAGCTGCCAACCGCCGAGCAGAAAGCCCAGTTCGTTGTTGTCGTGAAAAACCACACCATGGTTCACGAACAGCTCAAGACCTTTTTCAACGGCTTCCGCCGCGACGCTCACCCGATGGCGGTGATGTGTGGTGTGGTAGGTGCCCTCTCGGCGTTCTATCACGACTCTCTGGACATCAATAATCCACAGCACCGTGAAATCTCGGCCATCCGTCTGGTCGCCAAG-A…	cts	KJ878064	NA	NA
300	CCV0172	2009	P. syringae	Demba Diallo et al. 2012	France (Vars, 05)	Stream water	Fresh water & epilithic biofilm		CCV0172	+	-	-	+	+	-	+	+	v	-	-10	-	0.17	0.17	-	0	YES		CCV0172	PG 07a	CACCGGCCGCTTCACATTCGACCCTGGCTTC-ATGTCGACCGCCTC-TTGCGAGTCGAAGATCACCTACATCGATGGTGACAACGGAATCCTGCTGCACCGCGGCTACCCTATCGAACAACTGGCCCAGCACTCCGACTACCTGGAGA-CCTGCTACCTGCTGCTCAACGGCGAATTGCCGACCGCCGAGCAGAAAGCCCAGTTCGTCGCCGTGGTCAAGAACCACACGATGGTCCACGAACAGCTCAAGACCTTTTTCAACGGCTTCCGTCGCGACGCCCACCCGATGGCCGTCATGTGCGGCGTGGTCGGCGCGCTTTCAGCGTTCTACCACGACTCGCTGGACATCAATAATCCGCAGCACCGCGAGATTTCCGCCGTACGCCTGGTCGCCAAG-A…	cts	KJ878065	NA	NA
301	CCV0177	2009	P. syringae	This study (the isolation was described in Monteil 2011)	France (Vars, 05)	Stream water	Fresh water & epilithic biofilm		CCV0177	+	-	-	+	+	+	-	-	+	+	-5	+	1.17	0.83	+	11	YES		CCV0177	PG 02b	CACCGGCCGCTTCACATTTGACCCTGGTTTC-ATGTCCACGGCCTC-TTGCGATTCGAAGATCACCTACATCGATGGTGATAATGGCATTCTGCTACACCGCGGCTACCCGATCGAACAACTGGCCGAGCAGTCCGACTATCTCGAAA-CCTGCTACCTGCTGCTCAACGGTGAACTGCCCACCGCCGAGCAAAAAGCCCAGTTCGTGGCCGTGGTCAAGAACCACACGATGGTTCACGAACAGCTCAAGACCTTTTTCAACGGTTTCCGCCGCGACGCCCACCCGATGGCCGTCATGTGTGGCGTAGTCGGCGCCCTGTCAGCGTTCTACCACGACTCACTGGACATCAATAACCCGCAGCACCGCGAGATTTCTGCGGTCCGCCTGGTCGCCAAA-A…	cts	KJ878066	NA	NA
302	CCV0178	2009	P. syringae	Demba Diallo et al. 2012	France (Vars, 05)	Stream water	Fresh water & epilithic biofilm		CCV0178	+	-	-	+	+	-	+	+	-	-	-10	+	1.17	0.58	-	0	YES		CCV0178	PG 07a	CACCGGCCGCTTCACATTCGACCCTGGCTTC-ATGTCGACCGCCTC-TTGCGAGTCGAAGATCACCTACATCGATGGTGACAACGGAATCCTGCTGCACCGCGGCTACCCTATCGAACAACTGGCCCAGCACTCCGACTACCTGGAGA-CCTGCTACCTGCTGCTCAACGGTGAATTGCCAACCGCCGAGCAGAAAGCCCAGTTCGTCGCCGTGGTCAAGAACCACACGATGGTCCACGAACAGCTCAAGACCTTTTTCAACGGCTTCCGTCGCGACGCCCACCCGATGGCCGTCATGTGCGGCGTGGTCGGCGCGCTTTCAGCGTTCTACCACGACTCGCTGGACATCAATAATCCGCAGCACCGCGAGATTTCCGCCGTACGCCTGGTCGCCAAG-A…	cts	KJ878067	NA	NA
303	CCV0180	2009	P. syringae	Demba Diallo et al. 2012	France (Vars, 05)	Stream water	Fresh water & epilithic biofilm		CCV0180	+	-	-	+	+	-	+	+	v	-	-10	+	2.50	1	-	0	YES		CCV0180	PG 07a	CACCGGCCGCTTCACATTCGACCCTGGCTTC-ATGTCGACCGCCTC-TTGCGAGTCGAAGATCACCTACATCGATGGTGACAACGGAATCCTGCTGCACCGCGGCTACCCTATCGAACAACTGGCCCAGCACTCCGACTACCTGGAGA-CCTGCTACCTGCTGCTCAACGGTGAATTGCCAACCGCCGAGCAGAAAGCCCAGTTCGTCGCCGTGGTCAAGAACCACACGATGGTCCACGAACAGCTCAAGACCTTTTTCAACGGCTTCCGTCGCGACGCCCACCCGATGGCCGTCATGTGCGGCGTGGTCGGCGCGCTTTCAGCGTTCTACCACGACTCGCTGGACATCAATAATCCGCAGCACCGCGAGATTTCCGCCGTACGCCTGGTCGCCAAG-A…	cts	KJ878068	NA	NA
304	CCV0188	2009	P. syringae	This study (the isolation was described in Monteil 2011)	France (Vars, 05)	Stream water	Fresh water & epilithic biofilm		CCV0188	+	-	-	+	+	-	+	+	+	+	-4	+	2.58	1	-	0	YES		CCV0188	PG 07a	CACCGGCCGCTTCACATTCGACCCTGGCTTC-ATGTCGACCGCCTC-TTGCGAGTCGAAGATCACCTACATCGATGGTGACAACGGAATCCTGCTGCACCGCGGCTACCCTATCGAACAACTGGCCCAGCACTCCGACTACCTGGAGA-CCTGCTACCTGCTGCTCAATGGCGAATTGCCGACCGCCGAGCAGAAAGCCCAGTTCGTCGCCGTGGTCAAGAACCACACGATGGTCCACGAACAGCTCAAGACCTTTTTCAACGGCTTCCGTCGCGACGCCCACCCGATGGCCGTCATGTGCGGCGTGGTCGGCGCGCTTTCAGCGTTCTACCACGACTCGCTGGACATCAATAATCCGCAGCACCGCGAGATTTCCGCCGTACGCCTGGTCGCCAAG-A…	cts	KJ878069	NA	NA
305	CCV0202	2009	P. syringae	This study (the isolation was described in Monteil 2011)	France (Vars, 05)	Stream water	Fresh water & epilithic biofilm		CCV0202	+	-	-	+	-	+	-	-	+	+	-5	+	1.42	0.83	+	7	YES		CCV0202	PG 10e	CACCGGCCGCTTCACATTTGACCCTGGCTTC-ATGTCCACGGCATC-TTGCGAGTCGAAGATCACCTACATCGACGGTGATAACGGAATCCTGCTTCACCGCGGCTACCCGATCGAGCAACTGGCCGAGCAGTCCGATTACCTGGAAA-CCTGCTACCTGCTGCTCAATGGCGAATTGCCAACTGCCGAGCAGAAAGCCCAGTTCGTTGCCGTGGTCAAGAACCACACGATGGTTCACGAACAGCTCAAGACCTTTTTCAACGGCTTCCGCCGTGATGCCCACCCGATGGCCGTCATGTGCGGCGTAGTCGGCGCCCTGTCGGCGTTCTATCACGACTCGCTGGACATCAACAACCCGCAGCACCGCGAGATTTCTGCCGTGCGCCTGGTCGCCAAG-A…	MLST	KJ878070	http://genome.ppws.vt.edu/cgi-bin/MLST/home.pl	NA
306	CCV0206	2009	P. syringae	This study (the isolation was described in Monteil 2011)	France (Vars, 05)	Stream water	Fresh water & epilithic biofilm		CCV0206	+	-	-	+	+	+	-	-	+	-	-10	-	0.00	0.00	-	0	YES		CCV0206	PG 10a	CACCGGCCGCTTCACATTTGACCCTGGCTTC-ATGTCCACGGCATC-TTGCGAGTCGAAGATCACCTACATCGATGGTGATAACGGAATCCTGCTTCACCGCGGCTACCCGATCGAGCAACTGGCCGAGCAGTCCGATTATCTGGAAA-CCTGCTACCTGCTGCTCAATGGCGAACTGCCAACTGCCGAGCAGAAAGCCCAGTTCGTTGCCGTGGTCAAGAACCACACGATGGTTCACGAACAGCTCAAGACCTTTTTCAACGGCTTCCGCCGTGATGCCCACCCGATGGCCGTCATGTGCGGCGTGGTCGGTGCCCTGTCGGCGTTCTATCACGACTCGCTGGACATCAATAACCCGCAGCACCGCGAGATTTCTGCCGTGCGCCTGGTCGCCAAG-A…	cts	KJ878071	NA	NA
307	CCV0208	2009	P. syringae	This study (the isolation was described in Monteil 2011)	France (Vars, 05)	Stream water	Fresh water & epilithic biofilm		CCV0208	+	-	-	+	-	+	-	-	+	+	-5	+	1.08	0.83	+	9	YES		CCV0208	PG 02b	CACCGGCCGCTTCACATTTGACCCTGGTTTC-ATGTCCACGGCCTC-TTGCGATTCGAAGATCACCTACATCGATGGTGATAATGGCATTCTGCTACACCGCGGCTACCCGATCGAACAACTGGCCGAGCAGTCCGACTATCTCGAAA-CCTGCTACCTGCTGCTCAACGGTGAACTGCCCACCGCCGAGCAGAAAGCCCAGTTCGTGGCCGTGGTCAAGAACCACACGATGGTTCACGAACAGCTCAAGACCTTTTTCAACGGTTTCCGCCGCGACGCCCACCCGATGGCCGTCATGTGTGGCGTAGTCGGCGCCCTGTCAGCGTTCTACCACGACTCACTGGACATCAATAACCCGCAGCACCGCGAGATTTCTGCGGTCCGCCTGGTCGCCAAA-A…	cts	KJ878072	NA	NA
308	CCV0210	2009	P. syringae	This study (the isolation was described in Monteil 2011)	France (Vars, 05)	Stream water	Fresh water & epilithic biofilm		CCV0210	+	-	-	+	+	+	-	-	+	+	-3	+	0.58	0.58	+	11	YES		CCV0210	PG 10e	CACCGGCCGCTTCACATTTGACCCTGGCTTC-ATGTCCACGGCATC-TTGCGAGTCGAAGATCACCTACATCGACGGTGATAACGGAATCCTGCTTCACCGCGGCTACCCGATCGAGCAACTGGCCGAGCAGTCCGATTACCTGGAAA-CCTGCTACCTGCTGCTCAATGGCGAATTGCCAACTGCCGAGCAGAAAGCCCAGTTCGTTGCCGTGGTCAAGAACCACACGATGGTTCACGAACAGCTCAAGACCTTTTTCAACGGCTTCCGCCGTGATGCCCACCCGATGGCCGTCATGTGCGGCGTAGTCGGCGCCCTGTCGGCGTTCTATCACGACTCGCTGGACATCAACAACCCGCAGCACCGCGAGATTTCTGCCGTGCGCCTGGTCGCCAAG-A…	cts	KJ878073	NA	NA
309	CCV0213	2009	P. syringae	This study (the isolation was described in Monteil 2011)	France (Vars, 05)	Stream water	Fresh water & epilithic biofilm		CCV0213	+	-	-	+	-	+	-	-	-	-	-10	-	0.00	0.00	-	0	YES		CCV0213	PG 10g	CACCGGCCGCTTCACATTTGACCCTGGCTTC-ATGTCCACGGCATC-TTGCGAGTCGAAGATCACCTACATTGATGGTGATAACGGAATCCTGCTTCACCGCGGCTACCCGATCGAGCAACTGGCCGAGCAGTCCGATTATCTGGAAA-CCTGCTACCTGCTGCTCAACGGCGAACTGCCGACTGCCGAGCAGAAAGCGCAGTTCGTTGCTGTGGTCAAGAACCACACGATGGTTCACGAACAGCTCAAGACCTTTTTCAACGGCTTCCGCCGTGATGCCCACCCGATGGCCGTCATGTGCGGCGTGGTCGGCGCCCTGTCGGCGTTCTATCACGACTCGCTGGACATCAATAACCCGCAGCACCGCGAGATTTCTGCCGTGCGCCTGGTTGCCAAG-A…	MLST	KJ878074	http://genome.ppws.vt.edu/cgi-bin/MLST/home.pl	NA
310	CCV0214	2009	P. syringae	This study (the isolation was described in Monteil 2011)	France (Vars, 05)	Stream water	Fresh water & epilithic biofilm		CCV0214	+	-	-	+	+	+	-	-	-	+	-4	+	2.08	1	+	6	YES		CCV0214	PG 10e	CACCGGCCGCTTCACATTTGACCCTGGCTTC-ATGTCCACGGCATC-TTGCGAGTCGAAGATCACCTACATCGACGGTGATAACGGAATCCTGCTTCACCGCGGCTACCCGATCGAGCAACTGGCCGAGCAGTCCGATTACCTGGAAA-CCTGCTACCTGCTGCTCAATGGCGAATTGCCAACTGCCGAGCAGAAAGCCCAGTTCGTTGCCGTGGTCAAGAACCACACGATGGTTCACGAACAGCTCAAGACCTTTTTCAACGGCTTCCGCCGTGATGCCCACCCGATGGCCGTCATGTGCGGCGTAGTCGGCGCCCTGTCGGCGTTCTATCACGACTCGCTGGACATCAACAACCCGCAGCACCGCGAGATTTCTGCCGTGCGCCTGGTCGCCAAG-A…	cts	KJ878075	NA	NA
311	CCV0416	2009	P. syringae	This study (the isolation was described in Monteil et al. 2012)	France (Vars, 05)	Snow	Precipitations		CCV0416	+	-	-	+	+	+	-	-	+	+	-4	-	0.00	0.00	+	7	YES		CCV0416	PG 02b	CACCGGCCGCTTCACATTTGACCCTGGTTTC-ATGTCCACGGCCTC-TTGCGATTCGAAGATCACCTACATCGATGGTGATAATGGCATTCTGCTACATCGCGGCTACCCGATCGAACAACTGGCCGAGCAGTCCGACTACCTCGAAA-CCTGCTACCTGCTGCTCAACGGTGAACTGCCCACCGCCGAGCAGAAAGCCCAGTTCGTGGCCGTGGTCAAGAATCACACGATGGTTCACGAACAGCTCAAGACCTTTTTCAACGGTTTCCGCCGCGACGCCCACCCGATGGCCGTCATGTGTGGCGTAGTCGGCGCCCTGTCAGCGTTCTACCACGACTCGCTGGACATCAATAACCCGCAGCACCGCGAGATTTCCGCGGTCCGCCTGGTCGCCAAG-A…	cts	KJ878076	NA	NA
312	CCV0420	2009	P. syringae	This study (the isolation was described in Monteil et al. 2012)	France (Vars, 05)	Snow	Precipitations		CCV0420	+	-	-	+	-	+	-	-	+	+	-4	-	0.00	0.00	+	7.5	YES		CCV0420	PG 02b	CACCGGCCGCTTCACATTTGACCCTGGTTTC-ATGTCCACGGCCTC-TTGCGATTCGAAGATCACCTACATCGATGGTGATAATGGCATTCTGCTACATCGCGGCTACCCGATCGAACAACTGGCCGAGCAGTCCGACTACCTCGAAA-CCTGCTACCTGCTGCTCAACGGTGAACTGCCCACCGCCGAGCAGAAAGCCCAGTTCGTGGCCGTGGTCAAGAATCACACGATGGTTCACGAACAGCTCAAGACCTTTTTCAACGGTTTCCGCCGCGACGCCCACCCGATGGCCGTCATGTGTGGCGTAGTCGGCGCCCTGTCAGCGTTCTACCACGACTCGCTGGACATCAATAACCCGCAGCACCGCGAGATTTCCGCGGTCCGCCTGGTCGCCAAG-A…	cts	KJ878077	NA	NA
313	CCV0425	2009	P. syringae	This study (the isolation was described in Monteil et al. 2012)	France (Vars, 05)	Snow	Precipitations		CCV0425	+	-	-	+	-	+	-	-	+	+	-4	-	0.00	0.00	+	8	YES		CCV0425	PG 02c	CACCGGCCGCTTCACATTTGACCCTGGCTTC-ATGTCCACGGCCTC-TTGCGATTCGAAGATCACCTACATCGATGGTGATAATGGCATTCTGTTGCACCGCGGCTACCCGATCGAACAACTGGCCGAGCAGTCCGACTACCTGGAAA-CCTGCTACCTGCTGCTCAACGGCGAACTGCCCACCGCCGAGCAGAAAGCCCAGTTCGTGGCCGTGGTCAAGAACCACACGATGGTTCACGAACAGCTCAAGACCTTTTTCAACGGTTTCCGCCGTGACGCCCACCCGATGGCCGTCATGTGTGGTGTAGTCGGCGCCCTGTCAGCGTTCTACCACGACTCTCTGGACATCAATAACCCGCAGCACCGCGAGATTTCCGCGATCCGCCTGGTTGCCAAG-A…	cts	KJ878078	NA	NA
314	CCV0460	2010	P. syringae	This study (the isolation was described in Monteil et al. 2012)	France (Vars, 05)	Alpine meadow	Snowpack		CCV0460	+	-	-	+	-	+	-	-	-	+	-5	-	0.00	0.00	+	7	YES		CCV0460	PG 02c	CACCGGCCGCTTCACATTTGACCCTGGCTTC-ATGTCCACGGCCTC-TTGCGATTCGAAGATCACCTACATCGATGGTGACAATGGCATTCTGCTGCACCGCGGCTACCCGATCGAACAACTGGCCGAGCAGTCCGACTACCTGGAAA-CCTGCTACCTGCTGCTCAACGGCGAACTGCCCACCGCCGAGCAGAAAGCCCAGTTCGTGGCCGTGGTCAAGAACCACACGATGGTTCACGAACAGCTCAAGACCTTTTTCAACGGTTTCCGCCGTGACGCCCACCCGATGGCCGTCATGTGTGGTGTAGTCGGCGCCCTGTCAGCGTTCTACCACGACTCCCTGGACATCAATAACCCGCAGCACCGCGAGATTTCCGCGGTCCGCCTGGTTGCCAAG-A…	cts	KJ878079	NA	NA
315	CCV0461	2010	P. syringae	This study (the isolation was described in Monteil et al. 2012)	France (Vars, 05)	Alpine meadow	Snowpack		CCV0461	+	-	-	+	-	+	-	+	+	-	-10	-	0.08	0.08	-	0	YES		CCV0461	PG 01a	CACCGGCCGCTTCACATTTGACCCTGGCTTC-ATGTCCACGGCCTC-TTGCGAGTCGAAGATCACCTACATTGATGGTGACAACGGAATTCTGCTGCACCGCGGCTACCCGATCGAACAACTGGCCGAGCAGTCCGATTACCTCGAGA-CCTGCTACCTGCTGCTCAACGGCGAGCTGCCAACCGCCGAACAGAAAGCCCAGTTCGTGGCCGTGGTCAAGAACCACACGATGGTTCACGAACAACTCAAGACCTTCTTCAACGGCTTTCGCCGTGACGCCCACCCGATGGCCGTCATGTGTGGTGTAGTCGGCGCCCTGTCGGCGTTCTACCACGATTCGCTCGACATCAATAACCCGCAGCACCGCGAAATTTCGGCTGTACGCCTGGTCGCCAAG-A…	cts	KJ878080	NA	NA
316	CCV0467	2010	P. syringae	This study (the isolation was described in Monteil et al. 2012)	France (Vars, 05)	Alpine meadow	Snowpack		CCV0467	+	-	-	+	-	-	-	+	-	-	-10	-	0.00	0.00	-	0	YES		CCV0467	PG 01a	CACCGGCCGCTTCACATTTGACCCTGGCTTC-ATGTCCACGGCCTC-TTGCGAGTCGAAGATCACCTACATTGATGGTGACAACGGAATTCTGCTGCACCGCGGCTACCCGATCGAACAACTGGCCGAGCAGTCCGATTACCTCGAGA-CCTGCTACCTGCTGCTCAACGGCGAGCTGCCAACCGCCGAACAGAAAGCCCAGTTCGTGGCCGTGGTCAAGAACCACACGATGGTTCACGAACAACTCAAGACCTTCTTCAACGGCTTTCGCCGTGACGCCCACCCGATGGCCGTCATGTGTGGTGTAGTCGGCGCCCTGTCGGCGTTCTACCACGATTCGCTCGACATCAATAACCCGCAGCACCGCGAAATTTCGGCTGTACGCCTGGTCGCCAAG-A…	cts	KJ878081	NA	NA
317	CCV0491	2010	P. syringae	This study (the isolation was described in Monteil et al. 2012)	France (Vars, 05)	Litter	Litter		CCV0491	+	-	-	+	-	+	-	+	+	-	-10	-	0.00	0.00	-	0	YES		CCV0491	PG 01a	CACCGGCCGCTTCACATTTGACCCTGGCTTC-ATGTCCACGGCCTC-TTGCGAGTCGAAGATCACCTACATTGATGGTGACAACGGAATTCTGCTGCACCGCGGCTACCCGATCGAACAACTGGCCGAGCAGTCCGATTACCTCGAGA-CCTGCTACCTGCTGCTCAACGGCGAGCTGCCAACCGCCGAACAGAAAGCCCAGTTCGTGGCCGTGGTCAAGAACCACACGATGGTTCACGAACAACTCAAGACCTTCTTCAACGGCTTTCGCCGTGACGCCCACCCGATGGCCGTCATGTGTGGTGTAGTCGGCGCCCTGTCGGCGTTCTACCACGATTCGCTCGACATCAATAACCCGCAGCACCGCGAAATTTCGGCTGTACGCCTGGTCGCCAAG-A…	cts	KJ878082	NA	NA
318	CCV0502	2010	P. syringae	This study (the isolation was described in Monteil et al. 2012)	France (Vars, 05)	Litter	Litter		CCV0502	+	-	-	+	-	+	-	+	+	+	-4	-	0.00	0.00	-	0	YES		CCV0502	PG 01a	CACCGGCCGCTTCACATTTGACCCTGGCTTC-ATGTCCACGGCCTC-TTGCGAGTCGAAGATCACCTACATTGATGGTGACAACGGAATTCTGCTGCACCGCGGCTACCCGATCGAACAACTGGCCGAGCAGTCCGATTACCTCGAGA-CCTGCTACCTGCTGCTCAACGGCGAGCTGCCAACCGCCGAACAGAAAGCCCAGTTCGTGGCCGTGGTCAAGAACCACACGATGGTTCACGAACAACTCAAGACCTTCTTCAACGGCTTTCGCCGTGACGCCCACCCGATGGCCGTCATGTGCGGTGTAGTTGGCGCCCTGTCGGCGTTCTACCACGATTCGCTGGACATCAATAACCCGCAGCACCGCGAAATTTCGGCTGTACGCCTGGTCGCCAAG-A…	cts	KJ878083	NA	NA
319	CCV0522	2010	P. syringae	This study (the isolation was described in Monteil et al. 2012)	France (Vars, 05)	Litter	Litter		CCV0522	+	-	-	+	+	+	-	-	+	+	-5	-	0.25	0.25	+	6	YES		CCV0522	PG 10b	CACCGGCCGCTTCACATTTGACCCTGGCTTC-ATGTCCACGGCATC-TTGCGAGTCGAAGATCACCTACATCGATGGTGATAACGGAATTCTGCTTCACCGCGGCTACCCGATCGAACAACTGGCCGAGCAGTCCGATTACCTGGAAA-CCTGCTACCTGCTGCTCAATGGCGAATTGCCAACCGCCGAGCAGAAAGCCCAGTTCGTTGCCGTGGTCAAAAACCACACGATGGTTCACGAACAGCTCAAGACCTTTTTCAACGGTTTCCGCCGTGATGCCCACCCGATGGCCGTCATGTGCGGCGTAGTCGGCGCCCTGTCGGCGTTCTATCACGACTCGCTGGACATCAACAACCCGCAGCACCGCGAGATTTCTGCCGTGCGCCTGGTCGCCAAG-A…	cts	KJ878084	NA	NA
320	CCV0523	2010	P. syringae	This study (the isolation was described in Monteil et al. 2012)	France (Vars, 05)	Litter	Litter		CCV0523	+	-	-	+	+	+	-	-	+	+	-7	+	1.58	0.92	-	0	YES		CCV0523	PG 02b	CACCGGCCGCTTCACATTTGACCCTGGTTTC-ATGTCCACGGCCTC-TTGCGATTCGAAGATCACCTACATCGATGGTGATAATGGCATTCTGCTACACCGCGGCTACCCGATCGAACAACTGGCCGAGCAGTCCGACTATCTCGAAA-CCTGCTACCTGCTGCTCAACGGTGAACTGCCCACCGCCGAGCAGAAAGCCCAGTTCGTGGCCGTGGTCAAGAACCACACGATGGTTCACGAACAGCTCAAGACCTTTTTCAACGGTTTCCGCCGCGACGCCCACCCGATGGCCGTCATGTGTGGCGTAGTCGGCGCCCTGTCAGCGTTCTACCACGACTCACTGGACATCAATAACCCGCAGCACCGCGAGATTTCTGCGGTCCGCCTGGTCGCCAAA-A…	cts	KJ878085	NA	NA
321	CCV0553	2010	P. syringae	This study (the isolation was described in Monteil et al. 2012)	France (Vars, 05)	Litter	Litter		CCV0553	+	-	-	+	+	+	-	-	+	+	-7	+	1.75	0.75	+	9	YES		CCV0553	PG 02b	CACCGGCCGCTTCACATTTGACCCTGGTTTC-ATGTCCACGGCCTC-TTGCGATTCGAAGATCACCTACATCGATGGTGATAATGGCATTCTGCTACACCGCGGCTACCCGATCGAACAACTGGCCGAGCAGTCCGACTATCTCGAAA-CCTGCTACCTGCTGCTCAACGGTGAACTGCCCACCGCCGAGCAGAAAGCCCAGTTCGTGGCCGTGGTCAAGAACCACACGATGGTTCACGAACAGCTCAAGACCTTTTTCAACGGTTTCCGCCGCGACGCCCACCCGATGGCCGTCATGTGTGGCGTAGTCGGCGCCCTGTCAGCGTTCTACCACGACTCACTGGACATCAATAACCCGCAGCACCGCGAGATTTCTGCGGTCCGCCTGGTCGCCAAA-A…	cts	KJ878086	NA	NA
322	CCV0567	2010	P. syringae	This study (the isolation was described in Monteil et al. 2012)	France (Vars, 05)	Litter	Litter		CCV0567	+	-	-	+	-	-	-	+	-	-	-10	-	0.00	0.00	-	0	YES		CCV0567	PG 13b	CACCGGCCGCTTCACATTCGACCCAGGCTTT-ATGTCGACCGCCTC-TTGCGAGTCGAAGATCACCTACATTGATGGTGACAACGGGATTCTGCTGCACCGCGGCTATCCGATCGAACAATTGGCCGAGCAATCGGACTACCTGGAAA-CCTGCTATCTGCTGCTGAACGGCGAACTGCCAACCGCCGAGCAGAAAGCCCAGTTCGTGGTTGTCGTAAAGAACCACACCATGGTTCACGAACAACTCAAGACCTTTTTCAACGGCTTCCGCCGCGACGCTCACCCGATGGCGGTGATGTGTGGTGTGGTGGGTGCCCTTTCCGCGTTCTATCACGACTCTCTGGACATCAATAATCCACAGCATCGTGAAATCTCGGCCATTCGTCTGGTCGCCAAG-A…	MLST	KJ878087	http://genome.ppws.vt.edu/cgi-bin/MLST/home.pl	NA
323	CCV0568	2010	P. syringae	This study (the isolation was described in Monteil et al. 2012)	France (Vars, 05)	Litter	Litter		CCV0568	+	-	-	+	-	-	-	+	-	+	-5	-	0.00	0.00	-	0	YES		CCV0568	PG 02c	CACCGGCCGCTTCACATTTGACCCTGGCTTC-ATGTCCACGGCCTC-TTGCGATTCGAAGATCACCTACATCGATGGTGACAATGGCATTCTGCTACACCGCGGCTACCCGATCGAACAACTGGCCGAGCAGTCCGACTACCTGGAAA-CCTGCTACCTGCTGCTCAACGGTGAACTGCCCACCGCCGAGCAGAAAGCCCAGTTCGTTGCCGTGGTCAAGAACCACACGATGGTTCACGAACAGCTCAAGACCTTTTTCAACGGTTTCCGCCGTGACGCCCACCCGATGGCCGTCATGTGTGGTGTAGTCGGCGCCCTGTCAGCGTTCTACCACGACTCTCTGGACATCAATAACCCGCAGCACCGCGAGATTTCCGCGATCCGCCTGGTTGCCAAG-A…	cts	KJ878088	NA	NA
324	CCV0609	2010	P. syringae	This study (the isolation was described in Monteil et al. 2012)	France (Vars, 05)	Alpine meadow	Snowpack		CCV0609	+	-	-	+	-	+	-	-	-	+	-5	-	0.00	0.00	+	8	YES		CCV0609	PG 02b	CACCGGCCGCTTCACATTTGACCCTGGTTTC-ATGTCCACGGCCTC-TTGCGATTCGAAGATCACCTACATTGATGGTGATAATGGCATTCTGCTACACCGCGGCTACCCGATCGAACAACTGGCCGAGCAGTCCGACTATCTCGAAA-CCTGCTACCTGCTGCTCAACGGTGAACTGCCCACCGCCGAGCAGAAAGCCCAGTTCGTGGCCGTGGTCAAGAACCACACGATGGTTCACGAACAGCTCAAGACCTTTTTCAACGGCTTCCGCCGCGACGCCCACCCGATGGCCGTCATGTGTGGCGTAGTCGGCGCCCTGTCAGCGTTCTACCACGACTCACTGGACATCAATAACCCGCAGCACCGCGAGATTTCTGCGGTCCGCCTGGTCGCCAAA-A…	cts	KJ878089	NA	NA
325	CCV0611	2010	P. syringae	Monteil et al. 2013b (the isolation was described in Monteil et al. 2012)	France (Vars, 05)	Alpine meadow	Snowpack		CCV0611	+	-	-	+	-	+	-	-	+	-	-10	-	0.00	0.00	-	0	YES		CCV0611	PG 01a	CACCGGCCGCTTCACATTTGACCCTGGCTTC-ATGTCCACGGCCTC-TTGCGAGTCGAAGATCACCTACATTGATGGTGACAACGGAATTCTGCTGCACCGCGGCTACCCGATCGAACAACTGGCCGAGCAGTCCGATTACCTCGAGA-CCTGCTACCTGCTGCTCAACGGCGAGCTGCCAACCGCCGAACAGAAAGCCCAGTTCGTGGCCGTGGTCAAGAACCACACGATGGTTCACGAACAACTCAAGACCTTCTTCAACGGCTTTCGCCGTGACGCCCACCCGATGGCCGTCATGTGCGGTGTAGTCGGCGCCCTGTCGGCGTTCTACCACGATTCGCTCGACATCAATAACCCGCAGCACCGCGAAATTTCGGCTGTACGCCTGGTCGCCAAG-A…	cts	KJ878090	NA	NA
326	CCV0612	2010	P. syringae	This study (the isolation was described in Monteil et al. 2012)	France (Vars, 05)	Alpine meadow	Snowpack		CCV0612	+	-	-	+	-	+	-	-	-	+	-5	-	0.00	0.00	+	4	YES		CCV0612	PG 02c	CACCGGCCGCTTCACATTTGACCCTGGCTTC-ATGTCCACGGCCTC-TTGCGATTCGAAGATCACCTACATCGATGGTGACAATGGCATTCTGCTACACCGCGGCTACCCGATCGAACAACTGGCCGAGCAGTCCGACTACCTGGAAA-CCTGCTACCTGCTGCTCAACGGTGAACTGCCCACCGCCGAGCAGAAAGCCCAGTTCGTTGCCGTGGTCAAGAACCACACGATGGTTCACGAACAGCTCAAGACCTTTTTCAACGGTTTCCGCCGTGACGCCCACCCGATGGCCGTCATGTGTGGTGTAGTCGGCGCCCTGTCAGCGTTCTACCACGACTCTCTGGACATCAATAACCCGCAGCACCGCGAGATTTCCGCGATCCGCCTGGTTGCCAAG-A…	cts	KJ878091	NA	NA
327	CCV0623	2010	P. syringae	This study (the isolation was described in Monteil et al. 2012)	France (Vars, 05)	Alpine meadow	Snowpack		CCV0623	+	-	-	+	+	+	-	-	+	+	-7	+	0.83	0.50	+	14	YES		CCV0623	PG 02b	CACCGGCCGCTTCACATTTGACCCTGGTTTC-ATGTCCACGGCCTC-TTGCGATTCGAAGATCACCTACATCGATGGTGATAATGGCATTCTGCTACACCGCGGCTACCCGATCGAACAACTGGCCGAGCAGTCCGACTATCTCGAAA-CCTGCTACCTGCTGCTCAACGGTGAACTGCCCACCGCCGAGCAGAAAGCCCAGTTCGTGGCCGTGGTCAAGAACCACACGATGGTTCACGAACAGCTCAAGACCTTTTTCAACGGTTTCCGCCGCGACGCCCACCCGATGGCCGTCATGTGTGGCGTAGTCGGCGCCCTGTCAGCGTTCTACCACGACTCACTGGACATCAATAACCCGCAGCACCGCGAGATTTCTGCGGTCCGCCTGGTCGCCAAA-A…	cts	KJ878092	NA	NA
328	CEB0004	2010	P. syringae	This study	France (Ceillac, 05)	Epilithic biofilm	Fresh water & epilithic biofilm		CEB0004	+	-	-	+	-	-	-	+	-	-	-10	-	0.00	0.00	-	0	YES		CEB0004	PG 13a	CACCGGCCGCTTCACATTCGACCCAGGCTTC-ATGTCGACCGCCTC-TTGCGAGTCGAAGATCACCTACATTGATGGTGACAACGGGATCCTGCTGCACCGCGGTTATCCGATCGAACAACTGGCCGAGCAATCGGACTATCTGGAAA-CCTGCTATCTGCTGCTGAACGGCGAACTGCCAACCGCCGAGCAGAAAGCCCAGTTCGTTGTTGTCGTGAAGAACCACACCATGGTTCACGAACAGCTCAAGACCTTCTTCAACGGCTTCCGCCGCGACGCTCACCCGATGGCGGTGATGTGTGGTGTGGTGGGTGCCCTCTCGGCGTTCTATCACGACTCTCTGGACATCAATAATCCACAGCACCGTGAAATCTCGGCCATCCGTCTGGTCGCCAAG-A…	cts	KJ878093	NA	NA
329	CEB0005	2010	P. syringae	This study	France (Ceillac, 05)	Epilithic biofilm	Fresh water & epilithic biofilm		CEB0005	+	-	-	+	-	+	-	-	+	+	-4	-	0.00	0.00	+	8	YES		CEB0005	PG 10b	CACCGGCCGCTTCACATTTGACCCTGGCTTC-ATGTCCACGGCATC-TTGCGAGTCGAAGATCACCTACATCGATGGTGATAACGGAATTCTGCTTCACCGCGGCTACCCGATCGAACAACTGGCCGAGCAGTCCGACTATCTGGAAA-CCTGCTACCTGCTGCTCAATGGCGAATTGCCAACCGCCGAGCAGAAAGCCCAGTTCGTTGCCGTGGTCAAAAACCACACGATGGTTCACGAACAGCTCAAGACCTTTTTCAACGGTTTCCGCCGTGATGCCCACCCGATGGCCGTCATGTGCGGCGTAGTCGGCGCCCTGTCGGCGTTCTATCACGACTCTCTGGACATCAACAACCCGCAGCACCGCGAGATTTCTGCCGTGCGCCTGGTCGCCAAG-A…	cts	KJ878094	NA	NA
330	CEB0007	2010	P. syringae	This study	France (Ceillac, 05)	Epilithic biofilm	Fresh water & epilithic biofilm		CEB0007	+	-	-	+	-	+	-	-	+	+	-3	-	0.00	0.00	+	8.5	YES		CEB0007	PG 10b	CACCGGCCGCTTCACATTTGACCCTGGCTTC-ATGTCCACGGCATC-TTGCGAGTCGAAGATCACCTACATCGATGGTGATAATGGAATTCTGCTTCACCGCGGCTACCCGATCGAACAACTGGCCGAGCAGTCCGATTATCTGGAAA-CCTGCTACCTGCTGCTTAATGGCGAATTGCCAACCGCCGAGCAGAAAGCCCAGTTCGTTGCCGTGGTCAAAAACCACACGATGGTTCACGAACAGCTCAAGACCTTTTTCAACGGTTTCCGCCGTGATGCCCACCCGATGGCCGTCATGTGCGGCGTAGTCGGCGCCCTGTCGGCGTTCTATCACGACTCGCTGGACATCAATAACCCGCAGCACCGCGAGATTTCTGCCGTGCGCCTGGTCGCCAAG-A…	cts	KJ878095	NA	NA
331	CEB0010	2010	P. syringae	Bartoli et al. 2014	France (Ceillac, 05)	Epilithic biofilm	Fresh water & epilithic biofilm		CEB0010	+	-	-	+	+	-	+	+	+	+	-4	+	1.33	0.92	-	0	YES		CEB0010	PG 07a	CACCGGCCGCTTCACATTCGACCCTGGCTTC-ATGTCGACCGCCTC-TTGCGAGTCGAAGATCACCTACATCGATGGTGACAACGGAATCCTGCTGCACCGCGGCTACCCTATCGAACAACTGGCCCAGCACTCCGACTACCTGGAGA-CCTGCTACCTGCTGCTCAATGGCGAATTGCCGACCGCCGAGCAGAAAGCCCAGTTCGTCGCCGTGGTCAAGAACCACACGATGGTCCACGAACAGCTCAAGACCTTTTTCAACGGCTTCCGTCGCGACGCCCACCCGATGGCCGTCATGTGCGGCGTGGTCGGCGCGCTTTCAGCGTTCTACCACGACTCGCTGGACATCAATAATCCGCAGCACCGCGAGATTTCCGCCGTACGCCTGGTCGCCAAG-A…	cts	KJ878096	NA	NA
332	CEB0020	2010	P. syringae	This study	France (Ceillac, 05)	Epilithic biofilm	Fresh water & epilithic biofilm		CEB0020	+	-	-	-	-	+	-	-	+	-	-10	-	0.25	0.25	-	0	YES		CEB0020	PG 01b	CACCGGCCGCTTCACATTTGACCCTGGTTTC-ATGTCCACGGCCTC-TTGCGAGTCGAAGATCACCTACATCGATGGTGACAACGGAATTCTGCTGCACCGCGGCTACCCGATCGAACAACTGGCCGAGCAGTCCGATTACCTCGAGA-CCTGCTACCTGTTGCTCAACGGCGAGCTGCCAACCGCCGAACAGAAAGCCCAGTTCGTGGCCGTGGTCAAGAACCACACAATGGTTCACGAACAACTCAAGACCTTCTTCAACGGCTTTCGCCGTGACGCCCACCCGATGGCCGTCATGTGCGGTGTAGTCGGCGCCCTGTCGGCGTTCTACCACGATTCGCTCGACATCAATAACCCGCAGCACCGCGAAATTTCGGCTGTACGCCTGGTCGCCAAG-A…	cts	KJ878097	NA	NA
333	CEB0022	2010	P. syringae	Bartoli et al. 2014	France (Ceillac, 05)	Epilithic biofilm	Fresh water & epilithic biofilm		CEB0022	+	-	-	+	+	-	+	+	+	+	-8	+	1.75	1	-	0	YES		CEB0022	PG 07a	CACCGGCCGCTTCACATTCGACCCGGGCTTC-ATGTCGACCGCCTC-TTGCGAGTCGAAGATCACCTACATCGATGGTGACAACGGAATCCTGCTGCACCGCGGCTACCCTATCGAACAACTGGCCCAGCACTCCGACTACCTGGAGA-CCTGCTACCTGCTGCTCAACGGCGAATTGCCGACCGCCGAGCAGAAAGCCCAGTTCGTCGCCGTGGTCAAGAACCACACGATGGTCCACGAACAGCTCAAGACCTTTTTCAACGGCTTCCGTCGCGACGCCCACCCGATGGCCGTTATGTGCGGCGTGGTCGGCGCGCTTTCAGCGTTCTACCATGACTCGCTGGACATCAATAATCCGCAGCACCGCGAGATTTCCGCCGTACGCCTGGTCGCCAAG-A…	cts	KJ878098	NA	NA
334	CEB0023	2010	P. syringae	This study	France (Ceillac, 05)	Epilithic biofilm	Fresh water & epilithic biofilm		CEB0023	+	-	-	+	-	-	+	+	+	+	-6	+	1.83	0.83	-	0	YES		CEB0023	PG 07a	CACCGGCCGCTTCACATTCGACCCGGGCTTC-ATGTCGACCGCCTC-TTGCGAGTCGAAGATCACCTACATCGATGGTGACAACGGAATCCTGCTGCACCGCGGCTACCCTATCGAACAACTGGCCCAGCACTCCGACTACCTGGAGA-CCTGCTACCTGCTGCTCAACGGCGAATTGCCGACCGCCGAGCAGAAAGCCCAGTTCGTCGCCGTGGTCAAGAACCACACGATGGTCCACGAACAGCTCAAGACCTTTTTCAACGGCTTCCGTCGCGACGCCCACCCGATGGCCGTTATGTGCGGCGTGGTCGGCGCGCTTTCAGCGTTCTACCATGACTCGCTGGACATCAATAATCCGCAGCACCGCGAGATTTCCGCCGTACGCCTGGTCGCCAAG-A…	cts	KJ878099	NA	NA
335	CEB0024	2010	P. syringae	This study	France (Ceillac, 05)	Epilithic biofilm	Fresh water & epilithic biofilm		CEB0024	+	-	-	+	-	-	+	+	+	-	-10	+	1.92	0.92	-	0	YES		CEB0024	PG 07a	CACCGGCCGCTTCACATTCGACCCGGGCTTC-ATGTCGACCGCCTC-TTGCGAGTCGAAGATCACCTACATCGATGGTGACAACGGAATCCTGCTGCACCGCGGCTACCCTATCGAACAACTGGCCCAGCACTCCGACTACCTGGAGA-CCTGCTACCTGCTGCTCAACGGCGAATTGCCGACCGCCGAGCAGAAAGCCCAGTTCGTCGCCGTGGTCAAGAACCACACGATGGTCCACGAACAGCTCAAGACCTTTTTCAACGGCTTCCGTCGCGACGCCCACCCGATGGCCGTTATGTGCGGCGTGGTCGGCGCGCTTTCAGCGTTCTACCATGACTCGCTGGACATCAATAATCCGCAGCACCGCGAGATTTCCGCCGTACGCCTGGTCGCCAAG-A…	cts	KJ878100	NA	NA
336	CEB0029	2010	P. syringae	Bartoli et al. 2014	France (Ceillac, 05)	Epilithic biofilm	Fresh water & epilithic biofilm		CEB0029	+	-	-	+	+	-	+	+	+	+	-8	+	1.75	0.83	-	0	YES		CEB0029	PG 07a	CACCGGCCGCTTCACATTCGACCCGGGCTTC-ATGTCGACCGCCTC-TTGCGAGTCGAAGATCACCTACATCGATGGTGACAACGGAATCCTGCTGCACCGCGGCTACCCTATCGAACAACTGGCCCAGCACTCCGACTACCTGGAGA-CCTGCTACCTGCTGCTCAACGGCGAATTGCCGACCGCCGAGCAGAAAGCCCAGTTCGTCGCCGTGGTCAAGAACCACACGATGGTCCACGAACAGCTCAAGACCTTTTTCAACGGCTTCCGTCGCGACGCCCACCCGATGGCCGTTATGTGCGGCGTGGTCGGCGCGCTTTCAGCGTTCTACCATGACTCGCTGGACATCAATAATCCGCAGCACCGCGAGATTTCCGCCGTACGCCTGGTCGCCAAG-A…	cts	KJ878101	NA	NA
337	CEB0041	2010	P. syringae	Bartoli et al. 2014	France (Ceillac, 05)	Epilithic biofilm	Fresh water & epilithic biofilm		CEB0041	+	-	-	+	+	-	+	+	+	+	-6	+	1.25	0.75	-	0	YES		CEB0041	PG 07a	CACCGGCCGCTTCACATTCGACCCGGGCTTC-ATGTCGACCGCCTC-TTGCGAGTCGAAGATCACCTACATCGATGGTGACAACGGAATCCTGCTGCACCGCGGCTACCCTATCGAACAACTGGCCCAGCACTCCGACTACCTGGAGA-CCTGCTACCTGCTGCTCAACGGCGAATTGCCGACCGCCGAGCAGAAAGCCCAGTTCGTCGCCGTGGTCAAGAACCACACGATGGTCCACGAACAGCTCAAGACCTTTTTCAACGGCTTCCGTCGCGACGCCCACCCGATGGCCGTTATGTGCGGCGTGGTCGGCGCGCTTTCAGCGTTCTACCATGACTCGCTGGACATCAATAATCCGCAGCACCGCGAGATTTCCGCCGTACGCCTGGTCGCCAAG-A…	cts	KJ878102	NA	NA
338	CEB0081	2010	P. syringae	This study	France (Ceillac, 05)	Epilithic biofilm	Fresh water & epilithic biofilm		CEB0081	+	-	-	+	-	+	-	-	+	+	-6	-	0.00	0.00	-	0	YES		CEB0081	PG 10a	CACCGGCCGCTTCACATTTGACCCTGGCTTC-ATGTCCACGGCATC-TTGCGAGTCGAAGATCACCTACATCGATGGTGATAACGGAATCCTGCTTCACCGCGGCTACCCGATCGAGCAACTGGCCGAGCAGTCCGATTATCTGGAAA-CCTGCTACCTGCTGCTCAATGGCGAACTGCCAACTGCCGAGCAGAAAGCCCAGTTCGTTGCCGTGGTCAAGAACCACACGATGGTTCACGAACAGCTCAAGACCTTTTTCAACGGCTTCCGCCGTGATGCCCACCCGATGGCCGTCATGTGCGGCGTGGTCGGGGCCCTGTCGGCGTTCTATCACGACTCGCTGGACATCAATAACCCGCAGCACCGCGAGATTTCTGCCGTGCGCCTGGTCGCCAAG-A…	MLST	KJ878103	http://genome.ppws.vt.edu/cgi-bin/MLST/home.pl	NA
339	CEB0083	2010	P. syringae	This study	France (Ceillac, 05)	Epilithic biofilm	Fresh water & epilithic biofilm		CEB0083	+	-	-	+	-	-	-	-	+	-	-10	-	0.00	0.00	-	0	YES		CEB0083	PG 10a	CACCGGCCGCTTCACATTTGACCCTGGCTTC-ATGTCCACGGCATC-TTGCGAGTCGAAGATCACCTACATCGATGGTGATAACGGAATCCTGCTTCACCGCGGCTACCCGATCGAGCAACTGGCCGAGCAGTCCGATTATCTGGAAA-CCTGCTACCTGCTGCTCAATGGCGAACTGCCAACTGCCGAGCAGAAAGCCCAGTTCGTTGCCGTGGTCAAGAACCACACGATGGTTCACGAACAGCTCAAGACCTTTTTCAACGGCTTCCGCCGTGATGCCCACCCGATGGCCGTCATGTGCGGCGTGGTCGGTGCCCTGTCGGCGTTCTATCACGACTCGCTGGACATCAATAACCCGCAGCACCGCGAGATTTCTGCCGTGCGTCTGGTCGCCAAG-A…	MLST	KJ878104	http://genome.ppws.vt.edu/cgi-bin/MLST/home.pl	NA
340	CEB0085	2010	P. syringae	Bartoli et al. 2014	France (Ceillac, 05)	Epilithic biofilm	Fresh water & epilithic biofilm		CEB0085	+	-	-	+	+	-	+	+	v	-	-10	+	0.83	0.50	-	0	YES		CEB0085	PG 07a	CACCGGCCGCTTCACATTCGACCCTGGCTTT-ATGTCGACCGCCTC-TTGCGAGTCGAAGATCACCTACATCGATGGTGACAACGGAATCCTGCTGCACCGCGGCTACCCTATCGAACAACTGGCCCAGCATTCCGACTACCTGGAGA-CCTGCTACCTGCTGCTCAACGGCGAATTGCCGACCGCCGAGCAGAAAGCCCAGTTCGTCGCCGTGGTCAAGAACCACACGATGGTCCACGAACAGCTCAAGACCTTTTTCAACGGCTTCCGTCGCGACGCCCACCCGATGGCCGTCATGTGCGGAGTGGTCGGCGCGCTTTCAGCGTTCTACCACGACTCGCTGGACATCAATAATCCGCAGCACCGCGAGATTTCCGCCGTACGCCTGGTCGCCAAG-A…	cts	KJ878105	NA	NA
341	CEB0089	2010	P. syringae	This study	France (Ceillac, 05)	Epilithic biofilm	Fresh water & epilithic biofilm		CEB0089	+	-	-	+	-	-	-	-	+	+	-3	+	1.83	1	+	8	YES		CEB0089	PG 10d	CACCGGCCGCTTCACATTTGACCCTGGCTTC-ATGTCCACGGCATC-TTGCGAGTCGAAGATCACCTACATCGATGGTGATAACGGAATCCTGCTTCACCGCGGCTACCCGATCGAACAACTGGCCGAGCAGTCCGATTATCTGGAAA-CCTGCTACCTGCTGCTAAATGGCGAATTGCCAACAGCCGAGCAAAAAGCCCAGTTCGTTGCCGTGGTCAAGAACCACACGATGGTTCACGAACAGCTCAAGACCTTTTTCAACGGCTTCCGCCGTGATGCCCACCCGATGGCCGTCATGTGCGGCGTAGTCGGCGCCCTGTCGGCGTTCTATCACGACTCGCTGGACATCAATAACCCCCAGCACCGCGAGATTTCTGCCGTGCGCCTGGTCGCCAAG-A…	cts	KJ878106	NA	NA
342	CFBP1392	1950	P. syringae pv. syringae Type strain of P. syringae (NCPPB 0281, NCPPB 281, CFBP 4364, ICMP 3023)	Gardan et al. 1999 (CIRM CFBP collection (http://www-intranet.angers.inra.fr/cfbp/resultnum_e.php?r0=4364))	United Kingdom	Syringa vulgaris	Plant		CFBP1392	+	-	-	+	+	+	-	-	+	+	-3	+	1.67	1	+	1	YES		CFBP1392	PG 02b	CACCGGCCGCTTCACATTTGACCCTGGTTTC-ATGTCCACGGCCTC-TTGCGATTCGAAGATCACCTACATCGATGGTGATAATGGCATTCTGCTACACCGCGGCTACCCGATCGAACAACTGGCCGAGCAGTCCGACTATCTCGAAA-CCTGCTACCTGCTGCTCAACGGTGAACTGCCCACCGCCGAGCAGAAAGCCCAGTTCGTGGCCGTGGTCAAGAACCACACGATGGTTCACGAACAGCTCAAGACCTTTTTCAACGGTTTCCGCCGCGACGCCCACCCGATGGCCGTCATGTGTGGCGTAGTCGGCGCCCTGTCAGCGTTCTACCACGACTCACTGGACATCAATAACCCGCAGCACCGCGAGATTTCTGCGGTCCGCCTGGTCGCCAAA-A…	MLST	HE604370.1	NA	NA
343	CFBP1906	1979	P. syringae pv. aptata	CIRM CFBP collection (http://www.straininfo.net/strains/761349/browser)	France	Beta vulgaris	Plant		CFBP1906	+	-	-	+	+	NA	NA	NA	+	+	-3	NA	NA	NA	+	9	NO		CFBP1906	PG 02b	CACCGGCCGCTTCACATTTGACCCTGGTTTC-ATGTCCACGGCCTC-TTGCGATTCGAAGATCACCTACATCGATGGTGATAATGGCATTCTGCTACACCGCGGCTACCCGATCGAACAACTGGCCGAGCAGTCCGACTATCTCGAAA-CCTGCTACCTGCTGCTCAACGGTGAACTGCCCACCGCCGAGCAGAAAGCCCAGTTCGTGGCCGTGGTCAAGAACCACACGATGGTTCACGAACAGCTCAAGACCTTTTTCAACGGTTTCCGCCGCGACGCCCACCCGATGGCCGTCATGTGTGGCGTAGTCGGCGCCCTGTCAGCGTTCTACCACGACTCACTGGACATCAATAACCCGCAGCACCGCGAGATTTCTGCGGTCCGCCTGGTCGCCAAA-A…	MLST	KJ878107	http://genome.ppws.vt.edu/cgi-bin/MLST/home.pl	NA
344	CFBP2067	1972	P. syringae pv. helianthi Pathotype strain (NCPPB 2640, ICMP 4531, LMG 5067)	Gardan et al. 1999 (CIRM CFBP collection (http://www.straininfo.net/strains/270269/browser))	Mexico	Helianthus annuus	Plant		CFBP2067	+	-	-	NA	NA	NA	NA	NA	NA	+	-4	NA	NA	NA	NA	NA	NO		CFBP2067	PG 06	CACCGGCCGCTTCACATTTGACCCTGGCTTC-ATGTCCACGGCCTC-TTGCGATTCGAAGATCACCTACATCGATGGTGACAATGGAATTCTGCTGCACCGCGGCTACCCGATCGAACAACTGGCCGAGCAGTCCGACTATCTCGAAA-CCTGCTATCTGCTGCTCAACGGCGAACTGCCCACCGCCGAACAGAAAGCCCAGTTCGTGGCCGTGGTCAAGAACCACACGATGGTTCACGAGCAACTCAAGACATTTTTCAACGGCTTTCGCCGCGACGCCCACCCGATGGCCGTCATGTGCGGCGTAGTCGGCGCTCTCTCGGCGTTCTACCACGACTCGCTGGACATCAATAATCCGCAGCACCGCGAAATTTCCGCCGTGCGCCTGGTTGCCAAG-A…	MLST	KJ878108	http://genome.ppws.vt.edu/cgi-bin/MLST/home.pl	NA
345	CFBP2256	1983	P. syringae pv. atrofaciens	CIRM CFBP collection (http://www.straininfo.net/strains/761387/browser)	Greece	Triticum aestivum	Plant		CFBP2256	+	-	-	+	+	+	-	-	+	+	-5	-	0.00	0.00	+	16	YES		CFBP2256	PG 02b	CACCGGCCGCTTCACATTTGACCCTGGTTTC-ATGTCCACGGCCTC-TTGCGATTCGAAGATCACCTACATCGATGGTGACAATGGCATTCTGCTACACCGTGGCTACCCGATCGAACAACTGGCCGAGCAGTCCGACTATCTCGAAA-CCTGCTACCTGCTGCTCAACGGTGAACTGCCCACCGCCGAGCAGAAAGCCCAGTTCGTGGCCGTGGTCAAGAACCACACGATGGTTCACGAACAGCTCAAGACCTTTTTCAACGGTTTCCGCCGCGACGCCCACCCGATGGCCGTCATGTGTGGCGTAGTCGGCGCCCTGTCAGCGTTCTACCACGACTCACTGGACATCAATAACCCGCAGCATCGCGAGATTTCTGCGGTCCGCCTGGTCGCCAAA-A…	MLST	KJ878109	http://genome.ppws.vt.edu/cgi-bin/MLST/home.pl	NA
346	CFBP2341	1957	P. cannabina Type strain ( NCPPB 1437, CIP 106140, ICMP 2823, LMG 5096)	CIRM CFBP collection (http://www.straininfo.net/strains/154205/browser)	Hungary	Cannabis sativa	Plant		CFBP2341	-	-	-	-	-	-	-	-	-	+	-8	-	0.00	0.00	-	0	YES		CFBP2341	PG 05	CACCGGCCGCTTCACATTTGACCCTGGCTTC-ATGTCCACGGCATC-TTGCGAGTCGAAGATCACCTACATCGATGGTGATAACGGAATCCTGCTTCATCGCGGCTACCCGATCGAACAACTGGCCGAGCAGTCCGACTACCTGGAAA-CCTGCTACCTGCTGCTCAATGGCGAACTGCCAACTGCCGAGCAGAAAGCCCAGTTCGTCGCCGTGGTCAAGAACCACACGATGGTCCACGAACAGCTCAAGACCTTTTTCAACGGTTTTCGCCGTGATGCCCACCCGATGGCCGTCATGTGTGGCGTCGTCGGCGCCCTGTCGGCGTTCTATCACGACTCGCTGGACATCAATAACCCGCAACACCGCGAAATCTCCGCCGTGCGCCTGGTTGCCAAG-A…	cts	KJ878110	NA	NA
347	CFBP4407	1984	P. cichorii (Gardan L. 11421)	CIRM CFBP collection (http://www.straininfo.net/strains/757473/browser)	France (Lot-et-Garonne, 47)	Lactuca sativa	Plant		CFBP4407	+	+	-	+	-	-	-	+	-	-	-10	+	1.25	0.41	+	4	YES		CFBP4407	PG 11	CACCGGCCGCTTCACATTCGACCCTGGCTTC-ATGTCGACCGCCTC-TTGCGAGTCGAAGATCACCTACATTGATGGTGACAATGGCATTCTGCTGCACCGCGGTTATCCGATCGAGCAACTGGCCGAACAGTCCGATTATCTGGAAA-CCTGCTACCTTCTGCTCAATGGCGAACTGCCAACCAGCGAACAGAAAGCCCAGTTCGTTGCTGTGGTCAAGAACCACACCATGGTCCACGAGCAGCTCAAGAGCTTCTTCAACGGATTCCGTCGCGACGCCCACCCGATGGCCGTCATGTGTGGCGTAGTCGGTGCACTGTCCGCGTTTTACCACGACTCGCTGGACATCAATAACCCGCAACACCGTGAAATCTCGGCAGTTCGACTGGTCGCCAAG-A…	MLST	KJ878111	http://genome.ppws.vt.edu/cgi-bin/MLST/home.pl	NA
348	CFBP7285	2008	P. syingae pv. actinidiae	Mazzaglia et al. 2012	Italy (Veneto)	Actinidia chinensis	Plant		CFBP7285	-	-	-	+	-	+	-	-	+	-	-10	-	0.00	0.00	-	0	YES		CFBP7285	PG 01b	CACCGGCCGCTTCACATTTGACCCTGGTTTC-ATGTCCACGGCCTC-TTGCGAGTCGAAGATCACCTACATCGATGGTGACAACGGAATTCTGCTGCACCGCGGCTACCCGATCGAACAACTGGCCGAGCAGTCCGATTATCTCGAGA-CCTGCTACCTGTTGCTCAACGGCGAGCTGCCAACCGCCGAACAGAAAGCCCAGTTCGTGGCCGTGGTCAAGAACCACACGATGGTTCACGAACAACTCAAGACCTTCTTCAACGGCTTTCGCCGTGACGCCCACCCGATGGCCGTCATGTGCGGTGTAGTCGGCGCCCTGTCGGCGTTCTACCACGATTCGCTGGACATCAATAACCCGCAGCACCGCGAAATTTCGGCTGTACGCCTGGTCGCCAAG-A…	cts	NA	NA	http://pacu.facom.ufms.br/blast_kiwi/blast.html
349	CFBP7286	2008	P. syingae pv. actinidiae	Mazzaglia et al. 2012	Italy (Lazio)	Actinidia chinensis	Plant		CFBP7286	-	-	-	+	-	+	-	-	+	-	-10	-	0.00	0.00	-	0	YES		CFBP7286	PG 01b	CACCGGCCGCTTCACATTTGACCCTGGTTTC-ATGTCCACGGCCTC-TTGCGAGTCGAAGATCACCTACATCGATGGTGACAACGGAATTCTGCTGCACCGCGGCTACCCGATCGAACAACTGGCCGAGCAGTCCGATTATCTCGAGA-CCTGCTACCTGTTGCTCAACGGCGAGCTGCCAACCGCCGAACAGAAAGCCCAGTTCGTGGCCGTGGTCAAGAACCACACGATGGTTCACGAACAACTCAAGACCTTCTTCAACGGCTTTCGCCGTGACGCCCACCCGATGGCCGTCATGTGCGGTGTAGTCGGCGCCCTGTCGGCGTTCTACCACGATTCGCTGGACATCAATAACCCGCAGCACCGCGAAATTTCGGCTGTACGCCTGGTCGCCAAG-A…	cts	NA	NA	AGNO01000006
350	CLA0071	2009	P. syringae	Monteil et al. 2013a	France (Lautaret, 05)	Snow	Precipitations		CLA0071	+	-	-	+	+	+	-	-	+	+	-3	+	0.92	0.67	+	7	YES		CLA0071	PG 02b	CACCGGCCGCTTCACATTTGACCCTGGTTTC-ATGTCCACGGCCTC-TTGCGATTCGAAGATCACCTACATTGATGGTGATAATGGCATTCTGCTACACCGCGGCTACCCGATCGAACAACTGGCCGAGCAGTCCGACTATCTCGAAA-CCTGCTACCTGCTGCTCAACGGTGAACTGCCCACCGCCGAGCAGAAAGCCCAGTTCGTGGCCGTGGTCAAGAACCACACGATGGTTCACGAACAGCTCAAGACCTTTTTCAACGGCTTCCGCCGCGACGCCCACCCGATGGCCGTCATGTGTGGCGTAGTCGGCGCCCTGTCAGCGTTCTACCACGACTCACTGGACATCAATAACCCGCAGCACCGCGAGATTTCTGCGGTCCGCCTGGTCGCCAAA-A…	cts	KJ878112	NA	NA
351	CLA0175	2010	P. syringae	Monteil et al. 2013a	France (Lautaret, 05)	Alpine meadow	Snowpack		CLA0175	+	-	-	+	+	+	-	-	+	+	-5	-	0.00	0.00	+	8	YES		CLA0175	PG 10b	CACCGGCCGCTTCACATTTGACCCTGGCTTC-ATGTCCACGGCATC-TTGCGAGTCGAAGATCACCTACATCGATGGTGATAATGGAATTCTGCTTCACCGCGGCTACCCGATCGAACAACTGGCCGAGCAGTCCGATTATCTGGAAA-CCTGCTACCTGCTGCTTAATGGCGAATTGCCAACCGCCGAGCAGAAAGCCCAGTTCGTTGCCGTGGTCAAAAACCACACGATGGTTCACGAACAGCTCAAGACCTTTTTCAACGGTTTCCGCCGTGATGCCCACCCGATGGCCGTCATGTGCGGCGTAGTCGGCGCCCTGTCGGCGTTCTATCACGACTCGCTGGACATCAATAACCCGCAGCACCGCGAGATTTCTGCCGTGCGCCTGGTCGCCAAG-A…	cts	KJ878113	NA	NA
352	CLA0189	2010	P. syringae	Monteil et al. 2013a	France (Lautaret, 05)	Alpine meadow	Snowpack		CLA0189	+	-	-	+	-	+	-	-	+	+	-5	-	0.00	0.00	+	1	YES		CLA0189	PG 10b	CACCGGCCGCTTCACATTTGACCCTGGCTTC-ATGTCCACGGCATC-TTGCGAGTCGAAGATCACCTACATCGATGGTGATAATGGAATTCTGCTTCACCGCGGCTACCCGATCGAACAACTGGCCGAGCAGTCCGATTATCTGGAAA-CCTGCTACCTGCTGCTTAATGGCGAATTGCCAACCGCCGAGCAGAAAGCCCAGTTCGTTGCCGTGGTCAAAAACCACACGATGGTTCACGAACAGCTCAAGACCTTTTTCAACGGTTTCCGCCGTGATGCCCACCCGATGGCCGTCATGTGCGGCGTAGTCGGCGCCCTGTCGGCGTTCTATCACGACTCGCTGGACATCAATAACCCGCAGCACCGCGAGATTTCTGCCGTGCGCCTGGTCGCCAAG-A…	cts	KJ878114	NA	NA
353	CLA0192	2010	P. syringae	Monteil et al. 2013a	France (Lautaret, 05)	Alpine meadow	Snowpack		CLA0192	+	-	-	+	+	+	-	-	+	+	-4	-	0.00	0.00	+	8	YES		CLA0192	PG 10b	CACCGGCCGCTTCACATTTGACCCTGGCTTC-ATGTCCACGGCATC-TTGCGAGTCGAAGATCACCTACATCGATGGTGATAACGGAATTCTGCTTCACCGCGGCTACCCGATCGAACAACTGGCCGAGCAGTCCGACTATCTGGAAA-CCTGCTACCTGCTGCTCAATGGCGAATTGCCAACCGCCGAGCAGAAAGCCCAGTTCGTTGCCGTGGTCAAAAACCACACGATGGTTCACGAACAGCTCAAGACCTTTTTCAACGGTTTCCGCCGTGATGCCCACCCGATGGCCGTCATGTGCGGCGTAGTCGGCGCCCTGTCGGCGTTCTATCACGACTCTCTGGACATCAACAACCCGCAGCACCGCGAGATTTCTGCCGTGCGCCTGGTCGCCAAG-A…	cts	KJ878115	NA	NA
354	CLA0200	2010	P. syringae	Monteil et al. 2013a	France (Lautaret, 05)	Alpine meadow	Snowpack		CLA0200	+	-	-	+	-	+	-	-	+	+	-6	-	0.00	0.00	+	7	YES		CLA0200	PG 10b	CACCGGCCGCTTCACATTTGACCCTGGCTTC-ATGTCCACGGCATC-TTGCGAGTCGAAGATCACCTACATCGATGGTGATAACGGAATTCTGCTTCACCGCGGCTACCCGATCGAACAACTGGCCGAGCAGTCCGATTATCTGGAAA-CCTGCTACCTGCTGCTCAATGGCGAATTGCCAACCGCCGAGCAGAAAGCCCAGTTCGTTGCCGTGGTCAAAAACCACACGATGGTTCACGAACAGCTCAAGACCTTTTTCAACGGTTTCCGCCGTGATGCCCACCCGATGGCCGTCATGTGCGGCGTAGTCGGCGCCCTGTCGGCGTTCTATCACGACTCGCTGGACATCAACAACCCGCAGCACCGCGAGATTTCTGCCGTGCGCCTGGTCGCCAAG-A…	cts	KJ878116	NA	NA
355	CLA0201	2010	P. syringae	Monteil et al. 2013a	France (Lautaret, 05)	Alpine meadow	Snowpack		CLA0201	+	-	-	+	-	+	-	-	+	+	-5	-	0.00	0.00	+	5	YES		CLA0201	PG 10b	CACCGGCCGCTTCACATTTGACCCTGGCTTC-ATGTCCACGGCATC-TTGCGAGTCGAAGATCACCTACATCGATGGTGATAATGGAATTCTGCTTCACCGCGGCTACCCGATCGAACAACTGGCCGAGCAGTCCGATTATCTGGAAA-CCTGCTACCTGCTGCTTAATGGCGAATTGCCAACCGCCGAGCAGAAAGCCCAGTTCGTTGCCGTGGTCAAAAACCACACGATGGTTCACGAACAGCTCAAGACCTTTTTCAACGGTTTCCGCCGTGATGCCCACCCGATGGCCGTCATGTGCGGCGTAGTCGGCGCCCTGTCGGCGTTCTATCACGACTCGCTGGACATCAATAACCCGCAGCACCGCGAGATTTCTGCCGTGCGCCTGGTCGCCAAG-A…	cts	KJ878117	NA	NA
356	CLA0206	2010	P. syringae	Monteil et al. 2013a	France (Lautaret, 05)	Alpine meadow	Snowpack		CLA0206	+	-	-	+	-	-	-	-	+	+	-5	-	0.25	0.08	+	6	YES		CLA0206	PG 10b	CACCGGCCGCTTCACATTTGACCCTGGCTTC-ATGTCCACGGCATC-TTGCGAGTCGAAGATCACCTACATCGATGGTGATAATGGAATTCTGCTTCACCGCGGCTACCCGATCGAACAACTGGCCGAGCAGTCCGATTATCTGGAAA-CCTGCTACCTGCTGCTTAATGGCGAATTGCCAACCGCCGAGCAGAAAGCCCAGTTCGTTGCCGTGGTCAAAAACCACACGATGGTTCACGAACAGCTCAAGACCTTTTTCAACGGTTTCCGCCGTGATGCCCACCCGATGGCCGTCATGTGCGGCGTAGTCGGCGCCCTGTCGGCGTTCTATCACGACTCGCTGGACATCAATAACCCGCAGCACCGCGAGATTTCTGCCGTGCGCCTGGTCGCCAAG-A…	cts	KJ878118	NA	NA
357	CLA0207	2010	P. syringae	Monteil et al. 2013a	France (Lautaret, 05)	Alpine meadow	Snowpack		CLA0207	+	-	-	+	-	+	-	-	+	+	-5	-	0.00	0.00	+	8	YES		CLA0207	PG 10b	CACCGGCCGCTTCACATTTGACCCTGGCTTC-ATGTCCACGGCATC-TTGCGAGTCGAAGATCACCTACATCGATGGTGATAACGGAATTCTGCTTCACCGCGGCTACCCGATCGAACAACTGGCCGAGCAGTCCGACTATCTGGAAA-CCTGCTACCTGCTGCTCAATGGCGAATTGCCAACCGCCGAGCAGAAAGCCCAGTTCGTTGCCGTGGTCAAAAACCACACGATGGTTCACGAACAGCTCAAGACCTTTTTCAACGGTTTCCGCCGTGATGCCCACCCGATGGCCGTCATGTGCGGCGTAGTCGGCGCCCTGTCGGCGTTCTATCACGACTCTCTGGACATCAACAACCCGCAGCACCGCGAGATTTCTGCCGTGCGCCTGGTCGCCAAG-A…	cts	KJ878119	NA	NA
358	CLA0209	2010	P. syringae	Monteil et al. 2013a	France (Lautaret, 05)	Alpine meadow	Snowpack		CLA0209	+	-	-	+	+	+	-	-	+	+	-5	-	0.33	0.33	+	8	YES		CLA0209	PG 10b	CACCGGCCGCTTCACATTTGACCCTGGCTTC-ATGTCCACGGCATC-TTGCGAGTCGAAGATCACCTACATCGATGGTGATAACGGAATTCTGCTTCACCGCGGCTACCCGATCGAACAACTGGCCGAGCAGTCCGATTACCTGGAAA-CCTGCTACCTGCTGCTCAATGGCGAATTGCCAACCGCCGAGCAGAAAGCCCAGTTCGTTGCCGTGGTCAAAAACCACACGATGGTTCACGAACAGCTCAAGACCTTTTTCAACGGTTTCCGCCGTGATGCCCACCCGATGGCCGTCATGTGCGGCGTAGTCGGCGCCCTGTCGGCGTTCTATCACGACTCGCTGGACATCAACAACCCGCAGCACCGCGAGATTTCTGCCGTGCGCCTGGTCGCCAAG-A…	cts	KJ878120	NA	NA
359	CLA0212	2010	P. syringae	Monteil et al. 2013a	France (Lautaret, 05)	Alpine meadow	Snowpack		CLA0212	+	-	-	+	+	+	-	-	+	+	-5	-	0.00	0.00	+	6	YES		CLA0212	PG 04	CACCGGCCGCTTCACATTTGACCCTGGCTTC-ATGTCCACGGCATC-TTGCGAGTCGAAGATCACCTACATCGATGGTGACAATGGAATCCTGCTTCACCGCGGCTACCCTATCGAACAACTGGCCGAGCAGTCCGATTACCTCGAAA-CCTGTTACCTGCTGCTCAACGGCGAATTGCCCACCGCCGAACAGAAAGCCCAGTTTGTGGCCGTGGTCAAGAACCACACGATGGTTCACGAGCAACTCAAGACATTTTTCAACGGCTTCCGCCGCGATGCCCACCCGATGGCCGTCATGTGCGGCGTAGTCGGCGCCCTTTCTGCGTTCTATCACGACTCGCTGGACATCAATAACCCGCAGCACCGCGAAATTTCGGCAGTGCGCCTGGTAGCCAAG-A…	cts	KJ878121	NA	NA
360	CLA0214	2010	P. syringae	Monteil et al. 2013a	France (Lautaret, 05)	Alpine meadow	Snowpack		CLA0214	+	-	-	+	-	+	-	-	+	+	-5	-	0.00	0.00	-	0	YES		CLA0214	PG 10b	CACCGGCCGCTTCACATTTGACCCTGGCTTC-ATGTCCACGGCATC-TTGCGAGTCGAAGATCACCTACATCGATGGTGATAACGGAATTCTGCTTCACCGCGGCTACCCGATCGAACAACTGGCCGAGCAGTCCGATTACCTGGAAA-CCTGCTACCTGCTGCTCAATGGCGAATTGCCAACCGCCGAGCAGAAAGCCCAGTTCGTTGCCGTGGTCAAAAACCACACGATGGTTCACGAACAGCTCAAGACCTTTTTCAACGGTTTCCGCCGTGATGCCCACCCGATGGCCGTCATGTGCGGCGTAGTCGGCGCCCTGTCGGCGTTCTATCACGACTCGCTGGACATCAACAACCCGCAGCACCGCGAGATTTCTGCCGTGCGCCTGGTCGCCAAG-A…	cts	KJ878122	NA	NA
361	CLA0217	2010	P. syringae	Monteil et al. 2013a	France (Lautaret, 05)	Alpine meadow	Snowpack		CLA0217	+	-	-	+	+	+	-	-	+	+	-4	-	0.00	0.00	+	8	YES		CLA0217	PG 02b	CACCGGCCGCTTCACATTTGACCCTGGTTTC-ATGTCCACGGCCTC-TTGCGATTCGAAGATCACCTACATCGATGGTGATAATGGCATTCTGCTACACCGCGGCTACCCGATCGAACAACTGGCCGAGCAGTCCGACTATCTCGAAA-CCTGCTACCTGCTGCTCAACGGTGAACTGCCCACCGCCGAGCAGAAAGCCCAGTTCGTGGCCGTGGTCAAGAACCACACGATGGTTCACGAACAGCTCAAGACCTTTTTCAACGGTTTCCGCCGCGACGCCCACCCGATGGCCGTCATGTGTGGCGTAGTCGGCGCCCTGTCAGCGTTCTACCACGACTCACTGGACATCAATAACCCGCAGCACCGCGAGATTTCTGCGGTCCGCCTGGTCGCCAAA-A…	cts	KJ878123	NA	NA
362	CLA0219	2010	P. syringae	Monteil et al. 2013a	France (Lautaret, 05)	Alpine meadow	Snowpack		CLA0219	+	-	-	+	+	+	-	-	+	+	-5	-	0.00	0.00	+	10	YES		CLA0219	PG 10b	CACCGGCCGCTTCACATTTGACCCTGGCTTC-ATGTCCACGGCATC-TTGCGAGTCGAAGATCACCTACATCGATGGTGATAACGGAATTCTGCTTCACCGCGGCTACCCGATCGAACAACTGGCCGAGCAGTCCGACTATCTGGAAA-CCTGCTACCTGCTGCTCAATGGCGAATTGCCAACCGCCGAGCAGAAAGCCCAGTTCGTTGCCGTGGTCAAAAACCACACGATGGTTCACGAACAGCTCAAGACCTTTTTCAACGGTTTCCGCCGTGATGCCCACCCGATGGCCGTCATGTGCGGCGTAGTCGGCGCCCTGTCGGCGTTCTATCACGACTCTCTGGACATCAACAACCCGCAGCACCGCGAGATTTCTGCCGTGCGCCTGGTCGCCAAG-A…	cts	KJ878124	NA	NA
363	CLA0235	2010	P. syringae	Monteil et al. 2013a	France (Lautaret, 05)	Alpine meadow	Snowpack		CLA0235	+	-	-	+	-	+	-	+	+	-	-10	-	0.00	0.00	-	0	YES		CLA0235	PG 01a	CACCGGCCGCTTCACATTTGACCCTGGCTTC-ATGTCCACGGCCTC-TTGCGAGTCGAAGATCACCTACATTGATGGTGACAACGGAATTCTGCTGCACCGCGGCTACCCGATCGAACAACTGGCCGAGCAGTCCGATTACCTCGAGA-CCTGCTACCTGCTGCTCAACGGCGAGCTGCCAACCGCCGAACAGAAAGCCCAGTTCGTGGCCGTGGTCAAGAACCACACGATGGTTCACGAACAACTCAAGACCTTCTTCAACGGCTTTCGCCGTGACGCCCACCCGATGGCCGTCATGTGCGGTGTAGTCGGCGCCCTGTCGGCGTTCTACCACGATTCGCTGGACATCAATAACCCGCAGCACCGCGAAATTTCGGCTGTACGCCTGGTCGCCAAG-A…	cts	KJ878125	NA	NA
364	CLA0239	2010	P. syringae	Monteil et al. 2013a	France (Lautaret, 05)	Alpine meadow	Snowpack		CLA0239	+	-	-	+	+	+	-	-	+	+	-3	-	0.16	0.16	+	2	YES		CLA0239	PG 10b	CACCGGCCGCTTCACATTTGACCCTGGCTTC-ATGTCCACGGCATC-TTGCGAGTCGAAGATCACCTACATCGATGGTGATAATGGAATTCTGCTTCACCGCGGCTACCCGATCGAACAACTGGCCGAGCAGTCCGATTATCTGGAAA-CCTGCTACCTGCTGCTTAATGGCGAATTGCCAACCGCCGAGCAGAAAGCCCAGTTCGTTGCCGTGGTCAAAAACCACACGATGGTTCACGAACAGCTCAAGACCTTTTTCAACGGTTTCCGCCGTGATGCCCACCCGATGGCCGTCATGTGCGGCGTAGTCGGCGCCCTGTCGGCGTTCTATCACGACTCGCTGGACATCAATAACCCGCAGCACCGCGAGATTTCTGCCGTGCGCCTGGTCGCCAAG-A…	cts	KJ878126	NA	NA
365	CLA0251	2010	P. syringae	Monteil et al. 2013a	France (Lautaret, 05)	Alpine meadow	Snowpack		CLA0251	+	-	-	+	-	+	-	-	+	+	-5	-	0.00	0.00	-	0	YES		CLA0251	PG 10b	CACCGGCCGCTTCACATTTGACCCTGGCTTC-ATGTCCACGGCATC-TTGCGAGTCGAAGATCACCTACATCGATGGTGATAACGGAATTCTGCTTCACCGCGGCTACCCGATCGAACAACTGGCCGAGCAGTCCGATTACCTGGAAA-CCTGCTACCTGCTGCTCAATGGCGAATTGCCAACCGCCGAGCAGAAAGCCCAGTTCGTTGCCGTGGTCAAAAACCACACGATGGTTCACGAACAGCTCAAGACCTTTTTCAACGGTTTCCGCCGTGATGCCCACCCGATGGCCGTCATGTGCGGCGTAGTCGGCGCCCTGTCGGCGTTCTATCACGACTCGCTGGACATCAACAACCCGCAGCACCGCGAGATTTCTGCCGTGCGCCTGGTCGCCAAG-A…	cts	KJ878127	NA	NA
366	CLA0252	2010	P. syringae	Monteil et al. 2013a	France (Lautaret, 05)	Alpine meadow	Snowpack		CLA0252	+	-	-	+	+	+	-	-	+	+	-4	-	0.08	0.08	+	9	YES		CLA0252	PG 10b	CACCGGCCGCTTCACATTTGACCCTGGCTTC-ATGTCCACGGCATC-TTGCGAGTCGAAGATCACCTACATCGATGGTGATAACGGAATTCTGCTTCACCGCGGCTACCCGATCGAACAACTGGCCGAGCAGTCCGACTATCTGGAAA-CCTGCTACCTGCTGCTCAATGGCGAATTGCCAACCGCCGAGCAGAAAGCCCAGTTCGTTGCCGTGGTCAAAAACCACACGATGGTTCACGAACAGCTCAAGACCTTTTTCAACGGTTTCCGCCGTGATGCCCACCCGATGGCCGTCATGTGCGGCGTAGTCGGCGCCCTGTCGGCGTTCTATCACGACTCTCTGGACATCAACAACCCGCAGCACCGCGAGATTTCTGCCGTGCGCCTGGTCGCCAAG-A…	cts	KJ878128	NA	NA
367	CLA0275	2010	P. syringae	Monteil et al. 2013a	France (Lautaret, 05)	Litter	Litter		CLA0275	+	-	-	+	+	+	-	-	+	+	-4	-	0.00	0.00	+	4	YES		CLA0275	PG 10b	CACCGGCCGCTTCACATTTGACCCTGGCTTC-ATGTCCACGGCATC-TTGCGAGTCGAAGATCACCTACATCGATGGTGATAATGGAATTCTGCTTCACCGCGGCTACCCGATCGAACAACTGGCCGAGCAGTCCGATTATCTGGAAA-CCTGCTACCTGCTGCTTAATGGCGAATTGCCAACCGCCGAGCAGAAAGCCCAGTTCGTTGCCGTGGTCAAAAACCACACGATGGTTCACGAACAGCTCAAGACCTTTTTCAACGGTTTCCGCCGTGATGCCCACCCGATGGCCGTCATGTGCGGCGTAGTCGGCGCCCTGTCGGCGTTCTATCACGACTCGCTGGACATCAATAACCCGCAGCACCGCGAGATTTCTGCCGTGCGCCTGGTCGCCAAG-A…	MLST	KJ878129	http://genome.ppws.vt.edu/cgi-bin/MLST/home.pl	NA
368	CLA0282	2010	P. syringae	Monteil et al. 2013a	France (Lautaret, 05)	Litter	Litter		CLA0282	+	-	-	+	-	+	-	-	+	+	-6	-	0.00	0.00	-	0	YES		CLA0282	PG 04	CACCGGCCGCTTCACATTTGACCCTGGCTTC-ATGTCCACGGCATC-TTGCGAGTCGAAGATCACCTACATCGATGGTGACAACGGAATCCTGCTTCACCGCGGCTACCCTATCGAACAACTGGCCGAGCAGTCCGATTACCTCGAAA-CCTGTTACCTGCTGCTCAACGGCGAATTGCCGACCGCCGAACAAAAAGCCCAGTTTGTGGCCGTGGTCAAGAACCACACGATGGTTCACGAGCAACTCAAGACATTTTTCAACGGCTTCCGCCGCGATGCCCACCCGATGGCCGTCATGTGCGGCGTAGTCGGCGCCCTTTCTGCGTTCTATCACGACTCGCTGGACATCAATAACCCGCAGCACCGCGAAATTTCGGCAGTGCGCCTGGTAGCCAAG-A…	cts	KJ878130	NA	NA
369	CLA0283	2010	P. syringae	Monteil et al. 2013a	France (Lautaret, 05)	Litter	Litter		CLA0283	+	-	-	+	+	+	-	-	+	+	-5	-	0.08	0.08	+	7	YES		CLA0283	PG 10b	CACCGGCCGCTTCACATTTGACCCTGGCTTC-ATGTCCACGGCATC-TTGCGAGTCGAAGATCACCTACATCGATGGTGATAATGGAATTCTGCTTCACCGCGGCTACCCGATCGAACAACTGGCCGAGCAGTCCGATTATCTGGAAA-CCTGCTACCTGCTGCTTAATGGCGAATTGCCAACCGCCGAGCAGAAAGCCCAGTTCGTTGCCGTGGTCAAAAACCACACGATGGTTCACGAACAGCTCAAGACCTTTTTCAACGGTTTCCGCCGTGATGCCCACCCGATGGCCGTCATGTGCGGCGTAGTCGGCGCCCTGTCGGCGTTCTATCACGACTCGCTGGACATCAATAACCCGCAGCACCGCGAGATTTCTGCCGTGCGCCTGGTCGCCAAG-A…	cts	KJ878131	NA	NA
370	CLA0284	2010	P. syringae	Monteil et al. 2013a	France (Lautaret, 05)	Litter	Litter		CLA0284	+	-	-	+	+	+	-	-	+	+	-5	-	0.00	0.00	+	7	YES		CLA0284	PG 10b	CACCGGCCGCTTCACATTTGACCCTGGCTTC-ATGTCCACGGCATC-TTGCGAGTCGAAGATCACCTACATCGATGGTGATAATGGAATTCTGCTTCACCGCGGCTACCCGATCGAACAACTGGCCGAGCAGTCCGATTATCTGGAAA-CCTGCTACCTGCTGCTCAATGGCGAATTGCCAACCGCCGAGCAGAAAGCCCAGTTCGTTGCCGTGGTCAAAAACCACACGATGGTTCACGAACAGCTCAAGACCTTTTTCAACGGTTTCCGCCGTGATGCCCACCCGATGGCCGTCATGTGCGGCGTAGTCGGCGCCCTGTCGGCGTTCTATCACGACTCGCTGGACATCAATAACCCGCAGCACCGCGAGATTTCTGCCGTGCGCCTGGTCGCCAAG-A…	cts	KJ878132	NA	NA
371	CLA0302	2010	P. syringae	Monteil et al. 2013a	France (Lautaret, 05)	Litter	Litter		CLA0302	+	-	-	+	-	-	-	+	-	-	-10	-	0.00	0.00	-	0	YES		CLA0302	PG 13b	CACAGGCCGCTTCACATTCGACCCAGGCTTC-ATGTCGACCGCCTC-TTGCGAGTCGAAGATCACCTACATTGATGGTGACAACGGGATCCTGCTGCACCGCGGCTACCCGATCGAACAATTGGCCGAGCAGTCGGACTACCTGGAAA-CCTGCTATCTGCTGCTGAACGGCGAACTGCCAACCGCTGAGCAGAAAGCCCAGTTCGTTGTTGTCGTCAAGAACCACACCATGGTTCACGAACAGCTCAAGACCTTTTTCAACGGCTTCCGCCGCGACGCTCACCCGATGGCGGTGATGTGTGGTGTGGTGGGTGCCCTTTCCGCGTTCTATCACGACTCTCTGGACATCAATAATCCACAGCATCGTGAAATCTCGGCCATTCGTCTGGTCGCCAAG-A…	MLST	KJ878133	http://genome.ppws.vt.edu/cgi-bin/MLST/home.pl	NA
372	CLA0316	2010	P. syringae	Monteil et al. 2013a	France (Lautaret, 05)	Litter	Litter		CLA0316	+	-	-	+	+	+	-	-	+	+	-5	-	0.08	0.08	+	7	YES		CLA0316	PG 10b	CACCGGCCGCTTCACATTTGACCCTGGCTTC-ATGTCCACGGCATC-TTGCGAGTCGAAGATCACCTACATCGATGGTGATAACGGAATTCTGCTTCACCGCGGCTACCCGATCGAACAACTGGCCGAGCAGTCCGACTATCTGGAAA-CCTGCTACCTGCTGCTCAATGGCGAATTGCCAACCGCCGAGCAGAAAGCCCAGTTCGTTGCCGTGGTCAAAAACCACACGATGGTTCACGAACAGCTCAAGACCTTTTTCAACGGTTTCCGCCGTGATGCCCACCCGATGGCCGTCATGTGCGGCGTAGTCGGCGCCCTGTCGGCTATCTATCACGACTCTCTGGACATCAACAACCCGCAGCACCGCGAGATCTCTGCCGTGCGCCTGGTCGCCAAG-A…	cts	KJ878134	NA	NA
373	CLA0325	2010	P. syringae	Monteil et al. 2013a	France (Lautaret, 05)	Litter	Litter		CLA0325	+	-	-	+	-	+	-	-	+	+	-4	-	0.00	0.00	+	2	YES		CLA0325	PG 10b	CACCGGCCGCTTCACATTTGACCCTGGCTTC-ATGTCCACGGCATC-TTGCGAGTCGAAGATCACCTACATCGATGGTGATAATGGAATTCTGCTTCACCGCGGCTACCCGATCGAACAACTGGCCGAGCAGTCCGATTATCTGGAAA-CCTGCTACCTGCTGCTTAATGGCGAATTGCCAACCGCCGAGCAGAAAGCCCAGTTCGTTGCCGTGGTCAAAAACCACACGATGGTTCACGAACAGCTCAAGACCTTTTTCAACGGTTTCCGCCGTGATGCCCACCCGATGGCCGTCATGTGCGGCGTAGTCGGCGCCCTGTCGGCGTTCTATCACGACTCGCTGGACATCAATAACCCGCAGCACCGCGAGATTTCTGCCGTGCGCCTGGTCGCCAAG-A…	cts	KJ878135	NA	NA
374	CLA0326	2010	P. syringae	Monteil et al. 2013a	France (Lautaret, 05)	Litter	Litter		CLA0326	+	-	-	+	-	-	-	-	+	+	-3	-	0.17	0.17	+	8	YES		CLA0326	PG 10b	CACCGGCCGCTTCACATTTGACCCTGGCTTC-ATGTCCACGGCATC-TTGCGAGTCGAAGATCACCTACATCGATGGTGATAACGGAATTCTGCTTCACCGCGGCTACCCGATCGAACAACTGGCCGAGCAGTCCGATTATCTGGAAA-CCTGCTACCTGCTGCTCAATGGCGAATTGCCAACCGCCGAGCAGAAAGCCCAGTTCGTTGCCGTGGTCAAAAACCACACGATGGTTCACGAACAGCTCAAGACCTTTTTCAACGGTTTCCGCCGTGATGCCCACCCGATGGCCGTCATGTGCGGCGTAGTCGGCGCCCTGTCGGCGTTCTATCACGACTCGCTGGACATCAACAACCCGCAGCACCGCGAGATTTCTGCCGTGCGCCTGGTCGCCAAG-A…	cts	KJ878136	NA	NA
375	CLA0494	2010	P. syringae	Monteil et al. 2013a	France (Lautaret, 05)	Rain	Precipitations		CLA0494	+	-	-	+	+	+	-	-	+	+	-4	-	0.00	0.00	-	0	YES		CLA0494	PG 04	CACCGGCCGCTTCACATTTGACCCTGGCTTC-ATGTCCACGGCATC-TTGCGAGTCGAAGATCACCTACATCGATGGTGACAACGGAATCCTGCTTCACCGCGGCTACCCTATCGAACAACTGGCCGAGCAGTCCGATTACCTCGAAA-CCTGTTACCTGCTGCTCAACGGCGAATTGCCGACCGCCGAACAGAAAGCCCAGTTTGTGGCCGTGGTCAAGAACCACACGATGGTTCACGAGCAACTCAAGACATTTTTCAACGGCTTCCGCCGCGATGCCCACCCGATGGCCGTCATGTGCGGCGTAGTCGGCGCCCTTTCTGCGTTCTATCACGACTCGCTGGACATCAATAACCCGCAGCACCGCGAAATTTCGGCAGTGCGCCTGGTAGCCAAG-A…	cts	KJ878137	NA	NA
376	CLA0499	2010	P. syringae	Monteil et al. 2013a	France (Lautaret, 05)	Rain	Precipitations		CLA0499	+	-	-	+	+	+	-	-	+	-	-10	-	0.00	0.00	+	7	YES		CLA0499	PG 10b	CACCGGCCGCTTCACATTTGACCCTGGCTTC-ATGTCCACGGCATC-TTGCGAGTCGAAGATCACCTACATCGATGGTGATAACGGAATTCTGCTTCACCGCGGCTACCCGATCGAACAACTGGCCGAGCAGTCCGACTATCTGGAAA-CCTGCTACCTGCTGCTCAATGGCGAATTGCCAACCGCCGAGCAGAAAGCCCAGTTCGTTGCCGTGGTCAAAAACCACACGATGGTTCACGAACAGCTCAAGACCTTTTTCAACGGTTTCCGCCGTGATGCCCACCCGATGGCCGTCATGTGCGGCGTAGTCGGCGCCCTGTCGGCGTTCTATCACGACTCTCTGGACATCAACAACCCGCAGCACCGCGAGATTTCTGCCGTGCGCCTGGTCGCCAAG-A…	cts	KJ878138	NA	NA
377	CLA0500	2010	P. syringae	Monteil et al. 2013a	France (Lautaret, 05)	Rain	Precipitations		CLA0500	+	-	-	+	+	+	-	-	+	+	-3	-	0.17	0.17	+	6.5	YES		CLA0500	PG 10b	CACCGGCCGCTTCACATTTGACCCTGGCTTC-ATGTCCACGGCATC-TTGCGAGTCGAAGATCACCTACATCGATGGTGATAATGGAATTCTGCTTCACCGCGGCTACCCGATCGAACAACTGGCCGAGCAGTCCGATTATCTGGAAA-CCTGCTACCTGCTGCTTAATGGCGAATTGCCAACCGCCGAGCAGAAAGCCCAGTTCGTTGCCGTGGTCAAAAACCACACGATGGTTCACGAACAGCTCAAGACCTTTTTCAACGGTTTCCGCCGTGATGCCCACCCGATGGCCGTCATGTGCGGCGTAGTCGGCGCCCTGTCGGCGTTCTATCACGACTCGCTGGACATCAATAACCCGCAGCACCGCGAGATTTCTGCCGTGCGCCTGGTCGCCAAG-A…	MLST	KJ878139	http://genome.ppws.vt.edu/cgi-bin/MLST/home.pl	NA
378	CLA0509	2010	P. syringae	Monteil et al. 2013a	France (Lautaret, 05)	Rain	Precipitations		CLA0509	+	-	-	+	-	+	-	+	+	-	-10	-	0.00	0.00	-	0	YES		CLA0509	PG 01b	CACCGGCCGCTTCACATTTGACCCTGGTTTC-ATGTCCACGGCCTC-TTGCGAGTCGAAGATCACCTACATTGACGGTGACAACGGAATTCTGCTGCACCGCGGTTACCCGATCGAACAACTGGCCGAGCAGTCCGATTACCTCGAGA-CCTGCTACCTGTTGCTCAACGGCGAGCTGCCAACCGCCGAACAGAAAGCCCAGTTCGTGGCCGTGGTCAAGAACCACACAATGGTTCACGAACAACTCAAGACCTTCTTCAACGGCTTTCGCCGTGACGCCCACCCGATGGCCGTCATGTGCGGTGTAGTCGGCGCCCTGTCGGCGTTCTACCACGATTCGCTCGACATCAATAACCCGCAGCACCGCGAAATTTCGGCTGTACGCCTGGTCGCCAAG-A…	cts	KJ878140	NA	NA
379	CMA0031	2009	P. syringae	This study	Morocco (Agadir)	Alpine meadow	Snowpack		CMA0031	+	-	-	+	-	-	+	+	-	+	-5	-	0.00	0.00	-	0	YES		CMA0031	PG 07a	CACCGGCCGCTTCACATTCGACCCTGGCTTC-ATGTCGACCGCCTC-TTGCGAGTCGAAGATCACCTACATCGATGGTGACAACGGAATCCTGCTGCACCGCGGCTACCCTATCGAACAACTGGCCCAGCACTCCGACTACCTGGAGA-CCTGCTACCTGCTGCTCAATGGCGAATTGCCGACCGCCGAGCAGAAAGCCCAGTTCGTCGCCGTGGTCAAGAACCACACGATGGTCCACGAACAGCTCAAGACCTTTTTCAACGGCTTCCGTCGCGACGCCCACCCGATGGCCGTCATGTGCGGCGTGGTCGGCGCGCTTTCAGCGTTCTACCACGACTCGCTGGACATCAATAATCCGCAGCACCGCGAGATTTCCGCCGTACGCCTGGTCGCCAAG-A…	cts	KJ878141	NA	NA
380	CMO0001	2009	P. syringae	This study (the isolation was described in Monteil et al. In press)	France (Montfavet, 84)	Rain	Precipitations		CMO0001	+	-	-	+	+	+	-	+	+	+	-5	+	1.08	0.58	+	10	YES		CMO0001	PG 02d	CACCGGCCGCTTCACATTTGACCCTGGTTTC-ATGTCCACGGCGTC-TTGCGATTCGAAGATCACCTACATCGATGGTGACAATGGCATTCTGCTACACCGCGGCTACCCGATCGAACAACTGGCCGAGCAGTCCGACTACCTCGAAA-CCTGCTACCTGCTGCTCAACGGCGAACTGCCCACCGCCGAGCAGAAAGCCCAGTTCGTGGCCGTGGTCAAGAACCACACGATGGTTCACGAGCAACTCAAGACCTTTTTCAACGGTTTCCGTCGCGACGCCCACCCGATGGCCGTCATGTGTGGCGTAGTCGGTGCCCTGTCAGCGTTCTACCACGACTCGCTGGACATCAATAACCCGCAGCACCGCGAGATTTCCGCGGTACGCCTGGTCGCCAAG-A…	cts	KJ878142	NA	NA
381	CMO0002	2009	P. syringae	This study (the isolation was described in Monteil et al. In press)	France (Montfavet, 84)	Rain	Precipitations		CMO0002	+	-	-	+	+	+	-	-	+	-	-10	-	0.00	0.00	-	0	YES		CMO0002	PG 01a	CACCGGCCGCTTCACATTTGACCCTGGCTTC-ATGTCCACGGCCTC-TTGCGAGTCGAAGATCACCTACATTGATGGTGACAACGGAATTCTGCTGCACCGCGGCTACCCGATCGAACAACTGGCCGAGCAGTCCGATTACCTCGAGA-CCTGCTACCTGCTGCTCAACGGCGAGCTGCCAACCGCCGAACAGAAAGCCCAGTTCGTGGCCGTGGTCAAGAACCACACGATGGTTCACGAACAACTCAAGACCTTCTTCAACGGCTTTCGCCGTGACGCCCACCCGATGGCCGTCATGTGCGGTGTAGTCGGCGCCCTGTCGGCGTTCTACCACGATTCGCTGGACATCAATAACCCGCAGCACCGCGAAATTTCGGCTGTACGCCTGGTCGCCAAG-A…	cts	KJ878143	NA	NA
382	CMO0007	2009	P. syringae	This study (the isolation was described in Monteil et al. In press)	France (Montfavet, 84)	Rain	Precipitations		CMO0007	+	-	-	+	-	+	-	-	-	-	-10	-	0.00	0.00	+	8	YES		CMO0007	PG 02c	CACCGGCCGCTTCACATTTGACCCTGGCTTC-ATGTCCACGGCCTC-TTGCGATTCGAAGATCACCTACATCGATGGTGACAATGGCATTCTGCTACACCGCGGCTACCCGATCGAACAACTGGCCGAGCAGTCCGACTACCTGGAAA-CCTGCTACCTGCTGCTCAACGGTGAACTGCCCACCGCCGAGCAGAAAGCCCAGTTCGTTGCCGTGGTCAAGAACCACACGATGGTTCACGAACAGCTCAAGACCTTTTTCAACGGTTTCCGCCGTGACGCCCACCCGATGGCCGTCATGTGTGGTGTAGTCGGCGCCCTGTCAGCGTTCTACCACGACTCTCTGGACATCAATAACCCGCAGCACCGCGAGATTTCCGCGATCCGCCTGGTTGCCAAG-A…	cts	KJ878144	NA	NA
383	CMO0010	2009	P. syringae	This study (the isolation was described in Monteil et al. In press)	France (Montfavet, 84)	Rain	Precipitations		CMO0010	+	-	-	+	+	+	-	-	+	-	-10	-	0.08	0.08	-	0	YES		CMO0010	PG 03	CACCGGCCGCTTCACATTTGACCCTGGCTTC-ATGTCCACGGCCTC-TTGCGATTCGAAGATCACCTACATCGATGGTGACAATGGCATTCTGCTGCACCGCGGCTACCCGATCGAACAACTGGCCGAGCAGTCCGATTACCTCGAAA-CCTGCTACCTGCTGCTCAACGGCGAACTGCCGACCGCCGAACAGAAAGCCCAGTTCGTGGCCGTGGTCAAGAACCACACGATGGTTCACGAGCAACTCAAGACCTTCTTCAACGGCTTTCGTCGCGACGCCCACCCGATGGCCGTCATGTGCGGCGTAGTCGGTGCCCTGTCAGCGTTCTACCACGACTCGCTGGACATCAATAACCCGCAGCACCGCGAGATTTCCGCTGTACGCCTGGTGGCCAAG-A…	MLST	KJ878145	http://genome.ppws.vt.edu/cgi-bin/MLST/home.pl	NA
384	CMO0017	2009	P. syringae	This study (the isolation was described in Monteil et al. In press)	France (Montfavet, 84)	Rain	Precipitations		CMO0017	+	-	-	+	+	+	-	+	+	-	-10	-	0.00	0.00	-	0	YES		CMO0017	PG 01a	CACCGGCCGCTTCACATTTGACCCTGGCTTC-ATGTCCACGGCCTC-TTGCGAGTCGAAGATCACCTACATTGATGGTGACAACGGAATTCTGCTGCACCGCGGCTACCCGATCGAACAACTGGCCGAGCAGTCCGATTACCTCGAGA-CCTGCTACCTGTTGCTCAACGGCGAGCTGCCAACCGCCGAACAGAAAGCCCAGTTCGTGGCCGTGGTCAAGAACCACACGATGGTTCACGAACAACTCAAGACCTTCTTCAACGGCTTTCGCCGTGACGCCCACCCGATGGCCGTCATGTGCGGTGTAGTCGGCGCCCTGTCGGCGTTCTACCACGATTCGCTCGACATCAATAACCCGCAGCACCGCGAAATTTCGGCTGTACGCCTGGTCGCCAAG-A…	cts	KJ878146	NA	NA
385	CMO0043	2009	P. syringae	This study (the isolation was described in Monteil et al. In press)	France (Montfavet, 84)	Rain	Precipitations		CMO0043	+	-	-	+	-	+	-	-	+	-	-10	-	0.33	0.25	+	4	YES		CMO0043	PG 02b	CACCGGCCGCTTCACATTTGACCCTGGTTTC-ATGTCCACGGCCTC-TTGCGATTCGAAGATCACCTACATCGATGGTGATAATGGCATTCTGCTACATCGCGGCTACCCGATCGAACAACTGGCCGAGCAGTCCGACTACCTCGAAA-CCTGCTACCTGCTGCTCAACGGTGAACTGCCCACCGCCGAGCAGAAAGCCCAGTTCGTGGCCGTGGTCAAGAATCACACGATGGTTCACGAACAGCTCAAGACCTTTTTCAACGGTTTCCGCCGCGACGCCCACCCGATGGCCGTCATGTGTGGCGTAGTCGGCGCCCTGTCAGCGTTCTACCACGACTCGCTGGACATCAATAACCCGCAGCACCGCGAGATTTCCGCGGTCCGCCTGGTCGCCAAG-A…	cts	KJ878147	NA	NA
386	CMO0047	2009	P. syringae	This study (the isolation was described in Monteil et al. In press)	France (Montfavet, 84)	Rain	Precipitations		CMO0047	+	-	-	+	+	+	-	-	+	+	-4	-	0.25	0.17	-	0	YES		CMO0047	PG 02b	CACCGGCCGCTTCACATTTGACCCTGGTTTC-ATGTCCACGGCCTC-TTGCGATTCGAAGATCACCTACATCGATGGTGATAATGGCATTCTGCTACACCGCGGCTACCCGATCGAACAACTGGCCGAGCAGTCCGACTACCTCGAAA-CCTGCTACCTGCTGCTCAACGGTGAACTGCCCACCGCCGAGCAGAAAGCCCAGTTCGTGGCCGTGGTCAAGAACCACACGATGGTTCACGAACAGCTCAAGACTTTTTTCAACGGTTTCCGCCGCGACGCCCACCCGATGGCCGTCATGTGTGGCGTAGTCGGCGCCCTGTCAGCGTTCTACCACGACTCGCTGGACATCAATAACCCGCAGCACCGCGAGATTTCCGCGGTCCGCCTGGTCGCCAAG-A…	cts	KJ878148	NA	NA
387	CMO0050	2009	P. syringae	This study (the isolation was described in Monteil et al. In press)	France (Montfavet, 84)	Rain	Precipitations		CMO0050	+	-	-	+	+	+	-	+	+	-	-10	-	0.00	0.00	-	0	YES		CMO0050	PG 01a	CACCGGCCGCTTCACATTTGACCCTGGCTTC-ATGTCCACGGCCTC-TTGCGAGTCGAAGATCACCTACATTGATGGTGACAACGGAATTCTGCTGCACCGCGGCTACCCGATCGAACAACTGGCCGAGCAGTCCGATTACCTCGAGA-CCTGCTACCTGCTGCTCAACGGCGAGCTGCCAACCGCCGAACAGAAAGCCCAGTTCGTGGCCGTGGTCAAGAACCACACGATGGTTCACGAACAACTCAAGACCTTCTTCAACGGCTTTCGCCGTGACGCCCACCCGATGGCCGTCATGTGCGGTGTAGTTGGCGCCCTGTCGGCGTTCTACCACGATTCGCTGGACATCAATAACCCGCAGCACCGCGAAATTTCGGCTGTACGCCTGGTCGCCAAG-A…	cts	KJ878149	NA	NA
388	CMO0070	2010	P. syringae	This study (the isolation was described in Monteil et al. In press)	France (Montfavet, 84)	Rain	Precipitations		CMO0070	+	-	-	+	+	+	-	+	+	+	-3	-	0.42	0.38	+	3.5	YES		CMO0070	PG 02d	CACCGGCCGCTTCACATTTGACCCTGGTTTC-ATGTCCACGGCGTC-TTGCGATTCGAAGATCACCTACATCGATGGTGACAATGGCATTCTGCTGCACCGCGGCTACCCGATCGAACAACTGGCCGAGCAGTCCGACTACCTCGAAA-CCTGCTACCTGCTGCTCAACGGCGAACTGCCCACCGCCGAGCAGAAAGCCCAGTTCGTGGCCGTGGTCAAGAACCACACGATGGTTCACGAGCAACTCAAGACCTTTTTCAACGGTTTCCGTCGCGACGCCCACCCGATGGCCGTCATGTGTGGCGTAGTCGGCGCCCTGTCAGCGTTCTATCACGACTCGCTGGACATCAATAACCCGCAGCACCGCGAGATTTCCGCGGTCCGCCTGGTCGCCAAG-A…	cts	KJ878150	NA	NA
389	CMO0071	2010	P. syringae	This study (the isolation was described in Monteil et al. In press)	France (Montfavet, 84)	Rain	Precipitations		CMO0071	+	-	-	+	+	+	-	-	+	-	-10	+	1.83	0.83	+	7.5	YES		CMO0071	PG 02b	CACCGGCCGCTTCACATTTGACCCTGGTTTC-ATGTCCACGGCCTC-TTGCGATTCGAAGATCACCTACATCGATGGTGATAATGGCATCCTGCTACACCGCGGCTACCCGATCGAACAACTGGCCGAGCAGTCCGACTATCTCGAAA-CCTGCTACCTGCTGCTCAACGGTGAACTGCCCACCGCCGAGCAGAAAGCCCAGTTCGTGGCCGTGGTCAAGAACCACACGATGGTTCACGAACAGCTCAAGACCTTTTTCAACGGTTTCCGCCGCGACGCCCACCCGATGGCCGTCATGTGTGGCGTAGTCGGCGCCCTGTCAGCGTTCTACCACGACTCACTGGACATCAATAACCCGCAGCACCGCGAGATTTCTGCGGTCCGCCTGGTCGCCAAA-A…	cts	KJ878151	NA	NA
390	CMO0072	2010	P. syringae	This study (the isolation was described in Monteil et al. In press)	France (Montfavet, 84)	Rain	Precipitations		CMO0072	+	-	-	+	+	+	-	+	+	+	-4	+	0.67	0.50	+	5	YES		CMO0072	PG 02d	CACCGGCCGCTTCACATTTGACCCTGGTTTC-ATGTCCACGGCGTC-TTGCGATTCGAAGATCACCTACATCGATGGTGACAATGGCATTCTGCTGCACCGCGGCTACCCGATCGAACAACTGGCCGAGCAGTCCGACTACCTCGAAA-CCTGCTACCTGCTGCTCAACGGCGAACTGCCCACCGCCGAGCAGAAAGCCCAGTTCGTGGCCGTGGTCAAGAACCACACGATGGTTCACGAGCAACTCAAGACCTTTTTCAACGGTTTCCGTCGCGACGCCCACCCGATGGCCGTCATGTGTGGCGTAGTCGGTGCCCTGTCAGCGTTCTACCACGACTCGCTGGACATCAATAACCCGCAGCACCGCGAGATTTCCGCGGTACGCCTGGTCGCCAAG-A…	cts	KJ878152	NA	NA
391	CMO0078	2010	P. syringae	This study (the isolation was described in Monteil et al. In press)	France (Montfavet, 84)	Rain	Precipitations		CMO0078	+	-	-	+	+	+	-	-	+	+	-4	+	1.00	0.67	+	11	YES		CMO0078	PG 02b	CACCGGCCGCTTCACATTTGACCCTGGTTTC-ATGTCCACGGCCTC-TTGCGATTCGAAGATCACCTACATCGATGGTGATAATGGCATTCTGCTACACCGCGGCTACCCGATCGAACAACTGGCCGAGCAGTCCGACTATCTCGAAA-CCTGCTACCTGCTGCTCAACGGTGAACTGCCCACCGCCGAGCAGAAAGCCCAGTTCGTGGCCGTGGTCAAGAACCACACGATGGTTCACGAACAGCTCAAGACCTTTTTCAACGGTTTCCGCCGCGACGCCCACCCGATGGCCGTCATGTGTGGCGTAGTCGGCGCCCTGTCAGCGTTCTACCACGACTCACTGGACATCAATAACCCGCAGCACCGCGAGATTTCTGCGGTCCGCCTGGTCGCCAAA-A…	cts	KJ878153	NA	NA
392	CMO0085	2010	P. syringae	Bartoli et al. 2014 (the isolation was described in Monteil et al. In press)	France (Montfavet, 84)	Rain	Precipitations		CMO0085	+	-	-	+	+	-	+	+	+	-	-10	-	0.00	0.00	+	9	YES		CMO0085	PG 08	CACCGGCCGCTTCACATTCGACCCGGGCTTC-ATGTCGACCGCCTC-TTGCGAGTCGAAAATCACCTACATCGATGGTGACAACGGAATCCTGCTTCACCGCGGCTACCCTATCGAACAACTGGCCCAGCATTCCGACTACCTGGAAA-CCTGCTACCTGCTGCTCAACGGCGAATTGCCCACCGCCGAGCAGAAAGCCCAATTCGTTGCCGTGGTGAAAAACCACACGATGGTCCACGAACAGCTCAAGACCTTTTTCAACGGCTTTCGCCGTGACGCCCACCCGATGGCCGTCATGTGCGGCGTAGTCGGCGCATTGTCGGCGTTCTACCACGACTCGCTGGACATCAATAACCCGCAGCACCGCGAAATTTCCGCCGTACGTCTGGTCGCCAAG-A…	MLST	KJ878154	http://genome.ppws.vt.edu/cgi-bin/MLST/home.pl	NA
393	CMO0100	2010	P. syringae	This study (the isolation was described in Monteil et al. In press)	France (Montfavet, 84)	Rain	Precipitations		CMO0100	+	-	-	+	+	+	-	+	+	+	-4	+	1.33	0.75	+	12	YES		CMO0100	PG 02d	CACCGGCCGCTTCACATTTGACCCTGGTTTC-ATGTCCACGGCGTC-TTGCGATTCGAAGATCACCTACATCGATGGTGACAATGGCATTCTGCTACACCGCGGCTACCCGATCGAACAACTGGCCGAGCAGTCCGACTACCTCGAAA-CCTGCTACCTGCTGCTCAACGGCGAACTGCCCACCGCCGAGCAGAAAGCCCAGTTCGTGGCCGTGGTCAAGAACCACACGATGGTTCACGAGCAACTCAAGACCTTTTTCAACGGTTTCCGTCGCGACGCCCACCCGATGGCCGTCATGTGTGGCGTAGTCGGTGCCCTGTCAGCGTTCTACCACGACTCGCTGGACATCAATAACCCGCAGCACCGCGAGATTTCCGCGGTACGCCTGGTCGCCAAG-A…	cts	KJ878155	NA	NA
394	CMO0103	2010	P. syringae	Bartoli et al. 2014 (the isolation was described in Monteil et al. In press)	France (Montfavet, 84)	Rain	Precipitations		CMO0103	+	-	-	+	-	-	+	+	-	-	-10	-	0.00	0.00	-	0	YES		CMO0103	PG 07a	CACCGGCCGCTTCACATTCGACCCTGGCTTC-ATGTCGACCGCCTC-TTGCGAGTCGAAGATCACCTACATCGATGGTGACAACGGAATCCTGCTGCACCGCGGCTACCCTATCGAACAACTGGCCCAGCACTCCGACTACCTGGAGA-CCTGCTACCTGCTGCTCAACGGCGAATTGCCGACCGCCGAGCAGAAAGCCCAGTTCGTCGCCGTGGTCAAGAACCACACGATGGTCCACGAACAGCTCAAGACCTTTTTCAACGGCTTCCGTCGCGACGCCCACCCGATGGCCGTCATGTGCGGCGTGGTCGGTGCGCTTTCAGCGTTCTACCACGACTCGCTGGACATCAATAATCCGCAGCACCGCGAGATTTCCGCCGTACGCCTGGTCGCCAAG-A…	cts	KJ878156	NA	NA
395	CMO0110	2010	P. syringae	Bartoli et al. 2014 (the isolation was described in Monteil et al. In press)	France (Montfavet, 84)	Rain	Precipitations		CMO0110	+	-	-	+	-	-	+	+	v	-	-10	-	0.00	0.00	-	0	YES		CMO0110	PG 07a	CACCGGCCGCTTCACATTCGACCCTGGCTTC-ATGTCGACCGCCTC-TTGCGAGTCGAAGATCACCTACATCGATGGTGACAACGGAATCCTGCTGCACCGCGGCTACCCTATCGAACAACTGGCCCAGCACTCCGACTACCTGGAGA-CCTGCTACCTGCTGCTCAACGGCGAACTGCCGACCGCCGAGCAGAAAGCCCAGTTCGTCGCCGTGGTCAAGAACCACACGATGGTCCACGAACAGCTCAAGACCTTTTTCAACGGCTTCCGTCGCGACGCCCACCCGATGGCCGTCATGTGCGGAGTGGTCGGCGCCCTTTCAGCGTTCTACCACGACTCGCTGGACATCAATAATCCGCAGCACCGCGAGATTTCCGCCGTACGCCTGGTCGCCAAG-A…	MLST	KJ878157	http://genome.ppws.vt.edu/cgi-bin/MLST/home.pl	NA
396	CMW0002	2011	P. syringae	This study	France (Caumont sur Durance, 84)	River water	Fresh water & epilithic biofilm		CMW0002	+	-	-	+	+	+	-	-	+	+	-4	-	0.00	0.00	+	8.5	YES		CMW0002	PG 02b	CACCGGCCGCTTCACATTTGACCCTGGTTTC-ATGTCCACGGCCTC-TTGCGATTCGAAGATCACCTACATCGATGGTGATAATGGCATTCTACTACACCGCGGCTACCCGATCGAACAACTGGCCGAGCAGTCCGACTATCTCGAAA-CCTGCTACCTGCTGCTCAACGGTGAACTGCCCACCGCCGAGCAGAAAGCCCAGTTCGTGGCCGTGGTCAAGAACCACACGATGGTTCACGAACAGCTCAAGACCTTTTTCAACGGTTTCCGCCGCGACGCCCACCCGATGGCCGTCATGTGTGGCGTAGTCGGCGCCCTGTCAGCGTTCTACCACGACTCACTGGACATCAATAACCCGCAGCACCGCGAGATTTCTGCGGTCCGCCTGGTCGCCAAA-A…	cts	KJ878158	NA	NA
397	CMW0004	2011	P. syringae	This study	France (Caumont sur Durance, 84)	River water	Fresh water & epilithic biofilm		CMW0004	+	-	-	+	-	-	-	-	+	-	-10	-	0.00	0.00	-	0	YES		CMW0004	PG 09a	CACCGGCCGCTTCACATTCGACCCTGGTTTC-ATGTCGACCGCCTC-TTGCGAGTCGAAAATCACCTACATTGATGGTGACAACGGAATTCTGCTGCACCGCGGCTACCCTATCGAGCAACTGGCGCAGCATTCCGATTATCTGGAAA-CCTGCTACCTGCTGCTCAACGGCGAACTGCCGACCGCCGAGCAGAAAGCCCAGTTCGTCGCTGTGGTCAAGAACCACACGATGGTCCACGAACAGCTCAAGACCTTTTTCAACGGCTTCCGTCGCGACGCCCACCCGATGGCGGTCATGTGCGGCGTTGTAGGTGCCCTTTCAGCGTTCTACCACGACTCGCTGGACATCAATAACCCTCAGCACCGCGAAATTTCGGCAGTCCGCCTGGTCGCCAAG-A…	cts	KJ878159	NA	NA
398	CMW0005	2011	P. syringae	This study	France (Caumont sur Durance, 84)	River water	Fresh water & epilithic biofilm		CMW0005	+	-	-	+	-	-	+	+	-	-	-10	-	0.00	0.00	-	0	YES		CMW0005	PG 07a	CACCGGCCGCTTCACATTCGACCCTGGCTTC-ATGTCGACCGCCTC-TTGCGAGTCGAAGATCACCTACATCGATGGTGACAACGGAATCCTGCTGCACCGCGGCTACCCTATCGAACAACTGGCCCAGCACTCCGACTACCTGGAGA-CCTGCTACCTGCTGCTCAACGGCGAATTGCCGACCGCCGAGCAGAAAGCCCAGTTCGTCGCCGTGGTCAAGAACCACACGATGGTCCACGAACAGCTCAAGACCTTTTTCAACGGCTTCCGTCGCGACGCCCACCCGATGGCCGTCATGTGCGGCGTGGTCGGCGCGCTTTCAGCGTTTTACCACGACTCGCTGGACATCAATAATCCGCAGCACCGCGAGATTTCCGCCGTGCGCCTGGTCGCCAAG-A…	cts	KJ878160	NA	NA
399	CMW0006	2011	P. syringae	Bartoli et al. 2014	France (Caumont sur Durance, 84)	River water	Fresh water & epilithic biofilm		CMW0006	+	-	-	+	-	-	+	+	+	+	-5	-	0.00	0.00	-	0	YES		CMW0006	PG 07a	CACCGGCCGCTTCACATTCGACCCTGGCTTC-ATGTCGACCGCCTC-TTGCGAGTCGAAGATCACCTACATCGATGGTGACAACGGAATCCTGCTGCACCGCGGCTACCCTATCGAACAACTGGCCCAGCACTCCGACTACCTGGAGA-CTTGCTACCTGCTGCTCAACGGCGAATTGCCGACCGCCGAGCAGAAAGCCCAGTTCGTCGCCGTGGTCAAGAACCACACGATGGTCCACGAACAGCTCAAGACCTTTTTCAACGGCTTCCGTCGCGACGCCCACCCGATGGCCGTCATGTGCGGCGTGGTCGGCGCGCTTTCAGCGTTCTACCACGACTCGCTGGACATCAATAATCCGCAGCACCGCGAGATTTCCGCCGTACGCCTGGTCGCCAAG-A…	cts	KJ878161	NA	NA
400	CMW0010	2011	P. syringae	This study	France (Caumont sur Durance, 84)	River water	Fresh water & epilithic biofilm		CMW0010	+	-	-	+	-	-	-	-	+	-	-10	-	0.00	0.00	-	0	YES		CMW0010	PG 09b	CACCGGCCGCTTCACATTCGACCCTGGTTTC-ATGTCGACCGCCTC-TTGCGAGTCGAAGATCACCTACATCGATGGTGACAACGGAATCCTGCTGCACCGCGGCTACCCGATCGAACAACTGGCCCAGCATTCCGATTATCTGGAAA-CCTGCTACCTGCTGCTCAACGGCGAACTGCCAACCGCCGAGCAGAAAGCCCAGTTCGTCGCCGTGGTCAAGAACCACACGATGGTCCACGAACAGCTCAAGACCTTTTTCAACGGCTTCCGTCGCGACGCCCACCCGATGGCGGTCATGTGCGGCGTTGTAGGTGCCCTTTCAGCGTTCTACCACGACTCGCTGGACATCAATAACCCGCAGCACCGCGAAATTTCCGCAGTCCGCCTGGTCGCCAAG-A…	MLST	KJ878162	http://genome.ppws.vt.edu/cgi-bin/MLST/home.pl	NA
401	CMW0012	2011	P. syringae	This study	France (Caumont sur Durance, 84)	River water	Fresh water & epilithic biofilm		CMW0012	+	-	-	+	-	-	-	-	-	-	-10	-	0.00	0.00	-	0	YES		CMW0012	PG 09a	CACCGGCCGCTTCACATTCGACCCTGGTTTC-ATGTCGACCGCCTC-TTGCGAGTCGAAAATCACCTACATTGATGGTGACAACGGAATTCTGCTGCACCGCGGCTACCCTATCGAGCAACTGGCGCAGCATTCCGATTATCTGGAAA-CCTGCTACCTGCTGCTCAACGGCGAACTGCCGACCGCCGAGCAGAAAGCCCAGTTCGTCGCTGTGGTCAAGAACCACACGATGGTCCACGAACAGCTCAAGACCTTTTTCAACGGCTTCCGTCGCGACGCCCACCCGATGGCGGTCATGTGCGGCGTTGTAGGTGCCCTTTCAGCGTTCTACCACGACTCGCTGGACATCAATAACCCTCAGCACCGCGAAATTTCGGCAGTCCGCCTGGTCGCCAAG-A…	cts	KJ878163	NA	NA
402	CMW0018	2011	P. syringae	This study	France (Caumont sur Durance, 84)	River water	Fresh water & epilithic biofilm		CMW0018	+	-	-	+	-	+	-	-	-	-	-10	-	0.00	0.00	+	8	YES		CMW0018	PG 02c	CACCGGCCGCTTCACATTTGACCCTGGCTTC-ATGTCCACGGCCTC-TTGCGATTCGAAGATCACCTACATCGATGGTGACAATGGCATTCTGCTGCACCGCGGCTACCCGATCGAACAACTGGCCGAGCAGTCCGACTACCTGGAAA-CCTGCTACCTGCTGCTCAACGGCGAACTGCCCACCGCCGAGCAGAAAGCCCAGTTCGTGGCCGTGGTCAAGAACCACACGATGGTTCACGAACAGCTCAAGACCTTTTTCAACGGTTTCCGCCGTGACGCCCACCCGATGGCCGTCATGTGTGGTGTAGTCGGCGCCCTGTCAGCGTTCTACCACGACTCCCTGGACATCAATAACCCGCAGCACCGCGAGATTTCCGCGGTCCGCCTGGTTGCCAAG-A…	cts	KJ878164	NA	NA
403	CMW0020	2011	P. syringae	This study	France (Caumont sur Durance, 84)	River water	Fresh water & epilithic biofilm		CMW0020	+	-	-	+	-	-	-	+	+	-	-10	-	0.00	0.00	-	0	YES		CMW0020	PG 09c	CACCGGCCGCTTCACATTCGACCCTGGTTTC-ATGTCGACCGCCTC-TTGCGAGTCGAAGATCACCTACATCGATGGTGACAACGGAATCCTGCTGCACCGCGGCTACCCGATCGAACAACTGGCCCAGCAGTCCGATTATCTGGAAA-CCTGCTACCTGCTGCTCAACGGTGAACTGCCTACCGCCGAGCAGAAAGCCCAGTTCGTCGCCGTGGTCAAGAACCACACGATGGTCCACGAACAGCTCAAGACCTTTTTCAACGGTTTCCGTCGCGACGCCCACCCAATGGCGGTCATGTGCGGCGTTGTAGGTGCCCTCTCAGCGTTCTACCACGACTCGCTGGACATCAATAACCCGCAGCACCGCGAAATTTCCGCCGTCCGCCTGGTCGCCAAG-A…	MLST	KJ878165	http://genome.ppws.vt.edu/cgi-bin/MLST/home.pl	NA
404	CMW0023	2011	P. syringae	This study	France (Caumont sur Durance, 84)	River water	Fresh water & epilithic biofilm		CMW0023	+	-	-	+	+	+	-	-	+	+	-5	+	2.83	1	+	2	YES		CMW0023	PG 02d	CACCGGCCGCTTCACATTTGACCCTGGTTTC-ATGTCCACGGCGTC-TTGCGATTCGAAGATCACCTACATCGATGGTGACAATGGCATTCTGCTGCACCGCGGCTACCCGATCGAACAACTGGCCGAGCAGTCCGACTACCTCGAAA-CCTGCTACCTGCTGCTCAACGGCGAACTGCCCACCGCCGAGCAGAAAGCCCAGTTCGTGGCCGTGGTCAAGAACCACACGATGGTTCACGAGCAACTCAAGACCTTTTTCAACGGTTTCCGTCGCGACGCCCACCCGATGGCCGTCATGTGTGGCGTAGTCGGTGCCCTGTCAGCGTTCTACCACGACTCGCTGGACATCAATAACCCGCAGCACCGCGAGATTTCCGCGGTACGCCTGGTCGCCAAG-A…	cts	KJ878166	NA	NA
405	CMW0026	2011	P. syringae	This study	France (Caumont sur Durance, 84)	River water	Fresh water & epilithic biofilm		CMW0026	+	-	-	+	+	+	-	-	+	+	-3	+	2.83	1	+	8	YES		CMW0026	PG 02d	CACCGGCCGCTTCACATTTGACCCTGGTTTC-ATGTCCACGGCGTC-TTGCGATTCGAAGATCACCTACATCGATGGTGACAATGGCATTCTGCTGCACCGCGGCTACCCGATCGAACAACTGGCCGAGCAGTCCGACTACCTCGAAA-CCTGCTACCTGCTGCTCAACGGCGAACTGCCCACCGCCGAGCAGAAAGCCCAGTTCGTGGCCGTGGTCAAGAACCACACGATGGTTCACGAGCAACTCAAGACCTTTTTCAACGGTTTCCGTCGCGACGCCCACCCGATGGCCGTCATGTGTGGCGTAGTCGGCGCCCTGTCAGCGTTCTATCACGACTCGCTGGACATCAATAACCCGCAGCACCGCGAGATTTCCGCGGTCCGCCTGGTCGCCAAG-A…	cts	KJ878167	NA	NA
406	CMW0028	2011	P. syringae	Bartoli et al. 2014	France (Caumont sur Durance, 84)	River water	Fresh water & epilithic biofilm		CMW0028	+	-	-	+	-	-	-	+	v	-	-10	-	0.00	0.00	-	0	YES		CMW0028	PG 07a	CACCGGCCGCTTCACATTCGACCCGGGCTTC-ATGTCGACCGCCTC-TTGCGAGTCGAAGATCACCTACATCGATGGTGACAACGGAATCCTGCTGCACCGCGGCTACCCTATCGAACAACTGGCCCAGCACTCCGACTACCTGGAGA-CCTGCTACCTGCTGCTCAATGGCGAATTGCCGACCGCCGAGCAGAAAGCCCAGTTCGTCGCCGTGGTCAAGAACCACACGATGGTCCACGAACAGCTCAAGACCTTTTTCAACGGCTTCCGTCGCGACGCCCACCCGATGGCCGTCATGTGCGGCGTGGTCGGCGCGCTTTCAGCGTTCTACCACGACTCGCTGGACATCAATAATCCGCAGCACCGCGAGATTTCCGCCGTACGCCTGGTCGCCAAG-A…	cts	KJ878168	NA	NA
407	CMW0031	2011	P. syringae	This study	France (Caumont sur Durance, 84)	River water	Fresh water & epilithic biofilm		CMW0031	+	-	-	+	+	+	-	-	+	+	-4	-	0.16	0.16	+	3	YES		CMW0031	PG 02b	CACCGGCCGCTTCACATTTGACCCTGGTTTC-ATGTCCACGGCCTC-TTGCGATTCGAAGATCACCTACATTGATGGTGATAATGGCATTCTGCTACACCGCGGCTACCCGATCGAACAACTGGCCGAGCAGTCCGACTATCTCGAAA-CCTGCTACCTGCTGCTCAACGGTGAACTGCCCACCGCCGAGCAGAAAGCCCAGTTCGTGGCCGTAGTCAAGAACCACACGATGGTTCACGAACAGCTCAAGACCTTTTTCAACGGCTTCCGCCGCGACGCCCACCCGATGGCCGTCATGTGTGGCGTAGTCGGCGCCCTGTCAGCGTTCTACCACGACTCACTGGACATCAATAACCCGCAGCACCGCGAGATTTCTGCGGTCCGCCTGGTCGCCAAA-A…	cts	KJ878169	NA	NA
408	CMW0033	2011	P. syringae	This study	France (Caumont sur Durance, 84)	River water	Fresh water & epilithic biofilm		CMW0033	+	-	-	+	-	-	-	+	-	-	-10	-	0.00	0.00	-	0	YES		CMW0033	PG 09a	CACCGGCCGCTTCACATTCGACCCTGGTTTC-ATGTCGACCGCCTC-TTGCGAGTCGAAAATCACCTACATTGATGGTGACAACGGAATTCTGCTGCACCGCGGCTACCCTATCGAGCAACTGGCGCAGCATTCCGATTATCTGGAAA-CCTGCTACCTGCTGCTCAACGGCGAACTGCCGACCGCCGAGCAGAAAGCCCAGTTCGTCGCTGTGGTCAAGAACCACACGATGGTCCACGAACAGCTCAAGACCTTTTTCAACGGCTTCCGTCGCGACGCCCACCCGATGGCGGTCATGTGCGGCGTTGTAGGTGCCCTTTCAGCGTTCTACCACGACTCGCTGGACATCAATAACCCTCAGCACCGCGAAATTTCGGCAGTCCGCCTGGTCGCCAAG-A…	cts	KJ878170	NA	NA
409	CMW0036	2011	P. syringae	This study	France (Caumont sur Durance, 84)	River water	Fresh water & epilithic biofilm		CMW0036	+	-	-	+	-	+	-	+	+	+	-4	-	0.33	0.25	-	0	YES		CMW0036	PG 01a	CACCGGCCGCTTCACATTTGACCCTGGCTTC-ATGTCCACGGCCTC-TTGCGAGTCGAAGATCACCTACATTGATGGTGACAACGGAATTCTGCTGCACCGCGGCTACCCGATCGAACAACTGGCCGAGCAGTCCGATTACCTCGAGA-CCTGCTACCTGCTGCTCAACGGCGAGCTGCCAACCGCCGAACAGAAAGCCCAGTTCGTGGCCGTGGTCAAGAACCACACGATGGTTCACGAACAACTCAAGACCTTCTTCAACGGCTTTCGCCGTGACGCCCACCCGATGGCCGTCATGTGCGGTGTAGTCGGCGCCCTGTCGGCGTTCTACCACGATTCGCTGGACATCAATAACCCGCAGCACCGCGAAATTTCGGCTGTACGCCTGGTCGCCAAG-A…	cts	KJ878171	NA	NA
410	CMW0038	2011	P. syringae	This study	France (Caumont sur Durance, 84)	River water	Fresh water & epilithic biofilm		CMW0038	+	-	-	+	+	+	-	+	-	-	-10	-	0.00	0.00	-	0	YES		CMW0038	PG 09b	CACCGGCCGCTTCACATTCGACCCTGGTTTC-ATGTCGACCGCCTC-TTGCGAGTCGAAGATCACCTACATCGATGGTGACAACGGAATCCTGCTGCACCGCGGATACCCGATCGAACAACTGGCCCAGCATTCCGATTATCTGGAAA-CCTGCTACCTGCTGCTCAACGGCGAACTGCCAACCGCCGAGCAGAAAGCCCAGTTCGTCGCCGTGGTCAAGAACCACACGATGGTCCACGAACAGCTCAAGACCTTTTTCAACGGCTTCCGTCGCGACGCCCACCCGATGGCGGTCATGTGCGGCGTTGTAGGTGCCCTTTCAGCGTTCTACCACGACTCGCTGGACATCAATAACCCGCAGCACCGCGAAATTTCCGCAGTCCGCCTGGTCGCCAAG-A…	cts	KJ878172	NA	NA
411	CSP0001	2009	P. syringae	This study (the isolation was described in Monteil et al. In press)	France (Savines, 05)	Rain	Precipitations		CSP0001	+	-	-	+	-	+	-	-	-	-	-10	-	0.00	0.00	+	7	YES		CSP0001	PG 02c	CACCGGCCGCTTCACATTTGACCCTGGCTTC-ATGTCCACGGCCTC-TTGCGATTCGAAGATCACCTACATCGATGGTGACAATGGCATTCTGCTACACCGCGGCTACCCGATCGAACAACTGGCCGAGCAGTCCGACTACCTGGAAA-CCTGCTACCTGCTGCTCAACGGTGAACTGCCCACCGCCGAGCAGAAAGCCCAGTTCGTGGCCGTGGTCAAGAACCACACGATGGTTCACGAACAGCTCAAGACCTTTTTCAACGGTTTCCGCCGTGACGCCCACCCGATGGCCGTCATGTGTGGTGTAGTCGGCGCCCTGTCAGCGTTCTACCACGACTCTCTGGACATCAATAACCCGCAGCACCGCGAGATTTCCGCGATCCGCCTGGTTGCCAAG-A…	cts	KJ878173	NA	NA
412	CSP0002	2009	P. syringae	This study (the isolation was described in Monteil et al. In press)	France (Savines, 05)	Rain	Precipitations		CSP0002	+	-	-	+	-	+	-	-	-	-	-10	-	0.00	0.00	+	8	YES		CSP0002	PG 02c	CACCGGCCGCTTCACATTTGACCCTGGCTTC-ATGTCCACGGCCTC-TTGCGATTCGAAGATCACCTACATCGATGGTGATAATGGCATTCTGTTGCACCGCGGCTACCCGATCGAACAACTGGCCGAGCAGTCCGACTACCTGGAAA-CCTGCTACCTGCTGCTCAACGGCGAACTGCCCACCGCCGAGCAGAAAGCCCAGTTCGTGGCCGTGGTCAAGAACCACACGATGGTTCACGAACAGCTCAAGACCTTTTTCAACGGTTTCCGCCGTGACGCCCACCCGATGGCCGTCATGTGTGGTGTAGTCGGCGCCCTGTCAGCGTTCTACCACGACTCTCTGGACATCAATAACCCGCAGCACCGCGAGATTTCCGCGATCCGCCTGGTTGCCAAG-A…	cts	KJ878174	NA	NA
413	CSP0003	2009	P. syringae	This study (the isolation was described in Monteil et al. In press)	France (Savines, 05)	Rain	Precipitations		CSP0003	+	-	-	+	-	+	-	-	-	+	-4	-	0.00	0.00	-	0	YES		CSP0003	PG 02c	CACCGGCCGCTTCACATTTGACCCTGGCTTC-ATGTCCACGGCCTC-TTGCGATTCGAAGATCACCTACATCGATGGTGACAATGGCATTCTGCTACACCGCGGCTACCCGATCGAACAACTGGCCGAGCAGTCCGACTACCTGGAAA-CCTGCTACCTGCTGCTCAACGGCGAACTGCCCACCGCCGAGCAGAAAGCCCAGTTCGTGGCCGTGGTCAAGAACCACACGATGGTTCACGAACAGCTCAAGACCTTTTTCAACGGTTTCCGCCGTGACGCCCACCCGATGGCCGTCATGTGTGGTGTAGTCGGCGCCCTGTCAGCGTTCTACCACGACTCTCTGGACATCAATAACCCGCAGCACCGCGAGATTTCCGCGGTCCGCCTGGTTGCCAAG-A…	cts	KJ878175	NA	NA
414	CSP0004	2009	P. syringae	This study (the isolation was described in Monteil et al. In press)	France (Savines, 05)	Rain	Precipitations		CSP0004	+	-	-	+	-	+	-	-	-	-	-10	-	0.08	0.08	+	10.5	YES		CSP0004	PG 02c	CACCGGCCGCTTCACATTTGACCCTGGCTTC-ATGTCCACGGCCTC-TTGCGATTCGAAGATCACCTACATCGATGGTGATAATGGCATTCTGTTGCACCGCGGCTACCCGATCGAACAACTGGCCGAGCAGTCCGACTACCTGGAAA-CCTGCTACCTGCTGCTCAACGGCGAACTGCCCACCGCCGAGCAGAAAGCCCAGTTCGTGGCCGTGGTCAAGAACCACACGATGGTTCACGAACAGCTCAAGACCTTTTTCAACGGTTTCCGCCGTGACGCCCACCCGATGGCCGTCATGTGTGGTGTAGTCGGCGCCCTGTCAGCGTTCTACCACGACTCTCTGGACATCAATAACCCGCAGCACCGCGAGATTTCCGCGATCCGCCTGGTTGCCAAG-A…	cts	KJ878176	NA	NA
415	CSP0006	2009	P. syringae	This study (the isolation was described in Monteil et al. In press)	France (Savines, 05)	Rain	Precipitations		CSP0006	+	-	-	+	-	+	-	-	-	+	-4	-	0.00	0.00	+	8.5	YES		CSP0006	PG 02c	CACCGGCCGCTTCACATTTGACCCTGGCTTC-ATGTCCACGGCCTC-TTGCGATTCGAAGATCACCTACATCGATGGTGACAATGGCATTCTGCTGCACCGCGGCTACCCGATCGAACAACTGGCCGAGCAGTCCGACTATCTGGAAA-CCTGCTACCTGCTGCTCAACGGCGAACTGCCCACCGCCGAGCAGAAAGCCCAGTTCGTGGCCGTGGTCAAGAACCACACGATGGTTCACGAACAGCTCAAGACCTTTTTCAACGGTTTCCGCCGTGACGCCCACCCGATGGCCGTCATGTGTGGTGTAGTCGGCGCCCTGTCAGCGTTCTACCACGACTCCCTGGACATCAATAACCCGCAGCACCGCGAGATTTCCGCGGTCCGCCTGGTTGCCAAG-A…	cts	KJ878177	NA	NA
416	CSP0009	2009	P. syringae	This study (the isolation was described in Monteil et al. In press)	France (Savines, 05)	Rain	Precipitations		CSP0009	+	-	-	+	-	+	-	-	-	+	-5	-	0.08	0.08	+	7.5	YES		CSP0009	PG 02c	CACCGGCCGCTTCACATTTGACCCTGGCTTC-ATGTCCACGGCCTC-TTGCGATTCGAAGATCACCTACATCGATGGTGACAATGGCATTCTGCTACACCGCGGCTACCCGATCGAACAACTGGCCGAGCAGTCCGACTACCTGGAAA-CCTGCTACCTGCTGCTCAACGGTGAACTGCCCACCGCCGAGCAGAAAGCCCAGTTCGTGGCCGTGGTCAAGAACCACACGATGGTTCACGAACAGCTCAAGACCTTTTTCAACGGTTTCCGCCGTGACGCCCACCCGATGGCCGTCATGTGTGGTGTAGTCGGCGCCCTGTCAGCGTTCTACCACGACTCTCTGGACATCAATAACCCGCAGCACCGCGAGATTTCCGCGATCCGCCTGGTTGCCAAG-A…	cts	KJ878178	NA	NA
417	CST0002	2009	P. syringae	This study (the isolation was described in Monteil et al. In press)	France (Saint-Saturnin, 84)	Rain	Precipitations		CST0002	+	-	-	+	+	+	-	+	+	-	-10	-	0.00	0.00	-	0	YES		CST0002	PG 01a	CACCGGCCGCTTCACATTTGACCCTGGCTTC-ATGTCCACGGCCTC-TTGCGAGTCGAAGATCACCTACATTGATGGTGACAACGGAATTCTGCTGCACCGCGGCTACCCGATCGAACAACTGGCCGAGCAGTCCGATTACCTCGAGA-CCTGCTACCTGCTGCTCAACGGCGAGCTGCCAACCGCCGAACAGAAAGCCCAGTTCGTGGCCGTGGTCAAGAACCACACGATGGTTCACGAACAACTCAAGACCTTCTTCAACGGCTTTCGCCGTGACGCCCACCCGATGGCCGTCATGTGCGGTGTAGTTGGCGCCCTGTCGGCGTTCTACCACGATTCGCTGGACATCAATAACCCGCAGCACCGCGAAATTTCGGCTGTACGCCTGGTCGCCAAG-A…	cts	KJ878179	NA	NA
418	CST0005	2009	P. syringae	This study (the isolation was described in Monteil et al. In press)	France (Saint-Saturnin, 84)	Rain	Precipitations		CST0005	+	-	-	+	+	+	-	-	+	+	-4	-	0.00	0.00	+	5	YES		CST0005	PG 02b	CACCGGCCGCTTCACATTTGACCCTGGTTTC-ATGTCCACGGCCTC-TTGCGATTCGAAGATCACCTACATTGATGGTGATAATGGCATTCTGCTACACCGCGGCTACCCGATCGAACAACTGGCCGAGCAGTCCGACTATCTCGAAA-CCTGCTACCTGCTGCTCAACGGTGAACTGCCCACCGCCGAGCAGAAAGCCCAGTTCGTGGCCGTGGTCAAGAACCACACGATGGTTCACGAACAGCTCAAGACCTTTTTCAACGGCTTCCGCCGCGACGCCCACCCGATGGCCGTCATGTGTGGCGTAGTCGGCGCCCTGTCAGCGTTCTACCACGACTCACTGGACATCAATAACCCGCAGCACCGCGAGATTTCTGCGGTCCGCCTGGTCGCCAAA-A…	cts	KJ878180	NA	NA
419	CST0006	2009	P. syringae	This study (the isolation was described in Monteil et al. In press)	France (Saint-Saturnin, 84)	Rain	Precipitations		CST0006	+	-	-	+	+	+	-	-	+	+	-5	+	1.71	0.85	+	11	YES		CST0006	PG 02d	CACCGGCCGCTTCACATTTGACCCTGGTTTC-ATGTCCACGGCGTC-TTGCGATTCGAAGATCACCTACATCGATGGTGACAATGGCATTCTGCTACACCGCGGCTACCCGATCGAACAACTGGCCGAGCAGTCCGACTACCTCGAAA-CCTGCTACCTGCTGCTCAACGGCGAACTGCCCACCGCCGAGCAGAAAGCCCAGTTCGTGGCCGTGGTCAAGAACCACACGATGGTTCACGAGCAACTCAAGACCTTTTTCAACGGTTTCCGTCGCGACGCCCACCCGATGGCCGTCATGTGTGGCGTAGTCGGTGCCCTGTCAGCGTTCTACCACGACTCGCTGGACATCAATAACCCGCAGCACCGCGAGATTTCCGCGGTACGCCTGGTCGCCAAG-A…	cts	KJ878181	NA	NA
420	CST0007	2009	P. syringae	This study (the isolation was described in Monteil et al. In press)	France (Saint-Saturnin, 84)	Rain	Precipitations		CST0007	+	-	-	+	+	+	-	-	+	+	-5	+	2.08	0.92	+	20	YES		CST0007	PG 02b	CACCGGCCGCTTCACATTTGACCCTGGTTTC-ATGTCCACGGCCTC-TTGCGATTCGAAGATCACCTACATCGATGGTGATAATGGCATTCTGCTACACCGCGGCTACCCGATCGAACAACTGGCCGAGCAGTCCGACTATCTCGAAA-CCTGCTACCTGCTGCTCAACGGTGAACTGCCCACCGCCGAGCAGAAAGCCCAGTTCGTGGCCGTGGTCAAGAACCACACGATGGTTCACGAACAGCTCAAGACCTTTTTCAACGGTTTCCGCCGCGACGCCCACCCGATGGCCGTCATGTGTTGCGTAGTCGGCGCCCTGTCAGCGTTCTACCACGACTCACTGGACATCAATAACCCGCAGCACCGCGAGATTTCTGCGGTCCGCCTGGTCGCCAAA-A…	cts	KJ878182	NA	NA
421	CST0018	2009	P. syringae	This study (the isolation was described in Monteil et al. In press)	France (Saint-Saturnin, 84)	Rain	Precipitations		CST0018	+	-	-	+	-	+	-	-	-	-	-10	-	0.00	0.00	+	8	YES		CST0018	PG 02c	CACCGGCCGCTTCACATTTGACCCTGGCTTC-ATGTCCACGGCCTC-TTGCGATTCGAAGATCACCTACATCGATGGTGACAATGGCATTCTGCTACACCGCGGCTACCCGATCGAACAACTGGCCGAGCAGTCCGACTACCTGGAAA-CCTGCTACCTGCTGCTCAACGGCGAACTGCCCACCGCCGAGCAGAAAGCCCAGTTCGTGGCCGTGGTCAAGAACCACACGATGGTTCACGAACAGCTCAAGACCTTTTTCAACGGTTTCCGCCGTGACGCCCACCCGATGGCCGTCATGTGTGGTGTAGTCGGCGCCCTGTCAGCGTTCTACCACGACTCTCTGGACATCAATAACCCGCAGCACCGCGAGATTTCCGCGGTCCGCCTGGTTGCCAAG-A…	cts	KJ878183	NA	NA
422	CST0034	2009	P. syringae	This study (the isolation was described in Monteil et al. In press)	France (Saint-Saturnin, 84)	Rain	Precipitations		CST0034	+	-	-	+	+	+	-	+	+	+	-4	+	2.00	0.85	+	13.5	YES		CST0034	PG 02d	CACCGGCCGCTTCACATTTGACCCTGGTTTC-ATGTCCACGGCGTC-TTGCGATTCGAAGATCACCTACATCGATGGTGACAATGGCATTCTGCTACACCGCGGCTACCCGATCGAACAACTGGCCGAGCAGTCCGACTACCTCGAAA-CCTGCTACCTGCTGCTCAACGGCGAACTGCCCACCGCCGAGCAGAAAGCCCAGTTCGTGGCCGTGGTCAAGAACCACACGATGGTTCACGAGCAACTCAAGACCTTTTTCAACGGTTTCCGTCGCGACGCCCACCCGATGGCCGTCATGTGTGGCGTAGTCGGTGCCCTGTCAGCGTTCTACCACGACTCGCTGGACATCAATAACCCGCAGCACCGCGAGATTTCCGCGGTACGCCTGGTCGCCAAG-A…	cts	KJ878184	NA	NA
423	CST0041	2009	P. syringae	This study (the isolation was described in Monteil et al. In press)	France (Saint-Saturnin, 84)	Rain	Precipitations		CST0041	+	-	-	+	-	+	-	-	-	+	-5	-	0.00	0.00	+	6.5	YES		CST0041	PG 02c	CACCGGCCGCTTCACATTTGACCCTGGCTTC-ATGTCCACGGCCTC-TTGCGATTCGAAGATCACCTACATCGATGGTGACAATGGCATTCTGCTGCACCGCGGCTACCCGATCGAACAACTGGCCGAGCAGTCCGACTACCTGGAAA-CCTGCTACCTGCTGCTCAACGGCGAACTGCCCACCGCCGAGCAGAAAGCCCAGTTCGTGGCCGTGGTCAAGAACCACACGATGGTTCACGAACAGCTCAAGACCTTTTTCAACGGTTTCCGCCGTGACGCCCACCCGATGGCCGTCATGTGTGGTGTAGTCGGCGCCCTGTCAGCGTTCTACCACGACTCCCTGGACATCAATAACCCGCAGCACCGCGAGATTTCCGCGGTCCGCCTGGTTGCCAAG-A…	cts	KJ878185	NA	NA
424	CST0069	2010	P. syringae	This study (the isolation was described in Monteil et al. In press)	France (Saint-Saturnin, 84)	Rain	Precipitations		CST0069	+	-	-	+	+	+	-	-	+	+	-4	-	0.08	0.08	-	0	YES		CST0069	PG 02b	CACCGGCCGCTTCACATTTGACCCTGGTTTC-ATGTCCACGGCCTC-TTGCGATTCGAAGATCACCTACATCGATGGTGATAATGGCATTCTGCTACACCGCGGCTACCCGATCGAACAACTGGCCGAGCAGTCCGACTACCTCGAAA-CCTGCTACCTGCTGCTCAACGGTGAACTGCCCACCGCCGAGCAGAAAGCCCAGTTCGTGGCCGTGGTCAAGAACCACACGATGGTTCACGAACAGCTCAAGACCTTTTTCAACGGTTTCCGCCGCGACGCCCACCCGATGGCCGTCATGTGTGGCGTAGTCGGCGCCCTGTCAGCGTTCTACCACGACTCGCTGGACATCAATAACCCGCAGCACCGCGAGATTTCCGCGGTCCGCCTGGTCGCCAAG-A…	cts	KJ878186	NA	NA
425	CST0072	2010	P. syringae	Bartoli et al. 2014 (the isolation was described in Monteil et al. In press)	France (Saint-Saturnin, 84)	Rain	Precipitations		CST0072	+	-	-	+	+	-	+	+	-	-	-10	-	0.18	0.18	-	0	YES		CST0072	PG 07a	CACCGGCCGCTTCACATTCGACCCTGGCTTC-ATGTCGACCGCCTC-TTGCGAGTCGAAGATCACCTACATCGATGGTGACAACGGAATCCTGCTGCACCGCGGCTACCCTATCGAACAACTGGCCCAGCACTCCGACTACCTGGAGA-CCTGCTACCTGCTGCTCAATGGCGAATTGCCGACCGCCGAGCAGAAAGCCCAGTTCGTCGCCGTGGTCAAGAACCACACGATGGTCCACGAACAGCTCAAGACCTTTTTCAACGGCTTCCGTCGCGACGCCCACCCGATGGCCGTCATGTGCGGCGTGGTCGGCGCGCTTTCAGCGTTCTACCACGACTCGCTGGACATCAATAATCCGCAGCACCGCGAGATTTCCGCCGTACGCCTGGTCGCCAAG-A…	cts	KJ878187	NA	NA
426	CST0075	2010	P. syringae	This study (the isolation was described in Monteil et al. In press)	France (Saint-Saturnin, 84)	Rain	Precipitations		CST0075	+	-	-	+	-	+	-	-	+	+	-4	+	2.92	1	+	7	YES		CST0075	PG 02d	CACCGGCCGCTTCACATTTGACCCTGGTTTC-ATGTCCACGGCGTC-TTGCGATTCGAAGATCACCTACATCGATGGTGACAATGGCATTCTGCTGCACCGCGGCTACCCGATCGAACAACTGGCCGAGCAGTCCGACTACCTCGAAA-CCTGCTACCTGCTGCTCAACGGCGAACTGCCCACCGCCGAGCAGAAAGCCCAGTTCGTGGCCGTGGTCAAGAACCACACGATGGTTCACGAGCAACTCAAGACCTTTTTCAACGGTTTCCGTCGCGACGCCCACCCGATGGCCGTCATGTGTGGCGTAGTCGGCGCCCTGTCAGCGTTCTATCACGACTCGCTGGACATCAATAACCCGCAGCACCGCGAGATTTCCGCGGTCCGCCTGGTCGCCAAG-A…	cts	KJ878188	NA	NA
427	CST0077	2010	P. syringae	This study (the isolation was described in Monteil et al. In press)	France (Saint-Saturnin, 84)	Rain	Precipitations		CST0077	+	-	-	+	-	+	-	-	-	-	-10	-	0.00	0.00	+	8	YES		CST0077	PG 02c	CACCGGCCGCTTCACATTTGACCCTGGCTTC-ATGTCCACGGCCTC-TTGCGATTCGAAGATCACCTACATCGATGGTGACAATGGCATTCTGCTGCACCGCGGCTACCCGATCGAACAACTGGCCGAGCAGTCCGACTACCTGGAAA-CCTGCTACCTGCTGCTCAACGGCGAACTGCCCACCGCCGAGCAGAAAGCCCAGTTCGTGGCCGTGGTCAAGAACCACACGATGGTTCACGAACAGCTCAAGACCTTTTTCAACGGTTTCCGCCGTGACGCCCACCCGATGGCCGTCATGTGTGGTGTAGTCGGCGCCCTGTCAGCGTTCTACCACGACTCCCTGGACATCAATAACCCGCAGCACCGCGAGATTTCCGCGGTCCGCCTGGTTGCCAAG-A…	cts	KJ878189	NA	NA
428	CST0079	2010	P. syringae	Bartoli et al. 2014 (the isolation was described in Monteil et al. In press)	France (Saint-Saturnin, 84)	Rain	Precipitations		CST0079	+	-	-	+	-	-	+	+	+	-	-10	-	0.00	0.00	-	0	YES		CST0079	PG 07a	CACCGGCCGCTTCACATTCGACCCTGGCTTC-ATGTCGACCGCCTC-TTGCGAGTCGAAGATCACCTACATCGATGGTGACAACGGAATCCTGCTGCACCGCGGCTACCCTATCGAACAACTGGCCCAGCACTCCGACTACCTGGAGA-CCTGCTACCTGCTGCTCAACGGCGAATTGCCGACCGCCGAGCAGAAAGCCCAGTTCGTCGCCGTGGTCAAGAACCACACGATGGTCCACGAACAGCTCAAGACCTTTTTCAACGGCTTCCGTCGCGACGCCCACCCGATGGCCGTCATGTGCGGCGTGGTCGGCGCGCTTTCAGCGTTCTACCACGACTCGCTGGACATCAATAATCCGCAGCACCGCGAGATTTCCGCCGTACGCCTGGTCGCCAAG-A…	cts	KJ878190	NA	NA
429	CST0086	2010	P. syringae	This study (the isolation was described in Monteil et al. In press)	France (Saint-Saturnin, 84)	Rain	Precipitations		CST0086	+	-	-	+	+	+	-	+	+	+	-4	+	2.25	1	+	11	YES		CST0086	PG 02d	CACCGGCCGCTTCACATTTGACCCTGGTTTC-ATGTCCACGGCGTC-TTGCGATTCGAAGATCACCTACATCGATGGTGACAATGGCATTCTGCTACACCGCGGCTACCCGATCGAACAACTGGCCGAGCAGTCCGACTACCTCGAAA-CCTGCTACCTGCTGCTCAACGGCGAACTGCCCACCGCCGAGCAGAAAGCCCAGTTCGTGGCCGTGGTCAAGAACCACACGATGGTTCACGAGCAACTCAAGACCTTTTTCAACGGTTTCCGTCGCGACGCCCACCCGATGGCCGTCATGTGTGGCGTAGTCGGTGCCCTGTCAGCGTTCTACCACGACTCGCTGGACATCAATAACCCGCAGCACCGCGAGATTTCCGCGGTACGCCTGGTCGCCAAG-A…	cts	KJ878191	NA	NA
430	CST0087	2010	P. syringae	This study (the isolation was described in Monteil et al. In press)	France (Saint-Saturnin, 84)	Rain	Precipitations		CST0087	+	-	-	+	+	+	-	+	+	-	-10	+	1.75	1	+	8	YES		CST0087	PG 02d	CACCGGCCGCTTCACATTTGACCCTGGTTTC-ATGTCCACGGCGTC-TTGCGATTCGAAGATCACCTACATCGATGGTGACAATGGCATTCTGCTGCACCGCGGCTACCCGATCGAACAACTGGCCGAGCAGTCCGACTACCTCGAAA-CCTGCTACCTGCTGCTCAACGGCGAACTGCCCACCGCCGAGCAGAAAGCCCAGTTCGTGGCCGTGGTCAAGAACCACACGATGGTTCACGAGCAACTCAAGACCTTTTTCAACGGTTTCCGTCGCGACGCCCACCCGATGGCCGTCATGTGTGGCGTAGTCGGTGCCCTGTCAGCGTTCTACCACGACTCGCTGGACATCAATAACCCGCAGCACCGCGAGATTTCCGCGGTACGCCTGGTCGCCAAG-A…	cts	KJ878192	NA	NA
431	CST0089	2010	P. syringae	This study (the isolation was described in Monteil et al. In press)	France (Saint-Saturnin, 84)	Rain	Precipitations		CST0089	+	-	-	+	+	+	-	-	+	+	-5	+	1.33	0.67	+	11.5	YES		CST0089	PG 02b	CACCGGCCGCTTCACATTTGACCCTGGTTTC-ATGTCCACGGCCTC-TTGCGATTCGAAGATCACCTACATCGATGGTGATAATGGCATTCTGCTACACCGCGGCTACCCGATCGAACAACTGGCCGAGCAGTCCGACTATCTCGAAA-CCTGCTACCTGCTGCTCAACGGTGAACTGCCCACCGCCGAGCAGAAAGCCCAGTTCGTGGCCGTGGTCAAGAACCACACGATGGTTCACGAACAGCTCAAGACCTTTTTCAACGGTTTCCGCCGCGACGCCCACCCGATGGCCGTCATGTGCGGCGTAGTCGGCGCCCTGTCAGCGTTCTACCACGACTCACTGGACATCAATAACCCGCAGCACCGCGAGATTTCTGCGGTCCGCCTGGTCGCCAAA-A…	cts	KJ878193	NA	NA
432	CST0090	2010	P. syringae	This study (the isolation was described in Monteil et al. In press)	France (Saint-Saturnin, 84)	Rain	Precipitations		CST0090	+	-	-	+	+	+	-	-	+	+	-4	+	2.00	0.91	+	7	YES		CST0090	PG 02d	CACCGGCCGCTTCACATTTGACCCTGGTTTC-ATGTCCACGGCGTC-TTGCGATTCGAAGATCACCTACATTGATGGTGACAATGGCATTCTGCTGCACCGCGGCTACCCGATCGAACAACTGGCAGAGCAGTCCGACTACCTCGAAA-CCTGCTACCTGCTGCTCAACGGCGAACTGCCCACCGCCGAGCAGAAAGCCCAGTTCGTGGCCGTGGTCAAGAACCACACGATGGTTCACGAGCAACTCAAGACCTTTTTCAACGGTTTCCGTCGCGACGCCCACCCGATGGCCGTCATGTGTGGCGTAGTCGGCGCCCTGTCAGCGTTCTATCACGACTCGCTGGACATCAATAACCCGCAGCACCGCGAGATTTCCGCGGTCCGCCTGGTCGCCAAG-A…	cts	KJ878194	NA	NA
433	CST0092	2010	P. syringae	This study (the isolation was described in Monteil et al. In press)	France (Saint-Saturnin, 84)	Rain	Precipitations		CST0092	+	-	-	+	+	+	-	-	+	+	-4	-	0.08	0.08	-	0	YES		CST0092	PG 02b	CACCGGCCGCTTCACATTTGACCCTGGTTTC-ATGTCCACGGCCTC-TTGCGATTCGAAGATCACCTACATCGATGGTGATAATGGCATTCTGCTACACCGCGGCTACCCGATCGAACAACTGGCCGAGCAGTCCGACTACCTCGAAA-CCTGCTACCTGCTGCTCAACGGTGAACTGCCCACCGCCGAGCAGAAAGCCCAGTTCGTGGCCGTGGTCAAGAACCACACGATGGTTCACGAACAGCTCAAGACCTTTTTCAACGGTTTCCGCCGCGACGCCCACCCGATGGCCGTCATGTGTGGCGTAGTCGGCGCCCTGTCAGCGTTCTACCACGACTCGCTGGACATCAATAACCCGCAGCACCGCGAGATTTCCGCGGTACGCCTGGTCGCCAAG-A…	cts	KJ878195	NA	NA
434	CST0094	2010	P. syringae	This study (the isolation was described in Monteil et al. In press)	France (Saint-Saturnin, 84)	Rain	Precipitations		CST0094	+	-	-	+	-	+	-	+	+	-	-10	-	0.00	0.00	-	0	YES		CST0094	PG 01a	CACCGGCCGCTTCACATTTGACCCTGGCTTC-ATGTCCACGGCCTC-TTGCGAGTCGAAGATCACCTACATTGATGGTGACAACGGAATTCTGCTGCACCGCGGCTACCCGATCGAACAACTGGCCGAGCAGTCCGATTACCTCGAGA-CCTGCTACCTGTTGCTCAACGGCGAGCTGCCAACCGCCGAACAGAAAGCCCAGTTCGTGGCCGTGGTCAAGAACCACACGATGGTTCACGAACAACTCAAGACCTTCTTCAACGGCTTTCGCCGTGACGCCCACCCGATGGCCGTCATGTGCGGTGTAGTCGGCGCCCTGTCGGCGTTCTACCACGATTCGCTGGACATCAATAACCCGCAGCACCGCGAAATTTCGGCTGTACGCCTGGTCGCCAAG-A…	cts	KJ878196	NA	NA
435	CST0099	2010	P. syringae	Bartoli et al. 2014 (the isolation was described in Monteil et al. In press)	France (Saint-Saturnin, 84)	Rain	Precipitations		CST0099	+	-	-	+	+	-	-	+	v	-	-10	-	0.30	0.30	+	7	YES		CST0099	PG 08	CACCGGCCGCTTCACATTCGACCCGGGCTTC-ATGTCGACCGCCTC-TTGCGAGTCGAAAATCACCTACATCGATGGTGACAACGGAATCCTGCTTCACCGCGGCTACCCTATCGAACAACTGGCCCAGCATTCCGACTACCTGGAAA-CCTGCTACCTGCTGCTCAACGGCGAATTGCCCACCGCCGAGCAGAAAGCCCAATTCGTTGCCGTGGTGAAAAACCACACGATGGTCCACGAACAGCTCAAGACCTTTTTCAACGGCTTTCGCCGTGACGCCCACCCGATGGCCGTCATGTGCGGCGTAGTCGGCGCATTGTCGGCGTTCTACCACGACTCGCTGGACATCAATAACCCGCAGCACCGCGAAATTTCCGCCGTACGTCTGGTCGCCAAG-A…	MLST	KJ878197	http://genome.ppws.vt.edu/cgi-bin/MLST/home.pl	NA
436	CSZ0001	2009	P. syringae	This study (the isolation was described in Monteil et al. 2012)	France (Sauze, 06)	Snow	Precipitations		CSZ0001	+	-	-	+	+	+	-	-	+	+	-4	+	1.42	0.58	+	4	YES		CSZ0001	PG 02d	CACCGGCCGCTTCACATTTGACCCTGGTTTC-ATGTCCACGGCGTC-TTGCGATTCGAAGATCACCTACATCGATGGTGACAATGGCATTCTGCTGCACCGCGGCTACCCGATCGAACAACTGGCCGAGCAGTCCGACTACCTCGAAA-CCTGCTACCTGCTGCTCAACGGCGAACTGCCCACCGCCGAGCAGAAAGCCCAGTTCGTGGCCGTGGTCAAGAACCACACGATGGTTCACGAGCAACTCAAGACCTTTTTCAACGGTTTCCGTCGCGACGCCCACCCGATGGCCGTCATGTGTGGCGTAGTCGGTGCCCTGTCAGCGTTCTACCACGACTCGCTGGACATCAATAACCCGCAGCACCGCGAGATTTCCGCGGTACGCCTGGTCGCCAAG-A…	cts	KJ878198	NA	NA
437	CSZ0002	2009	P. syringae	This study (the isolation was described in Monteil et al. 2012)	France (Sauze, 06)	Snow	Precipitations		CSZ0002	+	-	-	+	+	+	-	-	+	+	-4	+	1.25	0.75	+	6.5	YES		CSZ0002	PG 02b	CACCGGCCGCTTCACATTTGACCCTGGTTTC-ATGTCCACGGCCTC-TTGCGATTCGAAGATCACCTACATCGATGGTGATAATGGCATTCTGCTACACCGCGGCTACCCGATCGAACAACTGGCCGAGCAGTCCGACTACCTCGAAA-CCTGCTACCTGCTGCTCAACGGTGAACTACCCACCGCCGAGCAGAAAGCCCAGTTCGTGGCCGTGGTCAAGAACCACACGATGGTTCACGAACAGCTCAAGACCTTTTTCAACGGTTTCCGCCGCGACGCCCACCCGATGGCCGTCATGTGTGGCGTAGTCGGCGCCCTGTCAGCGTTCTACCACGACTCGCTGGACATCAATAACCCGCAGCACCGCGAGATTTCCGCGGTACGCCTGATCGCCAAG-A…	MLST	KJ878199	http://genome.ppws.vt.edu/cgi-bin/MLST/home.pl	NA
438	CSZ0081	2009	P. syringae	This study (the isolation was described in Monteil et al. 2012)	France (Sauze, 06)	Snow	Precipitations		CSZ0081	+	-	-	+	-	+	-	-	+	+	-4	+	2.08	0.92	+	8	YES		CSZ0081	PG 02d	CACCGGCCGCTTCACATTTGACCCTGGTTTC-ATGTCCACGGCGTC-TTGCGATTCGAAGATCACCTACATCGATGGTGACAATGGCATTCTGCTGCACCGCGGCTACCCGATCGAACAACTGGCCGAGCAGTCCGACTACCTCGAAA-CCTGCTACCTGCTGCTCAACGGCGAACTGCCCACCGCCGAGCAGAAAGCCCAGTTCGTGGCCGTGGTCAAGAACCACACGATGGTTCACGAGCAACTCAAGACCTTTTTCAACGGTTTCCGTCGCGACGCCCACCCGATGGCCGTCATGTGTGGCGTAGTCGGTGCCCTGTCAGCGTTCTACCACGACTCGCTGGACATCAATAACCCGCAGCACCGCGAGATTTCCGCGGTACGCCTGGTCGCCAAG-A…	cts	KJ878200	NA	NA
439	CSZ0133	2009	P. syringae	This study (the isolation was described in Monteil et al. 2012)	France (Sauze, 06)	Alpine meadow	Snowpack		CSZ0133	+	-	-	+	-	+	-	-	+	+	-5	+	1.58	0.67	+	11	YES		CSZ0133	PG 02b	CACCGGCCGCTTCACATTTGACCCTGGTTTC-ATGTCCACGGCCTC-TTGCGATTCGAAGATCACCTACATCGATGGTGATAATGGCATTCTGCTACACCGCGGCTACCCGATCGAACAACTGGCCGAGCAGTCCGACTATCTCGAAA-CCTGCTACCTGCTGCTCAACGGTGAACTGCCCACCGCCGAGCAGAAAGCCCAGTTCGTGGCCGTGGTCAAGAACCACACGATGGTTCACGAACAGCTCAAGACCTTTTTCAACGGTTTCCGCCGCGACGCCCACCCGATGGCCGTCATGTGTGGCGTAGTCGGCGCCCTGTCAGCGTTCTACCACGACTCACTGGACATCAATAACCCGCAGCACCGCGAGATTTCTGCGGTCCGCCTGGTCGCCAAA-A…	cts	KJ878201	NA	NA
440	CSZ0137	2009	P. syringae	This study (the isolation was described in Monteil et al. 2012)	France (Sauze, 06)	Alpine meadow	Snowpack		CSZ0137	+	-	-	+	-	-	-	+	-	-	-10	-	0.00	0.00	-	0	YES		CSZ0137	PG 13a	CACCGGCCGCTTCACATTCGACCCAGGCTTC-ATGTCGACCGCCTC-TTGCGAGTCGAAGATCACCTACATTGATGGTGACAACGGGATCCTGCTGCACCGCGGCTATCCGATCGAACAACTGGCCGAGCAATCGGACTACCTGGAAA-CGTGCTATCTGCTACTGAACGGCGAGCTGCCAACCGCCGAGCAGAAAGCCCAGTTCGTTGTTGTCGTGAAAAACCACACCATGGTTCACGAACAGCTCAAGACCTTTTTCAACGGCTTCCGCCGCGACGCTCACCCGATGGCGGTGATGTGTGGTGTGGTAGGTGCCCTCTCGGCGTTCTATCACGACTCTCTGGACATCAATAATCCACAGCACCGTGAAATCTCGGCCATCCGTCTGGTCGCCAAG-A…	cts	KJ878202	NA	NA
441	CSZ0140	2009	P. syringae	This study (the isolation was described in Monteil et al. 2012)	France (Sauze, 06)	Alpine meadow	Snowpack		CSZ0140	+	-	-	+	+	+	-	-	+	+	-4	-	0.00	0.00	+	4	YES		CSZ0140	PG 02b	CACCGGCCGCTTCACATTTGACCCTGGTTTC-ATGTCCACGGCCTC-TTGCGATTCGAAGATCACCTACATTGATGGTGATAATGGCATTCTGCTACACCGCGGCTACCCGATCGAACAACTGGCCGAGCAGTCCGACTATCTCGAAA-CCTGCTACCTGCTGCTCAACGGTGAACTGCCCACCGCCGAGCAGAAAGCCCAGTTCGTGGCCGTGGTCAAGAACCACACGATGGTTCACGAACAGCTCAAGACCTTTTTCAACGGTTTCCGCCGCGACGCCCACCCGATGGCCGTCATGTGTGGCGTAGTCGGCGCCCTGTCAGCGTTCTACCACGACTCACTGGACATCAATAACCCGCAGCACCGCGAGATTTCTGCGGTCCGCCTGGTCGCCAAA-A…	cts	KJ878203	NA	NA
442	CSZ0143	2009	P. syringae	This study (the isolation was described in Monteil et al. 2012)	France (Sauze, 06)	Alpine meadow	Snowpack		CSZ0143	+	-	-	+	-	-	-	+	-	-	-10	-	0.08	0.08	-	0	YES		CSZ0143	PG 13a	CACCGGCCGCTTCACATTCGACCCAGGCTTC-ATGTCGACCGCCTC-TTGCGAGTCGAAGATCACCTACATTGATGGTGACAACGGGATCCTGCTGCACCGCGGCTATCCGATCGAACAACTGGCCGAGCAATCGGACTACCTGGAAA-CGTGCTATCTGCTACTGAACGGCGAGCTGCCAACCGCCGAGCAGAAAGCCCAGTTCGTTGTTGTCGTGAAAAACCACACCATGGTTCACGAACAGCTCAAGACCTTTTTCAACGGCTTCCGCCGCGACGCTCACCCGATGGCGGTGATGTGTGGTGTGGTGGGTGCCCTCTCGGCGTTCTATCACGACTCTCTGGACATCAATAATCCACAGCACCGTGAAATCTCGGCCATCCGTCTGGTCGCCAAG-A…	cts	KJ878204	NA	NA
443	CSZ0172	2009	P. syringae	This study (the isolation was described in Monteil 2011)	France (Sauze, 06)	Stream water	Fresh water & epilithic biofilm		CSZ0172	+	-	-	+	-	-	-	-	+	+	-4	-	0.00	0.00	-	0	YES		CSZ0172	PG 10a	CACCGGCCGCTTCACATTTGACCCTGGCTTC-ATGTCCACGGCATC-TTGCGAGTCGAAGATCACCTACATCGATGGTGATAACGGAATCCTGCTTCACCGCGGCTACCCGATTGAGCAACTGGCCGAGCAGTCCGACTATCTGGAAA-CCTGCTACCTGCTGCTCAATGGCGAACTGCCAACTGCCGAGCAGAAAGCCCAGTTCGTTGCCGTGGTCAAGAACCACACGATGGTTCACGAACAGCTCAAGACCTTTTTCAACGGCTTCCGCCGTGATGCCCACCCGATGGCCGTCATGTGCGGCGTGGTCGGGGCCCTGTCGGCGTTCTATCACGACTCGCTGGACATCAATAACCCGCAGCACCGCGAGATTTCTGCCGTGCGCCTGGTCGCCAAG-A…	cts	KJ878205	NA	NA
444	CSZ0174	2009	P. syringae	This study (the isolation was described in Monteil 2011)	France (Sauze, 06)	Stream water	Fresh water & epilithic biofilm		CSZ0174	+	-	-	+	-	+	-	+	+	-	-10	-	0.00	0.00	-	0	YES		CSZ0174	PG 01b	CACCGGCCGCTTCACATTTGACCCTGGTTTC-ATGTCCACGGCCTC-TTGCGAGTCGAAGATCACCTACATCGATGGTGACAACGGAATTCTGCTGCACCGCGGCTACCCGATCGAACAACTGGCCGAGCAGTCCGATTACCTCGAGA-CCTGCTACCTGTTGCTCAACGGCGAGCTGCCAACCGCCGAACAGAAAGCCCAGTTCGTGGCCGTGGTCAAGAACCACACAATGGTTCACGAACAACTCAAGACCTTCTTCAACGGCTTTCGCCGTGACGCCCACCCGATGGCCGTCATGTGCGGTGTAGTCGGCGCCCTGTCGGCGTTCTACCACGATTCGCTCGACATCAATAACCCGCAGCACCGCGAAATTTCGGCTGTACGCCTGGTCGCCAAG-A…	cts	KJ878206	NA	NA
445	CSZ0177	2009	P. syringae	This study (the isolation was described in Monteil 2011)	France (Sauze, 06)	Stream water	Fresh water & epilithic biofilm		CSZ0177	+	-	-	+	+	+	-	-	+	+	-5	-	0.00	0.00	+	8	YES		CSZ0177	PG 02b	CACCGGCCGCTTCACATTTGACCCTGGTTTC-ATGTCCACGGCCTC-TTGCGATTCGAAGATCACCTACATCGATGGTGATAATGGCATTCTGCTACACCGCGGCTACCCGATCGAACAACTGGCCGAGCAGTCCGACTACCTCGAAA-CCTGCTACCTGCTGCTCAACGGTGAACTGCCCACCGCCGAGCAGAAAGCCCAGTTCGTGGCCGTGGTCAAGAACCACACGATGGTTCACGAACAGCTCAAGACCTTTTTCAACGGTTTCCGCCGCGACGCCCACCCGATGGCCGTCATGTGTGGCGTAGTCGGCGCCCTGTCAGCGTTCTACCACGACTCGCTGGACATCAATAACCCGCAGCACCGCGAGATTTCCGCGGTACGCCTGGTCGCCAAG-A…	cts	KJ878207	NA	NA
446	CSZ0179	2009	P. syringae	This study (the isolation was described in Monteil 2011)	France (Sauze, 06)	Stream water	Fresh water & epilithic biofilm		CSZ0179	+	-	-	+	-	-	-	-	+	+	-5	-	0.00	0.00	-	0	YES		CSZ0179	PG 10a	CACCGGCCGCTTCACATTTGACCCTGGCTTC-ATGTCCACGGCATC-TTGCGAGTCGAAGATCACCTACATCGATGGTGATAACGGAATCCTGCTTCACCGCGGCTACCCGATCGAGCAACTGGCCGAGCAGTCCGATTATCTGGAAA-CCTGCTACCTGCTGCTCAATGGCGAACTGCCAACTGCCGAGCAGAAAGCCCAGTTCGTTGCCGTGGTCAAGAACCACACGATGGTTCACGAACAGCTCAAGACCTTTTTCAACGGCTTCCGCCGTGATGCCCACCCGATGGCCGTCATGTGCGGCGTGGTCGGTGCCCTGTCGGCGTTCTATCACGACTCGCTGGACATCAATAACCCGCAGCACCGCGAGATTTCTGCCGTGCGTCTGGTCGCCAAG-A…	cts	KJ878208	NA	NA
447	CSZ0181	2009	P. syringae	This study (the isolation was described in Monteil 2011)	France (Sauze, 06)	Stream water	Fresh water & epilithic biofilm		CSZ0181	+	-	-	+	-	+	-	+	+	+	-4	-	0.00	0.00	-	0	YES		CSZ0181	PG 10a	CACCGGCCGCTTCACATTTGACCCTGGCTTC-ATGTCCACGGCATC-TTGCGAGTCGAAGATCACCTACATCGATGGTGATAACGGAATCCTGCTTCACCGCGGCTACCCGATCGAGCAACTGGCCGAGCAGTCCGACTATCTGGAAA-CCTGCTACCTGCTGCTCAATGGCGAACTGCCAACTGCCGAGCAGAAAGCCCAGTTCGTTGCCGTGGTCAAGAACCACACGATGGTTCACGAACAGCTCAAGACCTTTTTCAACGGCTTCCGCCGTGACGCCCACCCGATGGCCGTCATGTGCGGCGTGGTCGGGGCCCTGTCGGCGTTCTATCACGACTCGCTGGACATCAATAACCCGCAGCACCGCGAGATTTCTGCCGTGCGCCTGGTCGCCAAG-A…	cts	KJ878209	NA	NA
448	CSZ0185	2009	P. syringae	This study (the isolation was described in Monteil 2011)	France (Sauze, 06)	Stream water	Fresh water & epilithic biofilm		CSZ0185	+	-	-	+	+	+	-	-	+	+	-5	+	1.42	0.83	+	6	YES		CSZ0185	PG 02b	CACCGGCCGCTTCACATTTGACCCTGGTTTC-ATGTCCACGGCCTC-TTGCGATTCGAAGATCACCTACATCGATGGTGATAATGGCATTCTGCTACACCGCGGCTACCCGATCGAACAACTGGCCGAGCAGTCCGACTATCTCGAAA-CCTGCTACCTGCTGCTCAACGGTGAACTGCCCACCGCCGAGCAGAAAGCCCAGTTCGTGGCCGTGGTCAAGAACCACACGATGGTTCACGAACAGCTCAAGACCTTTTTCAACGGTTTCCGCCGCGACGCCCACCCGATGGCCGTCATGTGTGGCGTAGTCGGCGCCCTGTCAGCGTTCTACCACGACTCACTGGACATCAATAACCCGCAGCACCGCGAGATTTCTGCGGTCCGCCTGGTCGCCAAA-A…	cts	KJ878210	NA	NA
449	CSZ0188	2009	P. syringae	This study (the isolation was described in Monteil 2011)	France (Sauze, 06)	Stream water	Fresh water & epilithic biofilm		CSZ0188	+	-	-	+	+	-	-	-	+	+	-6	+	1.00	0.55	+	13	YES		CSZ0188	PG 02b	CACCGGCCGCTTCACATTTGACCCTGGTTTC-ATGTCCACGGCCTC-TTGCGATTCGAAGATCACCTACATCGATGGTGATAATGGCATTCTGCTACACCGCGGCTACCCGATCGAACAACTGGCCGAGCAGTCCGACTATCTCGAAA-CCTGCTACCTGCTGCTCAACGGTGAACTGCCCACCGCCGAGCAGAAAGCCCAGTTCGTGGCCGTGGTCAAGAACCACACGATGGTTCACGAACAGCTCAAGACCTTTTTCAACGGTTTCCGCCGCGACGCCCACCCGATGGCCGTCATGTGTGGCGTAGTCGGCGCCCTGTCAGCGTTCTACCACGACTCACTGGACATCAATAACCCGCAGCACCGCGAGATTTCTGCGGTCCGCCTGGTCGCCAAA-A…	cts	KJ878211	NA	NA
450	CSZ0215	2009	P. syringae	This study (the isolation was described in Monteil 2011)	France (Sauze, 06)	Stream water	Fresh water & epilithic biofilm		CSZ0215	+	-	-	+	+	+	-	-	+	+	-6	-	0.00	0.00	+	9	YES		CSZ0215	PG 02b	CACCGGCCGCTTCACATTTGACCCTGGTTTC-ATGTCCACGGCCTC-TTGCGATTCGAAGATCACCTACATCGATGGTGATAATGGCATTCTGCTACACCGCGGCTACCCGATCGAACAACTGGCCGAGCAGTCCGACTATCTCGAAA-CCTGCTACCTGCTGCTCAACGGTGAACTGCCCACCGCCGAGCAGAAAGCCCAGTTCGTGGCCGTGGTCAAGAACCACACGATGGTTCACGAACAGCTCAAGACCTTTTTCAACGGTTTCCGCCGCGACGCCCACCCGATGGCCGTCATGTGTGGCGTAGTCGGCGCCCTGTCAGCGTTCTACCACGACTCACTGGACATCAATAACCCGCAGCACCGCGAGATTTCTGCGGTCCGCCTGGTCGCCAAA-A…	cts	KJ878212	NA	NA
451	CSZ0216	2009	P. syringae	This study (the isolation was described in Monteil 2011)	France (Sauze, 06)	Stream water	Fresh water & epilithic biofilm		CSZ0216	+	-	-	+	-	+	-	-	-	+	-5	-	0.00	0.00	+	8	YES		CSZ0216	PG 02c	CACCGGCCGCTTCACATTTGACCCTGGCTTC-ATGTCCACGGCCTC-TTGCGATTCGAAGATCACCTACATCGATGGTGACAATGGCATTCTGCTACACCGCGGCTACCCGATCGAACAACTGGCCGAGCAGTCCGACTACCTGGAAA-CCTGCTACCTGCTGCTCAACGGTGAACTGCCCACCGCCGAGCAGAAAGCCCAGTTCGTTGCCGTGGTCAAGAACCACACGATGGTTCACGAACAGCTCAAGACCTTTTTCAACGGTTTCCGCCGTGACGCCCACCCGATGGCCGTCATGTGTGGTGTAGTCGGCGCCCTGTCAGCGTTCTACCACGACTCTCTGGACATCAATAACCCGCAGCACCGCGAGATTTCCGCGATCCGCCTGGTTGCCAAG-A…	cts	KJ878213	NA	NA
452	CSZ0221	2009	P. syringae	This study (the isolation was described in Monteil 2011)	France (Sauze, 06)	Stream water	Fresh water & epilithic biofilm		CSZ0221	+	-	-	+	-	-	-	-	+	+	-6	-	0.00	0.00	-	0	YES		CSZ0221	PG 10a	CACCGGCCGCTTCACATTTGACCCTGGCTTC-ATGTCCACGGCATC-TTGCGAGTCGAAGATCACCTACATCGATGGTGATAACGGAATCCTGCTTCACCGCGGCTACCCGATCGAGCAACTGGCCGAGCAGTCCGACTATCTGGAAA-CCTGCTACCTGCTGCTCAATGGCGAACTGCCAACTGCCGAGCAGAAAGCCCAGTTCGTTGCCGTGGTCAAGAACCACACGATGGTTCACGAACAGCTCAAGACCTTTTTCAACGGCTTCCGCCGTGATGCCCACCCGATGGCCGTCATGTGCGGCGTGGTCGGGGCCCTGTCGGCGTTCTATCACGACTCGCTGGACATCAATAACCCGCAGCACCGCGAGATTTCTGCCGTGCGCCTGGTCGCCAAG-A…	cts	KJ878214	NA	NA
453	CSZ0223	2009	P. syringae	Monteil et al. 2013b	France (Sauze, 06)	Stream water	Fresh water & epilithic biofilm		CSZ0223	+	-	-	+	-	+	-	+	+	+	-4	-	0.25	0.25	-	0	YES		CSZ0223	PG 01a	CACCGGCCGCTTCACATTTGACCCTGGCTTC-ATGTCCACGGCCTC-TTGCGAGTCGAAGATCACCTACATTGATGGTGACAACGGAATTCTGCTGCACCGCGGCTACCCGATCGAACAACTGGCCGAGCAGTCCGATTACCTCGAGA-CCTGCTACCTGCTGCTCAACGGCGAGCTGCCAACCGCCGAACAGAAAGCCCAGTTCGTGGCCGTGGTCAAGAACCACACGATGGTTCACGAACAACTCAAGACCTTCTTCAACGGCTTTCGCCGTGACGCCCACCCGATGGCCGTCATGTGCGGTGTAGTCGGCGCCCTGTCGGCGTTCTACCACGATTCGCTGGACATCAATAACCCGCAGCACCGCGAAATTTCGGCTGTACGCCTGGTCGCCAAG-A…	cts	KJ878215	NA	NA
454	CSZ0240	2009	P. syringae	This study (the isolation was described in Monteil 2011)	France (Sauze, 06)	Stream water	Fresh water & epilithic biofilm		CSZ0240	+	-	-	+	-	-	-	+	-	-	-10	-	0.00	0.00	-	0	YES		CSZ0240	PG 13a	CACCGGCCGCTTCACATTCGACCCAGGCTTC-ATGTCGACCGCCTC-TTGCGAGTCGAAGATCACCTACATTGATGGTGACAACGGGATCCTGCTGCACCGCGGCTATCCGATCGAACAACTGGCCGAGCAATCGGACTACCTGGAAA-CGTGCTATCTGCTACTGAACGGCGAGCTGCCAACCGCCGAGCAGAAAGCCCAGTTCGTTGTTGTCGTGAAAAACCACACCATGGTTCACGAACAGCTCAAGACCTTTTTCAACGGCTTCCGCCGCGACGCTCACCCGATGGCGGTGATGTGTGGTGTGGTAGGTGCCCTCTCGGCGTTCTATCACGACTCTCTGGACATCAATAATCCACAGCACCGTGAAATCTCGGCCATCCGTCTGGTCGCCAAG-A…	cts	KJ878216	NA	NA
455	CSZ0250	2009	P. syringae	This study (the isolation was described in Monteil 2011)	France (Sauze, 06)	Stream water	Fresh water & epilithic biofilm		CSZ0250	+	-	-	+	+	-	-	-	+	+	-6	+	1.42	0.75	+	7	YES		CSZ0250	PG 02b	CACCGGCCGCTTCACATTTGACCCTGGTTTC-ATGTCCACGGCCTC-TTGCGATTCGAAGATCACCTACATCGATGGTGATAATGGCATTCTGCTACACCGCGGCTACCCGATCGAACAACTGGCCGAGCAGTCCGACTATCTCGAAA-CCTGCTACCTGCTGCTCAACGGTGAACTGCCCACCGCCGAGCAGAAAGCCCAGTTCGTGGCCGTGGTCAAGAACCACACGATGGTTCACGAACAGCTCAAGACCTTTTTCAACGGTTTCCGCCGCGACGCCCACCCGATGGCCGTCATGTGTGGCGTAGTCGGCGCCCTGTCAGCGTTCTACCACGACTCACTGGACATCAATAACCCGCAGCACCGCGAGATTTCTGCGGTCCGCCTGGTCGCCAAA-A…	cts	KJ878217	NA	NA
456	CSZ0253	2009	P. syringae	This study (the isolation was described in Monteil 2011)	France (Sauze, 06)	Stream water	Fresh water & epilithic biofilm		CSZ0253	+	-	-	+	-	+	-	-	+	+	-4	-	0.00	0.00	+	9	YES		CSZ0253	PG 10b	CACCGGCCGCTTCACATTTGACCCTGGCTTC-ATGTCCACGGCATC-TTGCGAGTCGAAGATCACCTACATCGATGGTGATAACGGAATTCTGCTTCACCGCGGCTACCCGATCGAACAACTGGCCGAGCAGTCCGATTATCTGGAAA-CCTGCTACCTGCTGCTCAATGGCGAATTGCCAACCGCCGAGCAGAAAGCCCAGTTCGTTGCCGTGGTCAAAAACCACACGATGGTTCACGAACAGCTCAAGACCTTTTTCAACGGTTTCCGCCGTGATGCCCACCCGATGGCCGTCATGTGCGGCGTAGTCGGCGCCCTGTCGGCGTTCTATCACGACTCGCTGGACATCAACAACCCGCAGCACCGCGAGATTTCTGCCGTGCGCCTGGTCGCCAAG-A…	cts	KJ878218	NA	NA
457	CSZ0255	2009	P. syringae	This study (the isolation was described in Monteil 2011)	France (Sauze, 06)	Stream water	Fresh water & epilithic biofilm		CSZ0255	+	-	-	+	-	+	-	-	+	+	-6	-	0.00	0.00	+	3	YES		CSZ0255	PG 02b	CACCGGCCGCTTCACATTTGACCCTGGTTTC-ATGTCCACGGCCTC-TTGCGATTCGAAGATCACCTACATCGATGGTGATAATGGCATTCTGCTACATCGCGGCTACCCGATCGAACAACTGGCCGAGCAGTCCGACTACCTCGAAA-CCTGCTACCTGCTGCTCAACGGTGAACTGCCCACCGCCGAGCAGAAAGCCCAGTTCGTGGCCGTGGTCAAGAATCACACGATGGTTCACGAACAGCTCAAGACCTTTTTCAACGGTTTCCGCCGCGACGCCCACCCGATGGCCGTCATGTGTGGCGTAGTCGGCGCCCTGTCAGCGTTCTACCACGACTCGCTGGACATCAATAACCCGCAGCACCGCGAGATTTCCGCGGTCCGCCTGGTCGCCAAG-A…	cts	KJ878219	NA	NA
458	CSZ0256	2009	P. syringae	This study (the isolation was described in Monteil 2011)	France (Sauze, 06)	Stream water	Fresh water & epilithic biofilm		CSZ0256	+	-	-	+	-	-	-	+	-	-	-10	-	0.00	0.00	-	0	YES		CSZ0256	PG 13a	CACCGGCCGCTTCACATTCGACCCAGGCTTC-ATGTCGACCGCCTC-TTGCGAGTCGAAGATCACCTACATTGATGGTGACAACGGGATCCTGCTGCACCGCGGCTATCCGATCGAACAACTGGCCGAGCAATCGGACTACCTGGAAA-CGTGCTATCTGCTACTGAACGGCGAGCTGCCAACCGCCGAGCAGAAAGCCCAGTTCGTTGTTGTCGTGAAAAACCACACCATGGTTCACGAACAGCTCAAGACCTTTTTCAACGGCTTCCGCCGCGACGCTCACCCGATGGCGGTGATGTGTGGTGTGGTAGGTGCCCTCTCGGCGTTCTATCACGACTCTCTGGACATCAATAATCCACAGCACCGTGAAATCTCGGCCATCCGTCTGGTCGCCAAG-A…	cts	KJ878220	NA	NA
459	CSZ0259	2009	P. syringae	This study (the isolation was described in Monteil 2011)	France (Sauze, 06)	Stream water	Fresh water & epilithic biofilm		CSZ0259	+	-	-	+	-	+	-	+	+	+	-7	-	0.00	0.00	-	0	YES		CSZ0259	PG 01a	CACCGGCCGCTTCACATTTGACCCTGGCTTC-ATGTCCACGGCCTC-TTGCGAGTCGAAGATCACCTACATTGATGGTGACAACGGAATTCTGCTGCACCGCGGCTACCCGATCGAACAACTGGCCGAGCAGTCCGATTACCTCGAGA-CCTGCTACCTGCTGCTCAACGGCGAGCTGCCAACCGCCGAACAGAAAGCCCAGTTCGTGGCCGTGGTCAAGAACCACACGATGGTTCACGAACAACTCAAGACCTTCTTCAACGGCTTTCGCCGTGACGCCCACCCGATGGCCGTCATGTGCGGTGTAGTTGGCGCCCTGTCGGCGTTCTACCACGATTCGCTGGACATCAATAACCCGCAGCACCGCGAAATTTCGGCTGTACGCCTGGTCGCCAAG-A…	cts	KJ878221	NA	NA
460	CSZ0260	2009	P. syringae	This study (the isolation was described in Monteil 2011)	France (Sauze, 06)	Stream water	Fresh water & epilithic biofilm		CSZ0260	+	-	-	+	-	+	-	+	+	+	-4	-	0.00	0.00	-	0	YES		CSZ0260	PG 10a	CACCGGCCGCTTCACATTTGACCCTGGCTTC-ATGTCCACGGCATC-TTGCGAGTCGAAGATCACCTACATCGATGGTGATAACGGAATCCTGCTTCACCGCGGCTACCCGATCGAGCAACTGGCCGAGCAGTCCGATTATCTGGAAA-CCTGCTACCTGCTGCTCAATGGCGAACTGCCAACTGCCGAGCAGAAAGCCCAGTTCGTTGCCGTGGTCAAGAACCACACGATGGTTCACGAACAGCTCAAGACCTTTTTCAACGGCTTCCGCCGTGATGCCCACCCGATGGCCGTCATGTGCGGCGTGGTCGGTGCCCTGTCGGCGTTCTATCACGACTCGCTGGACATCAATAACCCGCAGCACCGCGAGATTTCTGCCGTGCGTCTGGTCGCCAAG-A…	MLST	KJ878222	http://genome.ppws.vt.edu/cgi-bin/MLST/home.pl	NA
461	CSZ0279	2009	P. syringae	This study (the isolation was described in Monteil et al. 2012)	France (Sauze, 06)	Alpine meadow	Snowpack		CSZ0279	+	-	-	+	+	+	-	+	+	-	-10	-	0.08	0.08	-	0	YES		CSZ0279	PG 01a	CACCGGCCGCTTCACATTTGACCCTGGCTTC-ATGTCCACGGCCTC-TTGCGAGTCGAAGATCACCTACATTGATGGTGACAACGGAATTCTGCTGCACCGCGGCTACCCGATCGAACAACTGGCCGAGCAGTCCGATTACCTCGAGA-CCTGCTACCTGCTGCTCAACGGCGAGCTGCCAACCGCCGAACAGAAAGCCCAGTTCGTGGCCGTGGTCAAGAACCACACGATGGTTCACGAACAACTCAAGACCTTCTTCAACGGCTTTCGCCGTGACGCCCACCCGATGGCCGTCATGTGCGGTGTAGTCGGCGCCCTGTCGGCGTTCTACCACGATTCGCTGGACATCAATAACCCGCAGCACCGCGAAATTTCGGCTGTACGCCTGGTCGCCAAG-A…	cts	KJ878223	NA	NA
462	CSZ0283	2009	P. syringae	This study (the isolation was described in Monteil et al. 2012)	France (Sauze, 06)	Alpine meadow	Snowpack		CSZ0283	+	-	-	+	-	+	+	+	+	-	-10	-	0.64	0.36	-	0	YES		CSZ0283	PG 07a	CACCGGCCGCTTCACATTCGACCCTGGCTTC-ATGTCGACCGCCTC-TTGCGAGTCGAAGATCACCTACATCGATGGTGACAACGGAATCCTGCTGCACCGCGGCTACCCTATCGAACAACTGGCCCAGCACTCCGACTACCTGGAGA-CCTGCTACCTGCTGCTCAATGGCGAATTGCCGACCGCCGAGCAGAAAGCCCAGTTCGTCGCCGTGGTCAAGAACCACACGATGGTCCACGAACAGCTCAAGACCTTTTTCAACGGCTTCCGTCGCGACGCCCACCCGATGGCCGTCATGTGCGGCGTGGTCGGCGCGCTTTCAGCGTTCTACCACGACTCGCTGGACATCAATAATCCGCAGCACCGCGAGATTTCCGCCGTACGCCTGGTCGCCAAG-A…	cts	KJ878224	NA	NA
463	CSZ0284	2009	P. syringae	Demba Diallo et al. 2012 (the isolation was described in Monteil et al. 2012)	France (Sauze, 06)	Alpine meadow	Snowpack		CSZ0284	+	-	-	+	-	-	+	+	-	-	-10	+	1.67	0.75	-	0	YES		CSZ0284	PG 07a	CACCGGCCGCTTCACATTCGACCCTGGCTTC-ATGTCGACCGCCTC-TTGCGAGTCGAAGATCACCTACATCGATGGTGACAACGGAATCCTGCTGCACCGCGGCTACCCTATCGAACAACTGGCCCAGCACTCCGACTACCTGGAGA-CCTGCTACCTGCTGCTCAATGGCGAATTGCCGACCGCCGAGCAGAAAGCCCAGTTCGTCGCCGTGGTCAAGAACCACACGATGGTCCACGAACAGCTCAAGACCTTTTTCAACGGCTTCCGTCGCGACGCCCACCCGATGGCCGTCATGTGCGGCGTGGTCGGCGCGCTTTCAGCGTTCTACCACGACTCGCTGGACATCAATAATCCGCAGCACCGCGAGATTTCCGCCGTACGCCTGGTCGCCAAG-A…	cts	KJ878225	NA	NA
464	CSZ0285	2009	P. syringae	Bartoli et al. 2014 (the isolation was described in Monteil et al. 2012)	France (Sauze, 06)	Alpine meadow	Snowpack		CSZ0285	+	-	-	+	+	-	+	+	-	-	-10	-	0.50	0.33	-	0	YES		CSZ0285	PG 07a	CACCGGCCGCTTCACATTCGACCCTGGCTTC-ATGTCGACCGCCTC-TTGCGAGTCGAAGATCACCTACATCGATGGTGACAACGGAATCCTGCTGCACCGCGGCTACCCTATCGAACAACTGGCCCAGCACTCCGACTACCTGGAGA-CCTGCTACCTGCTGCTCAACGGCGAATTGCCGACCGCCGAGCAGAAAGCCCAGTTCGTCGCCGTGGTCAAGAACCACACGATGGTCCACGAACAGCTCAAGACCTTTTTCAACGGCTTCCGTCGCGACGCCCACCCGATGGCCGTCATGTGCGGCGTGGTCGGCGCGCTTTCAGCGTTTTACCACGACTCGCTGGACATCAATAATCCGCAGCACCGCGAGATTTCCGCCGTGCGCCTGGTCGCCAAG-A…	cts	KJ878226	NA	NA
465	CSZ0286	2009	P. syringae	This study (the isolation was described in Monteil et al. 2012)	France (Sauze, 06)	Alpine meadow	Snowpack		CSZ0286	+	-	-	+	-	-	-	-	+	+	-6	-	0.00	0.00	-	0	YES		CSZ0286	PG 10a	CACCGGCCGCTTCACATTTGACCCTGGCTTC-ATGTCCACGGCATC-TTGCGAGTCGAAGATCACCTACATCGATGGTGATAACGGAATCCTGCTTCACCGCGGCTACCCGATCGAGCAACTGGCCGAGCAGTCCGATTATCTGGAAA-CCTGCTACCTGCTGCTCAATGGCGAACTGCCAACTGCCGAGCAGAAAGCCCAGTTCGTTGCCGTGGTCAAGAACCACACGATGGTTCACGAACAGCTCAAGACCTTTTTCAACGGCTTCCGCCGTGATGCCCACCCGATGGCCGTCATGTGCGGCGTGGTCGGTGCCCTGTCGGCGTTCTATCACGACTCGCTGGACATCAATAACCCGCAGCACCGCGAGATTTCTGCCGTGCGCCTGGTCGCCAAG-A…	cts	KJ878227	NA	NA
466	CSZ0287	2009	P. syringae	This study (the isolation was described in Monteil et al. 2012)	France (Sauze, 06)	Alpine meadow	Snowpack		CSZ0287	+	-	-	+	+	+	-	-	+	+	-5	-	0.33	0.25	+	8	YES		CSZ0287	PG 10b	CACCGGCCGCTTCACATTTGACCCTGGCTTC-ATGTCCACGGCATC-TTGCGAGTCGAAGATCACCTACATCGATGGTGATAACGGAATTCTGCTTCACCGCGGCTACCCGATCGAACAACTGGCCGAGCAGTCCGATTATCTGGAAA-CCTGCTACCTGCTGCTCAATGGCGAATTGCCAACCGCCGAGCAGAAAGCCCAGTTCGTTGCCGTGGTCAAAAACCACACGATGGTTCACGAACAGCTCAAGACCTTTTTCAACGGTTTCCGCCGTGATGCCCACCCGATGGCCGTCATGTGCGGCGTAGTCGGCGCCCTGTCGGCGTTCTATCACGACTCGCTGGACATCAACAACCCGCAGCACCGCGAGATTTCTGCCGTGCGCCTGGTCGCCAAG-A…	cts	KJ878228	NA	NA
467	CSZ0288	2009	P. syringae	This study (the isolation was described in Monteil et al. 2012)	France (Sauze, 06)	Alpine meadow	Snowpack		CSZ0288	+	-	-	+	-	-	-	+	-	-	-10	-	0.00	0.00	-	0	YES		CSZ0288	PG 13a	CACCGGCCGCTTCACATTCGACCCAGGCTTC-ATGTCGACCGCCTC-TTGCGAGTCGAAGATCACCTACATTGATGGTGACAACGGGATCCTGCTGCACCGCGGCTATCCGATCGAACAACTGGCCGAGCAATCGGACTACCTGGAAA-CGTGCTATCTGCTACTGAACGGCGAGCTGCCAACCGCCGAGCAGAAAGCCCAGTTCGTTGTTGTCGTGAAAAACCACACCATGGTTCACGAACAGCTCAAGACCTTTTTCAACGGCTTCCGCCGCGACGCTCACCCGATGGCGGTGATGTGTGGTGTGGTAGGTGCCCTCTCGGCGTTCTATCACGACTCTCTGGACATCAATAATCCACAGCACCGTGAAATCTCGGCCATCCGTCTGGTCGCCAAG-A…	cts	KJ878229	NA	NA
468	CSZ0289	2009	P. syringae	This study (the isolation was described in Monteil et al. 2012)	France (Sauze, 06)	Alpine meadow	Snowpack		CSZ0289	+	-	-	+	-	-	-	+	-	-	-10	-	0.00	0.00	-	0	YES		CSZ0289	PG 13a	CACCGGCCGCTTCACATTCGACCCAGGCTTC-ATGTCGACCGCCTC-TTGCGAGTCGAAGATCACCTACATTGATGGTGACAACGGGATCCTGCTGCACCGCGGCTATCCGATCGAACAACTGGCCGAGCAATCGGACTACCTGGAAA-CGTGCTATCTGCTACTGAACGGCGAGCTGCCAACCGCCGAGCAGAAAGCCCAGTTCGTTGTTGTCGTGAAAAACCACACCATGGTTCACGAACAGCTCAAGACCTTTTTCAACGGCTTCCGCCGCGACGCTCACCCGATGGCGGTGATGTGTGGTGTGGTGGGTGCCCTCTCGGCGTTCTATCACGACTCTCTGGACATCAATAATCCACAGCACCGTGAAATCTCGGCCATCCGTCTGGTCGCCAAG-A…	cts	KJ878230	NA	NA
469	CSZ0290	2009	P. syringae	This study (the isolation was described in Monteil et al. 2012)	France (Sauze, 06)	Alpine meadow	Snowpack		CSZ0290	+	-	-	+	+	+	-	-	+	+	-5	-	0.00	0.00	+	8	YES		CSZ0290	PG 10b	CACCGGCCGCTTCACATTTGACCCTGGCTTC-ATGTCCACGGCATC-TTGCGAGTCGAAGATCACCTACATCGATGGTGATAACGGAATTCTGCTTCACCGCGGCTACCCGATCGAACAACTGGCCGAGCAGTCCGATTATCTGGAAA-CCTGCTACCTGCTGCTCAATGGCGAATTGCCAACCGCCGAGCAGAAAGCCCAGTTCGTTGCCGTGGTCAAAAACCACACGATGGTTCACGAACAGCTCAAGACCTTTTTCAACGGTTTCCGCCGTGATGCCCACCCGATGGCCGTCATGTGCGGCGTAGTCGGCGCCCTGTCGGCGTTCTATCACGACTCGCTGGACATCAACAACCCGCAGCACCGCGAGATTTCTGCCGTGCGCCTGGTCGCCAAG-A…	cts	KJ878231	NA	NA
470	CSZ0291	2009	P. syringae	This study (the isolation was described in Monteil et al. 2012)	France (Sauze, 06)	Alpine meadow	Snowpack		CSZ0291	+	-	-	+	-	-	-	+	-	-	-10	-	0.08	0.08	-	0	YES		CSZ0291	PG 13a	CACCGGCCGCTTCACATTCGACCCAGGCTTC-ATGTCGACCGCCTC-TTGCGAGTCGAAGATCACCTACATTGATGGTGACAACGGGATCCTGCTGCACCGCGGCTATCCGATCGAACAACTGGCCGAGCAATCGGACTACCTGGAAA-CGTGCTATCTGCTACTGAACGGCGAGCTGCCAACCGCCGAGCAGAAAGCCCAGTTCGTTGTTGTCGTGAAAAACCACACCATGGTTCACGAACAGCTCAAGACCTTTTTCAACGGCTTCCGCCGCGACGCTCACCCGATGGCGGTGATGTGTGGTGTGGTAGGTGCCCTCTCGGCGTTCTATCACGACTCTCTGGACATCAATAATCCACAGCACCGTGAAATCTCGGCCATCCGTCTGGTCGCCAAG-A…	cts	KJ878232	NA	NA
471	CSZ0292	2009	P. syringae	Monteil et al. 2013b (the isolation was described in Monteil et al. 2012)	France (Sauze, 06)	Alpine meadow	Snowpack		CSZ0292	+	-	-	+	-	-	-	+	+	-	-10	-	0.00	0.00	-	0	YES		CSZ0292	PG 01a	CACCGGCCGCTTCACATTTGACCCTGGCTTC-ATGTCCACGGCCTC-TTGCGAGTCGAAGATCACCTACATTGATGGTGACAACGGAATTCTGCTGCACCGCGGCTACCCGATCGAACAACTGGCCGAGCAGTCCGATTACCTCGAGA-CCTGCTACCTGCTGCTCAACGGCGAGCTGCCAACCGCCGAACAGAAAGCCCAGTTCGTGGCCGTGGTCAAGAACCACACGATGGTTCACGAACAACTCAAGACCTTCTTCAACGGCTTTCGCCGTGACGCCCACCCGATGGCCGTCATGTGCGGTGTAGTTGGCGCCCTGTCGGCGTTCTACCACGATTCGCTGGACATCAATAACCCGCAGCACCGCGAAATTTCGGCTGTACGCCTGGTCGCCAAG-A…	cts	KJ878233	NA	NA
472	CSZ0293	2009	P. syringae	This study (the isolation was described in Monteil et al. 2012)	France (Sauze, 06)	Alpine meadow	Snowpack		CSZ0293	+	-	-	+	-	+	-	-	+	+	-4	-	0.00	0.00	-	0	YES		CSZ0293	PG 10a	CACCGGCCGCTTCACATTTGACCCTGGCTTC-ATGTCCACGGCATC-TTGCGAGTCGAAGATCACCTACATCGATGGTGATAACGGAATCCTGCTTCACCGCGGCTACCCGATCGAGCAACTGGCCGAGCAGTCCGATTATCTGGAAA-CCTGCTACCTGCTGCTCAATGGCGAACTGCCAACTGCCGAGCAGAAAGCCCAGTTCGTTGCCGTGGTCAAGAACCACACGATGGTTCACGAACAGCTCAAGACCTTTTTCAACGGCTTCCGCCGTGATGCCCACCCGATGGCCGTCATGTGCGGCGTGGTCGGTGCCCTGTCGGCGTTCTATCACGACTCGCTGGACATCAATAACCCGCAGCACCGCGAGATTTCTGCCGTGCGCCTGGTCGCCAAG-A…	cts	KJ878234	NA	NA
473	CSZ0296	2009	P. syringae	This study (the isolation was described in Monteil et al. 2012)	France (Sauze, 06)	Alpine meadow	Snowpack		CSZ0296	+	-	-	+	-	+	-	-	+	+	-7	-	0.00	0.00	-	0	YES		CSZ0296	PG 10a	CACCGGCCGCTTCACATTTGACCCTGGCTTC-ATGTCCACGGCATC-TTGCGAGTCGAAGATCACCTACATCGATGGTGATAACGGAATCCTGCTTCACCGCGGCTACCCGATCGAGCAACTGGCCGAGCAGTCCGATTATCTGGAAA-CCTGCTACCTGCTGCTCAATGGCGAACTGCCAACTGCCGAGCAGAAAGCCCAGTTCGTTGCCGTGGTCAAGAACCACACGATGGTTCACGAACAGCTCAAGACCTTTTTCAACGGCTTCCGCCGTGATGCCCACCCGATGGCCGTCATGTGCGGCGTGGTCGGTGCCCTGTCGGCGTTCTATCACGACTCGCTGGACATCAATAACCCGCAGCACCGCGAGATTTCTGCCGTGCGCCTGGTCGCCAAG-A…	cts	KJ878235	NA	NA
474	CSZ0297	2009	P. syringae	Demba Diallo et al. 2012 (the isolation was described in Monteil et al. 2012)	France (Sauze, 06)	Alpine meadow	Snowpack		CSZ0297	+	-	-	+	+	-	+	+	-	-	-10	+	1.42	0.83	-	0	YES		CSZ0297	PG 07a	CACCGGCCGCTTCACATTCGACCCTGGCTTC-ATGTCGACCGCCTC-TTGCGAGTCGAAGATCACCTACATCGATGGTGACAACGGAATCCTGCTGCACCGCGGCTACCCTATCGAACAACTGGCCCAGCACTCCGACTACCTGGAGA-CCTGCTACCTGCTGCTCAATGGCGAATTGCCGACCGCCGAGCAGAAAGCCCAGTTCGTCGCCGTGGTCAAGAACCACACGATGGTCCACGAACAGCTCAAGACCTTTTTCAACGGCTTCCGTCGCGACGCCCACCCGATGGCCGTCATGTGCGGCGTGGTCGGCGCGCTTTCAGCGTTCTACCACGACTCGCTGGACATCAATAATCCGCAGCACCGCGAGATTTCCGCCGTACGCCTGGTCGCCAAG-A…	cts	KJ878236	NA	NA
475	CSZ0298	2009	P. syringae	This study (the isolation was described in Monteil et al. 2012)	France (Sauze, 06)	Alpine meadow	Snowpack		CSZ0298	+	-	-	+	-	-	-	-	+	+	-4	-	0.42	0.55	-	0	YES		CSZ0298	PG 10a	CACCGGCCGCTTCACATTTGACCCTGGCTTC-ATGTCCACGGCATC-TTGCGAGTCGAAGATCACCTACATCGATGGTGATAACGGAATCCTGCTTCACCGCGGCTACCCGATCGAGCAACTGGCCGAGCAGTCCGATTATCTGGAAA-CCTGCTACCTGCTGCTCAATGGCGAACTGCCAACTGCCGAGCAGAAAGCCCAGTTCGTTGCCGTGGTCAAGAACCACACGATGGTTCACGAACAGCTCAAGACCTTTTTCAACGGCTTCCGCCGTGATGCCCACCCGATGGCCGTCATGTGCGGCGTGGTCGGTGCCCTGTCGGCGTTCTATCACGACTCGCTGGACATCAATAACCCGCAGCACCGCGAGATTTCTGCCGTGCGCCTGGTCGCCAAG-A…	cts	KJ878237	NA	NA
476	CSZ0313	2009	P. syringae	This study (the isolation was described in Monteil et al. 2012)	France (Sauze, 06)	Alpine meadow	Snowpack		CSZ0313	+	-	-	+	-	-	-	+	-	-	-10	-	0.33	0.33	-	0	YES		CSZ0313	PG 13a	CACCGGCCGCTTCACATTCGACCCAGGCTTC-ATGTCGACCGCCTC-TTGCGAGTCGAAGATCACCTACATTGATGGTGACAACGGGATCCTGCTGCACCGCGGCTATCCGATCGAACAACTGGCCGAGCAATCGGACTATCTGGAAA-CGTGCTATCTGCTGCTGAACGGCGAACTGCCAACCGCCGAGCAGAAAGCCCAGTTCGTTGTTGTCGTGAAGAACCACACCATGGTTCACGAACAGCTCAAGACCTTTTTCAACGGCTTCCGCCGCGACGCTCACCCGATGGCGGTGATGTGTGGGGTGGTGGGTGCCCTCTCGGCGTTCTATCACGACTCTCTGGACATCAATAATCCACAGCACCGTGAAATCTCGGCCATCCGTCTGGTCGCCAAG-A…	MLST	KJ878238	http://genome.ppws.vt.edu/cgi-bin/MLST/home.pl	NA
477	CSZ0315	2009	P. syringae	This study (the isolation was described in Monteil et al. 2012)	France (Sauze, 06)	Alpine meadow	Snowpack		CSZ0315	+	-	-	+	-	+	-	-	+	+	-5	-	0.00	0.00	-	0	YES		CSZ0315	PG 10a	CACCGGCCGCTTCACATTTGACCCTGGCTTC-ATGTCCACGGCATC-TTGCGAGTCGAAGATCACCTACATCGATGGTGATAACGGAATCCTGCTTCACCGCGGCTACCCGATCGAGCAACTGGCCGAGCAGTCCGATTATCTGGAAA-CCTGCTACCTGCTGCTCAATGGCGAACTGCCAACTGCCGAGCAGAAAGCCCAGTTCGTTGCCGTGGTCAAGAACCACACGATGGTTCACGAACAGCTCAAGACCTTTTTCAACGGCTTCCGCCGTGATGCCCACCCGATGGCCGTCATGTGCGGCGTGGTCGGTGCCCTGTCGGCGTTCTATCACGACTCGCTGGACATCAATAACCCGCAGCACCGCGAGATTTCTGCCGTGCGCCTGGTCGCCAAG-A…	cts	KJ878239	NA	NA
478	CSZ0316	2009	P. syringae	This study (the isolation was described in Monteil et al. 2012)	France (Sauze, 06)	Alpine meadow	Snowpack		CSZ0316	+	-	-	+	-	+	-	-	+	+	-5	-	0.00	0.00	-	0	YES		CSZ0316	PG 10a	CACCGGCCGCTTCACATTTGACCCTGGCTTC-ATGTCCACGGCATC-TTGCGAGTCGAAGATCACCTACATCGATGGTGATAACGGAATCCTGCTTCACCGCGGCTACCCGATCGAGCAACTGGCCGAGCAGTCCGATTATCTGGAAA-CCTGCTACCTGCTGCTCAATGGCGAACTGCCAACTGCCGAGCAGAAAGCCCAGTTCGTTGCCGTGGTCAAGAACCACACGATGGTTCACGAACAGCTCAAGACCTTTTTCAACGGCTTCCGCCGTGATGCCCACCCGATGGCCGTCATGTGCGGCGTGGTCGGTGCCCTGTCGGCGTTCTATCACGACTCGCTGGACATCAATAACCCGCAGCACCGCGAGATTTCTGCCGTGCGCCTGGTCGCCAAG-A…	cts	KJ878240	NA	NA
479	CSZ0317	2009	P. syringae	This study (the isolation was described in Monteil et al. 2012)	France (Sauze, 06)	Alpine meadow	Snowpack		CSZ0317	+	-	-	+	-	-	-	+	-	-	-10	-	0.00	0.00	-	0	YES		CSZ0317	PG 13a	CACCGGCCGCTTCACATTCGACCCAGGCTTC-ATGTCGACCGCCTC-TTGCGAGTCGAAGATCACCTACATTGATGGTGACAACGGGATCCTGCTGCACCGCGGCTATCCGATCGAACAACTGGCCGAGCAATCGGACTACCTGGAAA-CGTGCTATCTGCTACTGAACGGCGAGCTGCCAACCGCCGAGCAGAAAGCCCAGTTCGTTGTTGTCGTGAAAAACCACACCATGGTTCACGAACAGCTCAAGACCTTTTTCAACGGCTTCCGCCGCGACGCTCACCCGATGGCGGTGATGTGTGGTGTGGTGGGTGCCCTCTCGGCGTTCTATCACGACTCTCTGGACATCAATAATCCACAGCACCGTGAAATCTCGGCCATCCGTCTGGTCGCCAAG-A…	cts	KJ878241	NA	NA
480	CSZ0318	2009	P. syringae	This study (the isolation was described in Monteil et al. 2012)	France (Sauze, 06)	Alpine meadow	Snowpack		CSZ0318	+	-	-	+	-	-	-	+	-	-	-10	-	0.00	0.00	-	0	YES		CSZ0318	PG 13a	CACCGGCCGCTTCACATTCGACCCAGGCTTC-ATGTCGACCGCCTC-TTGCGAGTCGAAGATCACCTACATTGATGGTGACAACGGGATCCTGCTGCACCGCGGCTATCCGATCGAACAACTGGCCGAGCAATCGGACTACCTGGAAA-CGTGCTATCTGCTACTGAACGGCGAGCTGCCAACCGCCGAGCAGAAAGCCCAGTTCGTTGTTGTCGTGAAAAACCACACCATGGTTCACGAACAGCTCAAGACCTTTTTCAACGGCTTCCGCCGCGACGCTCACCCGATGGCGGTGATGTGTGGTGTGGTGGGTGCCCTCTCGGCGTTCTATCACGACTCTCTGGACATCAATAATCCACAGCACCGTGAAATCTCGGCCATCCGTCTGGTCGCCAAG-A…	cts	KJ878242	NA	NA
481	CSZ0319	2009	P. syringae	This study (the isolation was described in Monteil et al. 2012)	France (Sauze, 06)	Alpine meadow	Snowpack		CSZ0319	+	-	-	+	-	-	-	+	-	-	-10	-	0.00	0.00	-	0	YES		CSZ0319	PG 13a	CACCGGCCGCTTCACATTCGACCCAGGCTTC-ATGTCGACCGCCTC-TTGCGAGTCGAAGATCACCTACATTGATGGTGACAACGGGATCCTGCTGCACCGCGGCTATCCGATCGAACAACTGGCCGAGCAATCGGACTACCTGGAAA-CGTGCTATCTGCTACTGAACGGCGAGCTGCCAACCGCCGAGCAGAAAGCCCAGTTCGTTGTTGTCGTGAAAAACCACACCATGGTTCACGAACAGCTCAAGACCTTTTTCAACGGCTTCCGCCGCGACGCTCACCCGATGGCGGTGATGTGTGGTGTGGTGGGTGCCCTCTCGGCGTTCTATCACGACTCTCTGGACATCAATAATCCACAGCACCGTGAAATCTCGGCCATCCGTCTGGTCGCCAAG-A…	cts	KJ878243	NA	NA
482	CSZ0320	2009	P. syringae	This study (the isolation was described in Monteil et al. 2012)	France (Sauze, 06)	Alpine meadow	Snowpack		CSZ0320	+	-	-	+	-	-	-	+	-	-	-10	-	0.45	0.45	-	0	YES		CSZ0320	PG 13a	CACCGGCCGCTTCACATTCGACCCAGGCTTC-ATGTCGACCGCCTC-TTGCGAGTCGAAGATCACCTACATTGATGGTGACAACGGGATCCTGCTGCACCGCGGCTATCCGATCGAACAACTGGCCGAGCAATCGGACTACCTGGAAA-CGTGCTATCTGCTACTGAACGGCGAGCTGCCAACCGCCGAGCAGAAAGCCCAGTTCGTTGTTGTCGTGAAAAACCACACCATGGTTCACGAACAGCTCAAGACCTTTTTCAACGGCTTCCGCCGCGACGCTCACCCGATGGCGGTGATGTGTGGTGTGGTGGGTGCCCTCTCGGCGTTCTATCACGACTCTCTGGACATCAATAATCCACAGCACCGTGAAATCTCGGCCATCCGTCTGGTCGCCAAG-A…	cts	KJ878244	NA	NA
483	CSZ0321	2009	P. syringae	This study (the isolation was described in Monteil et al. 2012)	France (Sauze, 06)	Alpine meadow	Snowpack		CSZ0321	+	-	-	+	-	+	-	-	+	+	-4	-	0.00	0.00	-	0	YES		CSZ0321	PG 10a	CACCGGCCGCTTCACATTTGACCCTGGCTTC-ATGTCCACGGCATC-TTGCGAGTCGAAGATCACCTACATCGATGGTGATAACGGAATCCTGCTTCACCGCGGCTACCCGATCGAGCAACTGGCCGAGCAGTCCGATTATCTGGAAA-CCTGCTACCTGCTGCTCAATGGCGAACTGCCAACTGCCGAGCAGAAAGCCCAGTTCGTTGCCGTGGTCAAGAACCACACGATGGTTCACGAACAGCTCAAGACCTTTTTCAACGGCTTCCGCCGTGATGCCCACCCGATGGCCGTCATGTGCGGCGTGGTCGGTGCCCTGTCGGCGTTCTATCACGACTCGCTGGACATCAATAACCCGCAGCACCGCGAGATTTCTGCCGTGCGCCTGGTCGCCAAG-A…	cts	KJ878245	NA	NA
484	CSZ0322	2009	P. syringae	This study (the isolation was described in Monteil et al. 2012)	France (Sauze, 06)	Alpine meadow	Snowpack		CSZ0322	+	-	-	+	-	-	-	+	-	-	-10	-	0.00	0.00	-	0	YES		CSZ0322	PG 13a	CACCGGCCGCTTCACATTCGACCCAGGCTTC-ATGTCGACCGCCTC-TTGCGAGTCGAAGATCACCTACATTGATGGTGACAACGGGATCCTGCTGCACCGCGGCTATCCGATCGAACAACTGGCCGAGCAATCGGACTACCTGGAAA-CGTGCTATCTGCTACTGAACGGCGAGCTGCCAACCGCCGAGCAGAAAGCCCAGTTCGTTGTTGTCGTGAAAAACCACACCATGGTTCACGAACAGCTCAAGACCTTTTTCAACGGCTTCCGCCGCGACGCTCACCCGATGGCGGTGATGTGTGGTGTGGTGGGTGCCCTCTCGGCGTTCTATCACGACTCTCTGGACATCAATAATCCACAGCACCGTGAAATCTCGGCCATCCGTCTGGTCGCCAAG-A…	cts	KJ878246	NA	NA
485	CSZ0323	2009	P. syringae	This study (the isolation was described in Monteil et al. 2012)	France (Sauze, 06)	Alpine meadow	Snowpack		CSZ0323	+	-	-	+	-	-	-	+	-	-	-10	-	0.08	0.08	-	0	YES		CSZ0323	PG 13a	CACCGGCCGCTTCACATTCGACCCAGGCTTC-ATGTCGACCGCCTC-TTGCGAGTCGAAGATCACCTACATTGATGGTGACAACGGGATCCTGCTGCACCGCGGCTATCCGATCGAACAACTGGCCGAGCAATCGGACTACCTGGAAA-CGTGCTATCTGCTACTGAACGGCGAGCTGCCAACCGCCGAGCAGAAAGCCCAGTTCGTTGTTGTCGTGAAAAACCACACCATGGTTCACGAACAGCTCAAGACCTTTTTCAACGGCTTCCGCCGCGACGCTCACCCGATGGCGGTGATGTGTGGTGTGGTGGGTGCCCTCTCGGCGTTCTATCACGACTCTCTGGACATCAATAATCCACAGCACCGTGAAATCTCGGCCATCCGTCTGGTCGCCAAG-A…	cts	KJ878247	NA	NA
486	CSZ0324	2009	P. syringae	This study (the isolation was described in Monteil et al. 2012)	France (Sauze, 06)	Alpine meadow	Snowpack		CSZ0324	+	-	-	+	-	-	-	+	-	-	-10	-	0.00	0.00	-	0	YES		CSZ0324	PG 13a	CACCGGCCGCTTCACATTCGACCCAGGCTTC-ATGTCGACCGCCTC-TTGCGAGTCGAAGATCACCTACATTGATGGTGACAACGGGATCCTGCTGCACCGCGGCTATCCGATCGAACAACTGGCCGAGCAATCGGACTATCTGGAAA-CGTGCTATCTGCTGCTGAACGGCGAACTGCCAACCGCCGAGCAGAAAGCCCAGTTCGTTGTTGTCGTGAAGAACCACACCATGGTTCACGAACAGCTCAAGACCTTTTTCAACGGCTTCCGCCGCGACGCTCACCCGATGGCGGTGATGTGTGGGGTGGTGGGTGCCCTCTCGGCGTTCTATCACGACTCTCTGGACATCAATAATCCACAGCACCGTGAAATCTCGGCCATCCGTCTGGTCGCCAAG-A…	cts	KJ878248	NA	NA
487	CSZ0325	2009	P. syringae	This study (the isolation was described in Monteil et al. 2012)	France (Sauze, 06)	Alpine meadow	Snowpack		CSZ0325	+	-	-	+	-	-	-	+	-	-	-10	-	0.00	0.00	-	0	YES		CSZ0325	PG 13a	CACCGGCCGCTTCACATTCGACCCAGGCTTC-ATGTCGACCGCCTC-TTGCGAGTCGAAGATCACCTACATTGATGGTGACAACGGGATCCTGCTGCACCGCGGCTATCCGATCGAACAACTGGCCGAGCAATCGGACTACCTGGAAA-CGTGCTATCTGCTACTGAACGGCGAGCTGCCAACCGCCGAGCAGAAAGCCCAGTTCGTTGTTGTCGTGAAAAACCACACCATGGTTCACGAACAGCTCAAGACCTTTTTCAACGGCTTCCGCCGCGACGCTCACCCGATGGCGGTGATGTGTGGTGTGGTGGGTGCCCTCTCGGCGTTCTATCACGACTCTCTGGACATCAATAATCCACAGCACCGTGAAATCTCGGCCATCCGTCTGGTCGCCAAG-A…	cts	KJ878249	NA	NA
488	CSZ0326	2009	P. syringae	Monteil et al. 2013b (the isolation was described in Monteil et al. 2012)	France (Sauze, 06)	Alpine meadow	Snowpack		CSZ0326	+	-	-	+	+	+	-	+	-	-	-10	+	1.50	0.83	-	0	YES		CSZ0326	PG 01a	CACCGGCCGCTTCACATTTGACCCTGGCTTC-ATGTCCACGGCCTC-TTGCGAGTCGAAGATCACCTACATTGATGGTGACAACGGAATTCTGCTGCACCGCGGCTACCCGATCGAACAACTGGCCGAGCAGTCCGATTACCTCGAGA-CCTGCTACCTGCTGCTCAACGGCGAGCTGCCAACCGCCGAACAGAAAGCCCAGTTCGTGGCCGTGGTCAAGAACCACACGATGGTTCACGAACAACTCAAGACCTTCTTCAACGGCTTTCGCCGTGACGCCCACCCGATGGCCGTCATGTGCGGTGTAGTTGGCGCCCTGTCGGCGTTCTACCACGATTCGCTGGACATCAATAACCCGCAGCACCGCGAAATTTCGGCTGTACGCCTGGTCGCCAAG-A…	cts	KJ878250	NA	NA
489	CSZ0327	2009	P. syringae	This study (the isolation was described in Monteil et al. 2012)	France (Sauze, 06)	Alpine meadow	Snowpack		CSZ0327	+	-	-	+	-	-	-	+	-	-	-10	-	0.17	0.17	-	0	YES		CSZ0327	PG 13a	CACCGGCCGCTTCACATTCGACCCAGGCTTC-ATGTCGACCGCCTC-TTGCGAGTCGAAGATCACCTACATTGATGGTGACAACGGGATCCTGCTGCACCGCGGCTATCCGATCGAACAACTGGCCGAGCAATCGGACTACCTGGAAA-CGTGCTATCTGCTACTGAACGGCGAGCTGCCAACCGCCGAGCAGAAAGCCCAGTTCGTTGTTGTCGTGAAAAACCACACCATGGTTCACGAACAGCTCAAGACCTTTTTCAACGGCTTCCGCCGCGACGCTCACCCGATGGCGGTGATGTGTGGTGTGGTGGGTGCCCTCTCGGCGTTCTATCACGACTCTCTGGACATCAATAATCCACAGCACCGTGAAATCTCGGCCATCCGTCTGGTCGCCAAG-A…	cts	KJ878251	NA	NA
490	CSZ0328	2009	P. syringae	This study (the isolation was described in Monteil et al. 2012)	France (Sauze, 06)	Alpine meadow	Snowpack		CSZ0328	+	-	-	+	-	-	-	+	-	-	-10	-	0.00	0.00	-	0	YES		CSZ0328	PG 13a	CACCGGCCGCTTCACATTCGACCCAGGCTTC-ATGTCGACCGCCTC-TTGCGAGTCGAAGATCACCTACATTGATGGTGACAACGGGATCCTGCTGCACCGCGGCTATCCGATCGAACAACTGGCCGAGCAATCGGACTACCTGGAAA-CGTGCTATCTGCTACTGAACGGCGAGCTGCCAACCGCCGAGCAGAAAGCCCAGTTCGTTGTTGTCGTGAAAAACCACACCATGGTTCACGAACAGCTCAAGACCTTTTTCAACGGCTTCCGCCGCGACGCTCACCCGATGGCGGTGATGTGTGGTGTGGTAGGTGCCCTCTCGGCGTTCTATCACGACTCTCTGGACATCAATAATCCACAGCACCGTGAAATCTCGGCCATCCGTCTGGTCGCCAAG-A…	cts	KJ878252	NA	NA
491	CSZ0329	2009	P. syringae	This study (the isolation was described in Monteil et al. 2012)	France (Sauze, 06)	Alpine meadow	Snowpack		CSZ0329	+	-	-	+	-	+	-	-	+	+	-4	-	0.08	0.08	-	0	YES		CSZ0329	PG 10a	CACCGGCCGCTTCACATTTGACCCTGGCTTC-ATGTCCACGGCATC-TTGCGAGTCGAAGATCACCTACATCGATGGTGATAACGGAATCCTGCTTCACCGCGGCTACCCGATCGAGCAACTGGCCGAGCAGTCCGATTATCTGGAAA-CCTGCTACCTGCTGCTCAATGGCGAACTGCCAACTGCCGAGCAGAAAGCCCAGTTCGTTGCCGTGGTCAAGAACCACACGATGGTTCACGAACAGCTCAAGACCTTTTTCAACGGCTTCCGCCGTGATGCCCACCCGATGGCCGTCATGTGCGGCGTGGTCGGTGCCCTGTCGGCGTTCTATCACGACTCGCTGGACATCAATAACCCGCAGCACCGCGAGATTTCTGCCGTGCGCCTGGTCGCCAAG-A…	cts	KJ878253	NA	NA
492	CSZ0335	2009	P. syringae	This study (the isolation was described in Monteil 2011)	France (Sauze, 06)	Stream water	Fresh water & epilithic biofilm		CSZ0335	+	-	-	+	-	+	-	-	+	+	-4	-	0.00	0.00	+	7	YES		CSZ0335	PG 10b	CACCGGCCGCTTCACATTTGACCCTGGCTTC-ATGTCCACGGCATC-TTGCGAGTCGAAGATCACCTACATCGATGGTGATAACGGAATTCTGCTTCACCGCGGCTACCCGATCGAACAACTGGCCGAGCAGTCCGATTATCTGGAAA-CCTGCTACCTGCTGCTCAATGGCGAATTGCCAACCGCCGAGCAGAAAGCCCAGTTCGTTGCCGTGGTCAAAAACCACACGATGGTTCACGAACAGCTCAAGACCTTTTTCAACGGTTTCCGCCGTGATGCCCACCCGATGGCCGTCATGTGCGGCGTAGTCGGCGCCCTGTCGGCGATCTATCACGACTCGCTGGACATCAACAACCCGCAGCACCGCGAGATTTCTGCCGTGCGCCTGGTCGCCAAG-A…	cts	KJ878254	NA	NA
493	CSZ0338	2009	P. syringae	This study (the isolation was described in Monteil 2011)	France (Sauze, 06)	Stream water	Fresh water & epilithic biofilm		CSZ0338	+	-	-	+	-	+	-	-	+	+	-5	-	0.00	0.00	-	0	YES		CSZ0338	PG 10a	CACCGGCCGCTTCACATTTGACCCTGGCTTC-ATGTCCACGGCATC-TTGCGAGTCGAAGATCACCTACATCGATGGTGATAACGGAATCCTGCTTCACCGCGGCTACCCGATCGAGCAACTGGCCGAGCAGTCCGATTATCTGGAAA-CCTGCTACCTGCTGCTCAATGGCGAACTGCCAACTGCCGAGCAGAAAGCCCAGTTCGTTGCCGTGGTCAAGAACCACACGATGGTTCACGAACAGCTCAAGACCTTTTTCAACGGCTTCCGCCGTGATGCCCACCCGATGGCCGTCATGTGCGGCGTGGTCGGTGCCCTGTCGGCGTTCTATCACGACTCGCTGGACATCAATAACCCGCAGCACCGCGAGATTTCTGCCGTGCGCCTGGTCGCCAAG-A…	cts	KJ878255	NA	NA
494	CSZ0341	2009	P. syringae	Bartoli et al. 2014	France (Sauze, 06)	Stream water	Fresh water & epilithic biofilm		CSZ0341	+	-	-	+	+	-	+	+	+	-	-10	+	1.08	0.92	-	0	YES		CSZ0341	PG 07a	CACCGGCCGCTTCACATTCGACCCTGGCTTC-ATGTCGACCGCCTC-TTGCGAGTCGAAGATCACCTACATCGATGGTGACAACGGAATCCTGCTGCACCGCGGCTACCCTATCGAACAACTGGCCCAGCACTCCGACTACCTGGAGA-CCTGCTACCTGCTGCTCAATGGCGAATTGCCGACCGCCGAGCAGAAAGCCCAGTTCGTCGCCGTGGTCAAGAACCACACGATGGTCCACGAACAGCTCAAGACCTTTTTCAACGGCTTCCGTCGCGACGCCCACCCGATGGCCGTCATGTGCGGCGTGGTCGGCGCGCTTTCAGCGTTCTACCACGACTCGCTGGACATCAATAATCCGCAGCACCGCGAGATTTCCGCCGTACGCCTGGTCGCCAAG-A…	cts	KJ878256	NA	NA
495	CSZ0342	2009	P. syringae	Bartoli et al. 2014	France (Sauze, 06)	Stream water	Fresh water & epilithic biofilm		CSZ0342	+	-	-	+	+	-	+	+	-	-	-10	-	0.75	0.42	-	0	YES		CSZ0342	PG 07a	CACCGGCCGCTTCACATTCGACCCTGGCTTC-ATGTCGACCGCCTC-TTGCGAGTCGAAGATCACCTACATCGATGGTGACAACGGAATCCTGCTGCACCGCGGCTACCCTATCGAACAACTGGCCCAGCACTCCGACTACCTGGAGA-CCTGCTACCTGCTGCTCAATGGCGAATTGCCGACCGCCGAGCAGAAAGCCCAGTTCGTCGCCGTGGTCAAGAACCACACGATGGTCCACGAACAGCTCAAGACCTTTTTCAACGGCTTCCGTCGCGACGCCCACCCGATGGCCGTCATGTGCGGCGTGGTCGGCGCGCTTTCAGCGTTCTACCACGACTCGCTGGACATCAATAATCCGCAGCACCGCGAGATTTCCGCCGTACGCCTGGTCGCCAAG-A…	cts	KJ878257	NA	NA
496	CSZ0343	2009	P. syringae	Bartoli et al. submitted	France (Sauze, 06)	Stream water	Fresh water & epilithic biofilm		CSZ0343	+	-	-	+	-	+	-	+	+	-	-10	-	0.00	0.00	-	0	YES		CSZ0343	PG 01b	CACCGGCCGCTTCACATTTGACCCTGGTTTC-ATGTCCACGGCCTC-TTGCGAGTCGAAGATCACCTACATTGACGGTGACAACGGAATTCTGCTGCACCGCGGCTACCCGATCGAACAACTGGCCGAGCAGTCCGATTACCTCGAGA-CCTGCTACCTGTTGCTCAACGGCGAGCTGCCAACCGCCGAACAGAAAGCCCAGTTCGTGGCCGTGGTCAAGAACCACACAATGGTTCACGAACAACTCAAGACCTTCTTCAACGGCTTTCGCCGTGACGCCCACCCGATGGCCGTCATGTGCGGTGTAGTCGGCGCCCTGTCGGCGTTCTACCACGATTCGCTCGACATCAATAACCCGCAGCACCGCGAAATTTCGGCTGTACGCCTGGTCGCCAAG-A…	cts	KJ878258	NA	NA
497	CSZ0346	2009	P. syringae	This study (the isolation was described in Monteil 2011)	France (Sauze, 06)	Stream water	Fresh water & epilithic biofilm		CSZ0346	+	-	-	+	-	+	-	-	+	+	-5	-	0.00	0.00	+	4	YES		CSZ0346	PG 10b	CACCGGCCGCTTCACATTTGACCCTGGCTTC-ATGTCCACGGCATC-TTGCGAGTCGAAGATCACCTACATCGATGGTGATAACGGAATTCTGCTTCACCGCGGCTACCCGATCGAACAACTGGCCGAGCAGTCCGACTATCTGGAAA-CCTGCTACCTGCTGCTCAATGGCGAATTGCCAACCGCCGAGCAGAAAGCCCAGTTCGTTGCCGTGGTCAAAAACCACACGATGGTTCACGAACAGCTCAAGACCTTTTTCAACGGTTTCCGCCGTGATGCCCACCCGATGGCCGTCATGTGCGGCGTAGTCGGCGCCCTGTCGGCGTTCTATCACGACTCTCTGGACATCAACAACCCGCAGCACCGCGAGATTTCTGCCGTGCGCCTGGTCGCCAAG-A…	cts	KJ878259	NA	NA
498	CSZ0350	2009	P. syringae	Bartoli et al. submitted	France (Sauze, 06)	Stream water	Fresh water & epilithic biofilm		CSZ0350	+	-	-	+	-	+	-	+	+	+	-4	-	0.08	0.08	-	0	YES		CSZ0350	PG 01a	CACCGGCCGCTTCACATTTGACCCTGGCTTC-ATGTCCACGGCCTC-TTGCGAGTCGAAGATCACCTACATTGATGGTGACAACGGAATTCTGCTGCACCGCGGCTACCCGATCGAACAACTGGCCGAGCAGTCCGATTACCTCGAGA-CCTGCTACCTGCTGCTCAACGGCGAGCTGCCAACCGCCGAACAGAAAGCCCAGTTCGTGGCCGTGGTCAAGAACCACACGATGGTTCACGAACAACTCAAGACCTTCTTCAACGGCTTTCGCCGTGACGCCCACCCGATGGCCGTCATGTGTGGTGTAGTCGGCGCACTGTCGGCGTTCTACCACGATTCGCTGGACATCAATAACCCGCAGCACCGCGAAATTTCGGCTGTACGCCTGGTCGCCAAG-A…	cts	KJ878260	NA	NA
499	CSZ0381	2009	P. syringae	This study (the isolation was described in Monteil 2011)	France (Sauze, 06)	Stream water	Fresh water & epilithic biofilm		CSZ0381	+	-	-	+	+	+	-	-	+	-	-10	+	0.54	0.55	+	4	YES		CSZ0381	PG 02b	CACCGGCCGCTTCACATTTGACCCTGGTTTC-ATGTCCACGGCCTC-TTGCGATTCGAAGATCACCTACATCGATGGTGATAATGGCATTCTGCTACACCGCGGCTACCCGATCGAACAACTGGCCGAGCAGTCCGACTATCTCGAAA-CCTGCTACCTGCTGCTCAACGGTGAACTGCCCACCGCCGAGCAGAAAGCCCAGTTCGTGGCCGTGGTCAAGAACCACACGATGGTTCACGAACAGCTCAAGACCTTTTTCAACGGTTTCCGCCGCGACGCCCACCCGATGGCCGTCATGTGTGGCGTAGTCGGCGCCCTGTCAGCGTTCTACCACGACTCACTGGACATCAATAACCCGCAGCACCGCGAGATTTCTGCGGTCCGCCTGGTCGCCAAA-A…	cts	KJ878261	NA	NA
500	CSZ0382	2009	P. syringae	This study (the isolation was described in Monteil 2011)	France (Sauze, 06)	Stream water	Fresh water & epilithic biofilm		CSZ0382	+	-	-	+	-	+	-	-	+	+	-5	-	0.00	0.00	-	0	YES		CSZ0382	PG 10a	CACCGGCCGCTTCACATTTGACCCTGGCTTC-ATGTCCACGGCATC-TTGCGAGTCGAAGATCACCTACATCGATGGTGATAACGGAATCCTGCTTCACCGCGGCTACCCGATCGAGCAACTGGCCGAGCAGTCCGATTATCTGGAAA-CCTGCTACCTGCTGCTCAATGGCGAACTGCCAACTGCCGAGCAGAAAGCCCAGTTCGTTGCCGTGGTCAAGAACCACACGATGGTTCACGAACAGCTCAAGACCTTTTTCAACGGCTTCCGCCGTGATGCCCACCCGATGGCCGTCATGTGCGGCGTGGTCGGTGCCCTGTCGGCGTTCTATCACGACTCGCTGGACATCAATAACCCGCAGCACCGCGAGATTTCTGCCGTGCGCCTGGTCGCCAAG-A…	cts	KJ878262	NA	NA
501	CSZ0385	2009	P. syringae	This study (the isolation was described in Monteil 2011)	France (Sauze, 06)	Stream water	Fresh water & epilithic biofilm		CSZ0385	+	-	-	+	-	-	-	+	-	-	-10	-	0.17	0.17	-	0	YES		CSZ0385	PG 13a	CACCGGCCGCTTCACATTCGACCCAGGCTTC-ATGTCGACCGCCTC-TTGCGAGTCGAAGATCACCTACATTGATGGTGACAACGGGATCCTGCTGCACCGCGGCTATCCGATCGAACAACTGGCCGAGCAATCGGACTATCTGGAAA-CGTGCTATCTGCTGCTGAACGGCGAACTGCCAACCGCCGAGCAGAAAGCCCAGTTCGTTGTTGTCGTGAAGAACCACACCATGGTTCACGAACAGCTCAAGACCTTTTTCAACGGCTTCCGCCGCGACGCTCACCCGATGGCGGTGATGTGTGGGGTGGTGGGTGCCCTCTCGGCGTTCTATCACGACTCTCTGGACATCAATAATCCACAGCACCGTGAAATCTCGGCCATCCGTCTGGTCGCCAAG-A…	cts	KJ878263	NA	NA
502	CSZ0387	2009	P. syringae	This study (the isolation was described in Monteil 2011)	France (Sauze, 06)	Stream water	Fresh water & epilithic biofilm		CSZ0387	+	-	-	+	-	+	-	-	+	+	-4	+	1.00	0.92	+	3	YES		CSZ0387	PG 02b	CACCGGCCGCTTCACATTTGACCCTGGTTTC-ATGTCCACGGCCTC-TTGCGATTCGAAGATCACCTACATCGATGGTGATAATGGCATTCTGCTACACCGCGGCTACCCGATCGAACAACTGGCCGAGCAGTCCGACTACCTCGAAA-CCTGCTACCTGTTGCTCAACGGTGAACTGCCCACCGCCGAGCAGAAAGCCCAGTTCGTGGCCGTGGTCAAGAACCACACGATGGTTCACGAACAGCTCAAGACTTTTTTCAACGGTTTCCGCCGCGACGCCCACCCGATGGCCGTCATGTGTGGCGTAGTCGGCGCCCTGTCAGCGTTCTACCACGACTCGCTGGACATCAATAACCCGCAGCACCGCGAGATTTCCGCGGTACGCCTGGTCGCCAAG-A…	cts	KJ878264	NA	NA
503	CSZ0400	2009	P. syringae	This study (the isolation was described in Monteil 2011)	France (Sauze, 06)	Stream water	Fresh water & epilithic biofilm		CSZ0400	+	-	-	+	+	+	-	-	+	+	-4	-	0.00	0.00	+	11	YES		CSZ0400	PG 02b	CACCGGCCGCTTCACATTTGACCCTGGTTTC-ATGTCCACGGCCTC-TTGCGATTCGAAGATCACCTACATTGATGGTGATAATGGCATTCTGCTACACCGCGGCTACCCGATCGAACAACTGGCCGAGCAGTCCGACTATCTCGAAA-CCTGCTACCTGCTGCTCAACGGTGAACTGCCCACCGCCGAGCAGAAAGCCCAGTTCGTGGCCGTGGTCAAGAACCACACGATGGTTCACGAACAGCTCAAGACCTTTTTCAACGGCTTCCGCCGCGACGCCCACCCGATGGCCGTCATGTGTGGCGTAGTCGGCGCCCTGTCAGCGTTCTACCACGACTCACTGGACATCAATAACCCGCAGCACCGCGAGATTTCTGCGGTCCGCCTGGTCGCCAAA-A…	cts	KJ878265	NA	NA
504	CSZ0417	2009	P. syringae	This study (the isolation was described in Monteil 2011)	France (Sauze, 06)	Stream water	Fresh water & epilithic biofilm		CSZ0417	+	-	-	+	+	+	-	-	+	+	-4	+	2.75	1	+	5	YES		CSZ0417	PG 02d	CACCGGCCGCTTCACATTTGACCCTGGTTTC-ATGTCCACGGCGTC-TTGCGATTCGAAGATCACCTACATCGATGGTGACAATGGCATTCTGCTGCACCGCGGCTACCCGATCGAACAACTGGCCGAGCAGTCCGACTACCTCGAAA-CCTGCTACCTGCTGCTCAACGGCGAACTGCCCACCGCCGAGCAGAAAGCCCAGTTCGTGGCCGTGGTCAAGAACCACACGATGGTTCACGAACAGCTCAAGACCTTTTTCAACGGTTTCCGCCGCGACGCCCACCCGATGGCCGTCATGTGTGGCGTAGTCGGTGCCCTGTCAGCGTTCTACCACGACTCGCTGGACATCAATAACCCGCAGCACCGCGAGATTTCCGCGGTCCGCCTGGTCGCCAAG-A…	cts	KJ878266	NA	NA
505	CSZ0423	2009	P. syringae	This study (the isolation was described in Monteil 2011)	France (Sauze, 06)	Stream water	Fresh water & epilithic biofilm		CSZ0423	+	-	-	+	+	+	-	-	+	+	-4	-	0.00	0.00	+	10	YES		CSZ0423	PG 10e	CACCGGCCGCTTCACATTTGACCCTGGCTTC-ATGTCCACGGCATC-TTGCGAGTCGAAGATCACCTACATCGACGGTGATAACGGAATCCTGCTTCACCGCGGCTACCCGATCGAGCAACTGGCCGAGCAGTCCGATTACCTGGAAA-CCTGCTACCTGCTGCTCAATGGCGAATTGCCAACTGCCGAGCAGAAAGCCCAGTTCGTTGCCGTGGTCAAGAACCACACGATGGTTCACGAACAGCTCAAGACCTTTTTCAACGGCTTCCGCCGTGATGCCCACCCGATGGCCGTCATGTGCGGCGTAGTCGGCGCCCTGTCGGCGTTCTATCACGACTCGCTGGACATCAACAACCCGCAGCACCGCGAGATTTCTGCCGTGCGCCTGGTCGCCAAG-A…	cts	KJ878267	NA	NA
506	CSZ0424	2009	P. syringae	This study (the isolation was described in Monteil 2011)	France (Sauze, 06)	Stream water	Fresh water & epilithic biofilm		CSZ0424	+	-	-	+	-	+	-	-	+	+	-3	-	0.17	0.17	+	10	YES		CSZ0424	PG 10e	CACCGGCCGCTTCACATTTGACCCTGGCTTC-ATGTCCACGGCATC-TTGCGAGTCGAAGATCACCTACATCGACGGTGATAACGGAATCCTGCTTCACCGCGGCTACCCGATCGAGCAACTGGCCGAGCAGTCCGATTACCTGGAAA-CCTGCTACCTGCTGCTCAATGGCGAATTGCCAACTGCCGAGCAGAAAGCCCAGTTCGTTGCCGTGGTCAAGAACCACACGATGGTTCACGAACAGCTCAAGACCTTTTTCAACGGCTTCCGCCGTGATGCCCACCCGATGGCCGTCATGTGCGGCGTAGTCGGCGCCCTGTCGGCGTTCTATCACGACTCGCTGGACATCAACAACCCGCAGCACCGCGAGATTTCTGCCGTGCGCCTGGTCGCCAAG-A…	MLST	KJ878268	http://genome.ppws.vt.edu/cgi-bin/MLST/home.pl	NA
507	CSZ0709	2010	P. syringae	This study (the isolation was described in Monteil et al. 2012)	France (Sauze, 06)	Alpine meadow	Snowpack		CSZ0709	+	-	-	+	+	+	-	-	+	+	-4	-	0.00	0.00	+	9	YES		CSZ0709	PG 10b	CACCGGCCGCTTCACATTTGACCCTGGCTTC-ATGTCCACGGCATC-TTGCGAGTCGAAGATCACCTACATCGATGGTGATAACGGAATTCTGCTTCACCGCGGCTACCCGATCGAACAACTGGCCGAGCAGTCCGACTATCTGGAAA-CCTGCTACCTGCTGCTCAATGGCGAATTGCCAACCGCCGAGCAGAAAGCCCAGTTCGTTGCCGTGGTCAAAAACCACACGATGGTTCACGAACAGCTCAAGACCTTTTTCAACGGTTTCCGCCGTGATGCCCACCCGATGGCCGTCATGTGCGGCGTAGTCGGCGCCCTGTCGGCGTTCTATCACGACTCTCTGGACATCAACAACCCGCAGCACCGCGAGATTTCTGCCGTGCGCCTGGTCGCCAAG-A…	cts	KJ878269	NA	NA
508	CSZ0710	2010	P. syringae	This study (the isolation was described in Monteil et al. 2012)	France (Sauze, 06)	Alpine meadow	Snowpack		CSZ0710	+	-	-	+	-	+	-	-	-	-	-10	-	0.00	0.00	+	4	YES		CSZ0710	PG 02c	CACCGGCCGCTTCACATTTGACCCTGGCTTC-ATGTCCACGGCCTC-TTGCGATTCGAAGATCACCTACATCGATGGTGACAATGGCATTCTGCTACACCGCGGCTACCCGATCGAACAACTGGCCGAGCAGTCCGACTACCTGGAAA-CCTGCTACCTGCTGCTCAACGGTGAACTGCCCACCGCCGAGCAGAAAGCCCAGTTCGTTGCCGTGGTCAAGAACCACACGATGGTTCACGAACAGCTCAAGACCTTTTTCAACGGTTTCCGCCGTGACGCCCACCCGATGGCCGTCATGTGTGGTGTAGTCGGCGCCCTGTCAGCGTTCTACCACGACTCTCTGGACATCAATAACCCGCAGCACCGCGAGATTTCCGCGATCCGCCTGGTTGCCAAG-A…	cts	KJ878270	NA	NA
509	CSZ0714	2010	P. syringae	This study (the isolation was described in Monteil et al. 2012)	France (Sauze, 06)	Alpine meadow	Snowpack		CSZ0714	+	-	-	+	+	+	-	-	+	+	-4	-	0.00	0.00	+	8	YES		CSZ0714	PG 10b	CACCGGCCGCTTCACATTTGACCCTGGCTTC-ATGTCCACGGCATC-TTGCGAGTCGAAGATCACCTACATCGATGGTGATAACGGAATTCTGCTTCACCGCGGCTACCCGATCGAACAACTGGCCGAGCAGTCCGATTATCTGGAAA-CCTGCTACCTGCTGCTCAATGGCGAATTGCCAACCGCCGAGCAGAAAGCCCAGTTCGTTGCCGTGGTCAAAAACCACACGATGGTTCACGAACAGCTCAAGACCTTTTTCAACGGTTTCCGCCGTGATGCCCACCCGATGGCCGTCATGTGCGGCGTAGTCGGCGCCCTGTCGGCGTTCTATCACGACTCGCTGGACATCAACAACCCGCAGCACCGCGAGATTTCTGCCGTGCGCCTGGTCGCCAAG-A…	cts	KJ878271	NA	NA
510	CSZ0716	2010	P. syringae	Bartoli et al. 2014 (the isolation was described in Monteil et al. 2012)	France (Sauze, 06)	Alpine meadow	Snowpack		CSZ0716	+	-	-	+	+	-	+	+	+	-	-10	-	0.08	0.08	-	0	YES		CSZ0716	PG 07a	CACCGGCCGCTTCACATTCGACCCTGGCTTC-ATGTCGACCGCCTC-TTGCGAGTCGAAGATCACCTACATCGATGGTGACAACGGAATCCTGCTGCACCGCGGCTACCCTATCGAACAACTGGCCCAGCACTCCGACTACCTGGAGA-CCTGCTACCTGCTGCTCAATGGCGAATTGCCGACCGCCGAGCAGAAAGCCCAGTTCGTCGCCGTGGTCAAGAACCACACGATGGTCCACGAACAGCTCAAGACCTTTTTCAACGGCTTCCGTCGCGACGCCCACCCGATGGCCGTCATGTGCGGCGTGGTCGGCGCGCTTTCAGCGTTCTACCACGACTCGCTGGACATCAATAATCCGCAGCACCGCGAGATTTCCGCCGTACGCCTGGTCGCCAAG-A…	cts	KJ878272	NA	NA
511	CSZ0718	2010	P. syringae	This study (the isolation was described in Monteil et al. 2012)	France (Sauze, 06)	Alpine meadow	Snowpack		CSZ0718	+	-	-	+	-	+	-	-	+	+	-7	-	0.00	0.00	+	9	YES		CSZ0718	PG 10b	CACCGGCCGCTTCACATTTGACCCTGGCTTC-ATGTCCACGGCATC-TTGCGAGTCGAAGATCACCTACATCGATGGTGATAACGGAATTCTGCTTCACCGCGGCTACCCGATCGAACAACTGGCCGAGCAGTCCGATTATCTGGAAA-CCTGCTACCTGCTGCTCAATGGCGAATTGCCAACCGCCGAGCAGAAAGCCCAGTTCGTTGCCGTGGTCAAAAACCACACGATGGTTCACGAACAGCTCAAGACCTTTTTCAACGGTTTCCGCCGTGATGCCCACCCGATGGCCGTCATGTGCGGCGTAGTCGGCGCCCTGTCGGCGTTCTATCACGACTCGCTGGACATCAACAACCCGCAGCACCGCGAGATTTCTGCCGTGCGCCTGGTCGCCAAG-A…	cts	KJ878273	NA	NA
512	CSZ0719	2010	P. syringae	This study (the isolation was described in Monteil et al. 2012)	France (Sauze, 06)	Alpine meadow	Snowpack		CSZ0719	+	-	-	+	+	+	-	-	+	+	-5	-	0.08	0.08	+	2	YES		CSZ0719	PG 02b	CACCGGCCGCTTCACATTTGACCCTGGTTTC-ATGTCCACGGCCTC-TTGCGATTCGAAGATCACCTACATCGATGGTGATAATGGCATTCTGCTACACCGCGGCTACCCGATCGAACAACTGGCCGAGCAGTCCGACTATCTCGAAA-CCTGCTACCTGCTGCTCAACGGTGAACTGCCCACCGCCGAGCAGAAAGCCCAGTTCGTGGCCGTGGTCAAGAACCACACGATGGTTCACGAACAGCTCAAGACCTTTTTCAACGGTTTCCGCCGCGACGCCCACCCGATGGCCGTCATGTGTGGCGTAGTCGGCGCCCTGTCAGCGTTCTACCACGACTCACTGGACATCAATAACCCGCAGCACCGCGAGATTTCTGCGGTCCGCCTGGTCGCCAAA-A…	cts	KJ878274	NA	NA
513	CSZ0723	2010	P. syringae	This study (the isolation was described in Monteil et al. 2012)	France (Sauze, 06)	Alpine meadow	Snowpack		CSZ0723	+	-	-	+	+	+	-	-	+	+	-4	-	0.08	0.08	+	7	YES		CSZ0723	PG 10b	CACCGGCCGCTTCACATTTGACCCTGGCTTC-ATGTCCACGGCATC-TTGCGAGTCGAAGATCACCTACATCGATGGTGATAACGGAATTCTGCTTCACCGCGGCTACCCGATCGAACAACTGGCCGAGCAGTCCGATTATCTGGAAA-CCTGCTACCTGCTGCTCAATGGCGAATTGCCAACCGCCGAGCAGAAAGCCCAGTTCGTTGCCGTGGTCAAAAACCACACGATGGTTCACGAACAGCTCAAGACCTTTTTCAACGGTTTCCGCCGTGATGCCCACCCGATGGCCGTCATGTGCGGCGTAGTCGGCGCCCTGTCGGCGTTCTATCACGACTCGCTGGACATCAACAACCCGCAGCACCGCGAGATTTCTGCCGTGCGCCTGGTCGCCAAG-A…	cts	KJ878275	NA	NA
514	CSZ0729	2010	P. syringae	This study (the isolation was described in Monteil et al. 2012)	France (Sauze, 06)	Alpine meadow	Snowpack		CSZ0729	+	-	-	+	-	-	-	+	-	-	-10	-	0.00	0.00	-	0	YES		CSZ0729	PG 02c	CACCGGCCGCTTCACATTTGACCCTGGCTTC-ATGTCCACGGCCTC-TTGCGATTCGAAGATCACCTACATCGATGGTGACAATGGCATTCTGCTACACCGCGGCTACCCGATCGAACAACTGGCCGAGCAGTCCGACTACCTGGAAA-CCTGCTACCTGCTGCTCAACGGTGAACTGCCCACCGCCGAGCAGAAAGCCCAGTTCGTGGCCGTGGTCAAGAACCACACGATGGTTCACGAACAGCTCAAGACCTTTTTCAACGGTTTCCGCCGTGACGCCCACCCGATGGCCGTCATGTGTGGTGTAGTCGGCGCCCTGTCAGCGTTCTACCACGACTCTCTGGACATCAATAACCCGCAGCACCGCGAGATTTCCGCGATCCGCCTGGTTGCCAAG-A…	cts	KJ878276	NA	NA
515	CSZ0761	2010	P. syringae	Bartoli et al. submitted (the isolation was described in Monteil et al. 2012)	France (Sauze, 06)	Alpine meadow	Snowpack		CSZ0761	+	-	-	+	-	+	-	+	+	-	-10	-	0.00	0.00	-	0	YES		CSZ0761	PG 01b	CACCGGCCGCTTCACATTTGACCCTGGTTTC-ATGTCCACGGCCTC-TTGCGAGTCGAAGATCACCTACATCGATGGTGACAACGGAATTCTGCTGCACCGCGGCTACCCGATCGAACAACTGGCCGAGCAGTCCGATTACCTCGAGA-CCTGCTACCTGTTGCTCAACGGCGAGCTGCCAACCGCCGAACAGAAAGCCCAGTTCGTGGCCGTGGTCAAGAACCACACAATGGTTCACGAACAACTCAAGACCTTCTTCAACGGCTTTCGCCGTGACGCCCACCCGATGGCCGTCATGTGCGGTGTAGTCGGCGCCCTGTCGGCGTTCTACCACGATTCGCTCGACATCAATAACCCGCAGCACCGCGAAATTTCGGCTGTACGCCTGGTCGCCAAG-A…	MLST	KJ878277	http://genome.ppws.vt.edu/cgi-bin/MLST/home.pl	NA
516	CSZ0803	2010	P. syringae	This study (the isolation was described in Monteil et al. 2012)	France (Sauze, 06)	Litter	Litter		CSZ0803	+	-	-	+	-	+	-	-	+	+	-6	-	0.50	0.33	+	12	YES		CSZ0803	PG 02b	CACCGGCCGCTTCACATTTGACCCTGGTTTC-ATGTCCACGGCCTC-TTGCGATTCGAAGATCACCTACATTGATGGTGATAATGGCATTCTGCTACACCGCGGCTACCCGATCGAACAACTGGCCGAGCAGTCCGACTATCTCGAAA-CCTGCTACCTGCTGCTCAACGGTGAACTGCCCACCGCCGAGCAGAAAGCCCAGTTCGTGGCCGTGGTCAAGAACCACACGATGGTTCACGAACAGCTCAAGACCTTTTTCAACGGCTTCCGCCGCGACGCCCACCCGATGGCCGTCATGTGTGGCGTAGTCGGCGCCCTGTCAGCGTTCTACCACGACTCACTGGACATCAATAACCCGCAGCACCGCGAGATTTCTGCGGTCCGCCTGGTCGCCAAA-A…	cts	KJ878278	NA	NA
517	CSZ0808	2010	P. syringae	This study (the isolation was described in Monteil et al. 2012)	France (Sauze, 06)	Litter	Litter		CSZ0808	+	-	-	+	+	-	-	-	+	+	-6	-	0.33	0.33	+	10	YES		CSZ0808	PG 10b	CACCGGCCGCTTCACATTTGACCCTGGCTTC-ATGTCCACGGCATC-TTGCGAGTCGAAGATCACCTACATCGATGGTGATAACGGAATTCTGCTTCACCGCGGCTACCCGATCGAACAACTGGCCGAGCAGTCCGACTATCTGGAAA-CCTGCTACCTGCTGCTCAATGGCGAATTGCCAACCGCCGAGCAGAAAGCCCAGTTCGTTGCCGTGGTCAAAAACCACACGATGGTTCACGAACAGCTCAAGACCTTTTTCAACGGTTTCCGCCGTGATGCCCACCCGATGGCCGTCATGTGCGGCGTAGTCGGCGCCCTGTCGGCGTTCTATCACGACTCTCTGGACATCAACAACCCGCAGCACCGCGAGATTTCTGCCGTGCGCCTGGTCGCCAAG-A…	cts	KJ878279	NA	NA
518	CSZ0836	2010	P. syringae	This study (the isolation was described in Monteil et al. 2012)	France (Sauze, 06)	Litter	Litter		CSZ0836	+	-	-	+	-	-	+	+	+	-	-10	+	0.75	0.58	-	0	YES		CSZ0836	PG 07a	CACCGGCCGCTTCACATTCGACCCTGGCTTC-ATGTCGACCGCCTC-TTGCGAGTCGAAGATCACCTACATCGATGGTGACAACGGAATCCTGCTGCACCGCGGCTACCCTATCGAACAACTGGCCCAGCACTCCGACTACCTGGAGA-CCTGCTACCTGCTGCTCAATGGCGAATTGCCGACCGCCGAGCAGAAAGCCCAGTTCGTCGCCGTGGTCAAGAACCACACGATGGTCCACGAACAGCTCAAGACCTTTTTCAACGGCTTCCGTCGCGACGCCCACCCGATGGCCGTCATGTGCGGCGTGGTCGGCGCGCTTTCAGCGTTCTACCACGACTCGCTGGACATCAATAATCCGCAGCACCGCGAGATTTCCGCCGTACGCCTGGTCGCCAAG-A…	cts	KJ878280	NA	NA
519	CSZ0843	2010	P. syringae	This study (the isolation was described in Monteil et al. 2012)	France (Sauze, 06)	Litter	Litter		CSZ0843	+	-	-	+	+	+	-	-	+	+	-5	-	0.08	0.08	+	8	YES		CSZ0843	PG 10b	CACCGGCCGCTTCACATTTGACCCTGGCTTC-ATGTCCACGGCATC-TTGCGAGTCGAAGATCACCTACATCGATGGTGATAACGGAATTCTGCTTCACCGCGGCTACCCGATCGAACAACTGGCCGAGCAGTCCGACTATCTGGAAA-CCTGCTACCTGCTGCTCAATGGCGAATTGCCAACCGCCGAGCAGAAAGCCCAGTTCGTTGCCGTGGTCAAAAACCACACGATGGTTCACGAACAGCTCAAGACCTTTTTCAACGGTTTCCGCCGTGATGCCCACCCGATGGCCGTCATGTGCGGCGTAGTCGGCGCCCTGTCGGCGTTCTATCACGACTCTCTGGACATCAACAACCCGCAGCACCGCGAGATTTCTGCCGTGCGCCTGGTCGCCAAG-A…	cts	KJ878281	NA	NA
520	CSZ0845	2010	P. syringae	This study (the isolation was described in Monteil et al. 2012)	France (Sauze, 06)	Litter	Litter		CSZ0845	+	-	-	+	+	+	-	-	+	+	-5	-	0.00	0.00	+	8	YES		CSZ0845	PG 10b	CACCGGCCGCTTCACATTTGACCCTGGCTTC-ATGTCCACGGCATC-TTGCGAGTCGAAGATCACCTACATCGATGGTGATAACGGAATTCTGCTTCACCGCGGCTACCCGATCGAACAACTGGCCGAGCAGTCCGACTATCTGGAAA-CCTGCTACCTGCTGCTCAATGGCGAATTGCCAACCGCCGAGCAGAAAGCCCAGTTCGTTGCCGTGGTCAAAAACCACACGATGGTTCACGAACAGCTCAAGACCTTTTTCAACGGTTTCCGCCGTGATGCCCACCCGATGGCCGTCATGTGCGGCGTAGTCGGCGCCCTGTCGGCGTTCTATCACGACTCTCTGGACATCAACAACCCGCAGCACCGCGAGATTTCTGCCGTGCGCCTGGTCGCCAAG-A…	cts	KJ878282	NA	NA
521	CSZ0847	2010	P. syringae	This study (the isolation was described in Monteil et al. 2012)	France (Sauze, 06)	Litter	Litter		CSZ0847	+	-	-	+	-	+	+	+	-	+	-7	-	0.17	0.17	-	0	YES		CSZ0847	PG 07a	CACCGGCCGCTTCACATTCGACCCTGGCTTC-ATGTCGACCGCCTC-TTGCGAGTCGAAGATCACCTACATCGATGGTGACAACGGAATCCTGCTGCACCGCGGCTACCCTATCGAACAACTGGCCCAGCACTCCGACTACCTGGAGA-CCTGCTACCTGCTGCTCAATGGCGAATTGCCGACCGCCGAGCAGAAAGCCCAGTTCGTCGCCGTGGTCAAGAACCACACGATGGTCCACGAACAGCTCAAGACCTTTTTCAACGGCTTCCGTCGCGACGCCCACCCGATGGCCGTCATGTGCGGCGTGGTCGGCGCGCTTTCAGCGTTCTACCACGACTCGCTGGACATCAATAATCCGCAGCACCGCGAGATTTCCGCCGTACGCCTGGTCGCCAAG-A…	cts	KJ878283	NA	NA
522	CSZ0848	2010	P. syringae	This study (the isolation was described in Monteil et al. 2012)	France (Sauze, 06)	Litter	Litter		CSZ0848	+	-	-	+	-	-	-	-	+	-	-10	-	0.00	0.00	-	0	YES		CSZ0848	PG 01a	CACCGGCCGCTTCACATTTGACCCTGGCTTC-ATGTCCACGGCCTC-TTGCGAGTCGAAGATCACCTACATTGATGGTGACAACGGAATTCTGCTGCACCGCGGCTACCCGATCGAACAACTGGCCGAGCAGTCCGATTACCTCGAGA-CCTGCTACCTGCTGCTCAACGGCGAGCTGCCAACCGCCGAACAGAAGGCCCAGTTCGTGGCCGTGGTCAAGAACCACACGATGGTTCACGAACAACTCAAGACCTTCTTCAACGGCTTTCGCCGTGACGCCCACCCGATGGCCGTCATGTGCGGTGTAGTTGGCGCCCTGTCGGCGTTCTACCACGATTCGCTGGACATCAATAACCCGCAGCACCGCGAAATTTCGGCTGTACGCCTGGTCGCCAAG-A…	cts	KJ878284	NA	NA
523	CSZ0855	2010	P. syringae	Bartoli et al. 2014 (the isolation was described in Monteil et al. 2012)	France (Sauze, 06)	Litter	Litter		CSZ0855	+	-	-	+	+	-	+	+	-	-	-10	-	0.50	0.33	-	0	YES		CSZ0855	PG 07a	CACCGGCCGCTTCACATTCGACCCTGGCTTC-ATGTCGACCGCCTC-TTGCGAGTCGAAGATCACCTACATCGATGGTGACAACGGAATCCTGCTGCACCGCGGCTACCCTATCGAACAACTGGCCCAGCACTCCGACTACCTGGAGA-CCTGCTACCTGCTGCTCAATGGCGAATTGCCGACCGCCGAGCAGAAAGCCCAGTTCGTCGCCGTGGTCAAGAACCACACGATGGTCCACGAACAGCTCAAGACCTTTTTCAACGGCTTCCGTCGCGACGCCCACCCGATGGCCGTCATGTGCGGCGTGGTCGGCGCGCTTTCAGCGTTCTACCACGACTCGCTGGACATCAATAATCCGCAGCACCGCGAGATTTCCGCCGTACGCCTGGTCGCCAAG-A…	cts	KJ878285	NA	NA
524	CSZ0864	2010	P. syringae	This study (the isolation was described in Monteil et al. 2012)	France (Sauze, 06)	Litter	Litter		CSZ0864	+	-	-	+	+	+	-	-	+	+	-6	-	0.00	0.00	+	9	YES		CSZ0864	PG 02c	CACCGGCCGCTTCACATTTGACCCTGGCTTC-ATGTCCACGGCCTC-TTGCGATTCGAAGATCACCTACATCGATGGTGATAATGGCATTCTGTTGCACCGCGGCTACCCGATCGAACAACTGGCCGAGCAGTCCGACTACCTGGAAA-CCTGCTACCTGCTGCTCAACGGCGAACTGCCCACCGCCGAGCAGAAAGCCCAGTTCGTGGCCGTGGTCAAGAACCACACGATGGTTCACGAACAGCTCAAGACCTTTTTCAACGGTTTCCGCCGTGACGCCCACCCGATGGCCGTCATGTGTGGTGTAGTCGGCGCCCTGTCAGCGTTCTACCACGACTCTCTGGACATCAATAACCCGCAGCATCGCGAGATTTCCGCGATCCGCCTGGTTGCCAAG-A…	cts	KJ878286	NA	NA
525	CSZ0865	2010	P. syringae	This study (the isolation was described in Monteil et al. 2012)	France (Sauze, 06)	Litter	Litter		CSZ0865	+	-	-	+	+	-	-	-	+	+	-6	-	0.00	0.00	+	9	YES		CSZ0865	PG 10b	CACCGGCCGCTTCACATTTGACCCTGGCTTC-ATGTCCACGGCATC-TTGCGAGTCGAAGATCACCTACATCGATGGTGATAACGGAATTCTGCTTCACCGCGGCTACCCGATCGAACAACTGGCCGAGCAGTCCGACTATCTGGAAA-CCTGCTACCTGCTGCTCAATGGCGAATTGCCAACCGCCGAGCAGAAAGCCCAGTTCGTTGCCGTGGTCAAAAACCACACGATGGTTCACGAACAGCTCAAGACCTTTTTCAACGGTTTCCGCCGTGATGCCCACCCGATGGCCGTCATGTGCGGCGTAGTCGGCGCCCTGTCGGCGTTCTATCACGACTCTCTGGACATCAACAACCCGCAGCACCGCGAGATTTCTGCCGTGCGCCTGGTCGCCAAG-A…	cts	KJ878287	NA	NA
526	CSZ0897	2010	P. syringae	This study (the isolation was described in Monteil et al. 2012)	France (Sauze, 06)	Alpine meadow	Snowpack		CSZ0897	+	-	-	+	+	-	-	-	+	+	-3	-	0.00	0.00	+	6	YES		CSZ0897	PG 10b	CACCGGCCGCTTCACATTTGACCCTGGCTTC-ATGTCCACGGCATC-TTGCGAGTCGAAGATCACCTACATCGATGGTGATAACGGAATTCTGCTTCACCGCGGCTACCCGATCGAACAACTGGCCGAGCAGTCCGATTATCTGGAAA-CCTGCTACCTGCTGCTCAATGGCGAATTGCCAACCGCCGAGCAGAAAGCCCAGTTCGTTGCCGTGGTCAAAAACCACACGATGGTTCACGAACAGCTCAAGACCTTTTTCAACGGTTTCCGCCGTGATGCCCACCCGATGGCCGTCATGTGCGGCGTAGTCGGCGCCCTGTCGGCGTTCTATCACGACTCGCTGGACATCAACAACCCGCAGCACCGCGAGATTTCTGCCGTGCGCCTGGTCGCCAAG-A…	cts	KJ878288	NA	NA
527	CSZ0900	2010	P. syringae	This study (the isolation was described in Monteil et al. 2012)	France (Sauze, 06)	Alpine meadow	Snowpack		CSZ0900	+	-	-	+	-	+	-	-	+	+	-5	-	0.00	0.00	+	4	YES		CSZ0900	PG 02c	CACCGGCCGCTTCACATTTGACCCTGGCTTC-ATGTCCACGGCCTC-TTGCGATTCGAAGATCACCTACATCGATGGTGACAATGGCATTCTGCTACACCGCGGCTACCCGATCGAACAACTGGCCGAGCAGTCCGACTACCTGGAAA-CCTGCTACCTGCTGCTCAACGGTGAACTGCCCACCGCCGAGCAGAAAGCCCAGTTCGTTGCCGTGGTCAAGAACCACACGATGGTTCACGAACAGCTCAAGACCTTTTTCAACGGTTTCCGCCGTGACGCCCACCCGATGGCCGTCATGTGTGGTGTAGTCGGCGCCCTGTCAGCGTTCTACCACGACTCTCTGGACATCAATAACCCGCAGCACCGCGAGATTTCCGCGATCCGCCTGGTTGCCAAG-A…	cts	KJ878289	NA	NA
528	CSZ0904	2010	P. syringae	This study (the isolation was described in Monteil et al. 2012)	France (Sauze, 06)	Alpine meadow	Snowpack		CSZ0904	+	-	-	+	-	+	-	+	+	-	-10	-	0.00	0.00	-	0	YES		CSZ0904	PG 10b	CACCGGCCGCTTCACATTTGACCCTGGCTTC-ATGTCCACGGCATC-TTGCGAGTCGAAGATCACCTACATCGATGGTGATAATGGAATTCTGCTTCACCGCGGCTACCCGATCGAACAACTGGCCGAGCAGTCCGATTATCTGGAAA-CCTGCTACCTGCTGCTCAATGGCGAATTGCCAACCGCCGAGCAGAAAGCCCAGTTCGTTGCCGTGGTCAAAAACCACACGATGGTTCACGAACAGCTCAAGACCTTTTTCAACGGTTTCCGCCGTGATGCCCACCCGATGGCCGTCATGTGCGGCGTAGTCGGCGCCCTGTCGGCGTTCTATCACGACTCGCTGGACATCAATAACCCGCAGCACCGCGAGATTTCTGCCGTGCGCCTGGTCGCCAAG-A…	cts	KJ878290	NA	NA
529	CSZ0905	2010	P. syringae	This study (the isolation was described in Monteil et al. 2012)	France (Sauze, 06)	Alpine meadow	Snowpack		CSZ0905	+	-	-	+	+	+	+	+	-	-	-10	-	0.67	0.42	-	0	YES		CSZ0905	PG 07a	CACCGGCCGCTTCACATTCGACCCTGGCTTC-ATGTCGACCGCCTC-TTGCGAGTCGAAGATCACCTACATCGATGGTGACAACGGAATCCTGCTGCACCGCGGCTACCCTATCGAACAACTGGCCCAGCACTCCGACTACCTGGAGA-CCTGCTACCTGCTGCTCAATGGCGAATTGCCGACCGCCGAGCAGAAAGCCCAGTTCGTCGCCGTGGTCAAGAACCACACGATGGTCCACGAACAGCTCAAGACCTTTTTCAACGGCTTCCGTCGCGACGCCCACCCGATGGCCGTCATGTGCGGCGTGGTCGGCGCGCTTTCAGCGTTCTACCACGACTCGCTGGACATCAATAATCCGCAGCACCGCGAGATTTCCGCCGTACGCCTGGTCGCCAAG-A…	cts	KJ878291	NA	NA
530	CSZ0906	2010	P. syringae	This study (the isolation was described in Monteil et al. 2012)	France (Sauze, 06)	Alpine meadow	Snowpack		CSZ0906	+	-	-	+	+	+	-	-	+	+	-5	-	0.00	0.00	+	8	YES		CSZ0906	PG 10b	CACCGGCCGCTTCACATTTGACCCTGGCTTC-ATGTCCACGGCATC-TTGCGAGTCGAAGATCACCTACATCGATGGTGATAACGGAATTCTGCTTCACCGCGGCTACCCGATCGAACAACTGGCCGAGCAGTCCGATTACCTGGAAA-CCTGCTACCTGCTGCTCAATGGCGAATTGCCAACCGCCGAGCAGAAAGCCCAGTTCGTTGCCGTGGTCAAAAACCACACGATGGTTCACGAACAGCTCAAGACCTTTTTCAACGGTTTCCGCCGTGATGCCCACCCGATGGCCGTCATGTGCGGCGTAGTCGGCGCCCTGTCGGCGTTCTATCACGACTCGCTGGACATCAACAACCCGCAGCACCGCGAGATTTCTGCCGTGCGCCTGGTCGCCAAG-A…	cts	KJ878292	NA	NA
531	CSZ0908	2010	P. syringae	This study (the isolation was described in Monteil et al. 2012)	France (Sauze, 06)	Alpine meadow	Snowpack		CSZ0908	+	-	-	+	+	+	-	-	+	+	-5	-	0.08	0.08	+	9	YES		CSZ0908	PG 01a	CACCGGCCGCTTCACATTTGACCCTGGCTTC-ATGTCCACGGCCTC-TTGCGAGTCGAAGATCACCTACATTGATGGTGACAACGGAATTCTGCTGCACCGCGGCTACCCGATCGAACAACTGGCCGAGCAGTCCGATTACCTCGAGA-CCTGCTACCTGCTGCTCAACGGCGAGCTGCCAACCGCCGAACAGAAAGCCCAGTTCGTGGCCGTGGTCAAGAACCACACGATGGTTCACGAACAACTCAAGACCTTCTTCAACGGCTTTCGCCGTGACGCCCACCCGATGGCCGTCATGTGCGGTGTAGTTGGCGCCCTGTCGGCGTTCTACCACGATTCGCTGGACATCAATAACCCGCAGCACCGCGAAATTTCGGCTGTACGCCTGGTCGCCAAG-A…	cts	KJ878293	NA	NA
532	CSZ0956	2010	P. syringae	This study (the isolation was described in Monteil 2011)	France (Sauze, 06)	Stream water	Fresh water & epilithic biofilm		CSZ0956	+	-	-	+	-	+	-	+	+	+	-5	-	0.00	0.00	-	0	YES		CSZ0956	PG 01b	CACCGGCCGCTTCACATTTGACCCTGGTTTC-ATGTCCACGGCCTC-TTGCGAGTCGAAGATCACCTACATCGATGGTGACAACGGAATTCTGCTGCACCGCGGCTACCCGATCGAACAACTGGCCGAGCAGTCCGATTACCTCGAGA-CCTGCTACCTGTTGCTCAACGGCGAGCTGCCAACCGCCGAACAGAAAGCCCAGTTCGTGGCCGTGGTCAAGAACCACACAATGGTTCACGAACAACTCAAGACCTTCTTCAACGGCTTTCGCCGTGACGCCCACCCGATGGCCGTCATGTGCGGTGTAGTCGGAGCCCTGTCGGCGTTCTACCACGATTCGCTCGACATCAATAACCCGCAGCACCGCGAAATTTCGGCTGTACGCCTGGTCGCCAAG-A…	MLST	KJ878294	http://genome.ppws.vt.edu/cgi-bin/MLST/home.pl	NA
533	CSZ0964	2010	P. syringae	This study (the isolation was described in Monteil 2011)	France (Sauze, 06)	Stream water	Fresh water & epilithic biofilm		CSZ0964	+	-	-	+	+	+	-	-	-	+	-5	-	0.00	0.00	+	8	YES		CSZ0964	PG 02c	CACCGGCCGCTTCACATTTGACCCTGGCTTC-ATGTCCACGGCCTC-TTGCGATTCGAAGATCACCTACATCGATGGTGACAATGGCATTCTGCTGCACCGCGGCTACCCGATCGAACAACTGGCCGAGCAGTCCGACTACCTGGAAA-CCTGCTACCTGCTGCTCAACGGCGAACTGCCCACCGCCGAGCAGAAAGCCCAGTTCGTGGCCGTGGTCAAGAACCACACGATGGTTCACGAACAGCTCAAGACCTTTTTCAACGGTTTCCGCCGTGACGCCCACCCGATGGCCGTCATGTGTGGTGTAGTCGGCGCCCTGTCAGCGTTCTACCACGACTCCCTGGACATCAATAACCCGCAGCACCGCGAGATTTCCGCGGTCCGCCTGGTTGCCAAG-A…	cts	KJ878295	NA	NA
534	CSZ0990	2010	P. syringae	This study (the isolation was described in Monteil 2011)	France (Sauze, 06)	Stream water	Fresh water & epilithic biofilm		CSZ0990	+	-	-	+	-	+	-	-	-	-	-10	-	0.00	0.00	+	2	YES		CSZ0990	PG 02c	CACCGGCCGCTTCACATTTGACCCTGGCTTC-ATGTCCACGGCCTC-TTGCGATTCGAAGATCACCTACATCGACGGTGACAATGGCATTCTGCTACACCGCGGCTACCCGATCGAACAACTGGCCGAGCAGTCCGACTACCTGGAAA-CCTGCTACCTGCTGCTCAACGGTGAACTGCCCACCGCCGAGCAGAAAGCCCAGTTCGTGGCCGTGGTCAAGAACCACACGATGGTTCACGAACAGCTCAAGACCTTTTTCAACGGTTTCCGCCGTGACGCCCACCCGATGGCCGTCATGTGTGGTGTAGTCGGCGCCCTGTCAGCGTTCTACCACGACTCTCTGGACATCAATAACCCGCAGCACCGCGAGATTTCCGCGATCCGCCTGGTTGCCAAG-A…	cts	KJ878296	NA	NA
535	CVB0002	2009	P. syringae	This study (the isolation was described in Monteil 2011)	France (Vars, 05)	Epilithic biofilm	Fresh water & epilithic biofilm		CVB0002	+	-	-	+	-	+	-	-	-	+	-5	-	0.00	0.00	+	10	YES		CVB0002	PG 02c	CACCGGCCGCTTCACATTTGACCCTGGCTTC-ATGTCCACGGCCTC-TTGCGATTCGAAGATCACCTACATCGATGGTGATAATGGCATTCTGTTGCACCGCGGCTACCCGATCGAACAACTGGCCGAGCAGTCCGACTACCTGGAAA-CCTGCTACCTGCTGCTCAACGGCGAACTGCCCACCGCCGAGCAGAAAGCCCAGTTCGTGGCCGTGGTCAAGAACCACACGATGGTTCACGAACAGCTCAAGACCTTTTTCAACGGTTTCCGCCGTGACGCCCACCCGATGGCCGTCATGTGTGGTGTAGTCGGCGCCCTGTCAGCGTTCTACCACGACTCTCTGGACATCAATAACCCGCAGCATCGCGAGATTTCCGCGATCCGCCTGGTTGCCAAG-A…	cts	KJ878297	NA	NA
536	CVB0003	2009	P. syringae	This study (the isolation was described in Monteil 2011)	France (Vars, 05)	Epilithic biofilm	Fresh water & epilithic biofilm		CVB0003	+	-	-	+	-	+	-	-	-	+	-6	-	0.00	0.00	+	8	YES		CVB0003	PG 02c	CACCGGCCGCTTCACATTTGACCCTGGCTTC-ATGTCCACGGCCTC-TTGCGATTCGAAGATCACCTACATCGATGGTGATAATGGCATTCTGTTGCACCGCGGCTACCCGATCGAACAACTGGCCGAGCAGTCCGACTACCTGGAAA-CCTGCTACCTGCTGCTCAACGGCGAACTGCCCACCGCCGAGCAGAAAGCCCAGTTCGTGGCCGTGGTCAAGAACCACACGATGGTTCACGAACAGCTCAAGACCTTTTTCAACGGTTTCCGCCGTGACGCCCACCCGATGGCCGTCATGTGTGGTGTAGTCGGCGCCCTGTCAGCGTTCTACCACGACTCTCTGGACATCAATAACCCGCAGCATCGCGAGATTTCCGCGATCCGCCTGGTTGCCAAG-A…	cts	KJ878298	NA	NA
537	CVB0004	2009	P. syringae	This study (the isolation was described in Monteil 2011)	France (Vars, 05)	Epilithic biofilm	Fresh water & epilithic biofilm		CVB0004	+	-	-	+	-	+	-	-	+	+	-4	-	0.25	0.25	+	7	YES		CVB0004	PG 02b	CACCGGCCGCTTCACATTTGACCCTGGTTTC-ATGTCCACGGCCTC-TTGCGATTCGAAGATCACCTACATCGATGGTGATAATGGCATTCTGCTACACCGCGGCTACCCGATCGAACAACTGGCCGAGCAGTCCGACTACCTCGAAA-CCTGCTACCTGCTGCTCAACGGTGAACTGCCCACCGCCGAGCAGAAAGCCCAGTTCGTGGCCGTGGTCAAGAACCACACGATGGTTCACGAACAGCTCAAGACCTTTTTCAACGGTTTCCGCCGCGACGCCCACCCGATGGCCGTCATGTGTGGCGTAGTCGGCGCCCTGTCAGCGTTCTACCACGACTCGCTGGACATCAATAACCCGCAGCACCGCGAGATTTCCGCGGTCCGCCTGGTCGCCAAG-A…	cts	KJ878299	NA	NA
538	CVB0007	2009	P. syringae	This study (the isolation was described in Monteil 2011)	France (Vars, 05)	Epilithic biofilm	Fresh water & epilithic biofilm		CVB0007	+	-	-	+	-	-	-	-	+	+	-3	-	0.42	0.42	+	7	YES		CVB0007	PG 02b	CACCGGCCGCTTCACATTTGACCCTGGTTTC-ATGTCCACGGCCTC-TTGCGATTCGAAGATCACCTACATCGATGGTGATAATGGCATTCTGCTACACCGCGGCTACCCGATCGAACAACTGGCCGAGCAGTCCGACTACCTCGAAA-CCTGCTACCTGCTGCTCAACGGTGAACTGCCCACCGCCGAGCAGAAAGCCCAGTTCGTGGCCGTGGTCAAGAACCACACGATGGTTCACGAACAGCTCAAGACCTTTTTCAACGGTTTCCGCCGCGACGCCCACCCGATGGCCGTCATGTGTGGCGTAGTCGGCGCCCTGTCAGCGTTCTACCACGACTCGCTGGACATCAATAACCCGCAGCACCGCGAGATTTCCGCGGTACGCCTGGTCGCCAAG-A…	cts	KJ878300	NA	NA
539	CVB0012	2009	P. syringae	This study (the isolation was described in Monteil 2011)	France (Vars, 05)	Epilithic biofilm	Fresh water & epilithic biofilm		CVB0012	+	-	-	+	-	+	-	-	+	+	-5	+	1.17	0.67	+	6	YES		CVB0012	PG 02b	CACCGGCCGCTTCACATTTGACCCTGGTTTC-ATGTCCACGGCCTC-TTGCGATTCGAAGATCACCTACATCGATGGTGATAATGGCATTCTGCTACACCGCGGCTACCCGATCGAACAACTGGCCGAGCAGTCCGACTACCTCGAAA-CCTGCTACCTGCTGCTCAACGGTGAACTGCCCACCGCCGAGCAGAAAGCCCAGTTCGTGGCCGTGGTCAAGAACCACACGATGGTTCACGAACAGCTCAAGACCTTTTTCAACGGTTTCCGCCGCGACGCCCACCCGATGGCCGTCATGTGTGGCGTAGTCGGCGCCCTGTCAGCGTTCTACCACGACTCGCTGGACATCAATAACCCGCAGCACCGCGAGATTTCCGCGGTACGCCTGGTCGCCAAG-A…	cts	KJ878301	NA	NA
540	CVB0016	2009	P. syringae	This study (the isolation was described in Monteil 2011)	France (Vars, 05)	Epilithic biofilm	Fresh water & epilithic biofilm		CVB0016	+	-	-	+	-	+	-	-	+	+	-4	+	0.83	0.58	+	9	YES		CVB0016	PG 02b	CACCGGCCGCTTCACATTTGACCCTGGCTTC-ATGTCCACGGCCTC-TTGCGATTCGAAGATCACCTACATCGATGGTGATAATGGCATTCTGCTACACCGCGGCTACCCGATCGAACAACTGGCCGAGCAGTCCGACTACCTCGAAA-CCTGCTACCTGCTGCTCAACGGTGAACTGCCCACCGCCGAGCAGAAAGCCCAGTTCGTGGCCGTGGTCAAGAACCACACGATGGTTCACGAACAGCTCAAGACCTTTTTCAACGGTTTCCGCCGCGACGCCCACCCGATGGCCGTCATGTGTGGCGTAGTCGGCGCCCTGTCAGCGTTCTACCACGACTCGCTGGACATCAATAACCCGCAGCACCGCGAGATTTCCGCGGTCCGCCTGGTCGCCAAG-A…	cts	KJ878302	NA	NA
541	CVB0031	2009	P. syringae	This study (the isolation was described in Monteil 2011)	France (Vars, 05)	Epilithic biofilm	Fresh water & epilithic biofilm		CVB0031	+	-	-	+	+	+	-	-	+	+	-4	+	2.67	0.92	+	9	YES		CVB0031	PG 02b	CACCGGCCGCTTCACATTTGACCCTGGTTTC-ATGTCCACGGCCTC-TTGCGATTCGAAGATCACCTACATCGATGGTGATAATGGCATTCTGCTACACCGCGGCTACCCGATCGAACAACTGGCCGAGCAGTCCGACTATCTCGAAA-CCTGCTACCTGCTGCTCAACGGTGAACTGCCCACCGCCGAGCAGAAAGCCCAGTTCGTGGCCGTGGTCAAGAACCACACGATGGTTCACGAACAGCTCAAGACCTTTTTCAACGGTTTCCGCCGCGACGCCCACCCGATGGCCGTCATGTGTGGCGTAGTCGGCGCCCTGTCAGCGTTCTACCACGACTCACTGGACATCAATAACCCGCAGCACCGCGAGATTTCTGCGGTCCGCCTGGTCGCCAAA-A…	cts	KJ878303	NA	NA
542	CVB0034	2009	P. syringae	This study (the isolation was described in Monteil 2011)	France (Vars, 05)	Epilithic biofilm	Fresh water & epilithic biofilm		CVB0034	+	-	-	+	-	+	-	-	+	+	-5	-	0.33	0.25	+	6.5	YES		CVB0034	PG 02b	CACCGGCCGCTTCACATTTGACCCTGGTTTC-ATGTCCACGGCCTC-TTGCGATTCGAAGATCACCTACATCGATGGTGATAATGGCATTCTGCTACACCGCGGCTACCCGATCGAACAACTGGCCGAGCAGTCCGACTACCTCGAAA-CCTGCTACCTGCTGCTCAACGGTGAACTGCCCACCGCCGAGCAGAAAGCCCAGTTCGTGGCCGTGGTCAAGAACCACACGATGGTTCACGAACAGCTCAAGACTTTTTTCAACGGTTTCCGCCGCGACGCCCACCCGATGGCCGTCATGTGTGGCGTAGTCGGCGCCCTGTCAGCGTTCTACCACGACTCGCTGGACATCAATAACCCGCAGCACCGCGAGATTTCCGCGGTCCGCCTGGTCGCCAAG-A…	cts	KJ878304	NA	NA
543	CVB0037	2009	P. syringae	This study (the isolation was described in Monteil 2011)	France (Vars, 05)	Epilithic biofilm	Fresh water & epilithic biofilm		CVB0037	+	-	-	+	+	+	-	+	+	+	-4	+	2.75	0.92	+	8	YES		CVB0037	PG 02b	CACCGGCCGCTTCACATTTGACCCTGGTTTC-ATGTCCACGGCCTC-TTGCGATTCGAAGATCACCTACATCGATGGTGATAATGGCATTCTGCTACACCGCGGCTACCCGATCGAACAACTGGCCGAGCAGTCCGACTACCTCGAAA-CCTGCTACCTGCTGCTCAACGGTGAACTGCCCACCGCCGAGCAGAAAGCCCAGTTCGTGGCCGTGGTCAAGAACCACACGATGGTTCACGAACAGCTCAAGACTTTTTTCAACGGTTTCCGCCGCGACGCCCACCCGATGGCCGTCATGTGTGGCGTAGTCGGCGCCCTGTCAGCGTTCTACCACGACTCGCTGGACATCAATAACCCGCAGCACCGCGAGATTTCCGCGGTCCGCCTGGTCGCCAAG-A…	MLST	KJ878305	http://genome.ppws.vt.edu/cgi-bin/MLST/home.pl	NA
544	CVB0040	2009	P. syringae	This study (the isolation was described in Monteil 2011)	France (Vars, 05)	Epilithic biofilm	Fresh water & epilithic biofilm		CVB0040	+	-	-	+	-	+	-	-	+	+	-3	-	0.42	0.42	+	8	YES		CVB0040	PG 10b	CACCGGCCGCTTCACATTTGACCCTGGCTTC-ATGTCCACGGCATC-TTGCGAGTCGAAGATCACCTACATCGATGGTGATAACGGAATTCTGCTTCACCGCGGCTACCCGATCGAACAACTGGCCGAGCAGTCCGATTATCTGGAAA-CCTGCTACCTGCTGCTCAATGGCGAATTGCCAACCGCCGAGCAGAAAGCCCAGTTCGTTGCCGTGGTCAAAAACCACACGATGGTTCACGAACAGCTCAAGACCTTTTTCAACGGTTTCCGCCGTGATGCCCACCCGATGGCCGTCATGTGCGGCGTAGTCGGCGCCCTGTCGGCGTTCTATCACGACTCGCTGGACATCAACAACCCGCAGCACCGCGAGATTTCTGCCGTGCGCCTGGTCGCCAAG-A…	cts	KJ878306	NA	NA
545	CVB0042	2009	P. syringae	This study (the isolation was described in Monteil 2011)	France (Vars, 05)	Epilithic biofilm	Fresh water & epilithic biofilm		CVB0042	+	-	-	+	-	-	-	-	-	+	-5	-	0.00	0.00	+	7	YES		CVB0042	PG 02c	CACCGGCCGCTTCACATTTGACCCTGGCTTC-ATGTCCACGGCCTC-TTGCGATTCGAAGATCACCTACATCGATGGTGACAATGGCATTCTGCTGCACCGCGGCTACCCGATCGAACAACTGGCCGAGCAGTCCGACTACCTGGAAA-CCTGCTACCTGCTGCTCAACGGCGAACTGCCCACCGCCGAGCAGAAAGCCCAGTTCGTGGCCGTGGTCAAGAACCACACGATGGTTCACGAACAGCTCAAGACCTTTTTCAACGGTTTCCGCCGTGACGCCCACCCGATGGCCGTCATGTGTGGTGTAGTCGGCGCCCTGTCAGCGTTCTACCACGACTCCCTGGACATCAATAACCCGCAGCACCGCGAGATTTCCGCGGTCCGCCTGGTTGCCAAG-A…	cts	KJ878307	NA	NA
546	CVB0047	2009	P. syringae	This study (the isolation was described in Monteil 2011)	France (Vars, 05)	Epilithic biofilm	Fresh water & epilithic biofilm		CVB0047	+	-	-	+	+	+	-	-	+	+	-5	-	0.00	0.00	+	6	YES		CVB0047	PG 02b	CACCGGCCGCTTCACATTTGACCCTGGTTTC-ATGTCCACGGCCTC-TTGCGATTCGAAGATCACCTACATCGATGGTGATAATGGCATTCTGCTACACCGCGGCTACCCGATCGAACAACTGGCCGAGCAGTCCGACTACCTCGAAA-CCTGCTACCTGCTGCTCAACGGTGAACTGCCCACCGCCGAGCAGAAAGCCCAGTTCGTGGCCGTGGTCAAGAACCACACGATGGTTCACGAACAGCTCAAGACTTTTTTCAACGGTTTCCGCCGCGACGCCCACCCGATGGCCGTCATGTGTGGCGTAGTCGGCGCCCTGTCAGCGTTCTACCACGACTCGCTGGACATCAATAACCCGCAGCACCGCGAGATTTCCGCGGTCCGCCTGGTCGCCAAG-A…	cts	KJ878308	NA	NA
547	CVB0052	2009	P. syringae	This study (the isolation was described in Monteil 2011)	France (Vars, 05)	Epilithic biofilm	Fresh water & epilithic biofilm		CVB0052	+	-	-	+	+	+	-	-	+	+	-3	+	2.33	0.92	+	10.5	YES		CVB0052	PG 02b	CACCGGCCGCTTCACATTTGACCCTGGTTTC-ATGTCCACGGCCTC-TTGCGATTCGAAGATCACCTACATTGATGGTGATAATGGCATTCTGCTACACCGCGGCTACCCGATCGAACAACTGGCCGAGCAGTCCGACTATCTCGAAA-CCTGCTACCTGCTGCTCAACGGTGAACTGCCCACCGCCGAGCAGAAAGCCCAGTTCGTGGCCGTGGTCAAGAACCACACGATGGTTCACGAACAGCTCAAGACCTTTTTCAACGGCTTCCGCCGCGACGCCCACCCGATGGCCGTCATGTGTGGCGTAGTCGGCGCCCTGTCAGCGTTCTACCACGACTCACTGGACATCAATAACCCGCAGCACCGCGAGATTTCTGCGGTCCGCCTGGTCGCCAAA-A…	cts	KJ878309	NA	NA
548	CVB0064	2010	P. syringae	This study (the isolation was described in Monteil 2011)	France (Vars, 05)	Epilithic biofilm	Fresh water & epilithic biofilm		CVB0064	+	-	-	+	+	+	-	-	+	+	-4	+	1.92	1	+	7	YES		CVB0064	PG 02b	CACCGGCCGCTTCACATTTGACCCTGGCTTC-ATGTCCACGGCCTC-TTGCGATTCGAAGATCACCTACATCGATGGTGATAATGGCATTCTGCTACACCGCGGCTACCCGATCGAACAACTGGCCGAGCAGTCCGACTATCTCGAAA-CCTGCTACCTGCTGCTCAACGGTGAACTGCCCACCGCCGAGCAGAAAGCCCAGTTCGTGGCCGTGGTCAAGAACCACACGATGGTTCACGAACAGCTCAAGACCTTTTTCAACGGTTTCCGCCGCGACGCCCACCCGATGGCCGTCATGTGTGGCGTAGTCGGCGCCCTGTCAGCGTTCTACCACGACTCACTGGACATCAATAACCCGCAGCACCGCGAGATTTCTGCGGTCCGCCTGGTCGCCAAA-A…	cts	KJ878310	NA	NA
549	CVB0065	2010	P. syringae	This study (the isolation was described in Monteil 2011)	France (Vars, 05)	Epilithic biofilm	Fresh water & epilithic biofilm		CVB0065	+	-	-	+	-	+	-	-	-	-	-10	-	0.00	0.00	+	9	YES		CVB0065	PG 02c	CACCGGCCGCTTCACATTTGACCCTGGCTTC-ATGTCCACGGCCTC-TTGCGATTCGAAGATCACCTACATCGATGGTGACAATGGCATTCTGCTACACCGCGGCTACCCGATCGAACAACTGGCCGAGCAGTCCGACTACCTGGAAA-CCTGCTACCTGCTGCTCAACGGTGAACTGCCCACCGCCGAGCAGAAAGCCCAGTTCGTGGCCGTGGTCAAGAACCACACGATGGTTCACGAACAGCTCAAGACCTTTTTCAACGGTTTCCGCCGTGACGCCCACCCGATGGCCGTCATGTGTGGTGTAGTCGGCGCCCTGTCAGCGTTCTACCACGACTCTCTGGACATCAATAACCCGCAGCACCGCGAGATTTCCGCGATCCGCCTGGTTGCCAAG-A…	cts	KJ878311	NA	NA
550	CVB0066	2010	P. syringae	This study (the isolation was described in Monteil 2011)	France (Vars, 05)	Epilithic biofilm	Fresh water & epilithic biofilm		CVB0066	+	-	-	+	+	+	-	-	+	-	-10	+	1.25	0.75	+	10	YES		CVB0066	PG 02b	CACCGGCCGCTTCACATTTGACCCTGGTTTC-ATGTCCACGGCCTC-TTGCGATTCGAAGATCACCTACATCGATGGTGATAATGGCATTCTGCTACACCGCGGCTACCCGATCGAACAACTGGCCGAGCAGTCCGACTATCTCGAAA-CCTGCTACCTGCTGCTCAACGGTGAACTGCCCACCGCCGAGCAGAAAGCCCAGTTCGTGGCCGTGGTCAAGAACCACACGATGGTTCACGAACAGCTCAAGACCTTTTTCAACGGTTTCCGCCGCGACGCCCACCCGATGGCCGTCATGTGTGGCGTAGTCGGCGCCCTGTCAGCGTTCTACCACGACTCGCTGGACATCAATAACCCGCAGCACCGCGAGATTTCTGCGGTCCGCCTGGTCGCCAAA-A…	cts	KJ878312	NA	NA
551	CVB0067	2010	P. syringae	This study (the isolation was described in Monteil 2011)	France (Vars, 05)	Epilithic biofilm	Fresh water & epilithic biofilm		CVB0067	+	-	-	+	+	+	-	-	+	+	-3	-	0.08	0.08	+	8	YES		CVB0067	PG 10b	CACCGGCCGCTTCACATTTGACCCTGGCTTC-ATGTCCACGGCATC-TTGCGAGTCGAAGATCACCTACATCGATGGTGATAACGGAATTCTGCTTCACCGCGGCTACCCGATCGAACAACTGGCCGAGCAGTCCGACTATCTGGAAA-CCTGCTACCTGCTGCTCAATGGCGAATTGCCAACCGCCGAGCAGAAAGCCCAGTTCGTTGCCGTGGTCAAAAACCACACGATGGTTCACGAACAGCTCAAGACCTTTTTCAACGGTTTCCGCCGTGATGCCCACCCGATGGCCGTCATGTGCGGCGTAGTCGGCGCCCTGTCGGCGTTCTATCACGACTCTCTGGACATCAACAACCCGCAGCACCGCGAGATTTCTGCCGTGCGCCTGGTCGCCAAG-A…	cts	KJ878313	NA	NA
552	CVB0070	2010	P. syringae	This study (the isolation was described in Monteil 2011)	France (Vars, 05)	Epilithic biofilm	Fresh water & epilithic biofilm		CVB0070	+	-	-	+	-	+	-	-	+	+	-3	-	0.00	0.00	+	8	YES		CVB0070	PG 10b	CACCGGCCGCTTCACATTTGACCCTGGCTTC-ATGTCCACGGCATC-TTGCGAGTCGAAGATCACCTACATCGATGGTGATAACGGAATTCTGCTTCACCGCGGCTACCCGATCGAACAACTGGCCGAGCAGTCCGACTATCTGGAAA-CCTGCTACCTGCTGCTCAATGGCGAATTGCCAACCGCCGAGCAGAAAGCCCAGTTCGTTGCCGTGGTCAAAAACCACACGATGGTTCACGAACAGCTCAAGACCTTTTTCAACGGTTTCCGCCGTGATGCCCACCCGATGGCCGTCATGTGCGGCGTAGTCGGCGCCCTGTCGGCGTTCTATCACGACTCGCTGGACATCAATAACCCGCAGCACCGCGAGATTTCTGCCGTGCGCCTGGTCGCCAAG-A…	MLST	KJ878314	http://genome.ppws.vt.edu/cgi-bin/MLST/home.pl	NA
553	CVB0071	2010	P. syringae	This study (the isolation was described in Monteil 2011)	France (Vars, 05)	Epilithic biofilm	Fresh water & epilithic biofilm		CVB0071	+	-	-	+	-	+	-	-	-	+	-4	-	0.08	0.08	+	8	YES		CVB0071	PG 02c	CACCGGCCGCTTCACATTTGACCCTGGCTTC-ATGTCCACGGCCTC-TTGCGATTCGAAGATCACCTACATCGATGGTGACAATGGCATTCTGCTACACCGCGGCTACCCGATCGAACAACTGGCCGAGCAGTCCGACTACCTGGAAA-CCTGCTACCTGCTGCTCAACGGTGAACTGCCCACCGCCGAGCAGAAAGCCCAGTTCGTGGCCGTGGTCAAGAACCACACGATGGTTCACGAACAGCTCAAGACCTTTTTCAACGGTTTCCGCCGTGACGCCCACCCGATGGCCGTCATGTGTGGTGTAGTCGGCGCCCTGTCAGCGTTCTACCACGACTCTCTGGACATCAATAACCCGCAGCACCGCGAGATTTCCGCGATCCGCCTGGTTGCCAAG-A…	cts	KJ878315	NA	NA
554	CVB0091	2010	P. syringae	This study (the isolation was described in Monteil 2011)	France (Vars, 05)	Epilithic biofilm	Fresh water & epilithic biofilm		CVB0091	+	-	-	+	+	+	-	-	+	-	-10	-	0.08	0.08	+	5.5	YES		CVB0091	PG 10b	CACCGGCCGCTTCACATTTGACCCTGGCTTC-ATGTCCACGGCATC-TTGCGAGTCGAAGATCACCTACATCGATGGTGATAACGGAATTCTGCTTCACCGCGGCTACCCGATCGAACAACTGGCCGAGCAGTCCGACTATCTGGAAA-CCTGCTACCTGCTGCTCAATGGCGAATTGCCAACCGCCGAGCAGAAAGCCCAGTTCGTTGCCGTGGTCAAAAACCACACGATGGTTCACGAACAGCTCAAGACCTTTTTCAACGGTTTCCGCCGTGATGCCCACCCGATGGCCGTCATGTGCGGCGTAGTCGGCGCCCTGTCGGCGTTCTATCACGACTCTCTGGACATCAACAACCCGCAGCACCGCGAGATTTCTGCCGTGCGCCTGGTCGCCAAG-A…	cts	KJ878316	NA	NA
555	CVB0092	2010	P. syringae	This study (the isolation was described in Monteil 2011)	France (Vars, 05)	Epilithic biofilm	Fresh water & epilithic biofilm		CVB0092	+	-	-	+	-	+	-	-	+	+	-4	+	2.50	0.92	+	5	YES		CVB0092	PG 10d	CACCGGCCGCTTCACATTTGACCCTGGCTTC-ATGTCCACGGCATC-TTGCGAGTCGAAGATCACCTACATCGATGGTGATAACGGAATCCTGCTTCACCGCGGCTACCCGATCGAACAACTGGCCGAGCAGTCCGATTATCTGGAAA-CCTGCTACCTGCTGCTAAATGGCGAATTGCCAACAGCCGAGCAAAAAGCCCAGTTCGTTGCCGTGGTCAAGAACCACACGATGGTTCACGAACAGCTCAAGACCTTTTTCAACGGCTTCCGCCGTGATGCCCACCCGATGGCCGTCATGTGCGGCGTAGTCGGCGCCCTGTCGGCGTTCTATCACGACTCGCTGGACATCAATAACCCCCAGCACCGCGAGATTTCTGCCGTGCGCCTGGTCGCCAAG-A…	MLST	KJ878317	http://genome.ppws.vt.edu/cgi-bin/MLST/home.pl	NA
556	CVB0095	2010	P. syringae	This study (the isolation was described in Monteil 2011)	France (Vars, 05)	Epilithic biofilm	Fresh water & epilithic biofilm		CVB0095	+	-	-	+	-	+	-	-	+	-	-10	-	0.17	0.17	+	7	YES		CVB0095	PG 10b	CACCGGCCGCTTCACATTTGACCCTGGCTTC-ATGTCCACGGCATC-TTGCGAGTCGAAGATCACCTACATCGATGGTGATAACGGAATTCTGCTTCACCGCGGCTACCCGATCGAACAACTGGCCGAGCAGTCCGACTATCTGGAAA-CCTGCTACCTGCTGCTCAATGGCGAATTGCCAACCGCCGAGCAGAAAGCCCAGTTCGTTGCCGTGGTCAAAAACCACACGATGGTTCACGAACAGCTCAAGACCTTTTTCAACGGTTTCCGCCGTGATGCCCACCCGATGGCCGTCATGTGCGGCGTAGTCGGCGCCCTGTCGGCGTTCTATCACGACTCTCTGGACATCAACAACCCGCAGCACCGCGAGATTTCTGCCGTGCGCCTGGTCGCCAAG-A…	cts	KJ878318	NA	NA
557	DAFNEVT10	2010	P. avellanae (PaVT10)	Bartoli et al. Submited	Italy	Corylus avellana	Plant		DAFNEVT10	-	-	-	-	+	+	-	-	+	-	-10	-	0.00	0.00	-	0	YES		DAFNEVT10	PG 01b	CACCGGCCGCTTCACATTTGACCCTGGTTTC-ATGTCCACGGCCTC-TTGCGAGTCGAAGATCACCTACATTGACGGTGACAACGGAATTCTGCTGCACCGCGGCTACCCTATCGAACAACTGGCCGAGCAGTCCGATTACCTCGAGA-CCTGCTACCTGTTGCTCAACGGCGAGCTGCCAACCGCCGAACAGAAAGCCCAGTTCGTGGCCGTGGTCAAGAACCACACGATGGTTCACGAACAACTCAAGACCTTCTTCAACGGCTTTCGCCGTGACGCCCACCCGATGGCCGTCATGTGCGGTGTAGTCGGCGCGCTGTCGGCGTTCTACCACGATTCGCTCGACATCAATAACCCGCAGCACCGCGAAATTTCGGCTGTACGCCTGGTCGCCAAG-A…	cts	KJ878319	NA	NA
558	DC3000	1960	P. syringae pv. tomato (JD07)	Cuppels 1986 (DC3000 is a spontaneous Rif' derivative of DC52)	United Kingdom	Solanum lycopersicum	Plant		DC3000	+	-	-	+	+	+	-	+	+	-	-10	-	0.33	0.33	-	0	YES		DC3000	PG 01a	CACCGGCCGCTTCACATTTGACCCTGGCTTC-ATGTCCACGGCCTC-TTGCGAGTCGAAGATCACCTACATTGATGGTGACAACGGAATTCTGCTGCACCGCGGCTACCCGATCGAACAACTGGCCGAGCAGTCCGATTACCTCGAGA-CCTGCTACCTGTTGCTCAACGGCGAGCTGCCAACCGCCGAACAGAAAGCCCAGTTCGTGGCCGTGGTCAAGAACCACACGATGGTTCACGAACAACTCAAGACCTTCTTCAACGGCTTTCGCCGTGACGCCCACCCGATGGCCGTCATGTGCGGTGTAGTCGGCGCCCTGTCGGCGTTCTACCACGATTCGCTGGACATCAATAACCCGCAGCACCGCGAAATTTCGGCTGTACGCCTGGTCGCCAAG-A…	MLST	NA	http://genome.ppws.vt.edu/cgi-bin/MLST/home.pl	NC_004578
559	Fmu-107	1986	P. viridiflava (FMU107)	Morris et al. 1992	China	Brassica rapa subspecies pekinensis	Plant		Fmu-107	+	-	-	+	-	-	+	+	v	+	-5	-	0.08	0.08	-	0	YES		Fmu-107	PG 07b	CACCGGCCGCTTCACATTCGACCCGGGCTTC-ATGTCGACCGCCTC-TTGCGAGTCGAAGATCACCTACATCGATGGTGACAACGGAATCCTGCTGCACCGCGGCTACCCTATCGAACAACTGGCCCAGCACTCCGATTATCTGGAGA-CCTGCTACCTGCTGCTCAACGGCGAACTGCCAACCGCCGAGCAGAAAGCCCAGTTCGTCGCCGTGGTCAAGAACCACACGATGGTCCACGAACAGCTCAAGACCTTTTTCAACGGCTTCCGTCGCGACGCCCACCCGATGGCCGTCATGTGTGGCGTGGTCGGAGCCCTTTCAGCGTTCTACCACGACTCGCTGGACATCAATAATCCGCAGCATCGCGAGATTTCCGCCGTGCGCCTGGACGCCAAG-A…	MLST	KJ878320	http://genome.ppws.vt.edu/cgi-bin/MLST/home.pl	NA
560	GAB0002	2010	P. syringae	This study	France (Gadagane, 84)	Epilithic biofilm	Fresh water & epilithic biofilm		GAB0002	+	-	-	+	+	+	-	-	+	+	-5	+	3.00	1	+	10	YES		GAB0002	PG 02d	CACCGGCCGCTTCACATTTGACCCTGGTTTC-ATGTCCACGGCGTC-TTGCGATTCGAAGATCACCTACATTGATGGTGACAATGGCATTCTGCTGCACCGCGGCTACCCGATCGAACAACTGGCAGAGCAGTCCGACTACCTCGAAA-CCTGCTACCTGCTGCTCAACGGCGAACTGCCCACCGCCGAGCAGAAAGCCCAGTTCGTGGCCGTGGTCAAGAACCACACGATGGTTCACGAGCAACTCAAGACCTTTTTCAACGGTTTCCGTCGCGACGCCCACCCGATGGCCGTCATGTGTGGCGTAGTCGGCGCCCTGTCAGCGTTCTATCACGACTCGCTGGACATCAATAACCCGCAGCACCGCGAGATTTCCGCGGTCCGCCTGGTCGCCAAG-A…	cts	KJ878321	NA	NA
561	GAB0003	2010	P. syringae	This study	France (Gadagane, 84)	Epilithic biofilm	Fresh water & epilithic biofilm		GAB0003	+	-	-	+	+	+	-	+	+	+	-3	+	2.67	1	+	10	YES		GAB0003	PG 02d	CACCGGCCGCTTCACATTTGACCCTGGTTTC-ATGTCCACGGCGTC-TTGCGATTCGAAGATCACCTACATCGATGGTGACAATGGCATTCTGCTGCACCGCGGCTACCCGATCGAACAACTGGCCGAGCAGTCCGACTACCTCGAAA-CCTGCTACCTGCTGCTCAACGGCGAACTGCCCACCGCCGAGCAGAAAGCCCAGTTCGTGGCCGTGGTCAAGAACCACACGATGGTTCACGAGCAACTCAAGACCTTTTTCAACGGTTTCCGTCGCGACGCCCACCCGATGGCCGTCATGTGTGGCGTAGTCGGTGCCCTGTCAGCGTTCTACCACGACTCGCTGGACATCAATAACCCGCAGCACCGCGAGATTTCCGCGGTACGCCTGGTCGCCAAG-A…	cts	KJ878322	NA	NA
562	GAB0012	2010	P. syringae	This study	France (Gadagane, 84)	Epilithic biofilm	Fresh water & epilithic biofilm		GAB0012	+	-	-	+	+	+	-	-	+	+	-4	+	2.50	1	+	11	YES		GAB0012	PG 02d	CACCGGCCGCTTCACATTTGACCCTGGTTTC-ATGTCCACGGCGTC-TTGCGATTCGAAGATCACCTACATCGATGGTGACAATGGCATTCTGCTGCACCGCGGCTACCCGATCGAACAACTGGCCGAGCAGTCCGACTACCTCGAAA-CCTGCTACCTGCTGCTCAACGGCGAACTGCCCACCGCCGAGCAGAAAGCCCAGTTCGTGGCCGTGGTCAAGAACCACACGATGGTTCACGAGCAACTCAAGACCTTTTTCAACGGTTTCCGTCGCGACGCCCACCCGATGGCCGTCATGTGTGGCGTAGTCGGTGCCCTGTCAGCGTTCTACCACGACTCGCTGGACATCAATAACCCGCAGCACCGCGAGATTTCCGCGGTACGCCTAGTCGCCAAG-A…	cts	KJ878323	NA	NA
563	GAB0016	2010	P. syringae	This study	France (Gadagane, 84)	Epilithic biofilm	Fresh water & epilithic biofilm		GAB0016	+	-	-	+	+	+	-	-	+	+	-4	-	0.50	0.33	+	8	YES		GAB0016	PG 02b	CACCGGCCGCTTCACATTTGACCCTGGTTTC-ATGTCCACGGCCTC-TTGCGATTCGAAGATCACCTACATCGATGGTGATAATGGCATTCTGCTACACCGCGGCTACCCGATCGAACAACTGGCCGAGCAGTCCGACTATCTCGAAA-CCTGCTACCTGCTGCTCAACGGTGAACTGCCCACCGCCGAGCAGAAAGCCCAGTTCGTGGCCGTGGTCAAGAACCACACGATGGTTCACGAACAGCTCAAGACCTTTTTCAACGGTTTCCGCCGCGACGCCCACCCGATGGCCGTCATGTGTGGCGTAGTCGGCGCCCTGTCAGCTTTCTACCACGACTCACTGGACATCAATAACCCGCAGCACCGCGAGATTTCTGCGGTCCGCCTGGTCGCCAAA-A…	cts	KJ878324	NA	NA
564	GAB0019	2010	P. syringae	This study	France (Gadagane, 84)	Epilithic biofilm	Fresh water & epilithic biofilm		GAB0019	+	-	-	+	+	+	-	-	+	+	-3	+	3.00	1	+	10	YES		GAB0019	PG 02d	CACCGGCCGCTTCACATTTGACCCTGGTTTC-ATGTCCACGGCGTC-TTGCGATTCGAAGATCACCTACATCGATGGTGACAATGGCATTCTGCTGCACCGCGGCTACCCGATCGAACAACTGGCCGAGCAGTCCGACTACCTCGAAA-CCTGCTACCTGCTACTCAACGGCGAACTGCCCACCGCCGAGCAGAAAGCCCAGTTCGTGGCCGTGGTCAAGAACCACACGATGGTTCACGAGCAACTCAAGACCTTTTTCAACGGTTTCCGTCGCGACGCCCACCCGATGGCCGTCATGTGTGGCGTAGTCGGTGCCCTGTCAGCGTTCTACCACGACTCGCTGGACATCAATAACCCGCAGCACCGCGAGATTTCCGCGGTACGCCTGGTCGCCAAG-A…	cts	KJ878325	NA	NA
565	GAB0021	2010	P. syringae	This study	France (Gadagane, 84)	Epilithic biofilm	Fresh water & epilithic biofilm		GAB0021	+	-	-	+	-	+	-	-	-	+	-3	-	0.00	0.00	+	5.5	YES		GAB0021	PG 02c	CACCGGCCGCTTCACATTTGACCCTGGCTTC-ATGTCCACGGCCTC-TTGCGATTCGAAGATCACCTACATCGATGGTGACAATGGCATTCTGCTACACCGCGGCTACCCGATCGAACAACTGGCCGAGCAGTCCGACTACCTGGAAA-CCTGCTACCTGCTGCTCAACGGTGAACTGCCCACCGCCGAGCAGAAAGCCCAGTTCGTGGCCGTGGTCAAGAACCACACGATGGTTCACGAACAGCTCAAGACCTTTTTCAACGGTTTCCGCCGTGACGCCCACCCGATGGCCGTCATGTGTGGTGTAGTCGGCGCCCTGTCAGCGTTCTACCACGACTCCCTGGACATCAATAACCCGCAGCACCGCGAGATTTCCGCGATCCGCCTGGTTGCCAAG-A…	cts	KJ878326	NA	NA
566	GAB0023	2010	P. syringae	This study	France (Gadagane, 84)	Epilithic biofilm	Fresh water & epilithic biofilm		GAB0023	+	-	-	+	+	+	-	+	+	+	-4	+	3.00	1	+	11	YES		GAB0023	PG 02d	CACCGGCCGCTTCACATTTGACCCTGGTTTC-ATGTCCACGGCGTC-TTGCGATTCGAAGATCACCTACATCGATGGTGACAATGGCATTCTGCTACACCGCGGCTACCCGATCGAACAACTGGCCGAGCAGTCCGACTACCTCGAAA-CCTGCTACCTGCTGCTCAACGGCGAACTGCCCACCGCCGAGCAGAAAGCCCAGTTCGTGGCCGTGGTCAAGAACCACACGATGGTTCACGAGCAACTCAAGACCTTTTTCAACGGTTTCCGTCGCGACGCCCACCCGATGGCCGTCATGTGTGGCGTAGTCGGTGCCCTGTCAGCGTTCTACCACGACTCGCTGGACATCAATAACCCGCAGCACCGCGAGATTTCCGCGGTACGCCTGGTCGCCAAG-A…	cts	KJ878327	NA	NA
567	GAB0024	2010	P. syringae	This study	France (Gadagane, 84)	Epilithic biofilm	Fresh water & epilithic biofilm		GAB0024	+	-	-	+	+	+	-	-	+	+	-4	+	1.83	0.83	+	6	YES		GAB0024	PG 02b	CACCGGCCGCTTCACATTTGACCCTGGTTTC-ATGTCCACGGCCTC-TTGCGATTCGAGGATCACCTACATCGATGGTGATAATGGCATTCTGCTACACCGCGGCTACCCGATCGAACAACTGGCCGAGCAGTCCGACTATCTCGAAA-CCTGCTACCTGCTGCTCAACGGTGAACTGCCCACCGCCGAGCAGAAAGCCCAGTTCGTGGCCGTGGTCAAGAACCACACGATGGTTCACGAACAGCTCAAGACCTTTTTCAACGGTTTCCGCCGCGACGCCCACCCGATGGCCGTCATGTGTGGCGTAGTCGGCGCCCTGTCAGCGTTCTACCACGACTCACTGGACATCAATAACCCGCAGCACCGCGAGATTTCTGCGGTCCGCCTGGTCGCCAAA-A…	cts	KJ878328	NA	NA
568	GAB0029	2011	P. syringae	This study	France (Gadagane, 84)	Epilithic biofilm	Fresh water & epilithic biofilm		GAB0029	+	-	-	+	-	+	-	-	+	+	-5	+	2.92	1	+	12	YES		GAB0029	PG 02b	CACCGGCCGCTTCACATTTGACCCTGGTTTC-ATGTCCACGGCCTC-TTGCGATTCGAAGATCACCTACATCGATGGTGATAATGGCATTCTGCTACACCGCGGCTACCCGATCGAACAACTGGCCGAGCAGTCCGACTACCTCGAAA-CCTGCTACCTGCTGCTCAACGGTGAACTGCCCACCGCCGAGCAGAAAGCCCAGTTCGTGGCCGTGGTCAAGAACCACACGATGGTTCACGAACAGCTCAAGACCTTTTTCAACGGTTTCCGCCGCGACGCCCACCCGATGGCCGTCATGTGTGGCGTAGTCGGCGCCCTGTCAGCGTTCTACCACGACTCACTGGACATCAATAACCCGCAGCACCGCGAGATTTCTGCGGTCCGCCTGGTCGCCAAA-A…	cts	KJ878329	NA	NA
569	GAB0032	2011	P. syringae	This study	France (Gadagane, 84)	Epilithic biofilm	Fresh water & epilithic biofilm		GAB0032	+	-	-	+	+	-	-	-	+	+	-4	+	2.92	1	+	5	YES		GAB0032	PG 02b	CACCGGCCGCTTCACATTTGACCCTGGTTTC-ATGTCCACGGCCTC-TTGCGATTCGAAGATCACCTACATCGATGGTGATAATGGCATTCTGCTACACCGCGGCTACCCGATCGAACAACTGGCCGAGCAGTCCGACTACCTCGAAA-CCTGCTACCTGCTGCTCAACGGTGAACTGCCCACCGCCGAGCAGAAAGCCCAGTTCGTGGCCGTGGTCAAGAACCACACGATGGTTCACGAACAGCTCAAGACCTTTTTCAACGGTTTCCGCCGCGACGCCCACCCGATGGCCGTCATGTGTGGCGTAGTCGGCGCCCTGTCAGCGTTCTACCACGACTCACTGGACATCAATAACCCGCAGCACCGCGAGATTTCTGCGGTCCGCCTGGTCGCCAAA-A…	cts	KJ878330	NA	NA
570	GAB0042	2011	P. syringae	This study	France (Gadagane, 84)	Epilithic biofilm	Fresh water & epilithic biofilm		GAB0042	+	-	-	+	+	+	-	-	+	+	-5	+	2.16	1	+	6	YES		GAB0042	PG 02d	CACCGGCCGCTTCACATTTGACCCTGGTTTC-ATGTCCACGGCGTC-TTGCGATTCGAAGATCACCTACATCGATGGTGACAATGGCATTCTGCTGCACCGCGGCTACCCGATCGAACAACTGGCCGAGCAGTCCGACTACCTCGAAA-CCTGCTACCTGCTGCTCAACGGCGAACTGCCCACCGCCGAGCAGAAAGCCCAGTTCGTGGCCGTGGTCAAGAACCACACGATGGTTCACGAGCAACTCAAGACCTTTTTCAACGGTTTCCGTCGCGACGCCCACCCGATGGCCGTCATGTGTGGCGTAGTCGGCGCCCTGTCAGCGTTCTATCACGACTCGCTGGACATCAATAACCCGCAGCACCGCGAGATTTCCGCGGTCCGCCTGGTCGCCAAG-A…	cts	KJ878331	NA	NA
571	GAB0050	2011	P. syringae	This study	France (Gadagane, 84)	Epilithic biofilm	Fresh water & epilithic biofilm		GAB0050	+	-	-	+	-	+	-	-	+	+	-4	+	3.08	1	+	6	YES		GAB0050	PG 02d	CACCGGCCGCTTCACATTTGACCCTGGTTTC-ATGTCCACGGCGTC-TTGCGATTCGAAGATCACCTACATCGATGGTGACAATGGCATTCTGCTGCACCGCGGCTACCCGATCGAACAACTGGCCGAGCAGTCCGACTACCTCGAAA-CCTGCTACCTGCTGCTCAACGGCGAACTGCCCACCGCCGAGCAGAAAGCCCAGTTCGTGGCCGTGGTCAAGAACCACACGATGGTTCACGAACAGCTCAAGACCTTTTTCAACGGTTTCCGCCGCGACGCCCACCCGATGGCCGTCATGTGTGGCGTAGTCGGTGCCCTGTCAGCGTTCTACCACGACTCGCTGGACATCAATAACCCGCAGCACCGCGAGATTTCCGCGGTCCGCCTGGTCGCCAAG-A…	cts	KJ878332	NA	NA
572	GAW0001	2010	P. syringae	This study	France (Gadagane, 84)	Irrigation canal water	Fresh water & epilithic biofilm		GAW0001	+	-	-	+	+	+	-	-	+	+	-4	+	2.33	0.91	+	8	YES		GAW0001	PG 02d	CACCGGCCGCTTCACATTTGACCCTGGTTTC-ATGTCCACGGCGTC-TTGCGATTCGAAGATCACCTACATCGATGGTGACAATGGCATTCTGCTGCACCGCGGCTACCCGATCGAACAACTGGCCGAGCAGTCCGACTACCTCGAAA-CCTGCTACCTGCTACTCAACGGCGAACTGCCCACCGCCGAGCAGAAAGCCCAGTTCGTGGCCGTGGTCAAGAACCACACGATGGTTCACGAGCAACTCAAGACCTTTTTCAACGGTTTCCGTCGCGACGCCCACCCGATGGCCGTCATGTGTGGCGTAGTCGGTGCCCTGTCAGCGTTCTACCACGACTCGCTGGACATCAATAACCCGCAGCACCGCGAGATTTCCGCGGTACGCCTGGTCGCCAAG-A…	cts	KJ878333	NA	NA
573	GAW0006	2010	P. syringae	This study	France (Gadagane, 84)	Irrigation canal water	Fresh water & epilithic biofilm		GAW0006	+	-	-	+	-	+	-	-	+	+	-5	+	2.90	1	+	8	YES		GAW0006	PG 02d	CACCGGCCGCTTCACATTTGACCCTGGTTTC-ATGTCCACGGCGTC-TTGCGATTCGAAGATCACCTACATCGATGGTGACAATGGCATTCTGCTGCACCGCGGCTACCCGATCGAACAACTGGCCGAGCAGTCCGACTACCTCGAAA-CCTGCTACCTGCTGCTCAACGGCGAACTGCCCACCGCCGAGCAGAAAGCCCAGTTCGTGGCCGTGGTCAAGAACCACACGATGGTTCACGAGCAACTCAAGACCTTTTTCAACGGTTTCCGTCGCGACGCCCACCCGATGGCCGTCATGTGTGGCGTAGTCGGTGCCCTGTCAGCGTTCTACCACGACTCGCTGGACATCAATAACCCGCAGCACCGCGAGATTTCCGCGGTACGCCTGGTCGCCAAG-A…	cts	KJ878334	NA	NA
574	GAW0023	2010	P. syringae	This study	France (Gadagane, 84)	Irrigation canal water	Fresh water & epilithic biofilm		GAW0023	+	-	-	+	-	+	-	-	+	+	-6	+	2.33	1	+	10	YES		GAW0023	PG 02d	CACCGGCCGCTTCACATTTGACCCTGGTTTC-ATGTCCACGGCGTC-TTGCGATTCGAAGATCACCTACATCGATGGTGACAATGGCATTCTGCTGCACCGCGGCTACCCGATCGAACAACTGGCCGAGCAGTCCGACTACCTCGAAA-CCTGCTACCTGCTGCTCAACGGCGAACTGCCCACCGCCGAGCAGAAAGCCCAGTTCGTGGCCGTGGTCAAGAACCACACGATGGTTCACGAACAGCTCAAGACCTTTTTCAACGGTTTCCGCCGCGACGCCCACCCGATGGCCGTCATGTGTGGCGTAGTCGGTGCCCTGTCAGCGTTCTACCACGACTCGCTGGACATCAATAACCCGCAGCACCGCGAGATTTCCGCGGTCCGCCTGGTCGCCAAG-A…	cts	KJ878335	NA	NA
575	GAW0026	2010	P. syringae	This study	France (Gadagane, 84)	Irrigation canal water	Fresh water & epilithic biofilm		GAW0026	+	-	-	+	+	+	-	-	+	+	-5	+	3.08	1	+	10	YES		GAW0026	PG 02d	CACCGGCCGCTTCACATTTGACCCTGGTTTC-ATGTCCACGGCGTC-TTGCGATTCGAAGATCACCTACATCGATGGTGACAATGGCATTCTGCTGCACCGCGGCTACCCGATCGAACAACTGGCCGAGCAGTCCGACTACCTCGAAA-CCTGCTACCTGCTGCTCAACGGCGAACTGCCCACCGCCGAGCAGAAAGCCCAGTTCGTGGCCGTGGTCAAGAACCACACGATGGTTCACGAGCAACTCAAGACCTTTTTCAACGGTTTCCGTCGCGACGCCCACCCGATGGCCGTCATGTGTGGCGTAGTCGGTGCCCTGTCAGCGTTCTACCACGACTCGCTGGACATCAATAACCCGCAGCACCGCGAGATTTCCGCGGTCCGCCTGGTCGCCAAG-A…	cts	KJ878336	NA	NA
576	GAW0031	2010	P. syringae	This study	France (Gadagane, 84)	Irrigation canal water	Fresh water & epilithic biofilm		GAW0031	+	-	-	+	-	+	-	-	+	+	-3	+	2.66	1	+	8	YES		GAW0031	PG 02d	CACCGGCCGCTTCACATTTGACCCTGGTTTC-ATGTCCACGGCGTC-TTGCGATTCGAAGATCACCTACATCGATGGTGACAATGGCATTCTGCTGCACCGCGGCTACCCGATCGAACAACTGGCCGAGCAGTCCGACTACCTCGAAA-CCTGCTACCTGCTGCTCAACGGCGAACTGCCCACCGCCGAGCAGAAAGCCCAGTTCGTGGCCGTGGTCAAGAACCACACGATGGTTCACGAGCAACTCAAGACCTTTTTCAACGGTTTCCGTCGCGACGCCCACCCGATGGCCGTCATGTGTGGCGTAGTCGGCGCCCTGTCAGCGTTCTATCACGACTCGCTGGACATCAATAACCCGCAGCACCGCGAGATTTCCGCGGTCCGCCTGGTCGCCAAG-A…	cts	KJ878337	NA	NA
577	GAW0037	2010	P. syringae	This study	France (Gadagane, 84)	Irrigation canal water	Fresh water & epilithic biofilm		GAW0037	+	-	-	+	+	+	-	-	+	+	-4	+	3.00	1	+	11	YES		GAW0037	PG 02d	CACCGGCCGCTTCACATTTGACCCTGGTTTC-ATGTCCACGGCGTC-TTGCGATTCGAAGATCACCTACATTGATGGTGACAATGGCATTCTGCTGCACCGCGGCTACCCGATCGAACAACTGGCAGAGCAGTCCGACTACCTCGAAA-CCTGCTACCTGCTGCTCAACGGCGAACTGCCCACCGCCGAGCAGAAAGCCCAGTTCGTGGCCGTGGTCAAGAACCACACGATGGTTCACGAGCAACTCAAGACCTTTTTCAACGGTTTCCGTCGCGACGCCCACCCGATGGCCGTCATGTGTGGCGTAGTCGGCGCCCTGTCAGCGTTCTATCACGACTCGCTGGACATCAATAACCCGCAGCACCGCGAGATTTCCGCGGTCCGCCTGGTCGCCAAG-A…	cts	KJ878338	NA	NA
578	GAW0048	2010	P. syringae	This study	France (Gadagane, 84)	Irrigation reservoir water	Fresh water & epilithic biofilm		GAW0048	+	-	-	+	-	+	-	+	+	-	-10	-	0.00	0.00	-	0	YES		GAW0048	PG 09a	CACCGGCCGCTTCACATTCGACCCTGGTTTC-ATGTCGACCGCCTC-TTGCGAGTCGAAAATCACCTACATTGATGGTGACAACGGAATTCTGCTGCACCGCGGCTACCCTATCGAGCAACTGGCGCAGCATTCCGATTATCTGGAAA-CCTGCTACCTGCTGCTCAACGGCGAACTGCCGACCGCCGAGCAGAAAGCCCAGTTCGTCGCTGTGGTCAAGAACCACACGATGGTCCACGAACAGCTCAAGACCTTTTTCAACGGCTTCCGTCGCGACGCCCACCCGATGGCGGTCATGTGCGGCGTTGTAGGTGCCCTTTCAGCGTTCTACCACGACTCGCTGGACATCAATAACCCTCAGCACCGCGAAATTTCGGCAGTCCGCCTGGTCGCCAAG-A…	cts	KJ878339	NA	NA
579	GAW0049	2010	P. syringae	This study	France (Gadagane, 84)	Irrigation reservoir water	Fresh water & epilithic biofilm		GAW0049	+	-	-	+	+	+	-	+	+	+	-5	+	3.00	1	+	9	YES		GAW0049	PG 02d	CACCGGCCGCTTCACATTTGACCCTGGTTTC-ATGTCCACGGCGTC-TTGCGATTCGAAGATCACCTACATCGATGGTGACAATGGCATTCTGCTACACCGCGGCTACCCGATCGAACAACTGGCCGAGCAGTCCGACTACCTCGAAA-CCTGCTACCTGCTGCTCAACGGCGAACTGCCCACCGCCGAGCAGAAAGCCCAGTTCGTGGCCGTGGTCAAGAACCACACGATGGTTCACGAGCAACTCAAGACCTTTTTCAACGGTTTCCGTCGCGACGCCCACCCGATGGCCGTCATGTGTGGCGTAGTCGGTGCCCTGTCAGCGTTCTACCACGACTCGCTGGACATCAATAACCCGCAGCACCGCGAGATTTCCGCGGTACGCCTGGTCGCCAAG-A…	cts	KJ878340	NA	NA
580	GAW0052	2010	P. syringae	This study	France (Gadagane, 84)	Irrigation reservoir water	Fresh water & epilithic biofilm		GAW0052	+	-	-	+	-	+	-	-	-	+	-4	-	0.00	0.00	+	6	YES		GAW0052	PG 02c	CACCGGCCGCTTCACATTTGACCCTGGCTTC-ATGTCCACGGCCTC-TTGCGATTCGAAGATCACCTACATCGATGGTGATAATGGCATTCTGTTGCACCGCGGCTACCCGATCGAACAACTGGCCGAGCAGTCCGACTACCTGGAAA-CCTGCTACCTGCTGCTCAACGGCGAACTGCCCACCGCCGAGCAGAAAGCCCAGTTCGTGGCCGTGGTCAAGAACCACACGATGGTTCACGAACAGCTCAAGACCTTTTTCAACGGTTTCCGCCGTGACGCCCACCCGATGGCCGTCATGTGTGGTGTAGTCGGCGCCCTGTCAGCGTTCTACCACGACTCTCTGGACATCAATAACCCGCAGCATCGCGAGATTTCCGCGATCCGCCTGGTTGCCAAG-A…	cts	KJ878341	NA	NA
581	GAW0053	2010	P. syringae	This study	France (Gadagane, 84)	Irrigation reservoir water	Fresh water & epilithic biofilm		GAW0053	+	-	-	+	-	+	-	-	+	+	-5	-	0.00	0.00	+	7	YES		GAW0053	PG 02c	CACCGGCCGCTTCACATTTGACCCTGGCTTC-ATGTCCACGGCCTC-TTGCGATTCGAAGATCACCTACATCGATGGTGACAATGGCATTCTGCTGCACCGCGGCTACCCGATCGAACAACTGGCCGAGCAGTCCGACTACCTGGAAA-CCTGCTACCTGCTGCTCAACGGCGAACTGCCCACCGCCGAGCAGAAAGCCCAGTTCGTGGCCGTGGTCAAGAACCACACGATGGTTCACGAACAGCTCAAGACCTTTTTCAACGGTTTCCGCCGTGACGCCCACCCGATGGCCGTCATGTGTGGTGTAGTCGGCGCCCTGTCAGCGTTCTACCACGACTCCCTGGACATCAATAACCCGCAGCACCGCGAGATTTCCGCGGTCCGCCTGGTTGCCAAG-A…	cts	KJ878342	NA	NA
582	GAW0057	2010	P. syringae	This study	France (Gadagane, 84)	Irrigation reservoir water	Fresh water & epilithic biofilm		GAW0057	+	-	-	+	+	+	-	-	+	+	-4	-	0.00	0.00	-	0	YES		GAW0057	PG 02b	CACCGGCCGCTTCACATTTGACCCTGGTTTC-ATGTCCACGGCCTC-TTGCGATTCGAAGATCACCTACATCGATGGTGATAATGGCATTCTGCTACATCGCGGCTACCCGATCGAACAACTGGCCGAGCAGTCCGACTACCTCGAAA-CCTGCTACCTGCTGCTCAACGGTGAACTGCCCACCGCCGAGCAGAAAGCCCAGTTCGTGGCCGTGGTCAAGAATCACACGATGGTTCACGAACAGCTCAAGACCTTTTTCAACGGTTTCCGCCGCGACGCCCACCCGATGGCCGTCATGTGTGGCGTAGTCGGCGCCCTGTCAGCGTTCTACCACGACTCGCTGGACATCAATAACCCGCAGCACCGCGAGATTTCCGCGGTCCGCCTGGTCGCCAAG-A…	cts	KJ878343	NA	NA
583	GAW0081	2010	P. syringae	This study	France (Gadagane, 84)	Irrigation canal water	Fresh water & epilithic biofilm		GAW0081	+	-	-	+	-	+	-	-	+	+	-4	-	0.00	0.00	-	0	YES		GAW0081	PG 02b	CACCGGCCGCTTCACATTTGACCCTGGTTTC-ATGTCCACGGCCTC-TTGCGATTCGAAGATCACCTACATCGATGGTGATAATGGCATTCTGCTACACCGCGGCTACCCGATCGAACAACTGGCCGAGCAGTCCGACTACCTCGAAA-CCTGCTACCTGCTGCTCAACGGTGAACTGCCCACCGCCGAGCAGAAAGCCCAGTTCGTGGCCGTGGTCAAGAACCACACGATGGTTCACGAACAGCTCAAGACCTTTTTCAACGGTTTCCGCCGCGACGCCCACCCGATGGCCGTCATGTGTGGCGTAGTCGGCGCCCTGTCAGCGTTCTACCACGACTCGCTGGACATCAATAACCCGCAGCACCGCGAGATTTCCGCGGTACGCCTGGTCGCCAAG-A…	cts	KJ878344	NA	NA
584	GAW0082	2010	P. syringae	This study	France (Gadagane, 84)	Irrigation canal water	Fresh water & epilithic biofilm		GAW0082	+	-	-	+	-	+	-	-	-	+	-4	-	0.00	0.00	+	7	YES		GAW0082	PG 02c	CACCGGCCGCTTCACATTTGACCCTGGCTTC-ATGTCCACGGCCTC-TTGCGATTCGAAGATCACCTACATCGATGGTGACAATGGCATTCTGCTACACCGCGGCTACCCGATCGAACAACTGGCCGAGCAGTCCGACTACCTGGAAA-CCTGCTACCTGCTGCTCAACGGTGAACTGCCCACCGCCGAGCAGAAAGCCCAGTTCGTTGCCGTGGTCAAGAACCACACGATGGTTCACGAACAGCTCAAGACCTTTTTCAACGGTTTCCGCCGTGACGCCCACCCGATGGCCGTCATGTGTGGTGTAGTCGGCGCCCTGTCAGCGTTCTACCACGACTCTCTGGACATCAATAACCCGCAGCACCGCGAGATTTCCGCGATCCGCCTGGTTGCCAAG-A…	cts	KJ878345	NA	NA
585	GAW0089	2010	P. syringae	This study	France (Gadagane, 84)	Irrigation canal water	Fresh water & epilithic biofilm		GAW0089	+	-	-	+	+	+	-	-	+	+	-4	+	3.00	1	+	9	YES		GAW0089	PG 02d	CACCGGCCGCTTCACATTTGACCCTGGTTTC-ATGTCCACGGCGTC-TTGCGATTCGAAGATCACCTACATCGATGGTGACAATGGCATTCTGCTGCACCGCGGCTACCCGATCGAACAACTGGCCGAGCAGTCCGACTACCTCGAAA-CCTGCTACCTGCTGCTCAACGGCGAACTGCCCACCGCCGAGCAGAAAGCCCAGTTCGTGGCCGTGGTCAAGAACCACACGATGGTTCACGAGCAACTCAAGACCTTTTTCAACGGTTTCCGTCGCGACGCCCACCCGATGGCCGTCATGTGTGGCGTAGTCGGCGCCCTGTCAGCGTTCTATCACGACTCGCTGGACATCAATAACCCGCAGCACCGCGAGATTTCCGCGGTCCGCCTGGTCGCCAAG-A…	cts	KJ878346	NA	NA
586	GAW0090	2010	P. syringae	This study	France (Gadagane, 84)	Irrigation canal water	Fresh water & epilithic biofilm		GAW0090	+	-	-	+	-	+	-	-	+	+	-4	+	3.08	1	+	8	YES		GAW0090	PG 02d	CACCGGCCGCTTCACATTTGACCCTGGTTTC-ATGTCCACGGCGTC-TTGCGATTCGAAGATCACCTACATCGATGGTGACAATGGCATTCTGCTGCACCGCGGCTACCCGATCGAACAACTGGCCGAGCAGTCCGACTACCTCGAAA-CCTGCTACCTGCTGCTCAACGGCGAACTGCCCACCGCCGAGCAGAAAGCCCAGTTCGTGGCCGTGGTCAAGAACCACACGATGGTTCACGAGCAACTCAAGACCTTTTTCAACGGTTTCCGTCGCGACGCCCACCCGATGGCCGTCATGTGTGGCGTAGTCGGTGCCCTGTCAGCGTTCTACCACGACTCGCTGGACATCAATAACCCGCAGCACCGCGAGATTTCCGCGGTCCGCCTGGTCGCCAAG-A…	cts	KJ878347	NA	NA
587	GAW0092	2010	P. syringae	Bartoli et al. 2014	France (Gadagane, 84)	Irrigation canal water	Fresh water & epilithic biofilm		GAW0092	+	-	-	+	-	-	v	+	+	+	-4	+	3.00	1	-	0	YES		GAW0092	PG 07a	CACCGGCCGCTTCACATTCGACCCTGGCTTC-ATGTCGACCGCCTC-TTGCGAGTCGAAGATCACCTACATCGATGGTGACAACGGAATCCTGCTGCACCGCGGCTACCCTATCGAACAACTGGCCCAGCACTCCGACTACCTGGAGA-CCTGCTACCTGCTGCTCAACGGCGAATTGCCGACCGCCGAGCAGAAAGCCCAGTTCGTCGCCGTGGTCAAGAACCACACAATGGTCCACGAACAGCTCAAGACCTTTTTCAACGGCTTCCGTCGCGACGCCCACCCGATGGCCGTCATGTGCGGCGTGGTCGGCGCGCTTTCAGCGTTCTACCACGACTCGCTGGACATCAATAATCCGCAGCACCGCGAGATTTCCGCCGTACGCCTGGTCGCCAAG-A…	cts	KJ878348	NA	NA
588	GAW0112	2011	P. syringae	This study	France (Gadagane, 84)	Irrigation canal water	Fresh water & epilithic biofilm		GAW0112	+	-	-	+	-	-	-	-	-	-	-10	-	0.00	0.00	-	0	YES		GAW0112	PG 12a	CACCGGCCGCTTCACATTCGACCCAGGCTTC-ATGTCGACCGCGTC-TTGCGAGTCGAAGATCACCTACATTGACGGTGACAACGGGATCCTGCTGCATCGCGGCTATCCGATCGAGCAATTGGCCGAGCAGTCGGACTATCTCGAAA-CCTGCTACCTGCTGCTCAACGGTGAACTGCCAACCGCTGAACAGAAAGCCCAGTTCGTGGTTGTGGTCAAGAACCACACAATGGTTCACGAACAGCTGAAGACTTTCTTCAACGGCTTCCGCCGTGACGCTCACCCGATGGCGGTGATGTGCGGCGTAGTCGGAGCCTTGTCGGCGTTTTATCACGACTCCCTGGATATCAATAATCCTCAGCATCGTGAAATCTCGGCCATTCGCCTCGTGGCGAAG-A…	MLST	KJ878349	http://genome.ppws.vt.edu/cgi-bin/MLST/home.pl	NA
589	GAW0113	2011	P. syringae	This study	France (Gadagane, 84)	Irrigation canal water	Fresh water & epilithic biofilm		GAW0113	+	-	-	+	-	-	-	+	-	-	-10	-	0.00	0.00	-	0	YES		GAW0113	PG 12b	CACCGGCCGCTTCACATTCGACCCAGGCTTC-ATGTCGACCGCGTC-TTGCGAGTCGAAGATCACCTACATTGACGGTGACAACGGGATCCTGCTGCATCGCGGCTATCCGATCGAGCAACTGGCCGAACAGTCGGACTATCTCGAAA-CCTGCTACCTGCTGCTCAACGGTGAACTGCCAACCGCTGAACAGAAAGCCCAGTTCGTGGTTGTGGTCAAGAACCACACGATGGTCCACGAACAGCTGAAGACTTTCTTCAACGGCTTCCGTCGTGACGCTCACCCAATGGCGGTGATGTGCGGCGTGGTCGGAGCGCTGTCGGCGTTCTATCACGACTCTCTGGATATCAATAATCCCCAGCATCGTGAAATCTCGGCCATTCGCCTCGTGGCGAAG-A…	MLST	KJ878350	http://genome.ppws.vt.edu/cgi-bin/MLST/home.pl	NA
590	GAW0120	2011	P. syringae	This study	France (Gadagane, 84)	Irrigation canal water	Fresh water & epilithic biofilm		GAW0120	+	-	-	+	-	+	-	-	-	+	-4	-	0.00	0.00	+	8	YES		GAW0120	PG 02c	CACCGGCCGCTTCACATTTGACCCTGGCTTC-ATGTCCACGGCCTC-TTGCGATTCGAAGATCACCTACATCGATGGTGACAATGGCATTCTGCTGCACCGCGGCTACCCGATCGAACAACTGGCCGAGCAGTCCGACTACCTGGAAA-CCTGCTACCTGCTGCTCAACGGCGAACTGCCCACCGCCGAGCAGAAAGCCCAGTTCGTGGCCGTGGTCAAGAACCACACGATGGTTCACGAACAGCTCAAGACCTTTTTCAACGGTTTCCGCCGTGACGCCCACCCGATGGCCGTCATGTGTGGTGTAGTCGGCGCCCTGTCAGCGTTCTACCACGACTCCCTGGACATCAATAACCCGCAGCACCGCGAGATTTCCGCGGTCCGCCTGGTTGCCAAG-A…	cts	KJ878351	NA	NA
591	GAW0128	2011	P. syringae	This study	France (Gadagane, 84)	Irrigation canal water	Fresh water & epilithic biofilm		GAW0128	+	-	-	+	+	+	-	-	-	-	-10	-	0.00	0.00	+	5	YES		GAW0128	PG 02c	CACCGGCCGCTTCACATTTGACCCTGGCTTC-ATGTCCACGGCCTC-TTGCGATTCGAAGATCACCTACATCGATGGTGACAATGGCATTCTGCTACACCGCGGCTACCCGATCGAACAACTGGCCGAGCAGTCCGACTACCTGGAAA-CCTGCTACCTGCTGCTCAACGGCGAACTGCCCACCGCCGAGCAGAAAGCCCAGTTCGTGGCCGTGGTCAAGAACCACACGATGGTTCACGAACAGCTCAAGACCTTTTTCAACGGTTTCCGCCGTGACGCCCACCCGATGGCCGTCATGTGTGGTGTAGTCGGCGCCCTGTCAGCGTTCTACCACGACTCTCTGGACATCAATAACCCGCAGCACCGCGAGATTTCCGCGATCCGCCTGGTTGCCAAG-A…	cts	KJ878352	NA	NA
592	GAW0133	2011	P. syringae	This study	France (Gadagane, 84)	Irrigation reservoir water	Fresh water & epilithic biofilm		GAW0133	+	-	-	+	+	+	-	-	+	+	-4	-	0.00	0.00	-	0	YES		GAW0133	PG 02b	CACCGGCCGCTTCACATTTGACCCTGGTTTC-ATGTCCACGGCCTC-TTGCGATTCGAAGATCACCTACATCGATGGTGATAATGGCATTCTGCTACATCGCGGCTACCCGATCGAACAACTGGCCGAGCAGTCCGACTACCTCGAAA-CCTGCTACCTGCTGCTCAACGGTGAACTGCCCACCGCCGAGCAGAAAGCCCAGTTCGTGGCCGTGGTCAAGAATCACACGATGGTTCACGAACAGCTCAAGACCTTTTTCAACGGTTTCCGCCGCGACGCCCACCCGATGGCCGTCATGTGTGGCGTAGTCGGCGCCCTGTCAGCGTTCTACCACGACTCGCTGGACATCAATAACCCGCAGCACCGCGAGATTTCCGCGGTCCGCCTGGTCGCCAAG-A…	cts	KJ878353	NA	NA
593	GAW0155	2011	P. syringae	This study	France (Gadagane, 84)	Irrigation canal water	Fresh water & epilithic biofilm		GAW0155	+	-	-	+	-	-	-	-	-	+	-4	-	0.25	0.25	-	0	YES		GAW0155	PG 02c	CACCGGCCGCTTCACATTTGACCCTGGCTTC-ATGTCCACGGCCTC-TTGCGATTCGAAGATCACCTACATCGATGGTGACAATGGCATTCTGCTGCACCGCGGCTACCCGATCGAACAACTGGCCGAGCAGTCCGACTACCTGGAAA-CCTGCTACCTGCTGCTCAACGGCGAACTGCCCACCGCCGAGCAGAAAGCCCAGTTCGTGGCCGTGGTCAAGAACCACACGATGGTTCACGAACAGCTCAAGACCTTTTTCAACGGTTTCCGCCGTGACGCCCACCCGATGGCCGTCATGTGTGGTGTAGTCGGCGCTCTGTCAGCGTTCTACCACGACTCCCTGGACATCAATAACCCGCAGCACCGCGAGATTTCCGCGGTCCGCCTGGTTGCCAAG-A…	cts	KJ878354	NA	NA
594	GAW0162	2011	P. syringae	This study	France (Gadagane, 84)	Irrigation canal water	Fresh water & epilithic biofilm		GAW0162	+	-	-	+	-	+	-	-	+	-	-10	-	0.00	0.00	+	8	YES		GAW0162	PG 02b	CACCGGCCGCTTCACATTTGACCCTGGTTTC-ATGTCCACGGCCTC-TTGCGATTCGAAGATCACCTACATCGATGGTGATAATGGCATTCTGCTACACCGCGGCTACCCGATCGAACAACTGGCCGAGCAGTCCGACTACCTCGAAA-CCTGCTACCTGCTGCTCAACGGTGAACTGCCCACCGCCGAGCAGAAAGCCCAGTTCGTGGCCGTGGTCAAGAACCACACGATGGTTCACGAACAGCTCAAGACCTTTTTCAACGGTTTCCGCCGCGACGCCCACCCGATGGCCGTCATGTGTGGCGTAGTCGGCGCCCTGTCAGCGTTCTACCACGACTCGCTGGACATCAATAACCCGCAGCACCGCGAGATTTCTGCGGTACGCCTGGTCGCCAAG-A…	cts	KJ878355	NA	NA
595	GAW0197	2011	P. syringae	Bartoli et al. 2014	France (Gadagane, 84)	Irrigation canal water	Fresh water & epilithic biofilm		GAW0197	+	-	-	-	-	-	-	+	+	-	-10	-	0.00	0.00	+	14	YES		GAW0197	PG 08	CACCGGCCGCTTCACATTCGACCCTGGCTTC-ATGTCGACCGCCTC-TTGCGAGTCGAAAATCACCTACATCGATGGTGACAACGGAATTCTGCTTCACCGCGGCTACCCGATCGAACAACTGGCACAGCATTCAGACTATCTGGAAA-CGTGCTACCTGCTGCTCAACGGCGAGCTGCCGACCGCCGAGCAGAAAGCCCAGTTCGTTGCCGTGGTCAAGAACCACACGATGGTCCACGAACAGCTCAAGACTTTTTTCAACGGCTTCCGTCGCGATGCCCACCCGATGGCCGTCATGTGCGGCGTAGTCGGCGCCCTTTCAGCGTTCTACCACGACTCGCTGGACATCAATAATCCTCAGCACCGCGAGATT-CCGCCGTTCGCCTGGTCGCCAAG-A…	cts	KJ878356	NA	NA
596	GAW0203	2011	P. syringae	Bartoli et al. 2014	France (Gadagane, 84)	Irrigation canal water	Fresh water & epilithic biofilm		GAW0203	+	-	-	+	+	-	-	+	+	-	-10	-	0.00	0.00	+	14	YES		GAW0203	PG 08	CACCGGCCGCTTCACATTCGACCCGGGCTTC-ATGTCGACCGCCTC-TTGCGAGTCGAAAATCACCTACATCGATGGTGACAACGGAATCCTGCTTCACCGCGGCTACCCTATCGAACAACTGGCCCAGCATTCCGACTACCTGGAAA-CCTGCTACCTGCTGCTCAACGGCGAATTGCCCACCGCCGAGCAGAAAGCCCAATTCGTTGCCGTGGTGAAAAACCACACGATGGTCCACGAACAGCTCAAGACCTTTTTCAACGGCTTTCGCCGTGACGCCCACCCGATGGCCGTCATGTGCGGCGTAGTCGGCGCATTATCGGCGTTCTACCACGACTCGCTGGACATCAATAACCCGCAGCACCGCGAAATTTCCGCCGTACGCCTGGTCGCCAAG-A…	MLST	KJ878357	http://genome.ppws.vt.edu/cgi-bin/MLST/home.pl	NA
597	GAW0205	2011	P. syringae	This study	France (Gadagane, 84)	Irrigation canal water	Fresh water & epilithic biofilm		GAW0205	+	-	-	+	-	+	-	+	-	+	-4	-	0.00	0.00	+	8	YES		GAW0205	PG 02c	CACCGGCCGCTTCACATTTGACCCTGGCTTC-ATGTCCACGGCCTC-TTGCGATTCGAAGATCACCTACATCGATGGTGACAATGGCATTCTGCTACACCGCGGCTACCCGATCGAACAACTGGCCGAGCAGTCCGACTACCTGGAAA-CCTGCTACCTGCTGCTCAACGGTGAACTGCCCACCGCCGAGCAGAAAGCCCAGTTCGTGGCCGTGGTCAAGAACCACACGATGGTTCACGAACAGCTCAAGACCTTTTTCAACGGTTTCCGCCGTGACGCCCACCCGATGGCCGTCATGTGTGGTGTAGTCGGCGCCCTGTCAGCGTTCTACCACGACTCCCTGGACATCAATAACCCGCAGCACCGCGAGATTTCCGCGGTCCGCCTGGTTGCCAAG-A…	cts	KJ878358	NA	NA
598	GAW0216	2011	P. syringae	This study	France (Gadagane, 84)	Irrigation reservoir water	Fresh water & epilithic biofilm		GAW0216	+	-	-	+	-	+	-	-	+	+	-3	-	0.08	0.08	-	0	YES		GAW0216	PG 02a	CACCGGCCGCTTCACATTTGACCCTGGTTTC-ATGTCCACGGCCTC-TTGCGATTCGAAGATCACCTACATCGATGGTGATAATGGCATTCTGCTACACCGCGGCTACCCGATCGAACAACTGGCCGAGCAGTCCGACTACCTCGAGA-CCTGCTACCTGCTGCTCAACGGTGAACTGCCCACCGCCGAGCAGAAAGCCCAGTTCGTGGCCGTGGTCAAGAACCACACGATGGTTCACGAACAACTCAAGACCTTCTTCAACGGTTTCCGCCGTGACGCCCATCCGATGGCCGTCATGTGCGGCGTAGTCGGTGCCCTGTCGGCGTTCTACCACGACTCGCTGGACATCAATAACCCGCAGCACCGCGAGATTTCCGCAGTCCGTCTGGTCGCCAAG-A…	cts	KJ878359	NA	NA
599	GAW0220	2011	P. syringae	This study	France (Gadagane, 84)	Irrigation reservoir water	Fresh water & epilithic biofilm		GAW0220	+	-	-	+	-	+	-	+	+	+	-5	-	0.00	0.00	-	0	YES		GAW0220	PG 02b	CACCGGCCGCTTCACATTTGACCCTGGTTTC-ATGTCCACGGCCTC-TTGCGATTCGAAGATCACCTACATCGATGGTGATAATGGCATTCTGCTACACCGCGGCTACCCGATCGAACAACTGGCCGAGCAGTCCGACTACCTCGAAA-CCTGCTACCTGCTGCTCAACGGTGAACTGCCCACCGCCGAGCAGAAAGCCCAGTTCGTGGCCGTGGTCAAGAACCACACGATGGTTCACGAACAGCTCAAGACCTTTTTCAACGGTTTCCGCCGCGACGCCCACCCGATGGCCGTCATGTGTGGCGTAGTCGGCGCCCTGTCAGCGTTCTACCACGACTCGCTGGACATCAATAACCCGCAGCACCGCGAGATTTCCGCGGTACGCCTGGTCGCCAAG-A…	cts	KJ878360	NA	NA
600	GAW0226	2011	P. syringae	This study	France (Gadagane, 84)	Irrigation canal water	Fresh water & epilithic biofilm		GAW0226	+	-	-	+	+	+	-	-	+	+	-5	+	3.00	1	+	8	YES		GAW0226	PG 02d	CACCGGCCGCTTCACATTTGACCCTGGTTTC-ATGTCCACGGCGTC-TTGCGATTCGAAGATCACCTACATCGATGGTGACAATGGCATTCTGCTGCACCGCGGCTACCCGATCGAACAACTGGCCGAGCAGTCCGACTACCTCGAAA-CCTGCTACCTGCTGCTCAACGGCGAACTGCCCACCGCCGAGCAGAAAGCCCAGTTCGTGGCCGTGGTCAAGAACCACACGATGGTTCACGAACAGCTCAAGACCTTTTTCAACGGTTTCCGCCGCGACGCCCACCCGATGGCCGTCATGTGTGGCGTAGTCGGTGCCCTGTCAGCGTTCTACCACGACTCGCTGGACATCAATAACCCGCAGCACCGCGAGATTTCCGCGGTCCGCCTGGTCGCCAAG-A…	cts	KJ878361	NA	NA
601	GAW0227	2011	P. syringae	This study	France (Gadagane, 84)	Irrigation canal water	Fresh water & epilithic biofilm		GAW0227	+	-	-	+	-	+	-	-	-	-	-10	-	0.00	0.00	+	8	YES		GAW0227	PG 02c	CACCGGCCGCTTCACATTTGACCCTGGCTTC-ATGTCCACGGCCTC-TTGCGATTCGAAGATCACCTACATCGATGGTGACAATGGCATTCTGCTGCACCGCGGCTACCCGATCGAACAACTGGCCGAGCAGTCCGACTACCTGGAAA-CCTGCTACCTGCTGCTCAACGGCGAACTGCCCACCGCCGAGCAGAAAGCCCAGTTCGTGGCCGTGGTCAAGAACCACACGATGGTTCACGAACAGCTCAAGACCTTTTTCAACGGTTTCCGCCGTGACGCCCACCCGATGGCCGTCATGTGTGGTGTAGTCGGCGCCCTGTCAGCGTTCTACCACGACTCCCTGGACATCAATAACCCGCAGCACCGCGAGATTTCCGCGGTCCGCCTGGTTGCCAAG-A…	cts	KJ878362	NA	NA
602	GAW0231	2011	P. syringae	This study	France (Gadagane, 84)	Irrigation canal water	Fresh water & epilithic biofilm		GAW0231	+	-	-	+	+	+	-	-	+	-	-10	-	0.00	0.00	-	0	YES		GAW0231	PG 01a	CACCGGCCGCTTCACATTTGACCCTGGCTTC-ATGTCCACGGCCTC-TTGCGAGTCGAAGATCACCTACATTGATGGTGACAACGGAATTCTGCTGCACCGCGGCTACCCGATCGAACAACTGGCCGAGCAGTCCGATTACCTCGAGA-CCTGCTACCTGCTGCTCAACGGCGAGCTGCCAACCGCCGAACAGAAAGCCCAGTTCGTGGCCGTGGTCAAGAACCACACGATGGTTCACGAACAACTCAAGACCTTCTTCAACGGCTTTCGCCGTGACGCCCACCCGATGGCCGTCATGTGCGGTGTAGTCGGCGCCCTGTCGGCGTTCTACCACGATTCGCTGGACATCAATAACCCGCAGCACCGCGAAATTTCGGCTGTACGCCTGGTCGCCAAG-A…	cts	KJ878363	NA	NA
603	GAW0233	2011	P. syringae	This study	France (Gadagane, 84)	Irrigation canal water	Fresh water & epilithic biofilm		GAW0233	+	-	-	+	+	+	-	-	+	+	-4	+	2.00	1	+	8	YES		GAW0233	PG 02b	CACCGGCCGCTTCACATTTGACCCTGGTTTC-ATGTCCACGGCCTC-TTGCGATTCGAAGATCACCTACATCGATGGTGATAACGGCATTCTGCTACATCGCGGCTACCCGATCGAACAACTGGCCGAGCAGTCCGACTACCTCGAAA-CCTGCTACCTGCTGCTCAACGGTGAACTGCCCACCGCCGAGCAGAAAGCCCAGTTCGTGGCCGTGGTCAAGAACCACACGATGGTTCACGAACAGCTCAAGACCTTTTTCAACGGTTTCCGCCGCGACGCCCACCCGATGGCCGTCATGTGTGGCGTAGTCGGCGCCCTGTCAGCGTTCTACCACGACTCGCTGGACATCAATAACCCGCAGCACCGCGAGATTTCCGCGGTCCGCCTGGTCGCCAAG-A…	cts	KJ878364	NA	NA
604	GAW0236	2011	P. syringae	This study	France (Gadagane, 84)	Irrigation canal water	Fresh water & epilithic biofilm		GAW0236	+	-	-	+	-	+	-	-	+	-	-10	-	0.00	0.00	-	0	YES		GAW0236	PG 01a	CACCGGCCGCTTCACATTTGACCCTGGCTTC-ATGTCCACGGCCTC-TTGCGAGTCGAAGATCACCTACATTGATGGTGACAACGGAATTCTGCTGCACCGCGGCTACCCGATCGAACAACTGGCCGAGCAGTCCGATTACCTCGAGA-CCTGCTACCTGTTGCTCAACGGCGAGCTGCCAACCGCCGAACAGAAAGCCCAGTTCGTGGCCGTGGTCAAGAACCACACGATGGTTCACGAACAACTCAAGACCTTCTTCAACGGCTTTCGCCGTGACGCCCACCCGATGGCCGTCATGTGCGGTGTAGTCGGCGCCCTGTCGGCGTTCTACCACGATTCGCTGGACATCAATAACCCGCAGCACCGCGAAATTTCGGCTGTACGCCTGGTCGCCAAG-A…	cts	KJ878365	NA	NA
605	H5E1	1993	P. syringae pv. pisi (MAFF 311141)	NIAS Genebank (https://www.gene.affrc.go.jp/databases-micro_search_detail_en.php?maff=311141)	Japan (Wakayama)	Pisum sativum	Plant		H5E1	NA	NA	NA	NA	NA	NA	NA	NA	NA	NA	NA	NA	NA	NA	NA	NA	NO		H5E1	PG 02b	CACCGGCCGCTTCACATTTGACCCTGGTTTC-ATGTCCACGGCCTC-TTGCGATTCGAAGATCACCTACATCGATGGTGATAATGGCATTCTGCTACACCGCGGCTACCCGATCGAACAGCTGGCCGAGCAGTCCGACTACCTCGAAA-CCTGCTACCTGCTACTCAACGGTGAACTGCCTACCGCCGAGCAGAAAGCCCAGTTCGTGGCCGTGGTCAAGAACCACACGATGGTTCACGAACAGCTCAAGACCTTTTTCAACGGTTTCCGCCGCGACGCCCACCCGATGGCCGTCATGTGTGGCGTAGTCGGCGCCCTGTCAGCGTTCTATCACGACTCGCTGGACATCAATAACCCGCAGCACCGCGAGATTTCTGCGATCCGCCTGGTCGCCAAG-A…	MLST	NA	http://genome.ppws.vt.edu/cgi-bin/MLST/home.pl	NA
606	IBSBF1274	1996	P. cichorii ( ICMP 13205, IBSBF 1274)	ICMP collection (http://scd.landcareresearch.co.nz/Specimen/ICMP_13205)	Brazil	Cucumis melo	Plant		IBSBF1274	+	+	-	+	-	-	-	-	+	-	-10	-	0.00	0.00	+	2	YES		IBSBF1274	PG 11	CACCGGCCGCTTCACATTCGACCCTGGCTTC-ATGTCGACCGCCTC-TTGCGAGTCGAAGATCACCTACATTGATGGTGATAATGGCATTCTGCTGCACCGCGGTTATCCGATCGAGCAACTGGCCGAACAGTCCGATTATCTGGAAA-CCTGCTACCTTCTGCTCAACGGCGAATTGCCGACCAGCGAACAGAAAGCCCAGTTCGTTGCCGTGGTCAAGAACCACACCATGGTTCACGAACAGCTGAAGAGTTTCTTCAACGGTTTCCGCCGCGACGCCCACCCGATGGCTGTCATGTGCGGCGTAGTCGGTGCCCTGTCCGCGTTCTACCACGACTCGCTGGACATCAATAACCCGCAACACCGCGAAATCTCTGCAGTGCGCCTGGTCGCCAAG-A…	MLST	KJ878366	http://genome.ppws.vt.edu/cgi-bin/MLST/home.pl	NA
607	JAW0002	2011	P. syringae	This study	France (Montfavet, 84)	Groundwater	Fresh water & epilithic biofilm		JAW0002	+	-	-	+	+	+	-	-	+	+	-5	+	2.16	1	+	8	YES		JAW0002	PG 02d	CACCGGCCGCTTCACATTTGACCCTGGTTTC-ATGTCCACGGCGTC-TTGCGATTCGAAGATCACCTACATTGATGGTGACAATGGCATTCTGCTGCACCGCGGCTACCCGATCGAACAACTGGCAGAGCAGTCCGACTACCTCGAAA-CCTGCTACCTGCTGCTCAACGGCGAACTGCCCACCGCCGAGCAGAAAGCCCAGTTCGTGGCCGTGGTCAAGAACCACACGATGGTTCACGAGCAACTCAAGACCTTTTTCAACGGTTTCCGTCGCGACGCCCACCCGATGGCCGTCATGTGTGGCGTAGTCGGCGCCCTGTCAGCGTTCTATCACGACTCGCTGGACATCAATAACCCGCAGCACCGCGAGATTTCCGCGGTCCGCCTGGTCGCCAAG-A…	cts	KJ878367	NA	NA
608	JAW0003	2011	P. syringae	This study	France (Montfavet, 84)	Groundwater	Fresh water & epilithic biofilm		JAW0003	+	-	-	+	-	+	-	+	+	+	-5	+	2.83	1	+	10	YES		JAW0003	PG 02d	CACCGGCCGCTTCACATTTGACCCTGGTTTC-ATGTCCACGGCGTC-TTGCGATTCGAAGATCACCTACATCGATGGTGACAATGGCATTCTGCTACACCGCGGCTACCCGATCGAACAACTGGCCGAGCAGTCCGACTACCTCGAAA-CCTGCTACCTGCTGCTCAACGGCGAACTGCCCACCGCCGAGCAGAAAGCCCAGTTCGTGGCCGTGGTCAAGAACCACACGATGGTTCACGAGCAACTCAAGACCTTTTTCAACGGTTTCCGTCGCGACGCCCACCCGATGGCCGTCATGTGTGGCGTAGTCGGTGCCCTGTCAGCGTTCTACCACGACTCGCTGGACATCAATAACCCGCAGCACCGCGAGATTTCCGCGGTACGCCTGGTCGCCAAG-A…	cts	KJ878368	NA	NA
609	JAW0012	2011	P. syringae	This study	France (Montfavet, 84)	Groundwater	Fresh water & epilithic biofilm		JAW0012	+	-	-	+	+	+	-	+	+	+	-4	+	2.16	1	-	0	YES		JAW0012	PG 02d	CACCGGCCGCTTCACATTTGACCCTGGTTTC-ATGTCCACGGCGTC-TTGCGATTCGAAGATCACCTACATCGATGGTGACAATGGCATTCTGCTGCACCGCGGCTACCCGATCGAACAACTGGCCGAGCAGTCCGACTACCTCGAAA-CCTGCTACCTGCTGCTCAACGGCGAACTGCCCACCGCCGAGCAGAAAGCCCAGTTCGTGGCCGTGGTCAAGAACCACACGATGGTTCACGAACAGCTCAAGACCTTTTTCAACGGTTTCCGCCGCGACGCCCACCCGATGGCCGTCATGTGTGGCGTAGTCGGTGCCCTGTCAGCGTTCTACCACGACTCGCTGGACATCAATAACCCGCAGCACCGCGAGATTTCCGCGGTCCGCCTGGTCGCCAAG-A…	cts	KJ878369	NA	NA
610	JT6	2007	P. viridiflava	Bartoli et al 2014	Italy (Viterbo)	Actinidia deliciosa	Plant		JT6	+	-	-	+	-	-	+	+	v	-	-10	-	0.00	0.00	-	0	YES		JT6	PG 07a	CACCGGCCGCTTCACATTCGACCCTGGCTTC-ATGTCGACCGCCTC-TTGCGAGTCGAAGATCACCTACATCGATGGTGACAACGGAATCCTGCTGCACCGCGGCTACCCTATCGAACAACTGGCCCAGCACTCCGACTACCTGGAGA-CCTGCTACCTGCTGCTCAACGGCGAATTGCCGACCGCCGAGCAGAAAGCCCAGTTCGTCGCCGTGGTCAAGAACCACACGATGGTCCACGAACAGCTCAAGACCTTTTTCAACGGCTTCCGTCGCGACGCCCACCCGATGGCCGTCATGTGCGGCGTGGTCGGTGCGCTTTCAGCGTTCTACCACGACTCGCTGGACATCAATAATCCGCAGCACCGCGAGATTTCCGCCGTACGCCTGGTCGCCAAG-A…	cts	KJ878370	NA	NA
611	JT7	2007	P. syringae pv. syringae	This study (Isolated by DAFNE, Tuscia University Italy)	Italy (Viterbo)	Actinidia deliciosa	Plant		JT7	+	-	-	+	+	+	-	-	+	+	-3	-	0.00	0.00	+	0.8	YES		JT7	PG 02b	CACCGGCCGCTTCACATTTGACCCTGGTTTC-ATGTCCACGGCCTC-TTGCGATTCGAAGATCACCTACATCGATGGTGATAATGGCATTCTGCTACACCGCGGCTACCCGATCGAACAACTGGCCGAGCAGTCCGACTATCTCGAAA-CCTGCTACCTGCTGCTCAACGGTGAACTGCCCACCGCCGAGCAGAAAGCCCAGTTCGTGGCCGTGGTCAAGAACCACACGATGGTTCACGAACAGCTCAAGACCTTTTTCAACGGTTTCCGCCGCGACGCCCACCCGATGGCCGTCATGTGTGGCGTAGTCGGCGCCCTGTCAGCGTTCTACCACGACTCACTGGACATCAATAACCCGCAGCACCGCGAGATTTCTGCGGTCCGCCTGGTCGCCAAA-A…	cts	KJ878371	NA	NA
612	K93001	1993	P. syringae pv. theae (MAFF 302851)	Sawada et al. 1999	Japan (Kagoshima)	Camellia sinensis	Plant		K93001	NA	NA	NA	NA	NA	NA	NA	NA	NA	NA	NA	NA	NA	NA	NA	NA	NO		K93001	PG 01b	CACCGGCCGCTTCACATTTGACCCTGGTTTC-ATGTCCACGGCCTC-TTGCGAGTCGAAGATCACCTACATCGATGGTGACAACGGAATTCTGCTGCACCGCGGCTACCCGATCGAACAACTGGCCGAGCAGTCCGATTATCTCGAGA-CCTGCTACCTGTTGCTCAACGGCGAGCTGCCAACCGCCGAACAGAAAGCCCAGTTCGTGGCCGTGGTCAAGAACCACACGATGGTTCACGAACAACTCAAGACCTTCTTCAACGGCTTTCGCCGTGACGCCCACCCGATGGCCGTCATGTGCGGTGTAGTCGGCGCCCTGTCGGCGTTCTACCACGATTCGCTGGACATCAATAACCCGCAGCACCGCGAAATTTCGGCTGTACGCCTGGTCGCCAAG-A…	MLST	NA	http://genome.ppws.vt.edu/cgi-bin/MLST/home.pl	http://pacu.facom.ufms.br/blast_kiwi/blast.html
613	KG0004	2007	P. syringae pv. actinidiae	This study (Isolated by DAFNE, Tuscia University Italy)	Italy (Viterbo)	Actinidia chinensis	Plant		KG0004	+	-	-	+	-	+	-	-	+	+	-4	-	0.00	0.00	-	0	YES		KG0004	PG 01a	CACCGGCCGCTTCACATTTGACCCTGGCTTC-ATGTCCACGGCCTC-TTGCGAGTCGAAGATCACCTACATTGATGGTGACAACGGAATTCTGCTGCACCGCGGCTACCCGATCGAACAACTGGCCGAGCAGTCCGATTACCTCGAGA-CCTGCTACCTGCTGCTCAACGGCGAGCTGCCAACCGCCGAACAGAAAGCCCAGTTCGTGGCCGTGGTCAAGAACCACACGATGGTTCACGAACAACTCAAGACCTTCTTCAACGGCTTTCGCCGTGACGCCCACCCGATGGCCGTCATGTGCGGTGTAGTTGGCGCCCTGTCGGCGTTCTACCACGATTCGCTGGACATCAATAACCCGCAGCACCGCGAAATTTCGGCTGTACGCCTGGTCGCCAAG-A…	cts	KJ878372	NA	NA
614	KN203	1983	P. syringae pv. maculicola (MAFF 302783)	NIAS Genebank (http://www.gene.affrc.go.jp/databases-micro_search_detail_en.php?maff=302783)	Japan (Ibaraki)	Brassica rapa	Plant		KN203	NA	NA	NA	NA	NA	NA	NA	NA	NA	NA	NA	NA	NA	NA	NA	NA	NO		KN203	PG 01a	CACCGGCCGCTTCACATTTGACCCTGGCTTC-ATGTCCACGGCCTC-TTGCGAGTCGAAGATCACCTACATTGATGGTGACAACGGAATTCTGCTGCACCGCGGCTACCCGATCGAACAACTGGCCGAGCAGTCCGATTACCTCGAGA-CCTGCTACCTGTTGCTCAACGGCGAGCTGCCAACCGCCGAACAGAAAGCCCAGTTCGTGGCCGTGGTCAAGAACCACACGATGGTTCACGAACAACTCAAGACCTTCTTCAACGGCTTTCGCCGTGACGCCCACCCGATGGCCGTCATGTGCGGTGTAGTCGGCGCCCTGTCGGCGTTCTACCACGATTCGCTGGACATCAATAACCCGCAGCACCGCGAAATTTCGGCTGTACGCCTGGTCGCCAAG-A…	MLST	NA	http://genome.ppws.vt.edu/cgi-bin/MLST/home.pl	NA
615	KN221	1984	P. syringae pv. coronofaciens (MAFF 302787)	NIAS Genebank (http://www.gene.affrc.go.jp/databases-micro_search_detail_en.php?maff=302787)	Japan (Chiba)	Avena sativa	Plant		KN221	NA	NA	NA	NA	NA	NA	NA	NA	NA	NA	NA	NA	NA	NA	NA	NA	NO		KN221	PG 04	CACCGGCCGCTTCACATTTGACCCTGGCTTC-ATGTCCACGGCATC-TTGCGAGTCGAAGATCACCTACATCGATGGTGACAACGGAATCCTGCTTCACCGCGGCTACCCTATCGAACAACTGGCCGAGCAGTCCGATTACCTCGAAA-CCTGTTACCTGCTGCTCAACGGCGAATTGCCGACCGCCGAACAAAAAGCCCAGTTTGTGGCCGTGGTCAAGAACCACACGATGGTTCACGAGCAACTCAAGACATTTTTCAACGGCTTCCGCCGCGATGCCCACCCGATGGCCGTCATGTGCGGCGTAGTCGGCGCCCTTTCTGCGTTCTATCACGACTCGCTGGACATCAATAACCCGCAGCACCGCGAAATTTCGGCAGTGCGCCTGGTAGCCAAG-A…	MLST	NA	http://genome.ppws.vt.edu/cgi-bin/MLST/home.pl	NA
616	KOZ8101	1980	P. syringae pv. broussonetiae (MAFF 810036, ICMP 13650)	Takahashi et al. 1996 (The isolation was described in 高橋幸吉 et al. 1983)	Japan (TOTTORI)	Morus papyrifera	Plant		KOZ8101	NA	NA	NA	NA	NA	NA	NA	NA	NA	NA	NA	NA	NA	NA	NA	NA	NO		KOZ8101	PG 03	CACCGGCCGCTTCACATTTGACCCTGGCTTC-ATGTCCACGGCCTC-TTGCGATTCGAAGATCACCTACATTGATGGTGACAATGGCATTCTGCTGCACCGCGGCTACCCGATCGAACAACTGGCCGAGCAGTCCGATTACCTCGAAA-CCTGCTACCTGCTGCTCAACGGCGAACTGCCGACCGCCGAACAGAAAGCCCAGTTCGTGGCCGTGGTCAAGAACCACACGATGGTTCACGAGCAACTCAAGACCTTCTTCAACGGCTTTCGTCGCGACGCCCACCCGATGGCCGTCATGTGCGGCGTAGTCGGTGCCCTGTCAGCGTTCTACCACGACTCGCTGGACATCAATAACCCGCAGCACCGCGAGATTTCCGCTGTACGCCTGGTGGCCAAG-A…	MLST	NA	http://genome.ppws.vt.edu/cgi-bin/MLST/home.pl	NA
617	KW30	1984	P. syringae pv. actinidiae (NCPPB 3740, ICMP 9854)	Takikawa et al. 1989	Japan (Shizuoka)	Actinidia chinensis	Plant		KW30	-	-	-	-	+	+	-	-	+	-	-10	-	0.00	0.00	-	0	YES		KW30	PG 01b	CACCGGCCGCTTCACATTTGACCCTGGTTTC-ATGTCCACGGCCTC-TTGCGAGTCGAAGATCACCTACATCGATGGTGACAACGGAATTCTGCTGCACCGCGGCTACCCGATCGAACAACTGGCCGAGCAGTCCGATTATCTCGAGA-CCTGCTACCTGTTGCTCAACGGCGAGCTGCCAACCGCCGAACAGAAAGCCCAGTTCGTGGCCGTGGTCAAGAACCATACGATGGTTCACGAACAACTCAAGACCTTCTTCAACGGCTTTCGCCGTGACGCCCACCCGATGGCCGTCATGTGCGGTGTAGTCGGCGCCCTGTCGGCGTTCTACCACGATTCGCTGGACATCAATAACCCGCAGCACCGCGAAATTTCGGCTGTACGCCTGGTCGCCAAG-A…	MLST	NA	http://genome.ppws.vt.edu/cgi-bin/MLST/home.pl	NA
618	LAB0001	2009	P. syringae	This study	France (Lautaret, 05)	Epilithic biofilm	Fresh water & epilithic biofilm		LAB0001	+	-	-	+	-	-	+	+	+	-	-10	+	1.25	0.75	-	0	YES		LAB0001	PG 07a	CACCGGCCGCTTCACATTCGACCCTGGCTTC-ATGTCGACCGCCTC-TTGCGAGTCGAAGATCACCTACATCGATGGTGACAACGGAATCCTGCTGCACCGCGGCTACCCTATCGAACAACTGGCCCAGCACTCCGACTACCTGGAGA-CCTGCTACCTGCTGCTCAATGGCGAATTGCCGACCGCCGAGCAGAAAGCCCAGTTCGTCGCCGTGGTCAAGAACCACACGATGGTCCACGAACAGCTCAAGACCTTTTTCAACGGCTTCCGTCGCGACGCCCACCCGATGGCCGTCATGTGCGGCGTGGTCGGCGCGCTTTCAGCGTTCTACCACGACTCGCTGGACATCAATAATCCGCAGCACCGCGAGATTTCCGCCGTACGCCTGGTCGCCAAG-A…	cts	KJ878373	NA	NA
619	LAB0003	2009	P. syringae	This study	France (Lautaret, 05)	Epilithic biofilm	Fresh water & epilithic biofilm		LAB0003	+	-	-	+	+	+	-	-	+	+	-4	+	2.67	1	+	10.5	YES		LAB0003	PG 02b	CACCGGCCGCTTCACATTTGACCCTGGTTTC-ATGTCCACGGCCTC-TTGCGATTCGAAGATCACCTACATCGATGGTGATAATGGCATTCTGCTACACCGCGGCTACCCGATCGAACAACTGGCCGAGCAGTCCGACTATCTCGAAA-CCTGCTACCTGCTGCTCAACGGTGAACTGCCCACCGCCGAGCAGAAAGCCCAGTTCGTGGCCGTGGTCAAGAACCACACGATGGTTCACGAACAGCTCAAGACCTTTTTCAACGGTTTCCGCCGCGACGCCCACCCGATGGCCGTCATGTGTGGCGTAGTCGGCGCCCTGTCAGCGTTCTACCACGACTCACTGGACATCAATAACCCGCAGCACCGCGAGATTTCTGCGGTCCGCCTGGTCGCCAAA-A…	cts	KJ878374	NA	NA
620	LAB0005	2009	P. syringae	This study	France (Lautaret, 05)	Epilithic biofilm	Fresh water & epilithic biofilm		LAB0005	+	-	-	+	-	-	-	-	+	-	-10	-	0.08	0.08	-	0	YES		LAB0005	PG 09a	CACCGGCCGCTTCACATTCGACCCTGGTTTC-ATGTCGACCGCCTC-TTGCGAGTCGAAAATCACCTACATTGATGGTGACAACGGAATTCTGCTGCACCGCGGCTACCCTATCGAGCAACTGGCGCAGCATTCCGATTATCTGGAAA-CCTGCTACCTGCTGCTCAACGGCGAACTGCCGACCGCCGAGCAGAAAGCCCAGTTCGTCGCTGTGGTCAAGAACCACACGATGGTCCACGAACAGCTCAAGACCTTTTTCAACGGTTTCCGTCGCGACGCCCACCCGATGGCGGTCATGTGCGGCGTTGTAGGTGCCCTTTCAGCGTTCTACCACGACTCGCTGGACATCAATAACCCTCAGCACCGCGAAATTTCGGCAGTCCGCCTGGTCGCCAAG-A…	cts	KJ878375	NA	NA
621	LAB0006	2009	P. syringae	Bartoli et al. 2014	France (Lautaret, 05)	Epilithic biofilm	Fresh water & epilithic biofilm		LAB0006	+	-	-	+	+	-	+	+	+	-	-10	+	0.92	0.67	-	0	YES		LAB0006	PG 07a	CACCGGCCGCTTCACATTCGACCCTGGCTTC-ATGTCGACCGCCTC-TTGCGAGTCGAAGATCACCTACATCGATGGTGACAACGGAATCCTGCTGCACCGCGGCTACCCTATCGAACAACTGGCCCAGCACTCCGACTACCTGGAGA-CCTGCTACCTGCTGCTCAACGGTGAATTGCCAACCGCCGAGCAGAAAGCCCAGTTCGTCGCCGTGGTCAAGAACCACACGATGGTCCACGAACAGCTCAAGACCTTTTTCAACGGCTTCCGTCGCGACGCCCACCCGATGGCCGTCATGTGCGGCGTGGTCGGCGCGCTTTCAGCGTTCTACCACGACTCGCTGGACATCAATAATCCGCAGCACCGCGAGATTTCCGCCGTACGCCTGGTCGCCAAG-A…	cts	KJ878376	NA	NA
622	LAB0007	2009	P. syringae	This study	France (Lautaret, 05)	Epilithic biofilm	Fresh water & epilithic biofilm		LAB0007	+	-	-	+	-	-	-	-	+	-	-10	-	0.08	0.08	-	0	YES		LAB0007	PG 09a	CACCGGCCGCTTCACATTCGACCCTGGTTTC-ATGTCGACCGCCTC-TTGCGAGTCGAAAATCACCTACATTGATGGTGACAACGGAATTCTGCTGCACCGCGGCTACCCTATCGAGCAACTGGCGCAGCATTCCGATTATCTGGAAA-CCTGCTACCTGCTGCTCAACGGCGAACTGCCGACCGCCGAGCAGAAAGCCCAGTTCGTCGCTGTGGTCAAGAACCACACGATGGTCCACGAACAGCTCAAGACCTTTTTCAACGGCTTCCGTCGCGACGCCCACCCGATGGCGGTCATGTGCGGCGTTGTAGGTGCCCTTTCAGCGTTCTACCACGACTCGCTGGACATCAATAACCCTCAGCACCGCGAAATTTCGGCAGTCCGCCTGGTCGCCAAG-A…	cts	KJ878377	NA	NA
623	LAB0008	2009	P. syringae	This study	France (Lautaret, 05)	Epilithic biofilm	Fresh water & epilithic biofilm		LAB0008	+	-	-	+	+	-	+	+	+	-	-10	+	1.75	0.83	-	0	YES		LAB0008	PG 07a	CACCGGCCGCTTCACATTCGACCCTGGCTTC-ATGTCGACCGCCTC-TTGCGAGTCGAAGATCACCTACATCGATGGTGACAACGGAATCCTGCTGCACCGCGGCTACCCTATCGAACAACTGGCCCAGCACTCCGACTACCTGGAGA-CCTGCTACCTGCTGCTCAACGGTGAATTGCCAACCGCCGAGCAGAAAGCCCAGTTCGTCGCCGTGGTCAAGAACCACACGATGGTCCACGAACAGCTCAAGACCTTTTTCAACGGCTTCCGTCGCGACGCCCACCCGATGGCCGTCATGTGCGGCGTGGTCGGCGCGCTTTCAGCGTTCTACCACGACTCGCTGGACATCAATAATCCGCAGCACCGCGAGATTTCCGCCGTACGCCTGGTCGCCAAG-A…	cts	KJ878378	NA	NA
624	LAB0020	2009	P. syringae	This study	France (Lautaret, 05)	Epilithic biofilm	Fresh water & epilithic biofilm		LAB0020	+	-	-	+	-	-	+	+	+	-	-10	-	0.00	0.00	-	0	YES		LAB0020	PG 07a	CACCGGCCGCTTCACATTCGACCCTGGCTTC-ATGTCGACCGCCTC-TTGCGAGTCGAAGATCACCTACATCGATGGTGACAACGGAATCCTGCTGCACCGCGGCTACCCTATCGAACAACTGGCCCAGCACTCCGACTACCTGGAGA-CCTGCTACCTGCTGCTCAACGGTGAATTGCCAACCGCCGAGCAGAAAGCCCAGTTCGTCGCCGTGGTCAAGAACCACACGATGGTCCACGAACAGCTCAAGACCTTTTTCAACGGCTTCCGTCGCGACGCCCACCCGATGGCCGTCATGTGCGGCGTGGTCGGCGCGCTTTCAGCGTTCTACCACGACTCGCTGGACATCAATAATCCGCAGCACCGCGAGATTTCCGCCGTACGCCTGGTCGCCAAG-A…	cts	KJ878379	NA	NA
625	LAB0023	2009	P. syringae	Bartoli et al. 2014	France (Lautaret, 05)	Epilithic biofilm	Fresh water & epilithic biofilm		LAB0023	+	-	-	+	+	-	+	+	-	-	-10	+	0.80	0.60	-	0	YES		LAB0023	PG 07a	CACCGGCCGCTTCACATTCGACCCTGGCTTC-ATGTCGACCGCCTC-TTGCGAGTCGAAGATCACCTACATCGATGGTGACAACGGAATCCTGCTGCACCGCGGCTACCCTATCGAACAACTGGCCCAGCACTCCGACTACCTGGAGA-CCTGCTACCTGCTGCTCAACGGTGAATTGCCAACCGCCGAGCAGAAAGCCCAGTTCGTCGCCGTGGTCAAGAACCACACGATGGTCCACGAACAGCTCAAGACCTTTTTCAACGGCTTCCGTCGCGACGCCCACCCGATGGCCGTCATGTGCGGCGTGGTCGGCGCGCTTTCAGCGTTCTACCACGACTCGCTGGACATCAATAATCCGCAGCACCGCGAGATTTCCGCCGTACGCCTGGTCGCCAAG-A…	cts	KJ878380	NA	NA
626	LAB0024	2009	P. syringae	This study	France (Lautaret, 05)	Epilithic biofilm	Fresh water & epilithic biofilm		LAB0024	+	-	-	+	-	+	-	-	+	+	-4	-	0.00	0.00	+	8	YES		LAB0024	PG 02c	CACCGGCCGCTTCACATTTGACCCTGGCTTC-ATGTCCACGGCCTC-TTGCGATTCGAAGATCACCTACATCGATGGTGACAATGGCATTCTGCTACACCGCGGCTACCCGATCGAACAACTGGCCGAGCAGTCCGACTACCTGGAAA-CCTGCTACCTGCTGCTCAACGGTGAACTGCCCACCGCCGAGCAGAAAGCCCAGTTCGTGGCCGTGGTCAAGAACCACACGATGGTTCACGAACAGCTCAAGACCTTTTTCAACGGTTTCCGCCGTGACGCCCACCCGATGGCCGTCATGTGTGGTGTAGTCGGCGCCCTGTCAGCGTTCTACCACGACTCTCTGGACATCAATAACCCGCAGCACCGCGAGATTTCCGCGATCCGCCTGGTTGCCAAG-A…	cts	KJ878381	NA	NA
627	LAB0040	2009	P. syringae	This study	France (Lautaret, 05)	Epilithic biofilm	Fresh water & epilithic biofilm		LAB0040	+	-	-	+	-	+	-	+	+	-	-10	-	0.08	0.08	-	0	YES		LAB0040	PG 01a	CACCGGCCGCTTCACATTTGACCCTGGCTTC-ATGTCCACGGCCTC-TTGCGAGTCGAAGATCACCTACATTGATGGTGACAACGGAATTCTGCTGCACCGCGGCTACCCGATCGAACAACTGGCCGAGCAGTCCGATTACCTCGAGA-CCTGCTACCTGCTGCTCAACGGCGAGCTGCCAACCGCCGAACAGAAAGCCCAGTTCGTGGCCGTGGTCAAGAACCACACGATGGTTCACGAACAACTCAAGACCTTCTTCAACGGCTTTCGCCGTGACGCCCACCCGATGGCCGTCATGTGCGGTGTAGTCGGCGCCCTGTCGGCGTTCTACCACGATTCGCTGGACATCAATAACCCGCAGCACCGCGAAATTTCGGCTGTACGCCTGGTCGCCAAG-A…	cts	KJ878382	NA	NA
628	LAB0041	2009	P. syringae	This study	France (Lautaret, 05)	Epilithic biofilm	Fresh water & epilithic biofilm		LAB0041	+	-	-	+	+	-	-	+	+	-	-10	-	0.17	0.17	-	0	YES		LAB0041	PG 01a	CACCGGCCGCTTCACATTTGACCCTGGCTTC-ATGTCCACGGCCTC-TTGCGAGTCGAAGATCACCTACATTGATGGTGACAACGGAATTCTGCTGCACCGCGGCTACCCGATCGAACAACTGGCCGAGCAGTCCGATTACCTCGAGA-CCTGCTACCTGCTGCTCAACGGCGAGCTGCCAACCGCCGAACAGAAAGCCCAGTTCGTGGCCGTGGTCAAGAACCACACGATGGTTCACGAACAACTCAAGACCTTCTTCAACGGCTTTCGCCGTGACGCCCACCCGATGGCCGTCATGTGCGGTGTAGTTGGCGCCCTGTCGGCGTTCTACCACGATTCGCTGGACATCAATAACCCGCAGCACCGCGAAATTTCGGCTGTACGCCTGGTCGCCAAG-A…	cts	KJ878383	NA	NA
[truncated: 277 more rows]
