# Supplementary material for: A User's Guide to a Data Base of the Diversity of Pseudomonas syringae and Its Application to Classifying Strains in This Phylogenetic Complex
Source: PLoS One. 2014 Sep 3;9(9):e105547. doi: 10.1371/journal.pone.0105547 (PMC4153583; doi:10.1371/journal.pone.0105547)
Supplement: Table S2 — Matrix of genetic distances calculated for partial sequences of the cts gene of a set of 216 P. syringae strains. This set represents the maximum phylogenetic diversity of this group of bacteria and strains were previously classified in the MLST analysis. For each strain in a column, the minimum distance is highlighted in yellow. The distance thresholds for phylogroup and clade affiliations are respectively 0.04 and 0.018. Discrepancies between cts and MLST analysis are shown in pink. (XLSX) [file pone.0105547.s004.xlsx]

## Sheet: Matrix CTS final
Table S2. Matrix of genetic distances calculated for partial sequence of the cts gene of a set of 216 P. syringae strains. This set represents the maximum phylogenetic diversity of this group of bacteria and strains were previously classified in the MLST analysis. For each strain in a column, the minimum distance is highlighted in yellow. The distance thresholds for phylogroup and clade affiliati…
			1	2	3	4	5	6	7	8	9	10	11	12	13	14	15	16	17	18	19	20	21	22	23	24	25	26	27	28	29	30	31	32	33	34	35	36	37	38	39	40	41	42	43	44	45	46	47
			CC1630	DC3000	KN203	M302278PT	T1	AF0007	CC1416	CC1427	CC1429	CC1430	CC1431	CC1432	CC1544	CC1556	CC1558	CC1559	CCE0245	CSZ0761	CSZ0956	K93001	KW30	M302091	M302280PT	NCPPB3489	SZ0129	USA0001	USA0003	USA0019	USA007	PavBPIC631	PsyCit7	601	AI0015	AI0024	AI0061	AI0064	AI0066	AI0073	AI0075	AI0084	AI0116	AI0127	AI0130	CC0001	CC0023	CC0024	CC0037
Strain order	Name of strains	MLST-Phylogroup	PG 01a	PG 01a	PG 01a	PG 01a	PG 01a	PG 01b	PG 01b	PG 01b	PG 01b	PG 01b	PG 01b	PG 01b	PG 01b	PG 01b	PG 01b	PG 01b	PG 01b	PG 01b	PG 01b	PG 01b	PG 01b	PG 01b	PG 01b	PG 01b	PG 01b	PG 01b	PG 01b	PG 01b	PG 01b	PG 01b	PG 02a	PG 02b	PG 02b	PG 02b	PG 02b	PG 02b	PG 02b	PG 02b	PG 02b	PG 02b	PG 02b	PG 02b	PG 02b	PG 02b	PG 02b	PG 02b	PG 02b
1	CC1630	PG 01a		0.0057	0.0057	0.0057	0.0028	0.0145	0.0234	0.0266	0.0145	0.0145	0.0266	0.0266	0.0115	0.0145	0.0145	0.0145	0.0145	0.0145	0.0174	0.0116	0.0175	0.0175	0.0115	0.0174	0.0145	0.0145	0.0145	0.0145	0.0175	0.0174	0.0695	0.088	0.088	0.088	0.088	0.088	0.088	0.088	0.0805	0.088	0.088	0.088	0.088	0.088	0.0914	0.0914	0.088
2	DC3000	PG 01a	0.0057		0	0	0.0086	0.0086	0.0174	0.0205	0.0086	0.0086	0.0205	0.0205	0.0057	0.0086	0.0086	0.0086	0.0086	0.0086	0.0115	0.0057	0.0115	0.0115	0.0115	0.0115	0.0086	0.0086	0.0086	0.0086	0.0115	0.0115	0.0695	0.088	0.088	0.088	0.088	0.088	0.088	0.088	0.0805	0.088	0.088	0.088	0.088	0.088	0.0914	0.0914	0.088
3	KN203	PG 01a	0.0057	0		0	0.0086	0.0086	0.0174	0.0205	0.0086	0.0086	0.0205	0.0205	0.0057	0.0086	0.0086	0.0086	0.0086	0.0086	0.0115	0.0057	0.0115	0.0115	0.0115	0.0115	0.0086	0.0086	0.0086	0.0086	0.0115	0.0115	0.0695	0.088	0.088	0.088	0.088	0.088	0.088	0.088	0.0805	0.088	0.088	0.088	0.088	0.088	0.0914	0.0914	0.088
4	M302278PT	PG 01a	0.0057	0	0		0.0086	0.0086	0.0174	0.0205	0.0086	0.0086	0.0205	0.0205	0.0057	0.0086	0.0086	0.0086	0.0086	0.0086	0.0115	0.0057	0.0115	0.0115	0.0115	0.0115	0.0086	0.0086	0.0086	0.0086	0.0115	0.0115	0.0695	0.088	0.088	0.088	0.088	0.088	0.088	0.088	0.0805	0.088	0.088	0.088	0.088	0.088	0.0914	0.0914	0.088
5	T1	PG 01a	0.0028	0.0086	0.0086	0.0086		0.0175	0.0265	0.0298	0.0175	0.0175	0.0298	0.0298	0.0145	0.0175	0.0175	0.0175	0.0175	0.0175	0.0204	0.0145	0.0205	0.0205	0.0145	0.0203	0.0175	0.0175	0.0175	0.0175	0.0205	0.0203	0.0731	0.0919	0.0919	0.0919	0.0919	0.0919	0.0919	0.0919	0.0842	0.0919	0.0919	0.0919	0.0919	0.0919	0.0953	0.0953	0.0919
6	AF0007	PG 01b	0.0145	0.0086	0.0086	0.0086	0.0175		0.0205	0.0175	0.0057	0.0057	0.0175	0.0116	0.0086	0.0057	0.0057	0.0057	0	0	0.0028	0.0086	0.0144	0.0144	0.0144	0.0144	0	0.0057	0.0057	0.0057	0.0028	0.0144	0.0728	0.0914	0.0914	0.0914	0.0914	0.0914	0.0914	0.0914	0.0914	0.0914	0.0914	0.0914	0.0914	0.0914	0.0949	0.0949	0.0914
7	CC1416	PG 01b	0.0234	0.0174	0.0174	0.0174	0.0265	0.0205		0.033	0.0205	0.0205	0.033	0.033	0.0175	0.0265	0.0265	0.0265	0.0205	0.0205	0.0234	0.0234	0.0295	0.0295	0.0235	0.0115	0.0205	0.0205	0.0205	0.0205	0.0235	0.0115	0.0834	0.1027	0.1027	0.1027	0.1027	0.1027	0.1027	0.1027	0.1027	0.1027	0.1027	0.1027	0.1027	0.1027	0.1063	0.1063	0.1027
8	CC1427	PG 01b	0.0266	0.0205	0.0205	0.0205	0.0298	0.0175	0.033		0.0175	0.0175	0	0.0237	0.0206	0.0235	0.0235	0.0235	0.0175	0.0175	0.0205	0.0205	0.0265	0.0265	0.0265	0.0265	0.0175	0.0175	0.0175	0.0175	0.0145	0.0265	0.0876	0.0992	0.0992	0.0992	0.0992	0.0992	0.0992	0.0992	0.0992	0.0992	0.0992	0.0992	0.0992	0.0992	0.1027	0.1027	0.0992
9	CC1429	PG 01b	0.0145	0.0086	0.0086	0.0086	0.0175	0.0057	0.0205	0.0175		0	0.0175	0.0175	0.0028	0.0115	0.0115	0.0115	0.0057	0.0057	0.0086	0.0086	0.0144	0.0144	0.0144	0.0144	0.0057	0	0	0	0.0086	0.0144	0.0728	0.0914	0.0914	0.0914	0.0914	0.0914	0.0914	0.0914	0.0914	0.0914	0.0914	0.0914	0.0914	0.0914	0.0949	0.0949	0.0914
10	CC1430	PG 01b	0.0145	0.0086	0.0086	0.0086	0.0175	0.0057	0.0205	0.0175	0		0.0175	0.0175	0.0028	0.0115	0.0115	0.0115	0.0057	0.0057	0.0086	0.0086	0.0144	0.0144	0.0144	0.0144	0.0057	0	0	0	0.0086	0.0144	0.0728	0.0914	0.0914	0.0914	0.0914	0.0914	0.0914	0.0914	0.0914	0.0914	0.0914	0.0914	0.0914	0.0914	0.0949	0.0949	0.0914
11	CC1431	PG 01b	0.0266	0.0205	0.0205	0.0205	0.0298	0.0175	0.033	0	0.0175	0.0175		0.0237	0.0206	0.0235	0.0235	0.0235	0.0175	0.0175	0.0205	0.0205	0.0265	0.0265	0.0265	0.0265	0.0175	0.0175	0.0175	0.0175	0.0145	0.0265	0.0876	0.0992	0.0992	0.0992	0.0992	0.0992	0.0992	0.0992	0.0992	0.0992	0.0992	0.0992	0.0992	0.0992	0.1027	0.1027	0.0992
12	CC1432	PG 01b	0.0266	0.0205	0.0205	0.0205	0.0298	0.0116	0.033	0.0237	0.0175	0.0175	0.0237		0.0206	0.0175	0.0175	0.0175	0.0116	0.0116	0.0145	0.0205	0.0265	0.0265	0.0265	0.0265	0.0116	0.0175	0.0175	0.0175	0.0145	0.0265	0.0838	0.1032	0.1032	0.1032	0.1032	0.1032	0.1032	0.1032	0.1032	0.1032	0.1032	0.1032	0.1032	0.1032	0.1067	0.1067	0.1032
13	CC1544	PG 01b	0.0115	0.0057	0.0057	0.0057	0.0145	0.0086	0.0175	0.0206	0.0028	0.0028	0.0206	0.0206		0.0145	0.0145	0.0145	0.0086	0.0086	0.0115	0.0115	0.0174	0.0174	0.0174	0.0115	0.0086	0.0028	0.0028	0.0028	0.0116	0.0115	0.0764	0.0953	0.0953	0.0953	0.0953	0.0953	0.0953	0.0953	0.0876	0.0953	0.0953	0.0953	0.0953	0.0953	0.0988	0.0988	0.0953
14	CC1556	PG 01b	0.0145	0.0086	0.0086	0.0086	0.0175	0.0057	0.0265	0.0235	0.0115	0.0115	0.0235	0.0175	0.0145		0	0	0.0057	0.0057	0.0086	0.0086	0.0145	0.0145	0.0145	0.0203	0.0057	0.0115	0.0115	0.0115	0.0086	0.0203	0.0731	0.0919	0.0919	0.0919	0.0919	0.0919	0.0919	0.0919	0.0919	0.0919	0.0919	0.0919	0.0919	0.0919	0.0953	0.0953	0.0919
15	CC1558	PG 01b	0.0145	0.0086	0.0086	0.0086	0.0175	0.0057	0.0265	0.0235	0.0115	0.0115	0.0235	0.0175	0.0145	0		0	0.0057	0.0057	0.0086	0.0086	0.0145	0.0145	0.0145	0.0203	0.0057	0.0115	0.0115	0.0115	0.0086	0.0203	0.0731	0.0919	0.0919	0.0919	0.0919	0.0919	0.0919	0.0919	0.0919	0.0919	0.0919	0.0919	0.0919	0.0919	0.0953	0.0953	0.0919
16	CC1559	PG 01b	0.0145	0.0086	0.0086	0.0086	0.0175	0.0057	0.0265	0.0235	0.0115	0.0115	0.0235	0.0175	0.0145	0	0		0.0057	0.0057	0.0086	0.0086	0.0145	0.0145	0.0145	0.0203	0.0057	0.0115	0.0115	0.0115	0.0086	0.0203	0.0731	0.0919	0.0919	0.0919	0.0919	0.0919	0.0919	0.0919	0.0919	0.0919	0.0919	0.0919	0.0919	0.0919	0.0953	0.0953	0.0919
17	CCE0245	PG 01b	0.0145	0.0086	0.0086	0.0086	0.0175	0	0.0205	0.0175	0.0057	0.0057	0.0175	0.0116	0.0086	0.0057	0.0057	0.0057		0	0.0028	0.0086	0.0144	0.0144	0.0144	0.0144	0	0.0057	0.0057	0.0057	0.0028	0.0144	0.0728	0.0914	0.0914	0.0914	0.0914	0.0914	0.0914	0.0914	0.0914	0.0914	0.0914	0.0914	0.0914	0.0914	0.0949	0.0949	0.0914
18	CSZ0761	PG 01b	0.0145	0.0086	0.0086	0.0086	0.0175	0	0.0205	0.0175	0.0057	0.0057	0.0175	0.0116	0.0086	0.0057	0.0057	0.0057	0		0.0028	0.0086	0.0144	0.0144	0.0144	0.0144	0	0.0057	0.0057	0.0057	0.0028	0.0144	0.0728	0.0914	0.0914	0.0914	0.0914	0.0914	0.0914	0.0914	0.0914	0.0914	0.0914	0.0914	0.0914	0.0914	0.0949	0.0949	0.0914
19	CSZ0956	PG 01b	0.0174	0.0115	0.0115	0.0115	0.0204	0.0028	0.0234	0.0205	0.0086	0.0086	0.0205	0.0145	0.0115	0.0086	0.0086	0.0086	0.0028	0.0028		0.0115	0.0174	0.0174	0.0174	0.0174	0.0028	0.0086	0.0086	0.0086	0.0057	0.0174	0.0761	0.0949	0.0949	0.0949	0.0949	0.0949	0.0949	0.0949	0.0949	0.0949	0.0949	0.0949	0.0949	0.0949	0.0983	0.0983	0.0949
20	K93001	PG 01b	0.0116	0.0057	0.0057	0.0057	0.0145	0.0086	0.0234	0.0205	0.0086	0.0086	0.0205	0.0205	0.0115	0.0086	0.0086	0.0086	0.0086	0.0086	0.0115		0.0057	0.0057	0.0057	0.0174	0.0086	0.0086	0.0086	0.0086	0.0115	0.0174	0.0695	0.0805	0.0805	0.0805	0.0805	0.0805	0.0805	0.0805	0.0805	0.0805	0.0805	0.0805	0.0805	0.0805	0.0838	0.0838	0.0805
21	KW30	PG 01b	0.0175	0.0115	0.0115	0.0115	0.0205	0.0144	0.0295	0.0265	0.0144	0.0144	0.0265	0.0265	0.0174	0.0145	0.0145	0.0145	0.0144	0.0144	0.0174	0.0057		0	0.0115	0.0233	0.0144	0.0144	0.0144	0.0144	0.0174	0.0233	0.0764	0.0876	0.0876	0.0876	0.0876	0.0876	0.0876	0.0876	0.0876	0.0876	0.0876	0.0876	0.0876	0.0876	0.088	0.088	0.0876
22	M302091	PG 01b	0.0175	0.0115	0.0115	0.0115	0.0205	0.0144	0.0295	0.0265	0.0144	0.0144	0.0265	0.0265	0.0174	0.0145	0.0145	0.0145	0.0144	0.0144	0.0174	0.0057	0		0.0115	0.0233	0.0144	0.0144	0.0144	0.0144	0.0174	0.0233	0.0764	0.0876	0.0876	0.0876	0.0876	0.0876	0.0876	0.0876	0.0876	0.0876	0.0876	0.0876	0.0876	0.0876	0.088	0.088	0.0876
23	M302280PT	PG 01b	0.0115	0.0115	0.0115	0.0115	0.0145	0.0144	0.0235	0.0265	0.0144	0.0144	0.0265	0.0265	0.0174	0.0145	0.0145	0.0145	0.0144	0.0144	0.0174	0.0057	0.0115	0.0115		0.0174	0.0144	0.0144	0.0144	0.0144	0.0174	0.0174	0.0692	0.0801	0.0801	0.0801	0.0801	0.0801	0.0801	0.0801	0.0801	0.0801	0.0801	0.0801	0.0801	0.0801	0.0834	0.0834	0.0801
24	NCPPB3489	PG 01b	0.0174	0.0115	0.0115	0.0115	0.0203	0.0144	0.0115	0.0265	0.0144	0.0144	0.0265	0.0265	0.0115	0.0203	0.0203	0.0203	0.0144	0.0144	0.0174	0.0174	0.0233	0.0233	0.0174		0.0144	0.0144	0.0144	0.0144	0.0174	0	0.0831	0.1023	0.1023	0.1023	0.1023	0.1023	0.1023	0.1023	0.0945	0.1023	0.1023	0.1023	0.1023	0.1023	0.1058	0.1058	0.1023
25	SZ0129	PG 01b	0.0145	0.0086	0.0086	0.0086	0.0175	0	0.0205	0.0175	0.0057	0.0057	0.0175	0.0116	0.0086	0.0057	0.0057	0.0057	0	0	0.0028	0.0086	0.0144	0.0144	0.0144	0.0144		0.0057	0.0057	0.0057	0.0028	0.0144	0.0728	0.0914	0.0914	0.0914	0.0914	0.0914	0.0914	0.0914	0.0914	0.0914	0.0914	0.0914	0.0914	0.0914	0.0949	0.0949	0.0914
26	USA0001	PG 01b	0.0145	0.0086	0.0086	0.0086	0.0175	0.0057	0.0205	0.0175	0	0	0.0175	0.0175	0.0028	0.0115	0.0115	0.0115	0.0057	0.0057	0.0086	0.0086	0.0144	0.0144	0.0144	0.0144	0.0057		0	0	0.0086	0.0144	0.0728	0.0914	0.0914	0.0914	0.0914	0.0914	0.0914	0.0914	0.0914	0.0914	0.0914	0.0914	0.0914	0.0914	0.0949	0.0949	0.0914
27	USA0003	PG 01b	0.0145	0.0086	0.0086	0.0086	0.0175	0.0057	0.0205	0.0175	0	0	0.0175	0.0175	0.0028	0.0115	0.0115	0.0115	0.0057	0.0057	0.0086	0.0086	0.0144	0.0144	0.0144	0.0144	0.0057	0		0	0.0086	0.0144	0.0728	0.0914	0.0914	0.0914	0.0914	0.0914	0.0914	0.0914	0.0914	0.0914	0.0914	0.0914	0.0914	0.0914	0.0949	0.0949	0.0914
28	USA0019	PG 01b	0.0145	0.0086	0.0086	0.0086	0.0175	0.0057	0.0205	0.0175	0	0	0.0175	0.0175	0.0028	0.0115	0.0115	0.0115	0.0057	0.0057	0.0086	0.0086	0.0144	0.0144	0.0144	0.0144	0.0057	0	0		0.0086	0.0144	0.0728	0.0914	0.0914	0.0914	0.0914	0.0914	0.0914	0.0914	0.0914	0.0914	0.0914	0.0914	0.0914	0.0914	0.0949	0.0949	0.0914
29	USA007	PG 01b	0.0175	0.0115	0.0115	0.0115	0.0205	0.0028	0.0235	0.0145	0.0086	0.0086	0.0145	0.0145	0.0116	0.0086	0.0086	0.0086	0.0028	0.0028	0.0057	0.0115	0.0174	0.0174	0.0174	0.0174	0.0028	0.0086	0.0086	0.0086		0.0174	0.0764	0.0953	0.0953	0.0953	0.0953	0.0953	0.0953	0.0953	0.0953	0.0953	0.0953	0.0953	0.0953	0.0953	0.0988	0.0988	0.0953
30	PavBPIC631	PG 01b	0.0174	0.0115	0.0115	0.0115	0.0203	0.0144	0.0115	0.0265	0.0144	0.0144	0.0265	0.0265	0.0115	0.0203	0.0203	0.0203	0.0144	0.0144	0.0174	0.0174	0.0233	0.0233	0.0174	0	0.0144	0.0144	0.0144	0.0144	0.0174		0.0831	0.1023	0.1023	0.1023	0.1023	0.1023	0.1023	0.1023	0.0945	0.1023	0.1023	0.1023	0.1023	0.1023	0.1058	0.1058	0.1023
31	PsyCit7	PG 02a	0.0695	0.0695	0.0695	0.0695	0.0731	0.0728	0.0834	0.0876	0.0728	0.0728	0.0876	0.0838	0.0764	0.0731	0.0731	0.0731	0.0728	0.0728	0.0761	0.0695	0.0764	0.0764	0.0692	0.0831	0.0728	0.0728	0.0728	0.0728	0.0764	0.0831		0.0396	0.0396	0.0396	0.0396	0.0396	0.0396	0.0396	0.0463	0.0396	0.0396	0.0396	0.0396	0.0396	0.0427	0.0427	0.0396
32	601	PG 02b	0.088	0.088	0.088	0.088	0.0919	0.0914	0.1027	0.0992	0.0914	0.0914	0.0992	0.1032	0.0953	0.0919	0.0919	0.0919	0.0914	0.0914	0.0949	0.0805	0.0876	0.0876	0.0801	0.1023	0.0914	0.0914	0.0914	0.0914	0.0953	0.1023	0.0396		0	0	0	0	0	0	0.0057	0	0	0	0	0	0.0028	0.0028	0
33	AI0015	PG 02b	0.088	0.088	0.088	0.088	0.0919	0.0914	0.1027	0.0992	0.0914	0.0914	0.0992	0.1032	0.0953	0.0919	0.0919	0.0919	0.0914	0.0914	0.0949	0.0805	0.0876	0.0876	0.0801	0.1023	0.0914	0.0914	0.0914	0.0914	0.0953	0.1023	0.0396	0		0	0	0	0	0	0.0057	0	0	0	0	0	0.0028	0.0028	0
34	AI0024	PG 02b	0.088	0.088	0.088	0.088	0.0919	0.0914	0.1027	0.0992	0.0914	0.0914	0.0992	0.1032	0.0953	0.0919	0.0919	0.0919	0.0914	0.0914	0.0949	0.0805	0.0876	0.0876	0.0801	0.1023	0.0914	0.0914	0.0914	0.0914	0.0953	0.1023	0.0396	0	0		0	0	0	0	0.0057	0	0	0	0	0	0.0028	0.0028	0
35	AI0061	PG 02b	0.088	0.088	0.088	0.088	0.0919	0.0914	0.1027	0.0992	0.0914	0.0914	0.0992	0.1032	0.0953	0.0919	0.0919	0.0919	0.0914	0.0914	0.0949	0.0805	0.0876	0.0876	0.0801	0.1023	0.0914	0.0914	0.0914	0.0914	0.0953	0.1023	0.0396	0	0	0		0	0	0	0.0057	0	0	0	0	0	0.0028	0.0028	0
36	AI0064	PG 02b	0.088	0.088	0.088	0.088	0.0919	0.0914	0.1027	0.0992	0.0914	0.0914	0.0992	0.1032	0.0953	0.0919	0.0919	0.0919	0.0914	0.0914	0.0949	0.0805	0.0876	0.0876	0.0801	0.1023	0.0914	0.0914	0.0914	0.0914	0.0953	0.1023	0.0396	0	0	0	0		0	0	0.0057	0	0	0	0	0	0.0028	0.0028	0
37	AI0066	PG 02b	0.088	0.088	0.088	0.088	0.0919	0.0914	0.1027	0.0992	0.0914	0.0914	0.0992	0.1032	0.0953	0.0919	0.0919	0.0919	0.0914	0.0914	0.0949	0.0805	0.0876	0.0876	0.0801	0.1023	0.0914	0.0914	0.0914	0.0914	0.0953	0.1023	0.0396	0	0	0	0	0		0	0.0057	0	0	0	0	0	0.0028	0.0028	0
38	AI0073	PG 02b	0.088	0.088	0.088	0.088	0.0919	0.0914	0.1027	0.0992	0.0914	0.0914	0.0992	0.1032	0.0953	0.0919	0.0919	0.0919	0.0914	0.0914	0.0949	0.0805	0.0876	0.0876	0.0801	0.1023	0.0914	0.0914	0.0914	0.0914	0.0953	0.1023	0.0396	0	0	0	0	0	0		0.0057	0	0	0	0	0	0.0028	0.0028	0
39	AI0075	PG 02b	0.0805	0.0805	0.0805	0.0805	0.0842	0.0914	0.1027	0.0992	0.0914	0.0914	0.0992	0.1032	0.0876	0.0919	0.0919	0.0919	0.0914	0.0914	0.0949	0.0805	0.0876	0.0876	0.0801	0.0945	0.0914	0.0914	0.0914	0.0914	0.0953	0.0945	0.0463	0.0057	0.0057	0.0057	0.0057	0.0057	0.0057	0.0057		0.0057	0.0057	0.0057	0.0057	0.0057	0.0086	0.0086	0.0057
40	AI0084	PG 02b	0.088	0.088	0.088	0.088	0.0919	0.0914	0.1027	0.0992	0.0914	0.0914	0.0992	0.1032	0.0953	0.0919	0.0919	0.0919	0.0914	0.0914	0.0949	0.0805	0.0876	0.0876	0.0801	0.1023	0.0914	0.0914	0.0914	0.0914	0.0953	0.1023	0.0396	0	0	0	0	0	0	0	0.0057		0	0	0	0	0.0028	0.0028	0
41	AI0116	PG 02b	0.088	0.088	0.088	0.088	0.0919	0.0914	0.1027	0.0992	0.0914	0.0914	0.0992	0.1032	0.0953	0.0919	0.0919	0.0919	0.0914	0.0914	0.0949	0.0805	0.0876	0.0876	0.0801	0.1023	0.0914	0.0914	0.0914	0.0914	0.0953	0.1023	0.0396	0	0	0	0	0	0	0	0.0057	0		0	0	0	0.0028	0.0028	0
42	AI0127	PG 02b	0.088	0.088	0.088	0.088	0.0919	0.0914	0.1027	0.0992	0.0914	0.0914	0.0992	0.1032	0.0953	0.0919	0.0919	0.0919	0.0914	0.0914	0.0949	0.0805	0.0876	0.0876	0.0801	0.1023	0.0914	0.0914	0.0914	0.0914	0.0953	0.1023	0.0396	0	0	0	0	0	0	0	0.0057	0	0		0	0	0.0028	0.0028	0
43	AI0130	PG 02b	0.088	0.088	0.088	0.088	0.0919	0.0914	0.1027	0.0992	0.0914	0.0914	0.0992	0.1032	0.0953	0.0919	0.0919	0.0919	0.0914	0.0914	0.0949	0.0805	0.0876	0.0876	0.0801	0.1023	0.0914	0.0914	0.0914	0.0914	0.0953	0.1023	0.0396	0	0	0	0	0	0	0	0.0057	0	0	0		0	0.0028	0.0028	0
44	CC0001	PG 02b	0.088	0.088	0.088	0.088	0.0919	0.0914	0.1027	0.0992	0.0914	0.0914	0.0992	0.1032	0.0953	0.0919	0.0919	0.0919	0.0914	0.0914	0.0949	0.0805	0.0876	0.0876	0.0801	0.1023	0.0914	0.0914	0.0914	0.0914	0.0953	0.1023	0.0396	0	0	0	0	0	0	0	0.0057	0	0	0	0		0.0028	0.0028	0
45	CC0023	PG 02b	0.0914	0.0914	0.0914	0.0914	0.0953	0.0949	0.1063	0.1027	0.0949	0.0949	0.1027	0.1067	0.0988	0.0953	0.0953	0.0953	0.0949	0.0949	0.0983	0.0838	0.088	0.088	0.0834	0.1058	0.0949	0.0949	0.0949	0.0949	0.0988	0.1058	0.0427	0.0028	0.0028	0.0028	0.0028	0.0028	0.0028	0.0028	0.0086	0.0028	0.0028	0.0028	0.0028	0.0028		0	0.0028
46	CC0024	PG 02b	0.0914	0.0914	0.0914	0.0914	0.0953	0.0949	0.1063	0.1027	0.0949	0.0949	0.1027	0.1067	0.0988	0.0953	0.0953	0.0953	0.0949	0.0949	0.0983	0.0838	0.088	0.088	0.0834	0.1058	0.0949	0.0949	0.0949	0.0949	0.0988	0.1058	0.0427	0.0028	0.0028	0.0028	0.0028	0.0028	0.0028	0.0028	0.0086	0.0028	0.0028	0.0028	0.0028	0.0028	0		0.0028
47	CC0037	PG 02b	0.088	0.088	0.088	0.088	0.0919	0.0914	0.1027	0.0992	0.0914	0.0914	0.0992	0.1032	0.0953	0.0919	0.0919	0.0919	0.0914	0.0914	0.0949	0.0805	0.0876	0.0876	0.0801	0.1023	0.0914	0.0914	0.0914	0.0914	0.0953	0.1023	0.0396	0	0	0	0	0	0	0	0.0057	0	0	0	0	0	0.0028	0.0028
48	CC0125	PG 02b	0.088	0.088	0.088	0.088	0.0919	0.0914	0.1027	0.0992	0.0914	0.0914	0.0992	0.1032	0.0953	0.0919	0.0919	0.0919	0.0914	0.0914	0.0949	0.0805	0.0876	0.0876	0.0801	0.1023	0.0914	0.0914	0.0914	0.0914	0.0953	0.1023	0.0396	0	0	0	0	0	0	0	0.0057	0	0	0	0	0	0.0028	0.0028	0
49	CC0354	PG 02b	0.088	0.088	0.088	0.088	0.0919	0.0914	0.1027	0.0992	0.0914	0.0914	0.0992	0.1032	0.0953	0.0919	0.0919	0.0919	0.0914	0.0914	0.0949	0.0805	0.0876	0.0876	0.0801	0.1023	0.0914	0.0914	0.0914	0.0914	0.0953	0.1023	0.0396	0	0	0	0	0	0	0	0.0057	0	0	0	0	0	0.0028	0.0028	0
50	CC0412	PG 02b	0.088	0.088	0.088	0.088	0.0919	0.0914	0.1027	0.0992	0.0914	0.0914	0.0992	0.1032	0.0953	0.0919	0.0919	0.0919	0.0914	0.0914	0.0949	0.0805	0.0876	0.0876	0.0801	0.1023	0.0914	0.0914	0.0914	0.0914	0.0953	0.1023	0.0396	0	0	0	0	0	0	0	0.0057	0	0	0	0	0	0.0028	0.0028	0
51	CC1434	PG 02b	0.088	0.088	0.088	0.088	0.0919	0.0914	0.1027	0.0992	0.0914	0.0914	0.0992	0.1032	0.0953	0.0919	0.0919	0.0919	0.0914	0.0914	0.0949	0.0805	0.0876	0.0876	0.0801	0.1023	0.0914	0.0914	0.0914	0.0914	0.0953	0.1023	0.0396	0	0	0	0	0	0	0	0.0057	0	0	0	0	0	0.0028	0.0028	0
52	CC1457	PG 02b	0.088	0.088	0.088	0.088	0.0919	0.0914	0.1027	0.0992	0.0914	0.0914	0.0992	0.1032	0.0953	0.0919	0.0919	0.0919	0.0914	0.0914	0.0949	0.0805	0.0876	0.0876	0.0801	0.1023	0.0914	0.0914	0.0914	0.0914	0.0953	0.1023	0.0396	0	0	0	0	0	0	0	0.0057	0	0	0	0	0	0.0028	0.0028	0
53	CC1458	PG 02b	0.088	0.088	0.088	0.088	0.0919	0.0914	0.1027	0.0992	0.0914	0.0914	0.0992	0.1032	0.0953	0.0919	0.0919	0.0919	0.0914	0.0914	0.0949	0.0805	0.0876	0.0876	0.0801	0.1023	0.0914	0.0914	0.0914	0.0914	0.0953	0.1023	0.0396	0	0	0	0	0	0	0	0.0057	0	0	0	0	0	0.0028	0.0028	0
54	CC1484	PG 02b	0.088	0.088	0.088	0.088	0.0919	0.0914	0.1027	0.0992	0.0914	0.0914	0.0992	0.1032	0.0953	0.0919	0.0919	0.0919	0.0914	0.0914	0.0949	0.0805	0.0876	0.0876	0.0801	0.1023	0.0914	0.0914	0.0914	0.0914	0.0953	0.1023	0.0396	0	0	0	0	0	0	0	0.0057	0	0	0	0	0	0.0028	0.0028	0
55	CC1485	PG 02b	0.088	0.088	0.088	0.088	0.0919	0.0914	0.1027	0.0992	0.0914	0.0914	0.0992	0.1032	0.0953	0.0919	0.0919	0.0919	0.0914	0.0914	0.0949	0.0805	0.0876	0.0876	0.0801	0.1023	0.0914	0.0914	0.0914	0.0914	0.0953	0.1023	0.0396	0	0	0	0	0	0	0	0.0057	0	0	0	0	0	0.0028	0.0028	0
56	CC1488	PG 02b	0.088	0.088	0.088	0.088	0.0919	0.0914	0.1027	0.0992	0.0914	0.0914	0.0992	0.1032	0.0953	0.0919	0.0919	0.0919	0.0914	0.0914	0.0949	0.0805	0.0876	0.0876	0.0801	0.1023	0.0914	0.0914	0.0914	0.0914	0.0953	0.1023	0.0396	0	0	0	0	0	0	0	0.0057	0	0	0	0	0	0.0028	0.0028	0
57	CC1493	PG 02b	0.088	0.088	0.088	0.088	0.0919	0.0914	0.1027	0.0992	0.0914	0.0914	0.0992	0.1032	0.0953	0.0919	0.0919	0.0919	0.0914	0.0914	0.0949	0.0805	0.0876	0.0876	0.0801	0.1023	0.0914	0.0914	0.0914	0.0914	0.0953	0.1023	0.0396	0	0	0	0	0	0	0	0.0057	0	0	0	0	0	0.0028	0.0028	0
58	CC1494	PG 02b	0.088	0.088	0.088	0.088	0.0919	0.0914	0.1027	0.0992	0.0914	0.0914	0.0992	0.1032	0.0953	0.0919	0.0919	0.0919	0.0914	0.0914	0.0949	0.0805	0.0876	0.0876	0.0801	0.1023	0.0914	0.0914	0.0914	0.0914	0.0953	0.1023	0.0396	0	0	0	0	0	0	0	0.0057	0	0	0	0	0	0.0028	0.0028	0
59	CC440	PG 02b	0.088	0.088	0.088	0.088	0.0919	0.0914	0.1027	0.0992	0.0914	0.0914	0.0992	0.1032	0.0953	0.0919	0.0919	0.0919	0.0914	0.0914	0.0949	0.0805	0.0876	0.0876	0.0801	0.1023	0.0914	0.0914	0.0914	0.0914	0.0953	0.1023	0.0396	0	0	0	0	0	0	0	0.0057	0	0	0	0	0	0.0028	0.0028	0
60	CC457	PG 02b	0.088	0.088	0.088	0.088	0.0919	0.0914	0.1027	0.0992	0.0914	0.0914	0.0992	0.1032	0.0953	0.0919	0.0919	0.0919	0.0914	0.0914	0.0949	0.0805	0.0876	0.0876	0.0801	0.1023	0.0914	0.0914	0.0914	0.0914	0.0953	0.1023	0.0396	0	0	0	0	0	0	0	0.0057	0	0	0	0	0	0.0028	0.0028	0
61	CCE0902	PG 02b	0.0805	0.0805	0.0805	0.0805	0.0842	0.0914	0.1027	0.0992	0.0914	0.0914	0.0992	0.1032	0.0876	0.0919	0.0919	0.0919	0.0914	0.0914	0.0949	0.0805	0.0876	0.0876	0.0801	0.0945	0.0914	0.0914	0.0914	0.0914	0.0953	0.0945	0.0463	0.0057	0.0057	0.0057	0.0057	0.0057	0.0057	0.0057	0	0.0057	0.0057	0.0057	0.0057	0.0057	0.0086	0.0086	0.0057
62	CFBP1392	PG 02b	0.088	0.088	0.088	0.088	0.0919	0.0914	0.1027	0.0992	0.0914	0.0914	0.0992	0.1032	0.0953	0.0919	0.0919	0.0919	0.0914	0.0914	0.0949	0.0805	0.0876	0.0876	0.0801	0.1023	0.0914	0.0914	0.0914	0.0914	0.0953	0.1023	0.0396	0	0	0	0	0	0	0	0.0057	0	0	0	0	0	0.0028	0.0028	0
63	CFBP1906	PG 02b	0.088	0.088	0.088	0.088	0.0919	0.0914	0.1027	0.0992	0.0914	0.0914	0.0992	0.1032	0.0953	0.0919	0.0919	0.0919	0.0914	0.0914	0.0949	0.0805	0.0876	0.0876	0.0801	0.1023	0.0914	0.0914	0.0914	0.0914	0.0953	0.1023	0.0396	0	0	0	0	0	0	0	0.0057	0	0	0	0	0	0.0028	0.0028	0
64	CFBP2256	PG 02b	0.0919	0.0919	0.0919	0.0919	0.0958	0.0953	0.1067	0.0953	0.0953	0.0953	0.0953	0.1073	0.0992	0.0958	0.0958	0.0958	0.0953	0.0953	0.0988	0.0842	0.0914	0.0914	0.0838	0.1063	0.0953	0.0953	0.0953	0.0953	0.0914	0.1063	0.0497	0.0086	0.0086	0.0086	0.0086	0.0086	0.0086	0.0086	0.0145	0.0086	0.0086	0.0086	0.0086	0.0086	0.0115	0.0115	0.0086
65	CVB0037	PG 02b	0.0805	0.0805	0.0805	0.0805	0.0842	0.0838	0.0949	0.0992	0.0838	0.0838	0.0992	0.0953	0.0876	0.0767	0.0767	0.0767	0.0838	0.0838	0.0872	0.0805	0.0876	0.0876	0.0801	0.0945	0.0838	0.0838	0.0838	0.0838	0.0876	0.0945	0.0299	0.0145	0.0145	0.0145	0.0145	0.0145	0.0145	0.0145	0.0206	0.0145	0.0145	0.0145	0.0145	0.0145	0.0175	0.0175	0.0145
66	H5E1	PG 02b	0.0919	0.0919	0.0919	0.0919	0.0958	0.0953	0.1067	0.1114	0.0953	0.0953	0.1114	0.1073	0.0992	0.0958	0.0958	0.0958	0.0953	0.0953	0.0988	0.0919	0.0992	0.0992	0.0914	0.1063	0.0953	0.0953	0.0953	0.0953	0.0992	0.1063	0.0463	0.0237	0.0237	0.0237	0.0237	0.0237	0.0237	0.0237	0.0299	0.0237	0.0237	0.0237	0.0237	0.0237	0.0266	0.0266	0.0237
67	M301072PT	PG 02b	0.0919	0.0919	0.0919	0.0919	0.0958	0.0953	0.1067	0.0953	0.0953	0.0953	0.0953	0.1073	0.0992	0.0958	0.0958	0.0958	0.0953	0.0953	0.0988	0.0842	0.0914	0.0914	0.0838	0.1063	0.0953	0.0953	0.0953	0.0953	0.0914	0.1063	0.0497	0.0086	0.0086	0.0086	0.0086	0.0086	0.0086	0.0086	0.0145	0.0086	0.0086	0.0086	0.0086	0.0086	0.0115	0.0115	0.0086
68	SZ0007	PG 02b	0.088	0.088	0.088	0.088	0.0919	0.0914	0.1027	0.0992	0.0914	0.0914	0.0992	0.1032	0.0953	0.0919	0.0919	0.0919	0.0914	0.0914	0.0949	0.0805	0.0876	0.0876	0.0801	0.1023	0.0914	0.0914	0.0914	0.0914	0.0953	0.1023	0.0396	0	0	0	0	0	0	0	0.0057	0	0	0	0	0	0.0028	0.0028	0
69	SZ0038	PG 02b	0.0805	0.0805	0.0805	0.0805	0.0842	0.0914	0.1027	0.0992	0.0914	0.0914	0.0992	0.1032	0.0876	0.0919	0.0919	0.0919	0.0914	0.0914	0.0949	0.0805	0.0876	0.0876	0.0801	0.0945	0.0914	0.0914	0.0914	0.0914	0.0953	0.0945	0.0463	0.0057	0.0057	0.0057	0.0057	0.0057	0.0057	0.0057	0	0.0057	0.0057	0.0057	0.0057	0.0057	0.0086	0.0086	0.0057
70	UB0305	PG 02b	0.088	0.088	0.088	0.088	0.0919	0.0914	0.1027	0.0992	0.0914	0.0914	0.0992	0.1032	0.0953	0.0919	0.0919	0.0919	0.0914	0.0914	0.0949	0.0805	0.0876	0.0876	0.0801	0.1023	0.0914	0.0914	0.0914	0.0914	0.0953	0.1023	0.0396	0	0	0	0	0	0	0	0.0057	0	0	0	0	0	0.0028	0.0028	0
71	USA0087	PG 02b	0.0805	0.0805	0.0805	0.0805	0.0842	0.0914	0.1027	0.0992	0.0914	0.0914	0.0992	0.1032	0.0876	0.0919	0.0919	0.0919	0.0914	0.0914	0.0949	0.0805	0.0876	0.0876	0.0801	0.0945	0.0914	0.0914	0.0914	0.0914	0.0953	0.0945	0.0463	0.0057	0.0057	0.0057	0.0057	0.0057	0.0057	0.0057	0	0.0057	0.0057	0.0057	0.0057	0.0057	0.0086	0.0086	0.0057
72	USA0088	PG 02b	0.088	0.088	0.088	0.088	0.0919	0.0914	0.1027	0.0992	0.0914	0.0914	0.0992	0.1032	0.0953	0.0919	0.0919	0.0919	0.0914	0.0914	0.0949	0.0805	0.0876	0.0876	0.0801	0.1023	0.0914	0.0914	0.0914	0.0914	0.0953	0.1023	0.0396	0	0	0	0	0	0	0	0.0057	0	0	0	0	0	0.0028	0.0028	0
73	CC1543	PG 02b	0.088	0.088	0.088	0.088	0.0919	0.0914	0.1027	0.0992	0.0914	0.0914	0.0992	0.1032	0.0953	0.0919	0.0919	0.0919	0.0914	0.0914	0.0949	0.0805	0.0876	0.0876	0.0801	0.1023	0.0914	0.0914	0.0914	0.0914	0.0953	0.1023	0.0396	0	0	0	0	0	0	0	0.0057	0	0	0	0	0	0.0028	0.0028	0
74	PavIsaPave013	PG 02b	0.0805	0.0805	0.0805	0.0805	0.0842	0.0838	0.0949	0.0992	0.0838	0.0838	0.0992	0.0953	0.0876	0.0767	0.0767	0.0767	0.0838	0.0838	0.0872	0.0805	0.0876	0.0876	0.0801	0.0945	0.0838	0.0838	0.0838	0.0838	0.0876	0.0945	0.0299	0.0145	0.0145	0.0145	0.0145	0.0145	0.0145	0.0145	0.0206	0.0145	0.0145	0.0145	0.0145	0.0145	0.0175	0.0175	0.0145
75	AI0042	PG 02b	0.0842	0.0842	0.0842	0.0842	0.088	0.0876	0.0988	0.1032	0.0876	0.0876	0.1032	0.0992	0.0914	0.088	0.088	0.088	0.0876	0.0876	0.091	0.0842	0.0914	0.0914	0.0838	0.0983	0.0876	0.0876	0.0876	0.0876	0.0914	0.0983	0.0396	0.0175	0.0175	0.0175	0.0175	0.0175	0.0175	0.0175	0.0237	0.0175	0.0175	0.0175	0.0175	0.0175	0.0205	0.0205	0.0175
76	CCE0044	PG 02b	0.0805	0.0805	0.0805	0.0805	0.0842	0.0838	0.0949	0.0992	0.0838	0.0838	0.0992	0.0953	0.0876	0.0767	0.0767	0.0767	0.0838	0.0838	0.0872	0.0805	0.0876	0.0876	0.0801	0.0945	0.0838	0.0838	0.0838	0.0838	0.0876	0.0945	0.0299	0.0145	0.0145	0.0145	0.0145	0.0145	0.0145	0.0145	0.0206	0.0145	0.0145	0.0145	0.0145	0.0145	0.0175	0.0175	0.0145
77	CSZ0002	PG 02b	0.0842	0.0842	0.0842	0.0842	0.088	0.0876	0.0988	0.1032	0.0876	0.0876	0.1032	0.0992	0.0914	0.088	0.088	0.088	0.0876	0.0876	0.091	0.0842	0.0914	0.0914	0.0838	0.0983	0.0876	0.0876	0.0876	0.0876	0.0914	0.0983	0.0331	0.0175	0.0175	0.0175	0.0175	0.0175	0.0175	0.0175	0.0237	0.0175	0.0175	0.0175	0.0175	0.0175	0.0205	0.0205	0.0175
78	508	PG 02c	0.0761	0.0761	0.0761	0.0761	0.0797	0.0794	0.0828	0.0945	0.0722	0.0722	0.0945	0.0906	0.0758	0.0797	0.0797	0.0797	0.0794	0.0794	0.0828	0.0761	0.0831	0.0831	0.0758	0.0825	0.0794	0.0722	0.0722	0.0722	0.0831	0.0825	0.0525	0.0392	0.0392	0.0392	0.0392	0.0392	0.0392	0.0392	0.0458	0.0392	0.0392	0.0392	0.0392	0.0392	0.0423	0.0423	0.0392
79	CC1631	PG 02c	0.0689	0.0689	0.0689	0.0689	0.0725	0.0722	0.0828	0.0868	0.0652	0.0652	0.0868	0.0831	0.0687	0.0725	0.0725	0.0725	0.0722	0.0722	0.0755	0.0689	0.0758	0.0758	0.0687	0.0825	0.0722	0.0652	0.0652	0.0652	0.0758	0.0825	0.0458	0.0328	0.0328	0.0328	0.0328	0.0328	0.0328	0.0328	0.0392	0.0328	0.0328	0.0328	0.0328	0.0328	0.0358	0.0358	0.0328
80	SZ0030	PG 02c	0.0868	0.0868	0.0868	0.0868	0.0906	0.0903	0.0937	0.1058	0.0828	0.0828	0.1058	0.1018	0.0865	0.0906	0.0906	0.0906	0.0903	0.0903	0.0937	0.0868	0.0941	0.0941	0.0865	0.0934	0.0903	0.0828	0.0828	0.0828	0.0941	0.0934	0.0489	0.0358	0.0358	0.0358	0.0358	0.0358	0.0358	0.0358	0.0423	0.0358	0.0358	0.0358	0.0358	0.0358	0.0389	0.0389	0.0358
81	SZ0037	PG 02c	0.0868	0.0868	0.0868	0.0868	0.0906	0.0903	0.0937	0.1058	0.0828	0.0828	0.1058	0.1018	0.0865	0.0906	0.0906	0.0906	0.0903	0.0903	0.0937	0.0868	0.0941	0.0941	0.0865	0.0934	0.0903	0.0828	0.0828	0.0828	0.0941	0.0934	0.0489	0.0358	0.0358	0.0358	0.0358	0.0358	0.0358	0.0358	0.0423	0.0358	0.0358	0.0358	0.0358	0.0358	0.0389	0.0389	0.0358
82	SZ0045	PG 02c	0.0834	0.0834	0.0834	0.0834	0.0872	0.0868	0.0979	0.0945	0.0794	0.0794	0.0945	0.0983	0.0831	0.0872	0.0872	0.0872	0.0868	0.0868	0.0903	0.0834	0.0906	0.0906	0.0831	0.0976	0.0868	0.0794	0.0794	0.0794	0.0831	0.0976	0.0525	0.0392	0.0392	0.0392	0.0392	0.0392	0.0392	0.0392	0.0458	0.0392	0.0392	0.0392	0.0392	0.0392	0.0423	0.0423	0.0392
83	SZ0051	PG 02c	0.0868	0.0868	0.0868	0.0868	0.0906	0.0903	0.0937	0.1058	0.0828	0.0828	0.1058	0.1018	0.0865	0.0906	0.0906	0.0906	0.0903	0.0903	0.0937	0.0868	0.0941	0.0941	0.0865	0.0934	0.0903	0.0828	0.0828	0.0828	0.0941	0.0934	0.0489	0.0358	0.0358	0.0358	0.0358	0.0358	0.0358	0.0358	0.0423	0.0358	0.0358	0.0358	0.0358	0.0358	0.0389	0.0389	0.0358
84	SZ0093	PG 02c	0.0831	0.0831	0.0831	0.0831	0.0868	0.0865	0.0976	0.1018	0.0791	0.0791	0.1018	0.0979	0.0828	0.0868	0.0868	0.0868	0.0865	0.0865	0.0899	0.0831	0.0903	0.0903	0.0828	0.0972	0.0865	0.0791	0.0791	0.0791	0.0903	0.0972	0.0456	0.0327	0.0327	0.0327	0.0327	0.0327	0.0327	0.0327	0.0391	0.0327	0.0327	0.0327	0.0327	0.0327	0.0357	0.0357	0.0327
85	SZ0124	PG 02c	0.0797	0.0797	0.0797	0.0797	0.0834	0.0831	0.0941	0.0983	0.0758	0.0758	0.0983	0.0945	0.0794	0.0834	0.0834	0.0834	0.0831	0.0831	0.0865	0.0797	0.0868	0.0868	0.0794	0.0937	0.0831	0.0758	0.0758	0.0758	0.0868	0.0937	0.0425	0.0296	0.0296	0.0296	0.0296	0.0296	0.0296	0.0296	0.036	0.0296	0.0296	0.0296	0.0296	0.0296	0.0327	0.0327	0.0296
86	UB0313	PG 02c	0.0797	0.0797	0.0797	0.0797	0.0834	0.0831	0.0941	0.0983	0.0758	0.0758	0.0983	0.0945	0.0794	0.0834	0.0834	0.0834	0.0831	0.0831	0.0865	0.0797	0.0868	0.0868	0.0794	0.0937	0.0831	0.0758	0.0758	0.0758	0.0868	0.0937	0.0425	0.0296	0.0296	0.0296	0.0296	0.0296	0.0296	0.0296	0.036	0.0296	0.0296	0.0296	0.0296	0.0296	0.0327	0.0327	0.0296
87	PSy642	PG 02c	0.0794	0.0794	0.0794	0.0794	0.0831	0.0828	0.0937	0.0979	0.0755	0.0755	0.0979	0.0941	0.0791	0.0831	0.0831	0.0831	0.0828	0.0828	0.0862	0.0794	0.0865	0.0865	0.0791	0.0934	0.0828	0.0755	0.0755	0.0755	0.0865	0.0934	0.0489	0.0358	0.0358	0.0358	0.0358	0.0358	0.0358	0.0358	0.0423	0.0358	0.0358	0.0358	0.0358	0.0358	0.0389	0.0389	0.0358
88	B728a	PG 02d	0.0731	0.0731	0.0731	0.0731	0.0767	0.0764	0.0872	0.0914	0.0764	0.0764	0.0914	0.0876	0.0801	0.0767	0.0767	0.0767	0.0764	0.0764	0.0761	0.0731	0.0801	0.0801	0.0728	0.0868	0.0764	0.0764	0.0764	0.0764	0.0801	0.0868	0.0429	0.0331	0.0331	0.0331	0.0331	0.0331	0.0331	0.0331	0.0396	0.0331	0.0331	0.0331	0.0331	0.0331	0.0362	0.0362	0.0331
89	CC0170	PG 02d	0.0767	0.0767	0.0767	0.0767	0.0805	0.0801	0.091	0.0953	0.0801	0.0801	0.0953	0.0914	0.0838	0.0805	0.0805	0.0805	0.0801	0.0801	0.0797	0.0767	0.0838	0.0838	0.0764	0.0906	0.0801	0.0801	0.0801	0.0801	0.0838	0.0906	0.0463	0.0364	0.0364	0.0364	0.0364	0.0364	0.0364	0.0364	0.0429	0.0364	0.0364	0.0364	0.0364	0.0364	0.0394	0.0394	0.0364
90	CC0206	PG 02d	0.0767	0.0767	0.0767	0.0767	0.0805	0.0801	0.091	0.0953	0.0801	0.0801	0.0953	0.0914	0.0838	0.0805	0.0805	0.0805	0.0801	0.0801	0.0797	0.0767	0.0838	0.0838	0.0764	0.0906	0.0801	0.0801	0.0801	0.0801	0.0838	0.0906	0.0463	0.0364	0.0364	0.0364	0.0364	0.0364	0.0364	0.0364	0.0429	0.0364	0.0364	0.0364	0.0364	0.0364	0.0394	0.0394	0.0364
91	CC0301	PG 02d	0.0731	0.0731	0.0731	0.0731	0.0767	0.0764	0.0872	0.0914	0.0764	0.0764	0.0914	0.0876	0.0801	0.0767	0.0767	0.0767	0.0764	0.0764	0.0761	0.0731	0.0801	0.0801	0.0728	0.0868	0.0764	0.0764	0.0764	0.0764	0.0801	0.0868	0.0429	0.0331	0.0331	0.0331	0.0331	0.0331	0.0331	0.0331	0.0396	0.0331	0.0331	0.0331	0.0331	0.0331	0.0362	0.0362	0.0331
92	CC0393	PG 02d	0.0695	0.0695	0.0695	0.0695	0.0731	0.0728	0.0834	0.0876	0.0728	0.0728	0.0876	0.0838	0.0764	0.0731	0.0731	0.0731	0.0728	0.0728	0.0725	0.0695	0.0764	0.0764	0.0692	0.0831	0.0728	0.0728	0.0728	0.0728	0.0764	0.0831	0.0396	0.0237	0.0237	0.0237	0.0237	0.0237	0.0237	0.0237	0.0299	0.0237	0.0237	0.0237	0.0237	0.0237	0.0266	0.0266	0.0237
93	CC0403	PG 02d	0.0695	0.0695	0.0695	0.0695	0.0731	0.0728	0.0834	0.0876	0.0728	0.0728	0.0876	0.0838	0.0764	0.0731	0.0731	0.0731	0.0728	0.0728	0.0725	0.0695	0.0764	0.0764	0.0692	0.0831	0.0728	0.0728	0.0728	0.0728	0.0764	0.0831	0.0396	0.0237	0.0237	0.0237	0.0237	0.0237	0.0237	0.0237	0.0299	0.0237	0.0237	0.0237	0.0237	0.0237	0.0266	0.0266	0.0237
94	CC0406	PG 02d	0.0695	0.0695	0.0695	0.0695	0.0731	0.0728	0.0834	0.0876	0.0728	0.0728	0.0876	0.0838	0.0764	0.0731	0.0731	0.0731	0.0728	0.0728	0.0725	0.0695	0.0764	0.0764	0.0692	0.0831	0.0728	0.0728	0.0728	0.0728	0.0764	0.0831	0.0396	0.0237	0.0237	0.0237	0.0237	0.0237	0.0237	0.0237	0.0299	0.0237	0.0237	0.0237	0.0237	0.0237	0.0266	0.0266	0.0237
95	CC0654	PG 02d	0.0731	0.0731	0.0731	0.0731	0.0767	0.0764	0.0872	0.0914	0.0764	0.0764	0.0914	0.0876	0.0801	0.0767	0.0767	0.0767	0.0764	0.0764	0.0761	0.0731	0.0801	0.0801	0.0728	0.0868	0.0764	0.0764	0.0764	0.0764	0.0801	0.0868	0.0429	0.0331	0.0331	0.0331	0.0331	0.0331	0.0331	0.0331	0.0396	0.0331	0.0331	0.0331	0.0331	0.0331	0.0362	0.0362	0.0331
96	CC0658	PG 02d	0.0731	0.0731	0.0731	0.0731	0.0767	0.0764	0.0872	0.0914	0.0764	0.0764	0.0914	0.0876	0.0801	0.0767	0.0767	0.0767	0.0764	0.0764	0.0761	0.0731	0.0801	0.0801	0.0728	0.0868	0.0764	0.0764	0.0764	0.0764	0.0801	0.0868	0.0429	0.0331	0.0331	0.0331	0.0331	0.0331	0.0331	0.0331	0.0396	0.0331	0.0331	0.0331	0.0331	0.0331	0.0362	0.0362	0.0331
97	CC0659	PG 02d	0.0731	0.0731	0.0731	0.0731	0.0767	0.0764	0.0872	0.0914	0.0764	0.0764	0.0914	0.0876	0.0801	0.0767	0.0767	0.0767	0.0764	0.0764	0.0761	0.0731	0.0801	0.0801	0.0728	0.0868	0.0764	0.0764	0.0764	0.0764	0.0801	0.0868	0.0429	0.0331	0.0331	0.0331	0.0331	0.0331	0.0331	0.0331	0.0396	0.0331	0.0331	0.0331	0.0331	0.0331	0.0362	0.0362	0.0331
98	CC0670	PG 02d	0.0767	0.0767	0.0767	0.0767	0.0805	0.0801	0.091	0.0953	0.0801	0.0801	0.0953	0.0914	0.0838	0.0805	0.0805	0.0805	0.0801	0.0801	0.0797	0.0767	0.0838	0.0838	0.0764	0.0906	0.0801	0.0801	0.0801	0.0801	0.0838	0.0906	0.0463	0.0364	0.0364	0.0364	0.0364	0.0364	0.0364	0.0364	0.0429	0.0364	0.0364	0.0364	0.0364	0.0364	0.0394	0.0394	0.0364
99	CC1428	PG 02d	0.0764	0.0764	0.0764	0.0764	0.0801	0.0797	0.0906	0.0949	0.0797	0.0797	0.0949	0.0872	0.0834	0.0801	0.0801	0.0801	0.0797	0.0797	0.0831	0.0764	0.0834	0.0834	0.0761	0.0903	0.0797	0.0797	0.0797	0.0797	0.0834	0.0903	0.046	0.0362	0.0362	0.0362	0.0362	0.0362	0.0362	0.0362	0.0427	0.0362	0.0362	0.0362	0.0362	0.0362	0.0392	0.0392	0.0362
100	CC1435	PG 02d	0.0731	0.0731	0.0731	0.0731	0.0767	0.0764	0.0872	0.0914	0.0764	0.0764	0.0914	0.0876	0.0801	0.0767	0.0767	0.0767	0.0764	0.0764	0.0797	0.0731	0.0801	0.0801	0.0728	0.0868	0.0764	0.0764	0.0764	0.0764	0.0801	0.0868	0.0429	0.0331	0.0331	0.0331	0.0331	0.0331	0.0331	0.0331	0.0396	0.0331	0.0331	0.0331	0.0331	0.0331	0.0362	0.0362	0.0331
101	CC1448	PG 02d	0.0731	0.0731	0.0731	0.0731	0.0767	0.0764	0.0872	0.0914	0.0764	0.0764	0.0914	0.0876	0.0801	0.0767	0.0767	0.0767	0.0764	0.0764	0.0761	0.0731	0.0801	0.0801	0.0728	0.0868	0.0764	0.0764	0.0764	0.0764	0.0801	0.0868	0.0429	0.0331	0.0331	0.0331	0.0331	0.0331	0.0331	0.0331	0.0396	0.0331	0.0331	0.0331	0.0331	0.0331	0.0362	0.0362	0.0331
102	CC1449	PG 02d	0.0731	0.0731	0.0731	0.0731	0.0767	0.0764	0.0872	0.0914	0.0764	0.0764	0.0914	0.0876	0.0801	0.0767	0.0767	0.0767	0.0764	0.0764	0.0761	0.0731	0.0801	0.0801	0.0728	0.0868	0.0764	0.0764	0.0764	0.0764	0.0801	0.0868	0.0429	0.0331	0.0331	0.0331	0.0331	0.0331	0.0331	0.0331	0.0396	0.0331	0.0331	0.0331	0.0331	0.0331	0.0362	0.0362	0.0331
103	CC1450	PG 02d	0.0731	0.0731	0.0731	0.0731	0.0767	0.0764	0.0872	0.0914	0.0764	0.0764	0.0914	0.0876	0.0801	0.0767	0.0767	0.0767	0.0764	0.0764	0.0761	0.0731	0.0801	0.0801	0.0728	0.0868	0.0764	0.0764	0.0764	0.0764	0.0801	0.0868	0.0429	0.0331	0.0331	0.0331	0.0331	0.0331	0.0331	0.0331	0.0396	0.0331	0.0331	0.0331	0.0331	0.0331	0.0362	0.0362	0.0331
104	CC1470	PG 02d	0.0728	0.0728	0.0728	0.0728	0.0764	0.0834	0.0868	0.0988	0.0834	0.0834	0.0988	0.091	0.0797	0.0838	0.0838	0.0838	0.0834	0.0834	0.0868	0.0801	0.0872	0.0872	0.0797	0.0865	0.0834	0.0834	0.0834	0.0834	0.0872	0.0865	0.0494	0.0394	0.0394	0.0394	0.0394	0.0394	0.0394	0.0394	0.0394	0.0394	0.0394	0.0394	0.0394	0.0394	0.0425	0.0425	0.0394
105	CC1475	PG 02d	0.0695	0.0695	0.0695	0.0695	0.0731	0.0728	0.0834	0.0876	0.0728	0.0728	0.0876	0.0838	0.0764	0.0731	0.0731	0.0731	0.0728	0.0728	0.0725	0.0695	0.0764	0.0764	0.0692	0.0831	0.0728	0.0728	0.0728	0.0728	0.0764	0.0831	0.0396	0.0237	0.0237	0.0237	0.0237	0.0237	0.0237	0.0237	0.0299	0.0237	0.0237	0.0237	0.0237	0.0237	0.0266	0.0266	0.0237
106	CC1497	PG 02d	0.0695	0.0695	0.0695	0.0695	0.0731	0.0728	0.0834	0.0876	0.0728	0.0728	0.0876	0.0838	0.0764	0.0731	0.0731	0.0731	0.0728	0.0728	0.0725	0.0695	0.0764	0.0764	0.0692	0.0831	0.0728	0.0728	0.0728	0.0728	0.0764	0.0831	0.0396	0.0237	0.0237	0.0237	0.0237	0.0237	0.0237	0.0237	0.0299	0.0237	0.0237	0.0237	0.0237	0.0237	0.0266	0.0266	0.0237
107	CC1498	PG 02d	0.0695	0.0695	0.0695	0.0695	0.0731	0.0728	0.0834	0.0876	0.0728	0.0728	0.0876	0.0838	0.0764	0.0731	0.0731	0.0731	0.0728	0.0728	0.0725	0.0695	0.0764	0.0764	0.0692	0.0831	0.0728	0.0728	0.0728	0.0728	0.0764	0.0831	0.0396	0.0237	0.0237	0.0237	0.0237	0.0237	0.0237	0.0237	0.0299	0.0237	0.0237	0.0237	0.0237	0.0237	0.0266	0.0266	0.0237
108	CC1499	PG 02d	0.0695	0.0695	0.0695	0.0695	0.0731	0.0728	0.0834	0.0876	0.0728	0.0728	0.0876	0.0838	0.0764	0.0731	0.0731	0.0731	0.0728	0.0728	0.0725	0.0695	0.0764	0.0764	0.0692	0.0831	0.0728	0.0728	0.0728	0.0728	0.0764	0.0831	0.0396	0.0237	0.0237	0.0237	0.0237	0.0237	0.0237	0.0237	0.0299	0.0237	0.0237	0.0237	0.0237	0.0237	0.0266	0.0266	0.0237
109	CC94	PG 02d	0.0695	0.0695	0.0695	0.0695	0.0731	0.0728	0.0834	0.0876	0.0728	0.0728	0.0876	0.0838	0.0764	0.0731	0.0731	0.0731	0.0728	0.0728	0.0725	0.0695	0.0764	0.0764	0.0692	0.0831	0.0728	0.0728	0.0728	0.0728	0.0764	0.0831	0.0396	0.0237	0.0237	0.0237	0.0237	0.0237	0.0237	0.0237	0.0299	0.0237	0.0237	0.0237	0.0237	0.0237	0.0266	0.0266	0.0237
110	MAFF302273PT	PG 02d	0.0731	0.0731	0.0731	0.0731	0.0767	0.0764	0.0872	0.0914	0.0764	0.0764	0.0914	0.0876	0.0801	0.0767	0.0767	0.0767	0.0764	0.0764	0.0797	0.0731	0.0801	0.0801	0.0728	0.0868	0.0764	0.0764	0.0764	0.0764	0.0801	0.0868	0.0429	0.0331	0.0331	0.0331	0.0331	0.0331	0.0331	0.0331	0.0396	0.0331	0.0331	0.0331	0.0331	0.0331	0.0362	0.0362	0.0331
111	UB303	PG 02d	0.0731	0.0731	0.0731	0.0731	0.0767	0.0764	0.0872	0.0914	0.0764	0.0764	0.0914	0.0876	0.0801	0.0767	0.0767	0.0767	0.0764	0.0764	0.0761	0.0731	0.0801	0.0801	0.0728	0.0868	0.0764	0.0764	0.0764	0.0764	0.0801	0.0868	0.0429	0.0331	0.0331	0.0331	0.0331	0.0331	0.0331	0.0331	0.0396	0.0331	0.0331	0.0331	0.0331	0.0331	0.0362	0.0362	0.0331
112	USA0017	PG 02d	0.0764	0.0764	0.0764	0.0764	0.0801	0.0797	0.0906	0.0949	0.0797	0.0797	0.0949	0.0872	0.0834	0.0801	0.0801	0.0801	0.0797	0.0797	0.0831	0.0764	0.0834	0.0834	0.0761	0.0903	0.0797	0.0797	0.0797	0.0797	0.0834	0.0903	0.046	0.0362	0.0362	0.0362	0.0362	0.0362	0.0362	0.0362	0.0427	0.0362	0.0362	0.0362	0.0362	0.0362	0.0392	0.0392	0.0362
113	USA011	PG 02d	0.0731	0.0731	0.0731	0.0731	0.0767	0.0764	0.0872	0.0914	0.0764	0.0764	0.0914	0.0876	0.0801	0.0767	0.0767	0.0767	0.0764	0.0764	0.0761	0.0731	0.0801	0.0801	0.0728	0.0868	0.0764	0.0764	0.0764	0.0764	0.0801	0.0868	0.0429	0.0268	0.0268	0.0268	0.0268	0.0268	0.0268	0.0268	0.0331	0.0268	0.0268	0.0268	0.0268	0.0268	0.0298	0.0298	0.0268
114	USA0035	PG 02e	0.0695	0.0695	0.0695	0.0695	0.0731	0.0728	0.0834	0.0876	0.0728	0.0728	0.0876	0.0838	0.0764	0.0659	0.0659	0.0659	0.0728	0.0728	0.0761	0.0695	0.0764	0.0764	0.0692	0.0831	0.0728	0.0728	0.0728	0.0728	0.0764	0.0831	0.0396	0.0364	0.0364	0.0364	0.0364	0.0364	0.0364	0.0364	0.0429	0.0364	0.0364	0.0364	0.0364	0.0364	0.0394	0.0394	0.0364
115	ATCC11528	PG 03	0.0523	0.0523	0.0523	0.0523	0.0557	0.0624	0.0728	0.0767	0.0589	0.0589	0.0767	0.0767	0.0555	0.0627	0.0627	0.0627	0.0624	0.0624	0.0621	0.0592	0.0659	0.0659	0.0589	0.0654	0.0624	0.0589	0.0589	0.0589	0.0659	0.0654	0.0698	0.0698	0.0698	0.0698	0.0698	0.0698	0.0698	0.0698	0.0627	0.0698	0.0698	0.0698	0.0698	0.0698	0.0731	0.0731	0.0698
116	CMO0010	PG 03	0.0523	0.0523	0.0523	0.0523	0.0557	0.0555	0.0728	0.0695	0.0521	0.0521	0.0695	0.0695	0.0555	0.0557	0.0557	0.0557	0.0555	0.0555	0.0553	0.0523	0.0589	0.0589	0.0521	0.0654	0.0555	0.0521	0.0521	0.0521	0.0589	0.0654	0.0627	0.0627	0.0627	0.0627	0.0627	0.0627	0.0627	0.0627	0.0627	0.0627	0.0627	0.0627	0.0627	0.0627	0.0659	0.0659	0.0627
117	KOZ8101	PG 03	0.0489	0.0489	0.0489	0.0489	0.0523	0.0589	0.0692	0.0731	0.0555	0.0555	0.0731	0.0731	0.0521	0.0592	0.0592	0.0592	0.0589	0.0589	0.0587	0.0557	0.0624	0.0624	0.0555	0.0619	0.0589	0.0555	0.0555	0.0555	0.0624	0.0619	0.0662	0.0662	0.0662	0.0662	0.0662	0.0662	0.0662	0.0662	0.0592	0.0662	0.0662	0.0662	0.0662	0.0662	0.0695	0.0695	0.0662
118	LYR0002	PG 03	0.0489	0.0489	0.0489	0.0489	0.0523	0.0589	0.0692	0.0731	0.0555	0.0555	0.0731	0.0731	0.0521	0.0592	0.0592	0.0592	0.0589	0.0589	0.0587	0.0557	0.0624	0.0624	0.0555	0.0619	0.0589	0.0555	0.0555	0.0555	0.0624	0.0619	0.0662	0.0662	0.0662	0.0662	0.0662	0.0662	0.0662	0.0662	0.0592	0.0662	0.0662	0.0662	0.0662	0.0662	0.0695	0.0695	0.0662
119	MAFF301020	PG 03	0.0489	0.0489	0.0489	0.0489	0.0523	0.0589	0.0692	0.0731	0.0555	0.0555	0.0731	0.0731	0.0521	0.0592	0.0592	0.0592	0.0589	0.0589	0.0587	0.0557	0.0624	0.0624	0.0555	0.0619	0.0589	0.0555	0.0555	0.0555	0.0624	0.0619	0.0662	0.0662	0.0662	0.0662	0.0662	0.0662	0.0662	0.0662	0.0592	0.0662	0.0662	0.0662	0.0662	0.0662	0.0695	0.0695	0.0662
120	MAFF301765	PG 03	0.0489	0.0489	0.0489	0.0489	0.0523	0.0589	0.0692	0.0731	0.0555	0.0555	0.0731	0.0731	0.0521	0.0592	0.0592	0.0592	0.0589	0.0589	0.0587	0.0557	0.0624	0.0624	0.0555	0.0619	0.0589	0.0555	0.0555	0.0555	0.0624	0.0619	0.0662	0.0662	0.0662	0.0662	0.0662	0.0662	0.0662	0.0662	0.0592	0.0662	0.0662	0.0662	0.0662	0.0662	0.0695	0.0695	0.0662
121	NCPPB3335	PG 03	0.0489	0.0489	0.0489	0.0489	0.0523	0.0589	0.0692	0.0731	0.0555	0.0555	0.0731	0.0731	0.0521	0.0592	0.0592	0.0592	0.0589	0.0589	0.0587	0.0557	0.0624	0.0624	0.0555	0.0619	0.0589	0.0555	0.0555	0.0555	0.0624	0.0619	0.0662	0.0662	0.0662	0.0662	0.0662	0.0662	0.0662	0.0662	0.0592	0.0662	0.0662	0.0662	0.0662	0.0662	0.0695	0.0695	0.0662
122	Pph1448A	PG 03	0.0489	0.0489	0.0489	0.0489	0.0523	0.0589	0.0692	0.0731	0.0555	0.0555	0.0731	0.0731	0.0521	0.0592	0.0592	0.0592	0.0589	0.0589	0.0587	0.0557	0.0624	0.0624	0.0555	0.0619	0.0589	0.0555	0.0555	0.0555	0.0624	0.0619	0.0662	0.0662	0.0662	0.0662	0.0662	0.0662	0.0662	0.0662	0.0592	0.0662	0.0662	0.0662	0.0662	0.0662	0.0695	0.0695	0.0662
123	R4	PG 03	0.0489	0.0489	0.0489	0.0489	0.0523	0.0589	0.0692	0.0731	0.0555	0.0555	0.0731	0.0731	0.0521	0.0592	0.0592	0.0592	0.0589	0.0589	0.0587	0.0557	0.0624	0.0624	0.0555	0.0619	0.0589	0.0555	0.0555	0.0555	0.0624	0.0619	0.0662	0.0662	0.0662	0.0662	0.0662	0.0662	0.0662	0.0662	0.0592	0.0662	0.0662	0.0662	0.0662	0.0662	0.0695	0.0695	0.0662
124	MAFF301315	PG 03	0.0555	0.0555	0.0555	0.0555	0.0589	0.0656	0.0761	0.0801	0.0621	0.0621	0.0801	0.0801	0.0587	0.0659	0.0659	0.0659	0.0656	0.0656	0.0654	0.0624	0.0692	0.0692	0.0621	0.0687	0.0656	0.0621	0.0621	0.0621	0.0692	0.0687	0.0731	0.0731	0.0731	0.0731	0.0731	0.0731	0.0731	0.0731	0.0659	0.0731	0.0731	0.0731	0.0731	0.0731	0.0764	0.0764	0.0731
125	PseHC	PG 03	0.0523	0.0523	0.0523	0.0523	0.0557	0.0624	0.0728	0.0767	0.0589	0.0589	0.0767	0.0767	0.0555	0.0627	0.0627	0.0627	0.0624	0.0624	0.0621	0.0592	0.0659	0.0659	0.0589	0.0654	0.0624	0.0589	0.0589	0.0589	0.0659	0.0654	0.0698	0.0698	0.0698	0.0698	0.0698	0.0698	0.0698	0.0698	0.0627	0.0698	0.0698	0.0698	0.0698	0.0698	0.0731	0.0731	0.0698
126	Pta6606	PG 03	0.0489	0.0489	0.0489	0.0489	0.0523	0.0589	0.0692	0.0731	0.0555	0.0555	0.0731	0.0731	0.0521	0.0592	0.0592	0.0592	0.0589	0.0589	0.0587	0.0557	0.0624	0.0624	0.0555	0.0619	0.0589	0.0555	0.0555	0.0555	0.0624	0.0619	0.0662	0.0662	0.0662	0.0662	0.0662	0.0662	0.0662	0.0662	0.0592	0.0662	0.0662	0.0662	0.0662	0.0662	0.0695	0.0695	0.0662
127	893	PG 03	0.0523	0.0523	0.0523	0.0523	0.0557	0.0624	0.0728	0.0767	0.0589	0.0589	0.0767	0.0767	0.0555	0.0627	0.0627	0.0627	0.0624	0.0624	0.0621	0.0592	0.0659	0.0659	0.0589	0.0654	0.0624	0.0589	0.0589	0.0589	0.0659	0.0654	0.0627	0.0627	0.0627	0.0627	0.0627	0.0627	0.0627	0.0627	0.0557	0.0627	0.0627	0.0627	0.0627	0.0627	0.0659	0.0659	0.0627
128	MAFF302941	PG 03	0.0557	0.0489	0.0489	0.0489	0.0592	0.0589	0.0692	0.0731	0.0555	0.0555	0.0731	0.0731	0.0521	0.0592	0.0592	0.0592	0.0589	0.0589	0.0587	0.0557	0.0624	0.0624	0.0624	0.0619	0.0589	0.0555	0.0555	0.0555	0.0624	0.0619	0.0734	0.0734	0.0734	0.0734	0.0734	0.0734	0.0734	0.0734	0.0662	0.0734	0.0734	0.0734	0.0734	0.0734	0.0767	0.0767	0.0734
129	1_6	PG 04	0.0794	0.0794	0.0794	0.0794	0.0831	0.0828	0.1014	0.0903	0.0791	0.0791	0.0903	0.0791	0.0828	0.0794	0.0794	0.0794	0.0828	0.0828	0.0862	0.0794	0.0865	0.0865	0.0791	0.0865	0.0828	0.0791	0.0791	0.0791	0.0865	0.0865	0.1014	0.0976	0.0976	0.0976	0.0976	0.0976	0.0976	0.0976	0.0976	0.0976	0.0976	0.0976	0.0976	0.0976	0.1011	0.1011	0.0976
130	36_1	PG 04	0.0794	0.0794	0.0794	0.0794	0.0831	0.0828	0.1014	0.0903	0.0791	0.0791	0.0903	0.0791	0.0828	0.0794	0.0794	0.0794	0.0828	0.0828	0.0862	0.0794	0.0865	0.0865	0.0791	0.0865	0.0828	0.0791	0.0791	0.0791	0.0865	0.0865	0.0937	0.0899	0.0899	0.0899	0.0899	0.0899	0.0899	0.0899	0.0899	0.0899	0.0899	0.0899	0.0899	0.0899	0.0934	0.0934	0.0899
131	CC1513	PG 04	0.0791	0.0791	0.0791	0.0791	0.0828	0.0825	0.1011	0.0899	0.0789	0.0789	0.0899	0.0789	0.0825	0.0791	0.0791	0.0791	0.0825	0.0825	0.0859	0.0791	0.0862	0.0862	0.0789	0.0862	0.0825	0.0789	0.0789	0.0789	0.0862	0.0862	0.0903	0.0865	0.0865	0.0865	0.0865	0.0865	0.0865	0.0865	0.0865	0.0865	0.0865	0.0865	0.0865	0.0865	0.0899	0.0899	0.0865
132	CC1629	PG 04	0.0794	0.0794	0.0794	0.0794	0.0831	0.0828	0.1014	0.0903	0.0791	0.0791	0.0903	0.0791	0.0828	0.0794	0.0794	0.0794	0.0828	0.0828	0.0862	0.0794	0.0865	0.0865	0.0791	0.0865	0.0828	0.0791	0.0791	0.0791	0.0865	0.0865	0.1014	0.0976	0.0976	0.0976	0.0976	0.0976	0.0976	0.0976	0.0976	0.0976	0.0976	0.0976	0.0976	0.0976	0.1011	0.1011	0.0976
133	KN221	PG 04	0.0794	0.0794	0.0794	0.0794	0.0831	0.0828	0.1014	0.0903	0.0791	0.0791	0.0903	0.0791	0.0828	0.0794	0.0794	0.0794	0.0828	0.0828	0.0862	0.0794	0.0865	0.0865	0.0791	0.0865	0.0828	0.0791	0.0791	0.0791	0.0865	0.0865	0.1014	0.0976	0.0976	0.0976	0.0976	0.0976	0.0976	0.0976	0.0976	0.0976	0.0976	0.0976	0.0976	0.0976	0.1011	0.1011	0.0976
134	PmaYM7930	PG 05	0.0914	0.0914	0.0914	0.0914	0.0953	0.0949	0.0983	0.1108	0.0872	0.0872	0.1108	0.1027	0.091	0.0953	0.0953	0.0953	0.0949	0.0949	0.0983	0.0914	0.0988	0.0988	0.091	0.1058	0.0949	0.0872	0.0872	0.0872	0.0988	0.1058	0.0906	0.0906	0.0906	0.0906	0.0906	0.0906	0.0906	0.0906	0.0983	0.0906	0.0906	0.0906	0.0906	0.0906	0.0941	0.0941	0.0906
135	PmaES4326	PG 05	0.0914	0.0914	0.0914	0.0914	0.0953	0.0949	0.0983	0.1108	0.0872	0.0872	0.1108	0.1027	0.091	0.0953	0.0953	0.0953	0.0949	0.0949	0.0983	0.0914	0.0988	0.0988	0.091	0.1058	0.0949	0.0872	0.0872	0.0872	0.0988	0.1058	0.0906	0.0906	0.0906	0.0906	0.0906	0.0906	0.0906	0.0906	0.0983	0.0906	0.0906	0.0906	0.0906	0.0906	0.0941	0.0941	0.0906
136	CFBP2067	PG 06	0.0659	0.0659	0.0659	0.0659	0.0695	0.0692	0.0834	0.0838	0.0621	0.0621	0.0838	0.0764	0.0656	0.0659	0.0659	0.0659	0.0692	0.0692	0.0725	0.0589	0.0656	0.0656	0.0553	0.0758	0.0692	0.0621	0.0621	0.0621	0.0728	0.0758	0.0767	0.0695	0.0695	0.0695	0.0695	0.0695	0.0695	0.0695	0.0695	0.0695	0.0695	0.0695	0.0695	0.0695	0.0728	0.0728	0.0695
137	BS0002	PG 07a	0.0941	0.0941	0.0941	0.0941	0.0979	0.0976	0.117	0.1134	0.0976	0.0976	0.1134	0.0976	0.1014	0.0979	0.0979	0.0979	0.0976	0.0976	0.1011	0.0941	0.1014	0.1014	0.0937	0.1014	0.0976	0.0976	0.0976	0.0976	0.1014	0.1014	0.0934	0.0859	0.0859	0.0859	0.0859	0.0859	0.0859	0.0859	0.0859	0.0859	0.0859	0.0859	0.0859	0.0859	0.0894	0.0894	0.0859
138	CC0663	PG 07a	0.1014	0.1014	0.1014	0.1014	0.1054	0.105	0.1175	0.1211	0.105	0.105	0.1211	0.105	0.1089	0.1054	0.1054	0.1054	0.105	0.105	0.1085	0.1014	0.1089	0.1089	0.0941	0.1018	0.105	0.105	0.105	0.105	0.1089	0.1018	0.1007	0.0931	0.0931	0.0931	0.0931	0.0931	0.0931	0.0931	0.0931	0.0931	0.0931	0.0931	0.0931	0.0931	0.0966	0.0966	0.0931
139	CC1582	PG 07a	0.0976	0.0976	0.0976	0.0976	0.1014	0.1011	0.1134	0.117	0.1011	0.1011	0.117	0.1011	0.105	0.1014	0.1014	0.1014	0.1011	0.1011	0.1046	0.0976	0.105	0.105	0.0903	0.0979	0.1011	0.1011	0.1011	0.1011	0.105	0.0979	0.0931	0.0857	0.0857	0.0857	0.0857	0.0857	0.0857	0.0857	0.0857	0.0857	0.0857	0.0857	0.0857	0.0857	0.0891	0.0891	0.0857
140	CMO0110	PG 07a	0.0899	0.0899	0.0899	0.0899	0.0937	0.0934	0.1125	0.1089	0.0934	0.0934	0.1089	0.1011	0.0972	0.0937	0.0937	0.0937	0.0934	0.0934	0.0969	0.0899	0.0972	0.0972	0.0896	0.0972	0.0934	0.0934	0.0934	0.0934	0.0972	0.0972	0.0931	0.0857	0.0857	0.0857	0.0857	0.0857	0.0857	0.0857	0.0857	0.0857	0.0857	0.0857	0.0857	0.0857	0.0891	0.0891	0.0857
141	LAB0163	PG 07a	0.0976	0.0976	0.0976	0.0976	0.1014	0.1011	0.1134	0.117	0.1011	0.1011	0.117	0.1011	0.105	0.1014	0.1014	0.1014	0.1011	0.1011	0.1046	0.0976	0.105	0.105	0.0903	0.0979	0.1011	0.1011	0.1011	0.1011	0.105	0.0979	0.0931	0.0857	0.0857	0.0857	0.0857	0.0857	0.0857	0.0857	0.0857	0.0857	0.0857	0.0857	0.0857	0.0857	0.0891	0.0891	0.0857
142	LYR0042	PG 07a	0.0934	0.0934	0.0934	0.0934	0.0972	0.0969	0.1089	0.1125	0.0969	0.0969	0.1125	0.1046	0.1007	0.0972	0.0972	0.0972	0.0969	0.0969	0.1004	0.0934	0.1007	0.1007	0.0862	0.0937	0.0969	0.0969	0.0969	0.0969	0.1007	0.0937	0.0966	0.0891	0.0891	0.0891	0.0891	0.0891	0.0891	0.0891	0.0891	0.0891	0.0891	0.0891	0.0891	0.0891	0.0926	0.0926	0.0891
143	SZB0035	PG 07a	0.0976	0.0976	0.0976	0.0976	0.1014	0.1011	0.1134	0.117	0.1011	0.1011	0.117	0.1011	0.105	0.1014	0.1014	0.1014	0.1011	0.1011	0.1046	0.0976	0.105	0.105	0.0903	0.0979	0.1011	0.1011	0.1011	0.1011	0.105	0.0979	0.0931	0.0857	0.0857	0.0857	0.0857	0.0857	0.0857	0.0857	0.0857	0.0857	0.0857	0.0857	0.0857	0.0857	0.0891	0.0891	0.0857
144	TA0002	PG 07a	0.1014	0.1014	0.1014	0.1014	0.1054	0.105	0.1175	0.1211	0.105	0.105	0.1211	0.105	0.1089	0.1054	0.1054	0.1054	0.105	0.105	0.1085	0.1014	0.1089	0.1089	0.0941	0.1018	0.105	0.105	0.105	0.105	0.1089	0.1018	0.1007	0.0931	0.0931	0.0931	0.0931	0.0931	0.0931	0.0931	0.0931	0.0931	0.0931	0.0931	0.0931	0.0931	0.0966	0.0966	0.0931
145	TA043	PG 07a	0.1014	0.1014	0.1014	0.1014	0.1054	0.105	0.1175	0.1211	0.105	0.105	0.1211	0.105	0.1089	0.1054	0.1054	0.1054	0.105	0.105	0.1085	0.1014	0.1089	0.1089	0.0941	0.1018	0.105	0.105	0.105	0.105	0.1089	0.1018	0.1007	0.0931	0.0931	0.0931	0.0931	0.0931	0.0931	0.0931	0.0931	0.0931	0.0931	0.0931	0.0931	0.0931	0.0966	0.0966	0.0931
146	UASWS0038	PG 07a	0.0972	0.0972	0.0972	0.0972	0.1011	0.1007	0.1129	0.1166	0.1007	0.1007	0.1166	0.1007	0.1046	0.1011	0.1011	0.1011	0.1007	0.1007	0.1043	0.0972	0.1046	0.1046	0.0899	0.0976	0.1007	0.1007	0.1007	0.1007	0.1046	0.0976	0.1004	0.0929	0.0929	0.0929	0.0929	0.0929	0.0929	0.0929	0.0929	0.0929	0.0929	0.0929	0.0929	0.0929	0.0964	0.0964	0.0929
147	UB0259	PG 07a	0.1014	0.1014	0.1014	0.1014	0.1054	0.105	0.1175	0.1211	0.105	0.105	0.1211	0.105	0.1089	0.1054	0.1054	0.1054	0.105	0.105	0.1085	0.1014	0.1089	0.1089	0.0941	0.1018	0.105	0.105	0.105	0.105	0.1089	0.1018	0.1007	0.0931	0.0931	0.0931	0.0931	0.0931	0.0931	0.0931	0.0931	0.0931	0.0931	0.0931	0.0931	0.0931	0.0966	0.0966	0.0931
148	FMU107	PG 07b	0.0976	0.0976	0.0976	0.0976	0.1014	0.1011	0.1207	0.1089	0.1011	0.1011	0.1089	0.1089	0.105	0.1014	0.1014	0.1014	0.1011	0.1011	0.0976	0.0899	0.0972	0.0972	0.0896	0.105	0.1011	0.1011	0.1011	0.1011	0.0972	0.105	0.1007	0.0857	0.0857	0.0857	0.0857	0.0857	0.0857	0.0857	0.0857	0.0857	0.0857	0.0857	0.0857	0.0857	0.0891	0.0891	0.0857
149	CMO0085	PG 08	0.0969	0.0969	0.0969	0.0969	0.1007	0.1004	0.1166	0.1162	0.1004	0.1004	0.1162	0.1004	0.1043	0.1007	0.1007	0.1007	0.1004	0.1004	0.104	0.0969	0.1043	0.1043	0.0934	0.1011	0.1004	0.1004	0.1004	0.1004	0.1043	0.1011	0.0969	0.1046	0.1046	0.1046	0.1046	0.1046	0.1046	0.1046	0.1046	0.1046	0.1046	0.1046	0.1046	0.1046	0.1082	0.1082	0.1046
150	CST0099	PG 08	0.0969	0.0969	0.0969	0.0969	0.1007	0.1004	0.1166	0.1162	0.1004	0.1004	0.1162	0.1004	0.1043	0.1007	0.1007	0.1007	0.1004	0.1004	0.104	0.0969	0.1043	0.1043	0.0934	0.1011	0.1004	0.1004	0.1004	0.1004	0.1043	0.1011	0.0969	0.1046	0.1046	0.1046	0.1046	0.1046	0.1046	0.1046	0.1046	0.1046	0.1046	0.1046	0.1046	0.1046	0.1082	0.1082	0.1046
151	GAW0203	PG 08	0.0969	0.0969	0.0969	0.0969	0.1007	0.1004	0.1166	0.1162	0.1004	0.1004	0.1162	0.1004	0.1043	0.1007	0.1007	0.1007	0.1004	0.1004	0.104	0.0969	0.1043	0.1043	0.0934	0.1011	0.1004	0.1004	0.1004	0.1004	0.1043	0.1011	0.1046	0.1046	0.1046	0.1046	0.1046	0.1046	0.1046	0.1046	0.1046	0.1046	0.1046	0.1046	0.1046	0.1046	0.1082	0.1082	0.1046
152	LYR0041	PG 08	0.0969	0.0969	0.0969	0.0969	0.1007	0.1004	0.1166	0.1162	0.1004	0.1004	0.1162	0.1004	0.1043	0.1007	0.1007	0.1007	0.1004	0.1004	0.104	0.0969	0.1043	0.1043	0.0934	0.1011	0.1004	0.1004	0.1004	0.1004	0.1043	0.1011	0.1046	0.1046	0.1046	0.1046	0.1046	0.1046	0.1046	0.1046	0.1046	0.1046	0.1046	0.1046	0.1046	0.1046	0.1082	0.1082	0.1046
153	AI0012	PG 09a	0.0966	0.1004	0.1004	0.1004	0.1004	0.1118	0.1235	0.1281	0.1118	0.1118	0.1281	0.1198	0.1079	0.1121	0.1121	0.1121	0.1118	0.1118	0.1115	0.1004	0.1079	0.1079	0.1001	0.1079	0.1118	0.1118	0.1118	0.1118	0.1158	0.1079	0.1276	0.1037	0.1037	0.1037	0.1037	0.1037	0.1037	0.1037	0.0961	0.1037	0.1037	0.1037	0.1037	0.1037	0.1073	0.1073	0.1037
154	AI0095	PG 09a	0.1004	0.1043	0.1043	0.1043	0.1043	0.1158	0.1194	0.1323	0.1158	0.1158	0.1323	0.1239	0.1118	0.1162	0.1162	0.1162	0.1158	0.1158	0.1154	0.1043	0.1118	0.1118	0.104	0.1118	0.1158	0.1158	0.1158	0.1158	0.1198	0.1118	0.1235	0.0999	0.0999	0.0999	0.0999	0.0999	0.0999	0.0999	0.0999	0.0999	0.0999	0.0999	0.0999	0.0999	0.1035	0.1035	0.0999
155	AI0105	PG 09a	0.1004	0.1043	0.1043	0.1043	0.1043	0.1158	0.1194	0.1323	0.1158	0.1158	0.1323	0.1239	0.1118	0.1162	0.1162	0.1162	0.1158	0.1158	0.1154	0.1043	0.1118	0.1118	0.104	0.1118	0.1158	0.1158	0.1158	0.1158	0.1198	0.1118	0.1235	0.0999	0.0999	0.0999	0.0999	0.0999	0.0999	0.0999	0.0999	0.0999	0.0999	0.0999	0.0999	0.0999	0.1035	0.1035	0.0999
156	CC1417	PG 09a	0.1004	0.1043	0.1043	0.1043	0.1043	0.1158	0.1194	0.1323	0.1158	0.1158	0.1323	0.1239	0.1118	0.1162	0.1162	0.1162	0.1158	0.1158	0.1154	0.1043	0.1118	0.1118	0.104	0.1118	0.1158	0.1158	0.1158	0.1158	0.1198	0.1118	0.1235	0.0999	0.0999	0.0999	0.0999	0.0999	0.0999	0.0999	0.0999	0.0999	0.0999	0.0999	0.0999	0.0999	0.1035	0.1035	0.0999
157	CC1420	PG 09a	0.1004	0.1043	0.1043	0.1043	0.1043	0.1158	0.1194	0.1323	0.1158	0.1158	0.1323	0.1239	0.1118	0.1162	0.1162	0.1162	0.1158	0.1158	0.1154	0.1043	0.1118	0.1118	0.104	0.1118	0.1158	0.1158	0.1158	0.1158	0.1198	0.1118	0.1235	0.0999	0.0999	0.0999	0.0999	0.0999	0.0999	0.0999	0.0999	0.0999	0.0999	0.0999	0.0999	0.0999	0.1035	0.1035	0.0999
158	CC1524	PG 09a	0.0966	0.1004	0.1004	0.1004	0.1004	0.1118	0.1235	0.1281	0.1118	0.1118	0.1281	0.1198	0.1079	0.1121	0.1121	0.1121	0.1118	0.1118	0.1115	0.1004	0.1079	0.1079	0.1001	0.1079	0.1118	0.1118	0.1118	0.1118	0.1158	0.1079	0.1276	0.1037	0.1037	0.1037	0.1037	0.1037	0.1037	0.1037	0.0961	0.1037	0.1037	0.1037	0.1037	0.1037	0.1073	0.1073	0.1037
159	CC1532	PG 09a	0.1082	0.1121	0.1121	0.1121	0.1043	0.1239	0.1276	0.1409	0.1239	0.1239	0.1409	0.1323	0.1198	0.1243	0.1243	0.1243	0.1239	0.1239	0.1235	0.1121	0.1198	0.1198	0.1118	0.1198	0.1239	0.1239	0.1239	0.1239	0.1281	0.1198	0.1318	0.1076	0.1076	0.1076	0.1076	0.1076	0.1076	0.1076	0.1076	0.1076	0.1076	0.1076	0.1076	0.1076	0.1112	0.1112	0.1076
160	USA0053	PG 09a	0.1004	0.1043	0.1043	0.1043	0.1043	0.1158	0.1194	0.1323	0.1158	0.1158	0.1323	0.1239	0.1118	0.1162	0.1162	0.1162	0.1158	0.1158	0.1154	0.1043	0.1118	0.1118	0.104	0.1118	0.1158	0.1158	0.1158	0.1158	0.1198	0.1118	0.1235	0.0999	0.0999	0.0999	0.0999	0.0999	0.0999	0.0999	0.0999	0.0999	0.0999	0.0999	0.0999	0.0999	0.1035	0.1035	0.0999
161	CMW0010	PG 09b	0.0823	0.0859	0.0859	0.0859	0.0859	0.0894	0.1082	0.1046	0.0894	0.0894	0.1046	0.1007	0.0931	0.0896	0.0896	0.0896	0.0894	0.0894	0.0891	0.0787	0.0857	0.0857	0.0785	0.1001	0.0894	0.0894	0.0894	0.0894	0.0931	0.1001	0.1011	0.0823	0.0823	0.0823	0.0823	0.0823	0.0823	0.0823	0.0823	0.0823	0.0823	0.0823	0.0823	0.0823	0.0857	0.0857	0.0823
162	TA0006	PG 09b	0.0823	0.0859	0.0859	0.0859	0.0859	0.0894	0.1082	0.1046	0.0894	0.0894	0.1046	0.1007	0.0931	0.0896	0.0896	0.0896	0.0894	0.0894	0.0891	0.0787	0.0857	0.0857	0.0785	0.1001	0.0894	0.0894	0.0894	0.0894	0.0931	0.1001	0.1011	0.0823	0.0823	0.0823	0.0823	0.0823	0.0823	0.0823	0.0823	0.0823	0.0823	0.0823	0.0823	0.0823	0.0857	0.0857	0.0823
163	CMW0020	PG 09c	0.0937	0.0976	0.0976	0.0976	0.0976	0.1011	0.1125	0.117	0.1011	0.1011	0.117	0.1089	0.105	0.1014	0.1014	0.1014	0.1011	0.1011	0.1007	0.0899	0.0972	0.0972	0.0896	0.1121	0.1011	0.1011	0.1011	0.1011	0.105	0.1121	0.0976	0.0753	0.0753	0.0753	0.0753	0.0753	0.0753	0.0753	0.0825	0.0753	0.0753	0.0753	0.0753	0.0753	0.0787	0.0787	0.0753
164	CC1583	PG 10a	0.0876	0.0876	0.0876	0.0876	0.0914	0.091	0.1023	0.1067	0.091	0.091	0.1067	0.0988	0.0949	0.0914	0.0914	0.0914	0.091	0.091	0.0914	0.0801	0.0872	0.0872	0.0797	0.1018	0.091	0.091	0.091	0.091	0.0949	0.1018	0.0831	0.0687	0.0687	0.0687	0.0687	0.0687	0.0687	0.0687	0.0687	0.0687	0.0687	0.0687	0.0687	0.0687	0.072	0.072	0.0687
165	CCE0103	PG 10a	0.0919	0.0919	0.0919	0.0919	0.0958	0.0953	0.1067	0.1114	0.0953	0.0953	0.1114	0.1032	0.0992	0.0958	0.0958	0.0958	0.0953	0.0953	0.0949	0.0842	0.0914	0.0914	0.0838	0.1063	0.0953	0.0953	0.0953	0.0953	0.0992	0.1063	0.0872	0.0797	0.0797	0.0797	0.0797	0.0797	0.0797	0.0797	0.0797	0.0797	0.0797	0.0797	0.0797	0.0797	0.0831	0.0831	0.0797
166	CCE0221	PG 10a	0.0842	0.0842	0.0842	0.0842	0.088	0.0876	0.0988	0.1032	0.0876	0.0876	0.1032	0.0953	0.0914	0.088	0.088	0.088	0.0876	0.0876	0.0872	0.0767	0.0838	0.0838	0.0764	0.0983	0.0876	0.0876	0.0876	0.0876	0.0914	0.0983	0.0872	0.0725	0.0725	0.0725	0.0725	0.0725	0.0725	0.0725	0.0725	0.0725	0.0725	0.0725	0.0725	0.0725	0.0758	0.0758	0.0725
167	CCE0238	PG 10a	0.088	0.088	0.088	0.088	0.0919	0.0914	0.1027	0.1073	0.0914	0.0914	0.1073	0.0992	0.0953	0.0919	0.0919	0.0919	0.0914	0.0914	0.091	0.0805	0.0876	0.0876	0.0801	0.1023	0.0914	0.0914	0.0914	0.0914	0.0953	0.1023	0.0834	0.0689	0.0689	0.0689	0.0689	0.0689	0.0689	0.0689	0.0689	0.0689	0.0689	0.0689	0.0689	0.0689	0.0722	0.0722	0.0689
168	CCE0968	PG 10a	0.0842	0.0842	0.0842	0.0842	0.088	0.0953	0.0988	0.1114	0.0953	0.0953	0.1114	0.1032	0.0914	0.0958	0.0958	0.0958	0.0953	0.0953	0.0949	0.0842	0.0914	0.0914	0.0838	0.0983	0.0953	0.0953	0.0953	0.0953	0.0992	0.0983	0.0949	0.0797	0.0797	0.0797	0.0797	0.0797	0.0797	0.0797	0.0725	0.0797	0.0797	0.0797	0.0797	0.0797	0.0831	0.0831	0.0797
169	CCV0132	PG 10a	0.0838	0.0838	0.0838	0.0838	0.0876	0.0872	0.0983	0.1027	0.0872	0.0872	0.1027	0.0949	0.091	0.0876	0.0876	0.0876	0.0872	0.0872	0.0876	0.0764	0.0834	0.0834	0.0761	0.0979	0.0872	0.0872	0.0872	0.0872	0.091	0.0979	0.0794	0.0652	0.0652	0.0652	0.0652	0.0652	0.0652	0.0652	0.0652	0.0652	0.0652	0.0652	0.0652	0.0652	0.0684	0.0684	0.0652
170	CEB0081	PG 10a	0.0838	0.0838	0.0838	0.0838	0.0876	0.0872	0.0983	0.1027	0.0872	0.0872	0.1027	0.0949	0.091	0.0876	0.0876	0.0876	0.0872	0.0872	0.0876	0.0764	0.0834	0.0834	0.0761	0.0979	0.0872	0.0872	0.0872	0.0872	0.091	0.0979	0.0868	0.0722	0.0722	0.0722	0.0722	0.0722	0.0722	0.0722	0.0722	0.0722	0.0722	0.0722	0.0722	0.0722	0.0755	0.0755	0.0722
171	CEB0083	PG 10a	0.088	0.088	0.088	0.088	0.0919	0.0914	0.1027	0.1073	0.0914	0.0914	0.1073	0.0992	0.0953	0.0919	0.0919	0.0919	0.0914	0.0914	0.091	0.0805	0.0876	0.0876	0.0801	0.1023	0.0914	0.0914	0.0914	0.0914	0.0953	0.1023	0.0834	0.0761	0.0761	0.0761	0.0761	0.0761	0.0761	0.0761	0.0761	0.0761	0.0761	0.0761	0.0761	0.0761	0.0794	0.0794	0.0761
172	CSZ0260	PG 10a	0.088	0.088	0.088	0.088	0.0919	0.0914	0.1027	0.1073	0.0914	0.0914	0.1073	0.0992	0.0953	0.0919	0.0919	0.0919	0.0914	0.0914	0.091	0.0805	0.0876	0.0876	0.0801	0.1023	0.0914	0.0914	0.0914	0.0914	0.0953	0.1023	0.0834	0.0761	0.0761	0.0761	0.0761	0.0761	0.0761	0.0761	0.0761	0.0761	0.0761	0.0761	0.0761	0.0761	0.0794	0.0794	0.0761
173	SZ0123	PG 10a	0.0842	0.0842	0.0842	0.0842	0.088	0.0876	0.0988	0.1032	0.0876	0.0876	0.1032	0.0953	0.0914	0.088	0.088	0.088	0.0876	0.0876	0.0872	0.0767	0.0838	0.0838	0.0764	0.0983	0.0876	0.0876	0.0876	0.0876	0.0914	0.0983	0.0872	0.0725	0.0725	0.0725	0.0725	0.0725	0.0725	0.0725	0.0725	0.0725	0.0725	0.0725	0.0725	0.0725	0.0758	0.0758	0.0725
174	SZB0001	PG 10a	0.0842	0.0842	0.0842	0.0842	0.088	0.0876	0.0988	0.1032	0.0876	0.0876	0.1032	0.0953	0.0914	0.088	0.088	0.088	0.0876	0.0876	0.0872	0.0767	0.0838	0.0838	0.0764	0.0983	0.0876	0.0876	0.0876	0.0876	0.0914	0.0983	0.0872	0.0725	0.0725	0.0725	0.0725	0.0725	0.0725	0.0725	0.0725	0.0725	0.0725	0.0725	0.0725	0.0725	0.0758	0.0758	0.0725
175	UB0370	PG 10a	0.0876	0.0876	0.0876	0.0876	0.0914	0.091	0.1023	0.1067	0.091	0.091	0.1067	0.0988	0.0949	0.0914	0.0914	0.0914	0.091	0.091	0.0914	0.0801	0.0872	0.0872	0.0797	0.1018	0.091	0.091	0.091	0.091	0.0949	0.1018	0.0831	0.0687	0.0687	0.0687	0.0687	0.0687	0.0687	0.0687	0.0687	0.0687	0.0687	0.0687	0.0687	0.0687	0.072	0.072	0.0687
176	USA0046	PG 10a	0.088	0.088	0.088	0.088	0.0919	0.0914	0.1027	0.1073	0.0914	0.0914	0.1073	0.0992	0.0953	0.0919	0.0919	0.0919	0.0914	0.0914	0.091	0.0805	0.0876	0.0876	0.0801	0.1023	0.0914	0.0914	0.0914	0.0914	0.0953	0.1023	0.0834	0.0761	0.0761	0.0761	0.0761	0.0761	0.0761	0.0761	0.0761	0.0761	0.0761	0.0761	0.0761	0.0761	0.0794	0.0794	0.0761
177	USA0102	PG 10a	0.0842	0.0842	0.0842	0.0842	0.088	0.0876	0.0988	0.1032	0.0876	0.0876	0.1032	0.0953	0.0914	0.088	0.088	0.088	0.0876	0.0876	0.0872	0.0767	0.0838	0.0838	0.0764	0.0983	0.0876	0.0876	0.0876	0.0876	0.0914	0.0983	0.0872	0.0725	0.0725	0.0725	0.0725	0.0725	0.0725	0.0725	0.0725	0.0725	0.0725	0.0725	0.0725	0.0725	0.0758	0.0758	0.0725
178	CC1464	PG 10b	0.0767	0.0767	0.0767	0.0767	0.0805	0.0801	0.091	0.0953	0.0801	0.0801	0.0953	0.0801	0.0838	0.0805	0.0805	0.0805	0.0801	0.0801	0.0834	0.0767	0.0838	0.0838	0.0764	0.0906	0.0801	0.0801	0.0801	0.0801	0.0838	0.0906	0.0725	0.0654	0.0654	0.0654	0.0654	0.0654	0.0654	0.0654	0.0725	0.0654	0.0654	0.0654	0.0654	0.0654	0.0687	0.0687	0.0654
179	CC1466	PG 10b	0.0767	0.0767	0.0767	0.0767	0.0805	0.0801	0.091	0.0953	0.0801	0.0801	0.0953	0.0801	0.0838	0.0805	0.0805	0.0805	0.0801	0.0801	0.0834	0.0767	0.0838	0.0838	0.0764	0.0906	0.0801	0.0801	0.0801	0.0801	0.0838	0.0906	0.0725	0.0654	0.0654	0.0654	0.0654	0.0654	0.0654	0.0654	0.0725	0.0654	0.0654	0.0654	0.0654	0.0654	0.0687	0.0687	0.0654
180	CC1557	PG 10b	0.0805	0.0805	0.0805	0.0805	0.0842	0.0838	0.0949	0.0992	0.0838	0.0838	0.0992	0.0838	0.0876	0.0842	0.0842	0.0842	0.0838	0.0838	0.0872	0.0731	0.0801	0.0801	0.0728	0.0945	0.0838	0.0838	0.0838	0.0838	0.0876	0.0945	0.0761	0.0619	0.0619	0.0619	0.0619	0.0619	0.0619	0.0619	0.0689	0.0619	0.0619	0.0619	0.0619	0.0619	0.0652	0.0652	0.0619
181	CLA0275	PG 10b	0.0842	0.0842	0.0842	0.0842	0.088	0.0876	0.0988	0.1032	0.0876	0.0876	0.1032	0.0876	0.0914	0.088	0.088	0.088	0.0876	0.0876	0.091	0.0767	0.0838	0.0838	0.0764	0.0983	0.0876	0.0876	0.0876	0.0876	0.0914	0.0983	0.0725	0.0585	0.0585	0.0585	0.0585	0.0585	0.0585	0.0585	0.0654	0.0585	0.0585	0.0585	0.0585	0.0585	0.0617	0.0617	0.0585
182	CLA0500	PG 10b	0.0842	0.0842	0.0842	0.0842	0.088	0.0876	0.0988	0.1032	0.0876	0.0876	0.1032	0.0876	0.0914	0.088	0.088	0.088	0.0876	0.0876	0.091	0.0767	0.0838	0.0838	0.0764	0.0983	0.0876	0.0876	0.0876	0.0876	0.0914	0.0983	0.0725	0.0585	0.0585	0.0585	0.0585	0.0585	0.0585	0.0585	0.0654	0.0585	0.0585	0.0585	0.0585	0.0585	0.0617	0.0617	0.0585
183	CVB0070	PG 10b	0.0805	0.0805	0.0805	0.0805	0.0842	0.0838	0.0949	0.0992	0.0838	0.0838	0.0992	0.0838	0.0876	0.0842	0.0842	0.0842	0.0838	0.0838	0.0872	0.0731	0.0801	0.0801	0.0728	0.0945	0.0838	0.0838	0.0838	0.0838	0.0876	0.0945	0.0689	0.0551	0.0551	0.0551	0.0551	0.0551	0.0551	0.0551	0.0619	0.0551	0.0551	0.0551	0.0551	0.0551	0.0583	0.0583	0.0551
184	TA0003	PG 10b	0.0876	0.0876	0.0876	0.0876	0.0914	0.091	0.1023	0.1067	0.091	0.091	0.1067	0.091	0.0949	0.0914	0.0914	0.0914	0.091	0.091	0.0945	0.0801	0.0872	0.0872	0.0797	0.1018	0.091	0.091	0.091	0.091	0.0949	0.1018	0.0758	0.0583	0.0583	0.0583	0.0583	0.0583	0.0583	0.0583	0.0652	0.0583	0.0583	0.0583	0.0583	0.0583	0.0615	0.0615	0.0583
185	TA0008	PG 10b	0.0876	0.0876	0.0876	0.0876	0.0914	0.091	0.1023	0.1067	0.091	0.091	0.1067	0.091	0.0949	0.0914	0.0914	0.0914	0.091	0.091	0.0945	0.0801	0.0872	0.0872	0.0797	0.1018	0.091	0.091	0.091	0.091	0.0949	0.1018	0.0758	0.0583	0.0583	0.0583	0.0583	0.0583	0.0583	0.0583	0.0652	0.0583	0.0583	0.0583	0.0583	0.0583	0.0615	0.0615	0.0583
186	TA0009	PG 10b	0.0876	0.0876	0.0876	0.0876	0.0914	0.091	0.1023	0.1067	0.091	0.091	0.1067	0.091	0.0949	0.0914	0.0914	0.0914	0.091	0.091	0.0945	0.0801	0.0872	0.0872	0.0797	0.1018	0.091	0.091	0.091	0.091	0.0949	0.1018	0.0758	0.0583	0.0583	0.0583	0.0583	0.0583	0.0583	0.0583	0.0652	0.0583	0.0583	0.0583	0.0583	0.0583	0.0615	0.0615	0.0583
187	TA0018	PG 10b	0.0805	0.0805	0.0805	0.0805	0.0842	0.0838	0.0949	0.0992	0.0838	0.0838	0.0992	0.0838	0.0876	0.0842	0.0842	0.0842	0.0838	0.0838	0.0872	0.0731	0.0801	0.0801	0.0728	0.0945	0.0838	0.0838	0.0838	0.0838	0.0876	0.0945	0.0761	0.0619	0.0619	0.0619	0.0619	0.0619	0.0619	0.0619	0.0689	0.0619	0.0619	0.0619	0.0619	0.0619	0.0652	0.0652	0.0619
188	TA0019	PG 10b	0.0872	0.0872	0.0872	0.0872	0.091	0.0868	0.1018	0.1063	0.0906	0.0906	0.1063	0.0906	0.0945	0.0872	0.0872	0.0872	0.0868	0.0868	0.0903	0.0797	0.0868	0.0868	0.0794	0.1014	0.0868	0.0906	0.0906	0.0906	0.0906	0.1014	0.0797	0.0689	0.0689	0.0689	0.0689	0.0689	0.0689	0.0689	0.0761	0.0689	0.0689	0.0689	0.0689	0.0689	0.0722	0.0722	0.0689
189	TA0022	PG 10b	0.0876	0.0876	0.0876	0.0876	0.0914	0.091	0.1023	0.1067	0.091	0.091	0.1067	0.091	0.0949	0.0914	0.0914	0.0914	0.091	0.091	0.0945	0.0801	0.0872	0.0872	0.0797	0.1018	0.091	0.091	0.091	0.091	0.0949	0.1018	0.0758	0.0583	0.0583	0.0583	0.0583	0.0583	0.0583	0.0583	0.0652	0.0583	0.0583	0.0583	0.0583	0.0583	0.0615	0.0615	0.0583
190	CC1586	PG 10c	0.0953	0.0953	0.0953	0.0953	0.0992	0.091	0.1185	0.1149	0.0988	0.0988	0.1149	0.091	0.1027	0.0914	0.0914	0.0914	0.091	0.091	0.0945	0.0876	0.0949	0.0949	0.0872	0.1098	0.091	0.0988	0.0988	0.0988	0.0949	0.1098	0.0945	0.0794	0.0794	0.0794	0.0794	0.0794	0.0794	0.0794	0.0794	0.0794	0.0794	0.0794	0.0794	0.0794	0.0828	0.0828	0.0794
191	CCE0095	PG 10d	0.0868	0.0868	0.0868	0.0868	0.0906	0.0903	0.1054	0.1058	0.0903	0.0903	0.1058	0.0903	0.0941	0.0906	0.0906	0.0906	0.0903	0.0903	0.0937	0.0794	0.0865	0.0865	0.0791	0.1011	0.0903	0.0903	0.0903	0.0903	0.0941	0.1011	0.0899	0.0753	0.0753	0.0753	0.0753	0.0753	0.0753	0.0753	0.0753	0.0753	0.0753	0.0753	0.0753	0.0753	0.0787	0.0787	0.0753
192	CCE0099	PG 10d	0.0868	0.0868	0.0868	0.0868	0.0906	0.0903	0.1054	0.1058	0.0903	0.0903	0.1058	0.0903	0.0941	0.0906	0.0906	0.0906	0.0903	0.0903	0.0937	0.0794	0.0865	0.0865	0.0791	0.1011	0.0903	0.0903	0.0903	0.0903	0.0941	0.1011	0.0899	0.0753	0.0753	0.0753	0.0753	0.0753	0.0753	0.0753	0.0753	0.0753	0.0753	0.0753	0.0753	0.0753	0.0787	0.0787	0.0753
193	CCE0100	PG 10d	0.0868	0.0868	0.0868	0.0868	0.0906	0.0903	0.1054	0.1058	0.0903	0.0903	0.1058	0.0903	0.0941	0.0906	0.0906	0.0906	0.0903	0.0903	0.0937	0.0794	0.0865	0.0865	0.0791	0.1011	0.0903	0.0903	0.0903	0.0903	0.0941	0.1011	0.0899	0.0753	0.0753	0.0753	0.0753	0.0753	0.0753	0.0753	0.0753	0.0753	0.0753	0.0753	0.0753	0.0753	0.0787	0.0787	0.0753
194	CCE0706	PG 10d	0.0868	0.0868	0.0868	0.0868	0.0906	0.0903	0.1054	0.1058	0.0903	0.0903	0.1058	0.0903	0.0941	0.0906	0.0906	0.0906	0.0903	0.0903	0.0937	0.0794	0.0865	0.0865	0.0791	0.1011	0.0903	0.0903	0.0903	0.0903	0.0941	0.1011	0.0899	0.0753	0.0753	0.0753	0.0753	0.0753	0.0753	0.0753	0.0753	0.0753	0.0753	0.0753	0.0753	0.0753	0.0787	0.0787	0.0753
195	CVB0092	PG 10d	0.0868	0.0868	0.0868	0.0868	0.0906	0.0903	0.1054	0.1058	0.0903	0.0903	0.1058	0.0903	0.0941	0.0906	0.0906	0.0906	0.0903	0.0903	0.0937	0.0794	0.0865	0.0865	0.0791	0.1011	0.0903	0.0903	0.0903	0.0903	0.0941	0.1011	0.0899	0.0753	0.0753	0.0753	0.0753	0.0753	0.0753	0.0753	0.0753	0.0753	0.0753	0.0753	0.0753	0.0753	0.0787	0.0787	0.0753
196	CCV0202	PG 10e	0.0842	0.0842	0.0842	0.0842	0.088	0.0876	0.091	0.1032	0.0876	0.0876	0.1032	0.0876	0.0914	0.088	0.088	0.088	0.0876	0.0876	0.091	0.0842	0.0914	0.0914	0.0838	0.0906	0.0876	0.0876	0.0876	0.0876	0.0914	0.0906	0.0872	0.0797	0.0797	0.0797	0.0797	0.0797	0.0797	0.0797	0.0797	0.0797	0.0797	0.0797	0.0797	0.0797	0.0831	0.0831	0.0797
197	CSZ0424	PG 10e	0.0842	0.0842	0.0842	0.0842	0.088	0.0876	0.091	0.1032	0.0876	0.0876	0.1032	0.0876	0.0914	0.088	0.088	0.088	0.0876	0.0876	0.091	0.0842	0.0914	0.0914	0.0838	0.0906	0.0876	0.0876	0.0876	0.0876	0.0914	0.0906	0.0872	0.0797	0.0797	0.0797	0.0797	0.0797	0.0797	0.0797	0.0797	0.0797	0.0797	0.0797	0.0797	0.0797	0.0831	0.0831	0.0797
198	SZB0071	PG 10e	0.0842	0.0842	0.0842	0.0842	0.088	0.0876	0.091	0.1032	0.0876	0.0876	0.1032	0.0876	0.0914	0.088	0.088	0.088	0.0876	0.0876	0.091	0.0842	0.0914	0.0914	0.0838	0.0906	0.0876	0.0876	0.0876	0.0876	0.0914	0.0906	0.0872	0.0797	0.0797	0.0797	0.0797	0.0797	0.0797	0.0797	0.0797	0.0797	0.0797	0.0797	0.0797	0.0797	0.0831	0.0831	0.0797
199	USA0032	PG 10e	0.0876	0.0801	0.0801	0.0801	0.0914	0.0834	0.0801	0.0988	0.0834	0.0834	0.0988	0.0834	0.0872	0.0838	0.0838	0.0838	0.0834	0.0834	0.0868	0.0801	0.0872	0.0872	0.0805	0.0797	0.0834	0.0834	0.0834	0.0834	0.0872	0.0797	0.0906	0.0831	0.0831	0.0831	0.0831	0.0831	0.0831	0.0831	0.0831	0.0831	0.0831	0.0831	0.0831	0.0831	0.0865	0.0865	0.0831
200	CCE0153	PG 10f	0.0767	0.0767	0.0767	0.0767	0.0805	0.0801	0.091	0.0953	0.0801	0.0801	0.0953	0.0801	0.0838	0.0805	0.0805	0.0805	0.0801	0.0801	0.0834	0.0695	0.0764	0.0764	0.0692	0.0906	0.0801	0.0801	0.0801	0.0801	0.0838	0.0906	0.0797	0.0654	0.0654	0.0654	0.0654	0.0654	0.0654	0.0654	0.0654	0.0654	0.0654	0.0654	0.0654	0.0654	0.0687	0.0687	0.0654
201	CCV0213	PG 10g	0.0876	0.0876	0.0876	0.0876	0.0914	0.0988	0.1023	0.1149	0.091	0.091	0.1149	0.1067	0.0872	0.0992	0.0992	0.0992	0.0988	0.0988	0.1023	0.0876	0.0949	0.0949	0.0872	0.1018	0.0988	0.091	0.091	0.091	0.1027	0.1018	0.0945	0.0794	0.0794	0.0794	0.0794	0.0794	0.0794	0.0794	0.0722	0.0794	0.0794	0.0794	0.0794	0.0794	0.0828	0.0828	0.0794
202	83.1	PG 11	0.1007	0.1085	0.1085	0.1085	0.1046	0.1162	0.1323	0.1371	0.1202	0.1202	0.1371	0.1202	0.1162	0.1166	0.1166	0.1166	0.1162	0.1162	0.1158	0.1085	0.1162	0.1162	0.1082	0.1235	0.1162	0.1202	0.1202	0.1202	0.1202	0.1235	0.1258	0.1094	0.1094	0.1094	0.1094	0.1094	0.1094	0.1094	0.1014	0.1094	0.1094	0.1094	0.1094	0.1094	0.1129	0.1129	0.1094
203	CFBP4407	PG 11	0.1285	0.1285	0.1285	0.1285	0.1328	0.1365	0.1458	0.1588	0.1409	0.1409	0.1588	0.1497	0.1365	0.1371	0.1371	0.1371	0.1365	0.1365	0.1361	0.1285	0.1365	0.1365	0.1248	0.1409	0.1365	0.1409	0.1409	0.1409	0.1409	0.1409	0.1371	0.1285	0.1285	0.1285	0.1285	0.1285	0.1285	0.1285	0.1243	0.1285	0.1285	0.1285	0.1285	0.1285	0.1323	0.1323	0.1285
204	IBSBF1274	PG 11	0.1166	0.1166	0.1166	0.1166	0.1207	0.1243	0.1323	0.1458	0.1285	0.1285	0.1458	0.1285	0.1243	0.1166	0.1166	0.1166	0.1243	0.1243	0.1239	0.1166	0.1243	0.1243	0.1162	0.1318	0.1243	0.1285	0.1285	0.1285	0.1285	0.1318	0.1175	0.1014	0.1014	0.1014	0.1014	0.1014	0.1014	0.1014	0.1014	0.1014	0.1014	0.1014	0.1014	0.1014	0.105	0.105	0.1014
205	GAW0112	PG 12a	0.1517	0.1517	0.1517	0.1517	0.1563	0.1556	0.1689	0.1746	0.1602	0.1602	0.1746	0.1649	0.1556	0.1471	0.1471	0.1471	0.1556	0.1556	0.1517	0.1517	0.1602	0.1602	0.151	0.1588	0.1556	0.1602	0.1602	0.1602	0.151	0.1588	0.1675	0.1675	0.1675	0.1675	0.1675	0.1675	0.1675	0.1675	0.1582	0.1675	0.1675	0.1675	0.1675	0.1675	0.1715	0.1715	0.1675
206	GAW0113	PG 12b	0.1649	0.1649	0.1649	0.1649	0.1697	0.1786	0.1746	0.1786	0.1737	0.1737	0.1786	0.1886	0.1689	0.1697	0.1697	0.1697	0.1786	0.1786	0.1746	0.1649	0.1737	0.1737	0.1563	0.1642	0.1786	0.1737	0.1737	0.1737	0.1737	0.1642	0.1811	0.1811	0.1811	0.1811	0.1811	0.1811	0.1811	0.1811	0.1715	0.1811	0.1811	0.1811	0.1811	0.1811	0.1853	0.1853	0.1811
207	CCE0076	PG 13a	0.1491	0.1536	0.1536	0.1536	0.1536	0.1621	0.1804	0.1861	0.1668	0.1668	0.1861	0.1715	0.1621	0.1628	0.1628	0.1628	0.1621	0.1621	0.1615	0.1628	0.1682	0.1682	0.1621	0.1702	0.1621	0.1668	0.1668	0.1668	0.1668	0.1702	0.179	0.1696	0.1696	0.1696	0.1696	0.1696	0.1696	0.1696	0.1604	0.1696	0.1696	0.1696	0.1696	0.1696	0.1656	0.1656	0.1696
208	CCE0668	PG 13a	0.1409	0.1453	0.1453	0.1453	0.1453	0.1536	0.1715	0.177	0.1582	0.1582	0.177	0.1628	0.1536	0.1542	0.1542	0.1542	0.1536	0.1536	0.153	0.1453	0.1503	0.1503	0.1447	0.1615	0.1536	0.1582	0.1582	0.1582	0.1582	0.1615	0.161	0.152	0.152	0.152	0.152	0.152	0.152	0.152	0.1433	0.152	0.152	0.152	0.152	0.152	0.1481	0.1481	0.152
209	CCE0675	PG 13a	0.1491	0.1536	0.1536	0.1536	0.1536	0.1621	0.1804	0.1861	0.1668	0.1668	0.1861	0.1715	0.1621	0.1628	0.1628	0.1628	0.1621	0.1621	0.1615	0.1536	0.1588	0.1588	0.153	0.1702	0.1621	0.1668	0.1668	0.1668	0.1668	0.1702	0.165	0.156	0.156	0.156	0.156	0.156	0.156	0.156	0.1472	0.156	0.156	0.156	0.156	0.156	0.152	0.152	0.156
210	CCE0915	PG 13a	0.1404	0.1447	0.1447	0.1447	0.1447	0.153	0.1708	0.1763	0.1576	0.1576	0.1763	0.1621	0.153	0.1536	0.1536	0.1536	0.153	0.153	0.1525	0.1447	0.1497	0.1497	0.1442	0.161	0.153	0.1576	0.1576	0.1576	0.1576	0.161	0.156	0.1472	0.1472	0.1472	0.1472	0.1472	0.1472	0.1472	0.1386	0.1472	0.1472	0.1472	0.1472	0.1472	0.1433	0.1433	0.1472
211	CCV0055	PG 13a	0.1491	0.1536	0.1536	0.1536	0.1536	0.1621	0.1804	0.1861	0.1668	0.1668	0.1861	0.1715	0.1621	0.1628	0.1628	0.1628	0.1621	0.1621	0.1615	0.1628	0.1682	0.1682	0.1621	0.1702	0.1621	0.1668	0.1668	0.1668	0.1668	0.1702	0.179	0.1696	0.1696	0.1696	0.1696	0.1696	0.1696	0.1696	0.1604	0.1696	0.1696	0.1696	0.1696	0.1696	0.1656	0.1656	0.1696
212	CSZ0313	PG 13a	0.153	0.1576	0.1576	0.1576	0.1576	0.1661	0.1846	0.1903	0.1708	0.1708	0.1903	0.1756	0.1661	0.1668	0.1668	0.1668	0.1661	0.1661	0.1656	0.1576	0.1628	0.1628	0.157	0.1743	0.1661	0.1708	0.1708	0.1708	0.1708	0.1743	0.1691	0.1511	0.1511	0.1511	0.1511	0.1511	0.1511	0.1511	0.1425	0.1511	0.1511	0.1511	0.1511	0.1511	0.1472	0.1472	0.1511
213	SZ0131	PG 13a	0.1491	0.1536	0.1536	0.1536	0.1536	0.1621	0.1804	0.1861	0.1668	0.1668	0.1861	0.1715	0.1621	0.1628	0.1628	0.1628	0.1621	0.1621	0.1615	0.1536	0.1588	0.1588	0.153	0.1702	0.1621	0.1668	0.1668	0.1668	0.1668	0.1702	0.165	0.1472	0.1472	0.1472	0.1472	0.1472	0.1472	0.1472	0.1386	0.1472	0.1472	0.1472	0.1472	0.1472	0.1433	0.1433	0.1472
214	UB246	PG 13a	0.1491	0.1536	0.1536	0.1536	0.1536	0.1621	0.1804	0.1861	0.1668	0.1668	0.1861	0.1715	0.1621	0.1628	0.1628	0.1628	0.1621	0.1621	0.1615	0.1628	0.1682	0.1682	0.1621	0.1702	0.1621	0.1668	0.1668	0.1668	0.1668	0.1702	0.179	0.1696	0.1696	0.1696	0.1696	0.1696	0.1696	0.1696	0.1604	0.1696	0.1696	0.1696	0.1696	0.1696	0.1656	0.1656	0.1696
215	CCV0567	PG 13b	0.1409	0.1453	0.1453	0.1453	0.1453	0.1536	0.1715	0.1675	0.1582	0.1582	0.1675	0.1628	0.1536	0.1542	0.1542	0.1542	0.1536	0.1536	0.153	0.1542	0.1595	0.1595	0.1536	0.1615	0.1536	0.1582	0.1582	0.1582	0.1491	0.1615	0.161	0.1565	0.1565	0.1565	0.1565	0.1565	0.1565	0.1565	0.1476	0.1565	0.1565	0.1565	0.1565	0.1565	0.1525	0.1525	0.1565
216	CLA0302	PG 13b	0.1414	0.1458	0.1458	0.1458	0.1458	0.1542	0.1722	0.1682	0.1588	0.1588	0.1682	0.1635	0.1542	0.1549	0.1549	0.1549	0.1542	0.1542	0.1536	0.1549	0.1635	0.1635	0.1542	0.1621	0.1542	0.1588	0.1588	0.1588	0.1497	0.1621	0.1615	0.1481	0.1481	0.1481	0.1481	0.1481	0.1481	0.1481	0.1394	0.1481	0.1481	0.1481	0.1481	0.1481	0.152	0.152	0.1481
217	13B3	P. graminis	0.157	0.157	0.157	0.157	0.1615	0.1565	0.165	0.1797	0.161	0.161	0.1797	0.1702	0.1656	0.157	0.157	0.157	0.1565	0.1565	0.1604	0.157	0.1656	0.1656	0.1565	0.1645	0.1565	0.161	0.161	0.161	0.161	0.1645	0.1536	0.1628	0.1628	0.1628	0.1628	0.1628	0.1628	0.1628	0.1722	0.1628	0.1628	0.1628	0.1628	0.1628	0.1668	0.1668	0.1628
218	38B9	P. graminis	0.153	0.153	0.153	0.153	0.1486	0.1525	0.1702	0.1756	0.157	0.157	0.1756	0.1661	0.1615	0.153	0.153	0.153	0.1525	0.1525	0.152	0.153	0.1615	0.1615	0.1525	0.1696	0.1525	0.157	0.157	0.157	0.157	0.1696	0.1365	0.1365	0.1365	0.1365	0.1365	0.1365	0.1365	0.1365	0.1453	0.1365	0.1365	0.1365	0.1365	0.1365	0.1404	0.1404	0.1365
219	6B4	P. rhizosphaerae	0.1565	0.1565	0.1565	0.1565	0.152	0.156	0.1555	0.179	0.1604	0.1604	0.179	0.1604	0.165	0.1565	0.1565	0.1565	0.156	0.156	0.1565	0.1565	0.165	0.165	0.156	0.164	0.156	0.1604	0.1604	0.1604	0.1604	0.164	0.1399	0.1356	0.1356	0.1356	0.1356	0.1356	0.1356	0.1356	0.1442	0.1356	0.1356	0.1356	0.1356	0.1356	0.1394	0.1394	0.1356
220	Pf-5	P. protegens	0.1737	0.1784	0.1784	0.1784	0.1691	0.1778	0.1832	0.1923	0.1778	0.1778	0.1923	0.1874	0.1826	0.1784	0.1784	0.1784	0.1778	0.1778	0.1773	0.1784	0.1874	0.1874	0.1743	0.1826	0.1778	0.1778	0.1778	0.1778	0.1732	0.1826	0.1702	0.1656	0.1656	0.1656	0.1656	0.1656	0.1656	0.1656	0.1749	0.1656	0.1656	0.1656	0.1656	0.1656	0.1696	0.1696	0.1656
221	Lz4W	"P. syringae"	0.193	0.193	0.193	0.193	0.1881	0.2023	0.2224	0.2023	0.1973	0.1973	0.2023	0.2074	0.1923	0.2031	0.2031	0.2031	0.2023	0.2023	0.2067	0.193	0.2023	0.2023	0.1923	0.2111	0.2023	0.1973	0.1973	0.1973	0.1973	0.2111	0.21	0.21	0.21	0.21	0.21	0.21	0.21	0.21	0.1996	0.21	0.21	0.21	0.21	0.21	0.2143	0.2143	0.21
222	PAO1	P. aeruginosa	0.218	0.218	0.218	0.218	0.2129	0.2174	0.2377	0.233	0.2226	0.2226	0.233	0.2226	0.2277	0.218	0.218	0.218	0.2174	0.2174	0.222	0.218	0.2277	0.2277	0.2174	0.2226	0.2174	0.2226	0.2226	0.2226	0.2124	0.2226	0.209	0.209	0.209	0.209	0.209	0.209	0.209	0.209	0.209	0.209	0.209	0.209	0.209	0.209	0.2135	0.2135	0.209
[truncated: 175 more columns]
