# Supplementary material for: A User's Guide to a Data Base of the Diversity of Pseudomonas syringae and Its Application to Classifying Strains in This Phylogenetic Complex
Source: PLoS One. 2014 Sep 3;9(9):e105547. doi: 10.1371/journal.pone.0105547 (PMC4153583; doi:10.1371/journal.pone.0105547)
Supplement: Table S3 — Matrix of genetic distances calculated for partial sequences of the gapA gene of a set of 216 P. syringae strains. This set represents the maximum phylogenetic diversity of this group of bacteria and strains were previously classified in the MLST analysis. For each strain in a column, the minimum distance is highlighted in yellow. The distance thresholds for phylogroup and clade affiliations are respectively 0.06 and 0.029. Discrepancies between cts and MLST analysis are shown in pink. (XLSX) [file pone.0105547.s005.xlsx]

## Sheet: Feuil1
Table S3. Matrix of genetic distances calculated with partial sequences of the gapA gene of a set of 216 P. syringae strains. This set represents the maximum phylogenetic diversity of this group of bacteria and strains were previously classified in the MLST analysis. For each strain in a column, the minimum distance is highlighted in yellow. The distance thresholds for phylogroup and clade affili…
			1	2	3	4	5	6	7	8	9	10	11	12	13	14	15	16	17	18	19	20	21	22	23	24	25	26	27	28	29	30	31	32	33	34	35	36	37	38	39	40	41	42	43	44	45	46	47
			CC1630	DC3000	KN203	M302278PT	T1	AF0007	CC1416	CC1427	CC1429	CC1430	CC1431	CC1432	CC1544	CC1556	CC1558	CC1559	CCE0245	CSZ0761	CSZ0956	K93001	KW30	M302091	M302280PT	NCPPB3489	SZ0129	USA0001	USA0003	USA0019	USA007	PavBPIC631	PsyCit7	601	AI0015	AI0024	AI0061	AI0064	AI0066	AI0073	AI0075	AI0084	AI0116	AI0127	AI0130	CC0001	CC0023	CC0024	CC0037
Strain order	Name of strains	MLST-Phylogroup	PG 01a	PG 01a	PG 01a	PG 01a	PG 01a	PG 01b	PG 01b	PG 01b	PG 01b	PG 01b	PG 01b	PG 01b	PG 01b	PG 01b	PG 01b	PG 01b	PG 01b	PG 01b	PG 01b	PG 01b	PG 01b	PG 01b	PG 01b	PG 01b	PG 01b	PG 01b	PG 01b	PG 01b	PG 01b	PG 01b	PG 02a	PG 02b	PG 02b	PG 02b	PG 02b	PG 02b	PG 02b	PG 02b	PG 02b	PG 02b	PG 02b	PG 02b	PG 02b	PG 02b	PG 02b	PG 02b	PG 02b
1	CC1630	PG 01a		0	0	0	0.002119	0.019477	0.012895	0.015079	0.012895	0.012895	0.015079	0.01732	0.01732	0.015079	0.015079	0.015079	0.017273	0.017273	0.02175	0.015079	0.015079	0.015079	0.026293	0.02175	0.012895	0.012895	0.012895	0.012895	0.017273	0.019477	0.090082	0.099894	0.091912	0.099894	0.09456	0.091912	0.091912	0.099894	0.099894	0.099894	0.091912	0.099894	0.099894	0.09456	0.097807	0.094844	0.091912
2	DC3000	PG 01a	0		0	0	0.002119	0.019477	0.012895	0.015079	0.012895	0.012895	0.015079	0.01732	0.01732	0.015079	0.015079	0.015079	0.017273	0.017273	0.02175	0.015079	0.015079	0.015079	0.026293	0.02175	0.012895	0.012895	0.012895	0.012895	0.017273	0.019477	0.090082	0.099894	0.091912	0.099894	0.09456	0.091912	0.091912	0.099894	0.099894	0.099894	0.091912	0.099894	0.099894	0.09456	0.097807	0.094844	0.091912
3	KN203	PG 01a	0	0		0	0.002119	0.019477	0.012895	0.015079	0.012895	0.012895	0.015079	0.01732	0.01732	0.015079	0.015079	0.015079	0.017273	0.017273	0.02175	0.015079	0.015079	0.015079	0.026293	0.02175	0.012895	0.012895	0.012895	0.012895	0.017273	0.019477	0.090082	0.099894	0.091912	0.099894	0.09456	0.091912	0.091912	0.099894	0.099894	0.099894	0.091912	0.099894	0.099894	0.09456	0.097807	0.094844	0.091912
4	M302278PT	PG 01a	0	0	0		0.002119	0.019477	0.012895	0.015079	0.012895	0.012895	0.015079	0.01732	0.01732	0.015079	0.015079	0.015079	0.017273	0.017273	0.02175	0.015079	0.015079	0.015079	0.026293	0.02175	0.012895	0.012895	0.012895	0.012895	0.017273	0.019477	0.090082	0.099894	0.091912	0.099894	0.09456	0.091912	0.091912	0.099894	0.099894	0.099894	0.091912	0.099894	0.099894	0.09456	0.097807	0.094844	0.091912
5	T1	PG 01a	0.002119	0.002119	0.002119	0.002119		0.021691	0.015079	0.017273	0.015079	0.015079	0.017273	0.01953	0.01953	0.017273	0.017273	0.017273	0.019477	0.019477	0.023981	0.017273	0.017273	0.017273	0.02855	0.023981	0.015079	0.015079	0.015079	0.015079	0.019477	0.021691	0.092743	0.097221	0.089277	0.097221	0.091912	0.089277	0.089277	0.097221	0.097221	0.097221	0.089277	0.097221	0.097221	0.091912	0.095129	0.092188	0.089277
6	AF0007	PG 01b	0.019477	0.019477	0.019477	0.019477	0.021691		0.012861	0.015039	0.012861	0.012861	0.015039	0.017273	0.02615	0.015039	0.015039	0.015039	0.004248	0.008535	0.008557	0.019425	0.019425	0.019425	0.030734	0.021691	0.012861	0.012861	0.012861	0.012861	0.017227	0.019425	0.1032	0.104961	0.09693	0.104961	0.099594	0.09693	0.09693	0.104961	0.104961	0.104961	0.09693	0.104961	0.104961	0.099594	0.102888	0.099894	0.102271
7	CC1416	PG 01b	0.012895	0.012895	0.012895	0.012895	0.015079	0.012861		0.002119	0	0	0.002119	0.004259	0.017273	0.006386	0.006386	0.006386	0.008535	0.008535	0.012895	0.006386	0.006386	0.006386	0.02175	0.017273	0.004248	0	0	0	0.004248	0.015039	0.1032	0.110377	0.102271	0.110377	0.104961	0.102271	0.102271	0.110377	0.110377	0.110377	0.102271	0.110377	0.110377	0.104961	0.108315	0.105277	0.102271
8	CC1427	PG 01b	0.015079	0.015079	0.015079	0.015079	0.017273	0.015039	0.002119		0.002119	0.002119	0	0.006403	0.019477	0.008535	0.008535	0.008535	0.010693	0.010693	0.015079	0.008535	0.008535	0.008535	0.023981	0.015079	0.006386	0.002119	0.002119	0.002119	0.006386	0.012861	0.105915	0.113104	0.104961	0.113104	0.107662	0.104961	0.104961	0.113104	0.113104	0.113104	0.104961	0.113104	0.113104	0.107662	0.111047	0.107988	0.104961
9	CC1429	PG 01b	0.012895	0.012895	0.012895	0.012895	0.015079	0.012861	0	0.002119		0	0.002119	0.004259	0.017273	0.006386	0.006386	0.006386	0.008535	0.008535	0.012895	0.006386	0.006386	0.006386	0.02175	0.017273	0.004248	0	0	0	0.004248	0.015039	0.1032	0.110377	0.102271	0.110377	0.104961	0.102271	0.102271	0.110377	0.110377	0.110377	0.102271	0.110377	0.110377	0.104961	0.108315	0.105277	0.102271
10	CC1430	PG 01b	0.012895	0.012895	0.012895	0.012895	0.015079	0.012861	0	0.002119	0		0.002119	0.004259	0.017273	0.006386	0.006386	0.006386	0.008535	0.008535	0.012895	0.006386	0.006386	0.006386	0.02175	0.017273	0.004248	0	0	0	0.004248	0.015039	0.1032	0.110377	0.102271	0.110377	0.104961	0.102271	0.102271	0.110377	0.110377	0.110377	0.102271	0.110377	0.110377	0.104961	0.108315	0.105277	0.102271
11	CC1431	PG 01b	0.015079	0.015079	0.015079	0.015079	0.017273	0.015039	0.002119	0	0.002119	0.002119		0.006403	0.019477	0.008535	0.008535	0.008535	0.010693	0.010693	0.015079	0.008535	0.008535	0.008535	0.023981	0.015079	0.006386	0.002119	0.002119	0.002119	0.006386	0.012861	0.105915	0.113104	0.104961	0.113104	0.107662	0.104961	0.104961	0.113104	0.113104	0.113104	0.104961	0.113104	0.113104	0.107662	0.111047	0.107988	0.104961
12	CC1432	PG 01b	0.01732	0.01732	0.01732	0.01732	0.01953	0.017273	0.004259	0.006403	0.004259	0.004259	0.006403		0.01732	0.006403	0.006403	0.006403	0.012895	0.012895	0.01732	0.006403	0.006403	0.006403	0.021809	0.01732	0.008557	0.004259	0.004259	0.004259	0.008557	0.015079	0.108975	0.112763	0.104646	0.112763	0.107339	0.104646	0.104646	0.112763	0.112763	0.112763	0.104646	0.112763	0.112763	0.107339	0.110711	0.107662	0.104646
13	CC1544	PG 01b	0.01732	0.01732	0.01732	0.01732	0.01953	0.02615	0.017273	0.019477	0.017273	0.017273	0.019477	0.01732		0.015079	0.015079	0.015079	0.021691	0.021691	0.026221	0.015079	0.015079	0.015079	0.021809	0.02175	0.017273	0.017273	0.017273	0.017273	0.021691	0.019477	0.108975	0.118958	0.110711	0.118958	0.113447	0.110711	0.110711	0.118958	0.118958	0.118958	0.110711	0.118958	0.118958	0.113447	0.116906	0.113792	0.110711
14	CC1556	PG 01b	0.015079	0.015079	0.015079	0.015079	0.017273	0.015039	0.006386	0.008535	0.006386	0.006386	0.008535	0.006403	0.015079		0	0	0.015039	0.015039	0.015079	0.004248	0.004248	0.004248	0.01953	0.015079	0.006386	0.006386	0.006386	0.006386	0.010693	0.012861	0.105915	0.113104	0.104961	0.113104	0.107662	0.104961	0.104961	0.113104	0.113104	0.113104	0.104961	0.113104	0.113104	0.107662	0.111047	0.107988	0.104961
15	CC1558	PG 01b	0.015079	0.015079	0.015079	0.015079	0.017273	0.015039	0.006386	0.008535	0.006386	0.006386	0.008535	0.006403	0.015079	0		0	0.015039	0.015039	0.015079	0.004248	0.004248	0.004248	0.01953	0.015079	0.006386	0.006386	0.006386	0.006386	0.010693	0.012861	0.105915	0.113104	0.104961	0.113104	0.107662	0.104961	0.104961	0.113104	0.113104	0.113104	0.104961	0.113104	0.113104	0.107662	0.111047	0.107988	0.104961
16	CC1559	PG 01b	0.015079	0.015079	0.015079	0.015079	0.017273	0.015039	0.006386	0.008535	0.006386	0.006386	0.008535	0.006403	0.015079	0	0		0.015039	0.015039	0.015079	0.004248	0.004248	0.004248	0.01953	0.015079	0.006386	0.006386	0.006386	0.006386	0.010693	0.012861	0.105915	0.113104	0.104961	0.113104	0.107662	0.104961	0.104961	0.113104	0.113104	0.113104	0.104961	0.113104	0.113104	0.107662	0.111047	0.107988	0.104961
17	CCE0245	PG 01b	0.017273	0.017273	0.017273	0.017273	0.019477	0.004248	0.008535	0.010693	0.008535	0.008535	0.010693	0.012895	0.021691	0.015039	0.015039	0.015039		0.004248	0.008557	0.015039	0.015039	0.015039	0.026221	0.017273	0.008535	0.008535	0.008535	0.008535	0.012861	0.015039	0.1032	0.104961	0.09693	0.104961	0.099594	0.09693	0.09693	0.104961	0.104961	0.104961	0.09693	0.104961	0.104961	0.099594	0.102888	0.099894	0.102271
18	CSZ0761	PG 01b	0.017273	0.017273	0.017273	0.017273	0.019477	0.008535	0.008535	0.010693	0.008535	0.008535	0.010693	0.012895	0.021691	0.015039	0.015039	0.015039	0.004248		0.012895	0.015039	0.015039	0.015039	0.026221	0.021691	0.008535	0.008535	0.008535	0.008535	0.012861	0.019425	0.1032	0.104961	0.09693	0.104961	0.099594	0.09693	0.09693	0.104961	0.104961	0.104961	0.09693	0.104961	0.104961	0.099594	0.102888	0.099894	0.102271
19	CSZ0956	PG 01b	0.02175	0.02175	0.02175	0.02175	0.023981	0.008557	0.012895	0.015079	0.012895	0.012895	0.015079	0.01732	0.026221	0.015079	0.015079	0.015079	0.008557	0.012895		0.019477	0.019477	0.019477	0.030818	0.02175	0.017273	0.012895	0.012895	0.012895	0.017273	0.019477	0.114488	0.116196	0.107988	0.116196	0.110711	0.107988	0.107988	0.116196	0.116196	0.116196	0.107988	0.116196	0.116196	0.110711	0.114139	0.111047	0.107988
20	K93001	PG 01b	0.015079	0.015079	0.015079	0.015079	0.017273	0.019425	0.006386	0.008535	0.006386	0.006386	0.008535	0.006403	0.015079	0.004248	0.004248	0.004248	0.015039	0.015039	0.019477		0	0	0.01953	0.015079	0.006386	0.006386	0.006386	0.006386	0.010693	0.012861	0.1032	0.110377	0.102271	0.110377	0.104961	0.102271	0.102271	0.110377	0.110377	0.110377	0.102271	0.110377	0.110377	0.104961	0.108315	0.105277	0.102271
21	KW30	PG 01b	0.015079	0.015079	0.015079	0.015079	0.017273	0.019425	0.006386	0.008535	0.006386	0.006386	0.008535	0.006403	0.015079	0.004248	0.004248	0.004248	0.015039	0.015039	0.019477	0		0	0.01953	0.015079	0.006386	0.006386	0.006386	0.006386	0.010693	0.012861	0.1032	0.110377	0.102271	0.110377	0.104961	0.102271	0.102271	0.110377	0.110377	0.110377	0.102271	0.110377	0.110377	0.104961	0.108315	0.105277	0.102271
22	M302091	PG 01b	0.015079	0.015079	0.015079	0.015079	0.017273	0.019425	0.006386	0.008535	0.006386	0.006386	0.008535	0.006403	0.015079	0.004248	0.004248	0.004248	0.015039	0.015039	0.019477	0	0		0.01953	0.015079	0.006386	0.006386	0.006386	0.006386	0.010693	0.012861	0.1032	0.110377	0.102271	0.110377	0.104961	0.102271	0.102271	0.110377	0.110377	0.110377	0.102271	0.110377	0.110377	0.104961	0.108315	0.105277	0.102271
23	M302280PT	PG 01b	0.026293	0.026293	0.026293	0.026293	0.02855	0.030734	0.02175	0.023981	0.02175	0.02175	0.023981	0.021809	0.021809	0.01953	0.01953	0.01953	0.026221	0.026221	0.030818	0.01953	0.01953	0.01953		0.017367	0.02175	0.02175	0.02175	0.02175	0.026221	0.01512	0.11484	0.122105	0.113792	0.122105	0.11655	0.113792	0.113792	0.122105	0.122105	0.122105	0.113792	0.122105	0.122105	0.11655	0.120054	0.116906	0.113792
24	NCPPB3489	PG 01b	0.02175	0.02175	0.02175	0.02175	0.023981	0.021691	0.017273	0.015079	0.017273	0.017273	0.015079	0.01732	0.02175	0.015079	0.015079	0.015079	0.017273	0.021691	0.02175	0.015079	0.015079	0.015079	0.017367		0.017273	0.017273	0.017273	0.017273	0.021691	0.002125	0.114488	0.121733	0.113447	0.121733	0.116196	0.113447	0.113447	0.121733	0.121733	0.121733	0.113447	0.121733	0.121733	0.116196	0.119687	0.11655	0.113447
25	SZ0129	PG 01b	0.012895	0.012895	0.012895	0.012895	0.015079	0.012861	0.004248	0.006386	0.004248	0.004248	0.006386	0.008557	0.017273	0.006386	0.006386	0.006386	0.008535	0.008535	0.017273	0.006386	0.006386	0.006386	0.02175	0.017273		0.004248	0.004248	0.004248	0.008535	0.015039	0.097807	0.104961	0.09693	0.104961	0.099594	0.09693	0.09693	0.104961	0.104961	0.104961	0.09693	0.104961	0.104961	0.099594	0.102888	0.099894	0.102271
26	USA0001	PG 01b	0.012895	0.012895	0.012895	0.012895	0.015079	0.012861	0	0.002119	0	0	0.002119	0.004259	0.017273	0.006386	0.006386	0.006386	0.008535	0.008535	0.012895	0.006386	0.006386	0.006386	0.02175	0.017273	0.004248		0	0	0.004248	0.015039	0.1032	0.110377	0.102271	0.110377	0.104961	0.102271	0.102271	0.110377	0.110377	0.110377	0.102271	0.110377	0.110377	0.104961	0.108315	0.105277	0.102271
27	USA0003	PG 01b	0.012895	0.012895	0.012895	0.012895	0.015079	0.012861	0	0.002119	0	0	0.002119	0.004259	0.017273	0.006386	0.006386	0.006386	0.008535	0.008535	0.012895	0.006386	0.006386	0.006386	0.02175	0.017273	0.004248	0		0	0.004248	0.015039	0.1032	0.110377	0.102271	0.110377	0.104961	0.102271	0.102271	0.110377	0.110377	0.110377	0.102271	0.110377	0.110377	0.104961	0.108315	0.105277	0.102271
28	USA0019	PG 01b	0.012895	0.012895	0.012895	0.012895	0.015079	0.012861	0	0.002119	0	0	0.002119	0.004259	0.017273	0.006386	0.006386	0.006386	0.008535	0.008535	0.012895	0.006386	0.006386	0.006386	0.02175	0.017273	0.004248	0	0		0.004248	0.015039	0.1032	0.110377	0.102271	0.110377	0.104961	0.102271	0.102271	0.110377	0.110377	0.110377	0.102271	0.110377	0.110377	0.104961	0.108315	0.105277	0.102271
29	USA007	PG 01b	0.017273	0.017273	0.017273	0.017273	0.019477	0.017227	0.004248	0.006386	0.004248	0.004248	0.006386	0.008557	0.021691	0.010693	0.010693	0.010693	0.012861	0.012861	0.017273	0.010693	0.010693	0.010693	0.026221	0.021691	0.008535	0.004248	0.004248	0.004248		0.019425	0.1032	0.110377	0.102271	0.110377	0.104961	0.102271	0.102271	0.110377	0.110377	0.110377	0.102271	0.110377	0.110377	0.104961	0.108315	0.105277	0.102271
30	PavBPIC631	PG 01b	0.019477	0.019477	0.019477	0.019477	0.021691	0.019425	0.015039	0.012861	0.015039	0.015039	0.012861	0.015079	0.019477	0.012861	0.012861	0.012861	0.015039	0.019425	0.019477	0.012861	0.012861	0.012861	0.01512	0.002125	0.015039	0.015039	0.015039	0.015039	0.019425		0.111385	0.118597	0.110377	0.118597	0.113104	0.110377	0.110377	0.118597	0.118597	0.118597	0.110377	0.118597	0.118597	0.113104	0.11655	0.113447	0.110377
31	PsyCit7	PG 02a	0.090082	0.090082	0.090082	0.090082	0.092743	0.1032	0.1032	0.105915	0.1032	0.1032	0.105915	0.108975	0.108975	0.105915	0.105915	0.105915	0.1032	0.1032	0.114488	0.1032	0.1032	0.1032	0.11484	0.114488	0.097807	0.1032	0.1032	0.1032	0.1032	0.111385		0.047784	0.045401	0.047784	0.047784	0.045401	0.045401	0.047784	0.047784	0.047784	0.045401	0.047784	0.047784	0.047784	0.050464	0.04792	0.050178
32	601	PG 02b	0.099894	0.099894	0.099894	0.099894	0.097221	0.104961	0.110377	0.113104	0.110377	0.110377	0.113104	0.112763	0.118958	0.113104	0.113104	0.113104	0.104961	0.104961	0.116196	0.110377	0.110377	0.110377	0.122105	0.121733	0.104961	0.110377	0.110377	0.110377	0.110377	0.118597	0.047784		0.010693	0	0.012861	0.010693	0.010693	0	0	0	0.010693	0	0	0.012861	0.01512	0.012895	0.015039
33	AI0015	PG 02b	0.091912	0.091912	0.091912	0.091912	0.089277	0.09693	0.102271	0.104961	0.102271	0.102271	0.104961	0.104646	0.110711	0.104961	0.104961	0.104961	0.09693	0.09693	0.107988	0.102271	0.102271	0.102271	0.113792	0.113447	0.09693	0.102271	0.102271	0.102271	0.102271	0.110377	0.045401	0.010693		0.010693	0.002119	0	0	0.010693	0.010693	0.010693	0	0.010693	0.010693	0.002119	0.00427	0.002125	0.004248
34	AI0024	PG 02b	0.099894	0.099894	0.099894	0.099894	0.097221	0.104961	0.110377	0.113104	0.110377	0.110377	0.113104	0.112763	0.118958	0.113104	0.113104	0.113104	0.104961	0.104961	0.116196	0.110377	0.110377	0.110377	0.122105	0.121733	0.104961	0.110377	0.110377	0.110377	0.110377	0.118597	0.047784	0	0.010693		0.012861	0.010693	0.010693	0	0	0	0.010693	0	0	0.012861	0.01512	0.012895	0.015039
35	AI0061	PG 02b	0.09456	0.09456	0.09456	0.09456	0.091912	0.099594	0.104961	0.107662	0.104961	0.104961	0.107662	0.107339	0.113447	0.107662	0.107662	0.107662	0.099594	0.099594	0.110711	0.104961	0.104961	0.104961	0.11655	0.116196	0.099594	0.104961	0.104961	0.104961	0.104961	0.113104	0.047784	0.012861	0.002119	0.012861		0.002119	0.002119	0.012861	0.012861	0.012861	0.002119	0.012861	0.012861	0.004248	0.00642	0.004259	0.006386
36	AI0064	PG 02b	0.091912	0.091912	0.091912	0.091912	0.089277	0.09693	0.102271	0.104961	0.102271	0.102271	0.104961	0.104646	0.110711	0.104961	0.104961	0.104961	0.09693	0.09693	0.107988	0.102271	0.102271	0.102271	0.113792	0.113447	0.09693	0.102271	0.102271	0.102271	0.102271	0.110377	0.045401	0.010693	0	0.010693	0.002119		0	0.010693	0.010693	0.010693	0	0.010693	0.010693	0.002119	0.00427	0.002125	0.004248
37	AI0066	PG 02b	0.091912	0.091912	0.091912	0.091912	0.089277	0.09693	0.102271	0.104961	0.102271	0.102271	0.104961	0.104646	0.110711	0.104961	0.104961	0.104961	0.09693	0.09693	0.107988	0.102271	0.102271	0.102271	0.113792	0.113447	0.09693	0.102271	0.102271	0.102271	0.102271	0.110377	0.045401	0.010693	0	0.010693	0.002119	0		0.010693	0.010693	0.010693	0	0.010693	0.010693	0.002119	0.00427	0.002125	0.004248
38	AI0073	PG 02b	0.099894	0.099894	0.099894	0.099894	0.097221	0.104961	0.110377	0.113104	0.110377	0.110377	0.113104	0.112763	0.118958	0.113104	0.113104	0.113104	0.104961	0.104961	0.116196	0.110377	0.110377	0.110377	0.122105	0.121733	0.104961	0.110377	0.110377	0.110377	0.110377	0.118597	0.047784	0	0.010693	0	0.012861	0.010693	0.010693		0	0	0.010693	0	0	0.012861	0.01512	0.012895	0.015039
39	AI0075	PG 02b	0.099894	0.099894	0.099894	0.099894	0.097221	0.104961	0.110377	0.113104	0.110377	0.110377	0.113104	0.112763	0.118958	0.113104	0.113104	0.113104	0.104961	0.104961	0.116196	0.110377	0.110377	0.110377	0.122105	0.121733	0.104961	0.110377	0.110377	0.110377	0.110377	0.118597	0.047784	0	0.010693	0	0.012861	0.010693	0.010693	0		0	0.010693	0	0	0.012861	0.01512	0.012895	0.015039
40	AI0084	PG 02b	0.099894	0.099894	0.099894	0.099894	0.097221	0.104961	0.110377	0.113104	0.110377	0.110377	0.113104	0.112763	0.118958	0.113104	0.113104	0.113104	0.104961	0.104961	0.116196	0.110377	0.110377	0.110377	0.122105	0.121733	0.104961	0.110377	0.110377	0.110377	0.110377	0.118597	0.047784	0	0.010693	0	0.012861	0.010693	0.010693	0	0		0.010693	0	0	0.012861	0.01512	0.012895	0.015039
41	AI0116	PG 02b	0.091912	0.091912	0.091912	0.091912	0.089277	0.09693	0.102271	0.104961	0.102271	0.102271	0.104961	0.104646	0.110711	0.104961	0.104961	0.104961	0.09693	0.09693	0.107988	0.102271	0.102271	0.102271	0.113792	0.113447	0.09693	0.102271	0.102271	0.102271	0.102271	0.110377	0.045401	0.010693	0	0.010693	0.002119	0	0	0.010693	0.010693	0.010693		0.010693	0.010693	0.002119	0.00427	0.002125	0.004248
42	AI0127	PG 02b	0.099894	0.099894	0.099894	0.099894	0.097221	0.104961	0.110377	0.113104	0.110377	0.110377	0.113104	0.112763	0.118958	0.113104	0.113104	0.113104	0.104961	0.104961	0.116196	0.110377	0.110377	0.110377	0.122105	0.121733	0.104961	0.110377	0.110377	0.110377	0.110377	0.118597	0.047784	0	0.010693	0	0.012861	0.010693	0.010693	0	0	0	0.010693		0	0.012861	0.01512	0.012895	0.015039
43	AI0130	PG 02b	0.099894	0.099894	0.099894	0.099894	0.097221	0.104961	0.110377	0.113104	0.110377	0.110377	0.113104	0.112763	0.118958	0.113104	0.113104	0.113104	0.104961	0.104961	0.116196	0.110377	0.110377	0.110377	0.122105	0.121733	0.104961	0.110377	0.110377	0.110377	0.110377	0.118597	0.047784	0	0.010693	0	0.012861	0.010693	0.010693	0	0	0	0.010693	0		0.012861	0.01512	0.012895	0.015039
44	CC0001	PG 02b	0.09456	0.09456	0.09456	0.09456	0.091912	0.099594	0.104961	0.107662	0.104961	0.104961	0.107662	0.107339	0.113447	0.107662	0.107662	0.107662	0.099594	0.099594	0.110711	0.104961	0.104961	0.104961	0.11655	0.116196	0.099594	0.104961	0.104961	0.104961	0.104961	0.113104	0.047784	0.012861	0.002119	0.012861	0.004248	0.002119	0.002119	0.012861	0.012861	0.012861	0.002119	0.012861	0.012861		0.00642	0.004259	0.006386
45	CC0023	PG 02b	0.097807	0.097807	0.097807	0.097807	0.095129	0.102888	0.108315	0.111047	0.108315	0.108315	0.111047	0.110711	0.116906	0.111047	0.111047	0.111047	0.102888	0.102888	0.114139	0.108315	0.108315	0.108315	0.120054	0.119687	0.102888	0.108315	0.108315	0.108315	0.108315	0.11655	0.050464	0.01512	0.00427	0.01512	0.00642	0.00427	0.00427	0.01512	0.01512	0.01512	0.00427	0.01512	0.01512	0.00642		0.002125	0.00642
46	CC0024	PG 02b	0.094844	0.094844	0.094844	0.094844	0.092188	0.099894	0.105277	0.107988	0.105277	0.105277	0.107988	0.107662	0.113792	0.107988	0.107988	0.107988	0.099894	0.099894	0.111047	0.105277	0.105277	0.105277	0.116906	0.11655	0.099894	0.105277	0.105277	0.105277	0.105277	0.113447	0.04792	0.012895	0.002125	0.012895	0.004259	0.002125	0.002125	0.012895	0.012895	0.012895	0.002125	0.012895	0.012895	0.004259	0.002125		0.004259
47	CC0037	PG 02b	0.091912	0.091912	0.091912	0.091912	0.089277	0.102271	0.102271	0.104961	0.102271	0.102271	0.104961	0.104646	0.110711	0.104961	0.104961	0.104961	0.102271	0.102271	0.107988	0.102271	0.102271	0.102271	0.113792	0.113447	0.102271	0.102271	0.102271	0.102271	0.102271	0.110377	0.050178	0.015039	0.004248	0.015039	0.006386	0.004248	0.004248	0.015039	0.015039	0.015039	0.004248	0.015039	0.015039	0.006386	0.00642	0.004259
48	CC0125	PG 02b	0.091912	0.091912	0.091912	0.091912	0.089277	0.09693	0.102271	0.104961	0.102271	0.102271	0.104961	0.104646	0.110711	0.104961	0.104961	0.104961	0.09693	0.09693	0.107988	0.102271	0.102271	0.102271	0.113792	0.113447	0.09693	0.102271	0.102271	0.102271	0.102271	0.110377	0.045401	0.010693	0	0.010693	0.002119	0	0	0.010693	0.010693	0.010693	0	0.010693	0.010693	0.002119	0.00427	0.002125	0.004248
49	CC0354	PG 02b	0.091912	0.091912	0.091912	0.091912	0.089277	0.102271	0.102271	0.104961	0.102271	0.102271	0.104961	0.104646	0.110711	0.104961	0.104961	0.104961	0.102271	0.102271	0.107988	0.102271	0.102271	0.102271	0.113792	0.113447	0.102271	0.102271	0.102271	0.102271	0.102271	0.110377	0.050178	0.015039	0.004248	0.015039	0.006386	0.004248	0.004248	0.015039	0.015039	0.015039	0.004248	0.015039	0.015039	0.006386	0.00642	0.004259	0
50	CC0412	PG 02b	0.091912	0.091912	0.091912	0.091912	0.089277	0.09693	0.102271	0.104961	0.102271	0.102271	0.104961	0.104646	0.110711	0.104961	0.104961	0.104961	0.09693	0.09693	0.107988	0.102271	0.102271	0.102271	0.113792	0.113447	0.09693	0.102271	0.102271	0.102271	0.102271	0.110377	0.045401	0.010693	0	0.010693	0.002119	0	0	0.010693	0.010693	0.010693	0	0.010693	0.010693	0.002119	0.00427	0.002125	0.004248
51	CC1434	PG 02b	0.091912	0.091912	0.091912	0.091912	0.089277	0.09693	0.102271	0.104961	0.102271	0.102271	0.104961	0.104646	0.110711	0.104961	0.104961	0.104961	0.09693	0.09693	0.107988	0.102271	0.102271	0.102271	0.113792	0.113447	0.09693	0.102271	0.102271	0.102271	0.102271	0.110377	0.045401	0.010693	0	0.010693	0.002119	0	0	0.010693	0.010693	0.010693	0	0.010693	0.010693	0.002119	0.00427	0.002125	0.004248
52	CC1457	PG 02b	0.091912	0.091912	0.091912	0.091912	0.089277	0.09693	0.102271	0.104961	0.102271	0.102271	0.104961	0.104646	0.110711	0.104961	0.104961	0.104961	0.09693	0.09693	0.107988	0.102271	0.102271	0.102271	0.113792	0.113447	0.09693	0.102271	0.102271	0.102271	0.102271	0.110377	0.045401	0.010693	0	0.010693	0.002119	0	0	0.010693	0.010693	0.010693	0	0.010693	0.010693	0.002119	0.00427	0.002125	0.004248
53	CC1458	PG 02b	0.091912	0.091912	0.091912	0.091912	0.089277	0.09693	0.102271	0.104961	0.102271	0.102271	0.104961	0.104646	0.110711	0.104961	0.104961	0.104961	0.09693	0.09693	0.107988	0.102271	0.102271	0.102271	0.113792	0.113447	0.09693	0.102271	0.102271	0.102271	0.102271	0.110377	0.045401	0.010693	0	0.010693	0.002119	0	0	0.010693	0.010693	0.010693	0	0.010693	0.010693	0.002119	0.00427	0.002125	0.004248
54	CC1484	PG 02b	0.099894	0.099894	0.099894	0.099894	0.097221	0.104961	0.110377	0.113104	0.110377	0.110377	0.113104	0.112763	0.118958	0.113104	0.113104	0.113104	0.104961	0.104961	0.116196	0.110377	0.110377	0.110377	0.122105	0.121733	0.104961	0.110377	0.110377	0.110377	0.110377	0.118597	0.047784	0	0.010693	0	0.012861	0.010693	0.010693	0	0	0	0.010693	0	0	0.012861	0.01512	0.012895	0.015039
55	CC1485	PG 02b	0.099894	0.099894	0.099894	0.099894	0.097221	0.104961	0.110377	0.113104	0.110377	0.110377	0.113104	0.112763	0.118958	0.113104	0.113104	0.113104	0.104961	0.104961	0.116196	0.110377	0.110377	0.110377	0.122105	0.121733	0.104961	0.110377	0.110377	0.110377	0.110377	0.118597	0.047784	0	0.010693	0	0.012861	0.010693	0.010693	0	0	0	0.010693	0	0	0.012861	0.01512	0.012895	0.015039
56	CC1488	PG 02b	0.099894	0.099894	0.099894	0.099894	0.097221	0.104961	0.110377	0.113104	0.110377	0.110377	0.113104	0.112763	0.118958	0.113104	0.113104	0.113104	0.104961	0.104961	0.116196	0.110377	0.110377	0.110377	0.122105	0.121733	0.104961	0.110377	0.110377	0.110377	0.110377	0.118597	0.047784	0	0.010693	0	0.012861	0.010693	0.010693	0	0	0	0.010693	0	0	0.012861	0.01512	0.012895	0.015039
57	CC1493	PG 02b	0.108644	0.108644	0.108644	0.108644	0.105915	0.113792	0.119321	0.122105	0.119321	0.119321	0.122105	0.121733	0.128106	0.122105	0.122105	0.122105	0.113792	0.113792	0.125286	0.119321	0.119321	0.119321	0.131343	0.130938	0.113792	0.119321	0.119321	0.119321	0.119321	0.127712	0.055314	0.00642	0.01732	0.00642	0.01953	0.01732	0.01732	0.00642	0.00642	0.00642	0.01732	0.00642	0.00642	0.01953	0.021869	0.019583	0.02175
58	CC1494	PG 02b	0.099894	0.099894	0.099894	0.099894	0.097221	0.104961	0.110377	0.113104	0.110377	0.110377	0.113104	0.112763	0.118958	0.113104	0.113104	0.113104	0.104961	0.104961	0.116196	0.110377	0.110377	0.110377	0.122105	0.121733	0.104961	0.110377	0.110377	0.110377	0.110377	0.118597	0.047784	0	0.010693	0	0.012861	0.010693	0.010693	0	0	0	0.010693	0	0	0.012861	0.01512	0.012895	0.015039
59	CC440	PG 02b	0.091912	0.091912	0.091912	0.091912	0.089277	0.102271	0.102271	0.104961	0.102271	0.102271	0.104961	0.104646	0.110711	0.104961	0.104961	0.104961	0.102271	0.102271	0.107988	0.102271	0.102271	0.102271	0.113792	0.113447	0.102271	0.102271	0.102271	0.102271	0.102271	0.110377	0.050178	0.015039	0.004248	0.015039	0.006386	0.004248	0.004248	0.015039	0.015039	0.015039	0.004248	0.015039	0.015039	0.006386	0.00642	0.004259	0
60	CC457	PG 02b	0.091912	0.091912	0.091912	0.091912	0.089277	0.09693	0.102271	0.104961	0.102271	0.102271	0.104961	0.104646	0.110711	0.104961	0.104961	0.104961	0.09693	0.09693	0.107988	0.102271	0.102271	0.102271	0.113792	0.113447	0.09693	0.102271	0.102271	0.102271	0.102271	0.110377	0.045401	0.010693	0	0.010693	0.002119	0	0	0.010693	0.010693	0.010693	0	0.010693	0.010693	0.002119	0.00427	0.002125	0.004248
61	CCE0902	PG 02b	0.091912	0.091912	0.091912	0.091912	0.089277	0.09693	0.102271	0.104961	0.102271	0.102271	0.104961	0.104646	0.110711	0.104961	0.104961	0.104961	0.09693	0.09693	0.107988	0.102271	0.102271	0.102271	0.113792	0.113447	0.09693	0.102271	0.102271	0.102271	0.102271	0.110377	0.045401	0.010693	0	0.010693	0.002119	0	0	0.010693	0.010693	0.010693	0	0.010693	0.010693	0.002119	0.00427	0.002125	0.004248
62	CFBP1392	PG 02b	0.099894	0.099894	0.099894	0.099894	0.097221	0.104961	0.110377	0.113104	0.110377	0.110377	0.113104	0.112763	0.118958	0.113104	0.113104	0.113104	0.104961	0.104961	0.116196	0.110377	0.110377	0.110377	0.122105	0.121733	0.104961	0.110377	0.110377	0.110377	0.110377	0.118597	0.047784	0	0.010693	0	0.012861	0.010693	0.010693	0	0	0	0.010693	0	0	0.012861	0.01512	0.012895	0.015039
63	CFBP1906	PG 02b	0.091912	0.091912	0.091912	0.091912	0.089277	0.102271	0.102271	0.104961	0.102271	0.102271	0.104961	0.104646	0.110711	0.104961	0.104961	0.104961	0.102271	0.102271	0.107988	0.102271	0.102271	0.102271	0.113792	0.113447	0.102271	0.102271	0.102271	0.102271	0.102271	0.110377	0.050178	0.015039	0.004248	0.015039	0.006386	0.004248	0.004248	0.015039	0.015039	0.015039	0.004248	0.015039	0.015039	0.006386	0.00642	0.004259	0
64	CFBP2256	PG 02b	0.091912	0.091912	0.091912	0.091912	0.089277	0.09693	0.102271	0.104961	0.102271	0.102271	0.104961	0.104646	0.110711	0.104961	0.104961	0.104961	0.09693	0.09693	0.107988	0.102271	0.102271	0.102271	0.113792	0.113447	0.09693	0.102271	0.102271	0.102271	0.102271	0.110377	0.045401	0.010693	0	0.010693	0.002119	0	0	0.010693	0.010693	0.010693	0	0.010693	0.010693	0.002119	0.00427	0.002125	0.004248
65	CVB0037	PG 02b	0.080964	0.080964	0.080964	0.080964	0.083547	0.088486	0.093719	0.096354	0.093719	0.093719	0.096354	0.096069	0.099297	0.096354	0.096354	0.096354	0.088486	0.088486	0.099297	0.093719	0.093719	0.093719	0.104961	0.104646	0.088486	0.093719	0.093719	0.093719	0.088486	0.101661	0.045146	0.023981	0.01293	0.023981	0.01512	0.01293	0.01293	0.023981	0.023981	0.023981	0.01293	0.023981	0.023981	0.01512	0.017414	0.015161	0.01732
66	H5E1	PG 02b	0.099594	0.099594	0.099594	0.099594	0.102271	0.107339	0.112763	0.115494	0.112763	0.112763	0.115494	0.115147	0.118597	0.115494	0.115494	0.115494	0.107339	0.107339	0.118597	0.112763	0.112763	0.112763	0.124521	0.124141	0.107339	0.112763	0.112763	0.112763	0.107339	0.120995	0.045273	0.015161	0.026293	0.015161	0.02855	0.026293	0.026293	0.015161	0.015161	0.015161	0.026293	0.015161	0.015161	0.02855	0.030988	0.028629	0.030818
67	M301072PT	PG 02b	0.100497	0.100497	0.100497	0.100497	0.097807	0.105595	0.111047	0.113792	0.111047	0.111047	0.113792	0.113447	0.119687	0.113792	0.113792	0.113792	0.105595	0.105595	0.116906	0.111047	0.111047	0.111047	0.122857	0.12248	0.105595	0.111047	0.111047	0.111047	0.111047	0.119321	0.052883	0.01732	0.00642	0.01732	0.00858	0.00642	0.00642	0.01732	0.01732	0.01732	0.00642	0.01732	0.01732	0.00427	0.010808	0.008603	0.01075
68	SZ0007	PG 02b	0.091912	0.091912	0.091912	0.091912	0.089277	0.09693	0.102271	0.104961	0.102271	0.102271	0.104961	0.104646	0.110711	0.104961	0.104961	0.104961	0.09693	0.09693	0.107988	0.102271	0.102271	0.102271	0.113792	0.113447	0.09693	0.102271	0.102271	0.102271	0.102271	0.110377	0.045401	0.010693	0	0.010693	0.002119	0	0	0.010693	0.010693	0.010693	0	0.010693	0.010693	0.002119	0.00427	0.002125	0.004248
69	SZ0038	PG 02b	0.099894	0.099894	0.099894	0.099894	0.097221	0.104961	0.110377	0.113104	0.110377	0.110377	0.113104	0.112763	0.118958	0.113104	0.113104	0.113104	0.104961	0.104961	0.116196	0.110377	0.110377	0.110377	0.122105	0.121733	0.104961	0.110377	0.110377	0.110377	0.110377	0.118597	0.047784	0	0.010693	0	0.012861	0.010693	0.010693	0	0	0	0.010693	0	0	0.012861	0.01512	0.012895	0.015039
70	UB0305	PG 02b	0.091912	0.091912	0.091912	0.091912	0.089277	0.09693	0.102271	0.104961	0.102271	0.102271	0.104961	0.104646	0.110711	0.104961	0.104961	0.104961	0.09693	0.09693	0.107988	0.102271	0.102271	0.102271	0.113792	0.113447	0.09693	0.102271	0.102271	0.102271	0.102271	0.110377	0.045401	0.010693	0	0.010693	0.002119	0	0	0.010693	0.010693	0.010693	0	0.010693	0.010693	0.002119	0.00427	0.002125	0.004248
71	USA0087	PG 02b	0.091912	0.091912	0.091912	0.091912	0.089277	0.09693	0.102271	0.104961	0.102271	0.102271	0.104961	0.104646	0.110711	0.104961	0.104961	0.104961	0.09693	0.09693	0.107988	0.102271	0.102271	0.102271	0.113792	0.113447	0.09693	0.102271	0.102271	0.102271	0.102271	0.110377	0.045401	0.010693	0	0.010693	0.002119	0	0	0.010693	0.010693	0.010693	0	0.010693	0.010693	0.002119	0.00427	0.002125	0.004248
72	USA0088	PG 02b	0.09456	0.09456	0.09456	0.09456	0.091912	0.099594	0.104961	0.107662	0.104961	0.104961	0.107662	0.107339	0.113447	0.107662	0.107662	0.107662	0.099594	0.099594	0.110711	0.104961	0.104961	0.104961	0.11655	0.116196	0.099594	0.104961	0.104961	0.104961	0.104961	0.113104	0.047784	0.012861	0.002119	0.012861	0	0.002119	0.002119	0.012861	0.012861	0.012861	0.002119	0.012861	0.012861	0.004248	0.00642	0.004259	0.006386
73	CC1543	PG 02b	0.097513	0.097513	0.097513	0.097513	0.094844	0.102579	0.107988	0.110711	0.107988	0.107988	0.110711	0.110377	0.11655	0.110711	0.110711	0.110711	0.102579	0.102579	0.113792	0.107988	0.107988	0.107988	0.119687	0.119321	0.102579	0.107988	0.107988	0.107988	0.107988	0.116196	0.05032	0.015079	0.004259	0.015079	0.006403	0.004259	0.004259	0.015079	0.015079	0.015079	0.004259	0.015079	0.015079	0.006403	0.008603	0.00642	0.008557
74	PavIsaPave	PG 02b	0.083794	0.083794	0.083794	0.083794	0.086397	0.091367	0.096641	0.099297	0.096641	0.096641	0.099297	0.099002	0.102271	0.099297	0.099297	0.099297	0.091367	0.091367	0.102271	0.096641	0.096641	0.096641	0.113447	0.107662	0.091367	0.096641	0.096641	0.096641	0.091367	0.104646	0.042908	0.030818	0.019583	0.030818	0.021809	0.019583	0.019583	0.030818	0.030818	0.030818	0.019583	0.030818	0.030818	0.021809	0.024178	0.021869	0.024046
75	AI0042	PG 02b	0.091639	0.091639	0.091639	0.091639	0.094278	0.099297	0.104646	0.107339	0.104646	0.104646	0.107339	0.110377	0.110377	0.107339	0.107339	0.107339	0.099297	0.099297	0.110377	0.104646	0.104646	0.104646	0.116196	0.115844	0.099297	0.104646	0.104646	0.104646	0.099297	0.112763	0.037998	0.026437	0.028707	0.026437	0.030988	0.028707	0.028707	0.026437	0.026437	0.026437	0.028707	0.026437	0.026437	0.030988	0.033464	0.031074	0.033279
76	CCE0044	PG 02b	0.099594	0.099594	0.099594	0.099594	0.102271	0.101965	0.107339	0.110045	0.107339	0.107339	0.110045	0.109715	0.113104	0.110045	0.110045	0.110045	0.101965	0.101965	0.113104	0.107339	0.107339	0.107339	0.124521	0.118597	0.101965	0.107339	0.107339	0.107339	0.101965	0.115494	0.045273	0.019583	0.030818	0.019583	0.033096	0.030818	0.030818	0.019583	0.019583	0.019583	0.030818	0.019583	0.019583	0.033096	0.03558	0.033187	0.035385
77	CSZ0002	PG 02b	0.091367	0.091367	0.091367	0.091367	0.093998	0.099002	0.104333	0.107018	0.104333	0.104333	0.107018	0.106698	0.110045	0.107018	0.107018	0.107018	0.099002	0.099002	0.110045	0.104333	0.104333	0.104333	0.121363	0.115494	0.099002	0.104333	0.104333	0.104333	0.099002	0.112424	0.045146	0.01953	0.030734	0.01953	0.033005	0.030734	0.030734	0.01953	0.01953	0.01953	0.030734	0.01953	0.01953	0.033005	0.035482	0.033096	0.035288
78	508	PG 02c	0.084043	0.084043	0.084043	0.084043	0.086653	0.091639	0.09693	0.099594	0.09693	0.09693	0.099594	0.099297	0.099894	0.099594	0.099594	0.099594	0.091639	0.091639	0.097221	0.09693	0.09693	0.09693	0.113792	0.107988	0.091639	0.09693	0.09693	0.09693	0.102271	0.104961	0.045146	0.051847	0.049477	0.051847	0.051847	0.049477	0.049477	0.051847	0.051847	0.051847	0.049477	0.051847	0.051847	0.047118	0.054534	0.051992	0.054228
79	CC1631	PG 02c	0.084043	0.084043	0.084043	0.084043	0.086653	0.091639	0.09693	0.099594	0.09693	0.09693	0.099594	0.099297	0.099894	0.099594	0.099594	0.099594	0.091639	0.091639	0.097221	0.09693	0.09693	0.09693	0.113792	0.107988	0.091639	0.09693	0.09693	0.09693	0.102271	0.104961	0.045146	0.051847	0.049477	0.051847	0.051847	0.049477	0.049477	0.051847	0.051847	0.051847	0.049477	0.051847	0.051847	0.047118	0.054534	0.051992	0.054228
80	SZ0030	PG 02c	0.083794	0.083794	0.083794	0.083794	0.086397	0.096641	0.096641	0.099297	0.096641	0.096641	0.099297	0.099002	0.102271	0.099297	0.099297	0.099297	0.096641	0.096641	0.09693	0.096641	0.096641	0.096641	0.113447	0.107662	0.096641	0.096641	0.096641	0.096641	0.096641	0.104646	0.040328	0.046986	0.044645	0.046986	0.046986	0.044645	0.044645	0.046986	0.046986	0.046986	0.044645	0.046986	0.046986	0.042314	0.049615	0.047118	0.044645
81	SZ0037	PG 02c	0.081203	0.081203	0.081203	0.081203	0.083794	0.093998	0.093998	0.096641	0.093998	0.093998	0.096641	0.096354	0.099594	0.096641	0.096641	0.096641	0.093998	0.093998	0.094278	0.093998	0.093998	0.093998	0.110711	0.104961	0.093998	0.093998	0.093998	0.093998	0.093998	0.101965	0.037998	0.044645	0.042314	0.044645	0.044645	0.042314	0.042314	0.044645	0.044645	0.044645	0.042314	0.044645	0.044645	0.039993	0.047249	0.044769	0.042314
82	SZ0045	PG 02c	0.083794	0.083794	0.083794	0.083794	0.086397	0.096641	0.096641	0.099297	0.096641	0.096641	0.099297	0.099002	0.102271	0.099297	0.099297	0.099297	0.096641	0.096641	0.09693	0.096641	0.096641	0.096641	0.113447	0.107662	0.096641	0.096641	0.096641	0.096641	0.096641	0.104646	0.040328	0.046986	0.044645	0.046986	0.046986	0.044645	0.044645	0.046986	0.046986	0.046986	0.044645	0.046986	0.046986	0.042314	0.049615	0.047118	0.044645
83	SZ0051	PG 02c	0.081203	0.081203	0.081203	0.081203	0.083794	0.093998	0.093998	0.096641	0.093998	0.093998	0.096641	0.096354	0.099594	0.096641	0.096641	0.096641	0.093998	0.093998	0.094278	0.093998	0.093998	0.093998	0.110711	0.104961	0.093998	0.093998	0.093998	0.093998	0.093998	0.101965	0.037998	0.044645	0.042314	0.044645	0.044645	0.042314	0.042314	0.044645	0.044645	0.044645	0.042314	0.044645	0.044645	0.039993	0.047249	0.044769	0.042314
84	SZ0093	PG 02c	0.083794	0.083794	0.083794	0.083794	0.086397	0.096641	0.096641	0.099297	0.096641	0.096641	0.099297	0.099002	0.102271	0.099297	0.099297	0.099297	0.096641	0.096641	0.09693	0.096641	0.096641	0.096641	0.113447	0.107662	0.096641	0.096641	0.096641	0.096641	0.096641	0.104646	0.040328	0.046986	0.044645	0.046986	0.046986	0.044645	0.044645	0.046986	0.046986	0.046986	0.044645	0.046986	0.046986	0.042314	0.049615	0.047118	0.044645
85	SZ0124	PG 02c	0.083794	0.083794	0.083794	0.083794	0.086397	0.096641	0.096641	0.099297	0.096641	0.096641	0.099297	0.099002	0.102271	0.099297	0.099297	0.099297	0.096641	0.096641	0.09693	0.096641	0.096641	0.096641	0.113447	0.107662	0.096641	0.096641	0.096641	0.096641	0.096641	0.104646	0.040328	0.046986	0.044645	0.046986	0.046986	0.044645	0.044645	0.046986	0.046986	0.046986	0.044645	0.046986	0.046986	0.042314	0.049615	0.047118	0.044645
86	UB0313	PG 02c	0.083547	0.083547	0.083547	0.083547	0.086141	0.096354	0.096354	0.099002	0.096354	0.096354	0.099002	0.098708	0.101965	0.099002	0.099002	0.099002	0.096354	0.096354	0.096641	0.096354	0.096354	0.096354	0.113104	0.107339	0.096354	0.096354	0.096354	0.096354	0.096354	0.104333	0.045146	0.051847	0.049477	0.051847	0.051847	0.049477	0.049477	0.051847	0.051847	0.051847	0.049477	0.051847	0.051847	0.047118	0.054534	0.051992	0.049477
87	PSy642	PG 02c	0.081203	0.081203	0.081203	0.081203	0.083794	0.093998	0.093998	0.096641	0.093998	0.093998	0.096641	0.096354	0.099594	0.096641	0.096641	0.096641	0.093998	0.093998	0.094278	0.093998	0.093998	0.093998	0.110711	0.104961	0.093998	0.093998	0.093998	0.093998	0.093998	0.101965	0.037998	0.044645	0.042314	0.044645	0.044645	0.042314	0.042314	0.044645	0.044645	0.044645	0.042314	0.044645	0.044645	0.039993	0.047249	0.044769	0.042314
88	B728a	PG 02d	0.089012	0.089012	0.089012	0.089012	0.091639	0.096641	0.101965	0.104646	0.101965	0.101965	0.104646	0.104333	0.107662	0.104646	0.104646	0.104646	0.096641	0.096641	0.107662	0.101965	0.101965	0.101965	0.118958	0.113104	0.096641	0.101965	0.101965	0.101965	0.101965	0.110045	0.040554	0.024046	0.026293	0.024046	0.02855	0.026293	0.026293	0.024046	0.024046	0.024046	0.026293	0.024046	0.024046	0.02855	0.030988	0.028629	0.030818
89	CC0170	PG 02d	0.086653	0.086653	0.086653	0.086653	0.089277	0.094278	0.099594	0.102271	0.099594	0.099594	0.102271	0.101965	0.105277	0.102271	0.102271	0.102271	0.094278	0.094278	0.105277	0.099594	0.099594	0.099594	0.11655	0.110711	0.094278	0.099594	0.099594	0.099594	0.099594	0.107662	0.038318	0.021869	0.024112	0.021869	0.026365	0.024112	0.024112	0.021869	0.021869	0.021869	0.024112	0.021869	0.021869	0.026365	0.028787	0.026437	0.028629
90	CC0206	PG 02d	0.086653	0.086653	0.086653	0.086653	0.089277	0.094278	0.099594	0.102271	0.099594	0.099594	0.102271	0.101965	0.105277	0.102271	0.102271	0.102271	0.094278	0.094278	0.105277	0.099594	0.099594	0.099594	0.11655	0.110711	0.094278	0.099594	0.099594	0.099594	0.099594	0.107662	0.038318	0.021869	0.024112	0.021869	0.026365	0.024112	0.024112	0.021869	0.021869	0.021869	0.024112	0.021869	0.021869	0.026365	0.028787	0.026437	0.028629
91	CC0301	PG 02d	0.089012	0.089012	0.089012	0.089012	0.091639	0.096641	0.101965	0.104646	0.101965	0.101965	0.104646	0.104333	0.107662	0.104646	0.104646	0.104646	0.096641	0.096641	0.107662	0.101965	0.101965	0.101965	0.118958	0.113104	0.096641	0.101965	0.101965	0.101965	0.101965	0.110045	0.040554	0.024046	0.026293	0.024046	0.02855	0.026293	0.026293	0.024046	0.024046	0.024046	0.026293	0.024046	0.024046	0.02855	0.030988	0.028629	0.030818
92	CC0393	PG 02d	0.086653	0.086653	0.086653	0.086653	0.089277	0.094278	0.099594	0.102271	0.099594	0.099594	0.102271	0.101965	0.105277	0.102271	0.102271	0.102271	0.094278	0.094278	0.105277	0.099594	0.099594	0.099594	0.11655	0.110711	0.094278	0.099594	0.099594	0.099594	0.099594	0.107662	0.038318	0.021869	0.024112	0.021869	0.026365	0.024112	0.024112	0.021869	0.021869	0.021869	0.024112	0.021869	0.021869	0.026365	0.028787	0.026437	0.028629
93	CC0403	PG 02d	0.086653	0.086653	0.086653	0.086653	0.089277	0.094278	0.099594	0.102271	0.099594	0.099594	0.102271	0.101965	0.105277	0.102271	0.102271	0.102271	0.094278	0.094278	0.105277	0.099594	0.099594	0.099594	0.11655	0.110711	0.094278	0.099594	0.099594	0.099594	0.099594	0.107662	0.038318	0.021869	0.024112	0.021869	0.026365	0.024112	0.024112	0.021869	0.021869	0.021869	0.024112	0.021869	0.021869	0.026365	0.028787	0.026437	0.028629
94	CC0406	PG 02d	0.086653	0.086653	0.086653	0.086653	0.089277	0.094278	0.099594	0.102271	0.099594	0.099594	0.102271	0.101965	0.105277	0.102271	0.102271	0.102271	0.094278	0.094278	0.105277	0.099594	0.099594	0.099594	0.11655	0.110711	0.094278	0.099594	0.099594	0.099594	0.099594	0.107662	0.038318	0.021869	0.024112	0.021869	0.026365	0.024112	0.024112	0.021869	0.021869	0.021869	0.024112	0.021869	0.021869	0.026365	0.028787	0.026437	0.028629
95	CC0654	PG 02d	0.086653	0.086653	0.086653	0.086653	0.089277	0.094278	0.099594	0.102271	0.099594	0.099594	0.102271	0.101965	0.105277	0.102271	0.102271	0.102271	0.094278	0.094278	0.105277	0.099594	0.099594	0.099594	0.11655	0.110711	0.094278	0.099594	0.099594	0.099594	0.099594	0.107662	0.038318	0.021869	0.024112	0.021869	0.026365	0.024112	0.024112	0.021869	0.021869	0.021869	0.024112	0.021869	0.021869	0.026365	0.028787	0.026437	0.028629
96	CC0658	PG 02d	0.089012	0.089012	0.089012	0.089012	0.091639	0.096641	0.101965	0.104646	0.101965	0.101965	0.104646	0.104333	0.107662	0.104646	0.104646	0.104646	0.096641	0.096641	0.107662	0.101965	0.101965	0.101965	0.118958	0.113104	0.096641	0.101965	0.101965	0.101965	0.101965	0.110045	0.040554	0.024046	0.026293	0.024046	0.02855	0.026293	0.026293	0.024046	0.024046	0.024046	0.026293	0.024046	0.024046	0.02855	0.030988	0.028629	0.030818
97	CC0659	PG 02d	0.089012	0.089012	0.089012	0.089012	0.091639	0.096641	0.101965	0.104646	0.101965	0.101965	0.104646	0.104333	0.107662	0.104646	0.104646	0.104646	0.096641	0.096641	0.107662	0.101965	0.101965	0.101965	0.118958	0.113104	0.096641	0.101965	0.101965	0.101965	0.101965	0.110045	0.040554	0.024046	0.026293	0.024046	0.02855	0.026293	0.026293	0.024046	0.024046	0.024046	0.026293	0.024046	0.024046	0.02855	0.030988	0.028629	0.030818
98	CC0670	PG 02d	0.086653	0.086653	0.086653	0.086653	0.089277	0.094278	0.099594	0.102271	0.099594	0.099594	0.102271	0.101965	0.105277	0.102271	0.102271	0.102271	0.094278	0.094278	0.105277	0.099594	0.099594	0.099594	0.11655	0.110711	0.094278	0.099594	0.099594	0.099594	0.099594	0.107662	0.038318	0.021869	0.024112	0.021869	0.026365	0.024112	0.024112	0.021869	0.021869	0.021869	0.024112	0.021869	0.021869	0.026365	0.028787	0.026437	0.028629
99	CC1428	PG 02d	0.089012	0.089012	0.089012	0.089012	0.091639	0.096641	0.101965	0.104646	0.101965	0.101965	0.104646	0.104333	0.107662	0.104646	0.104646	0.104646	0.096641	0.096641	0.107662	0.101965	0.101965	0.101965	0.118958	0.113104	0.096641	0.101965	0.101965	0.101965	0.101965	0.110045	0.040554	0.024046	0.026293	0.024046	0.02855	0.026293	0.026293	0.024046	0.024046	0.024046	0.026293	0.024046	0.024046	0.02855	0.030988	0.028629	0.030818
100	CC1435	PG 02d	0.086653	0.086653	0.086653	0.086653	0.089277	0.094278	0.099594	0.102271	0.099594	0.099594	0.102271	0.101965	0.105277	0.102271	0.102271	0.102271	0.094278	0.094278	0.105277	0.099594	0.099594	0.099594	0.11655	0.110711	0.094278	0.099594	0.099594	0.099594	0.099594	0.107662	0.038318	0.021869	0.024112	0.021869	0.026365	0.024112	0.024112	0.021869	0.021869	0.021869	0.024112	0.021869	0.021869	0.026365	0.028787	0.026437	0.028629
101	CC1448	PG 02d	0.089012	0.089012	0.089012	0.089012	0.091639	0.096641	0.101965	0.104646	0.101965	0.101965	0.104646	0.104333	0.107662	0.104646	0.104646	0.104646	0.096641	0.096641	0.107662	0.101965	0.101965	0.101965	0.118958	0.113104	0.096641	0.101965	0.101965	0.101965	0.101965	0.110045	0.040554	0.024046	0.026293	0.024046	0.02855	0.026293	0.026293	0.024046	0.024046	0.024046	0.026293	0.024046	0.024046	0.02855	0.030988	0.028629	0.030818
102	CC1449	PG 02d	0.089012	0.089012	0.089012	0.089012	0.091639	0.096641	0.101965	0.104646	0.101965	0.101965	0.104646	0.104333	0.107662	0.104646	0.104646	0.104646	0.096641	0.096641	0.107662	0.101965	0.101965	0.101965	0.118958	0.113104	0.096641	0.101965	0.101965	0.101965	0.101965	0.110045	0.040554	0.024046	0.026293	0.024046	0.02855	0.026293	0.026293	0.024046	0.024046	0.024046	0.026293	0.024046	0.024046	0.02855	0.030988	0.028629	0.030818
103	CC1450	PG 02d	0.089012	0.089012	0.089012	0.089012	0.091639	0.096641	0.101965	0.104646	0.101965	0.101965	0.104646	0.104333	0.107662	0.104646	0.104646	0.104646	0.096641	0.096641	0.107662	0.101965	0.101965	0.101965	0.118958	0.113104	0.096641	0.101965	0.101965	0.101965	0.101965	0.110045	0.040554	0.024046	0.026293	0.024046	0.02855	0.026293	0.026293	0.024046	0.024046	0.024046	0.026293	0.024046	0.024046	0.02855	0.030988	0.028629	0.030818
104	CC1470	PG 02d	0.089012	0.089012	0.089012	0.089012	0.091639	0.096641	0.101965	0.104646	0.101965	0.101965	0.104646	0.104333	0.107662	0.104646	0.104646	0.104646	0.096641	0.096641	0.107662	0.101965	0.101965	0.101965	0.118958	0.113104	0.096641	0.101965	0.101965	0.101965	0.101965	0.110045	0.040554	0.024046	0.026293	0.024046	0.02855	0.026293	0.026293	0.024046	0.024046	0.024046	0.026293	0.024046	0.024046	0.02855	0.030988	0.028629	0.030818
105	CC1475	PG 02d	0.086653	0.086653	0.086653	0.086653	0.089277	0.094278	0.099594	0.102271	0.099594	0.099594	0.102271	0.101965	0.105277	0.102271	0.102271	0.102271	0.094278	0.094278	0.105277	0.099594	0.099594	0.099594	0.11655	0.110711	0.094278	0.099594	0.099594	0.099594	0.099594	0.107662	0.038318	0.021869	0.024112	0.021869	0.026365	0.024112	0.024112	0.021869	0.021869	0.021869	0.024112	0.021869	0.021869	0.026365	0.028787	0.026437	0.028629
106	CC1497	PG 02d	0.086653	0.086653	0.086653	0.086653	0.089277	0.094278	0.099594	0.102271	0.099594	0.099594	0.102271	0.101965	0.105277	0.102271	0.102271	0.102271	0.094278	0.094278	0.105277	0.099594	0.099594	0.099594	0.11655	0.110711	0.094278	0.099594	0.099594	0.099594	0.099594	0.107662	0.038318	0.021869	0.024112	0.021869	0.026365	0.024112	0.024112	0.021869	0.021869	0.021869	0.024112	0.021869	0.021869	0.026365	0.028787	0.026437	0.028629
107	CC1498	PG 02d	0.086653	0.086653	0.086653	0.086653	0.089277	0.094278	0.099594	0.102271	0.099594	0.099594	0.102271	0.101965	0.105277	0.102271	0.102271	0.102271	0.094278	0.094278	0.105277	0.099594	0.099594	0.099594	0.11655	0.110711	0.094278	0.099594	0.099594	0.099594	0.099594	0.107662	0.038318	0.021869	0.024112	0.021869	0.026365	0.024112	0.024112	0.021869	0.021869	0.021869	0.024112	0.021869	0.021869	0.026365	0.028787	0.026437	0.028629
108	CC1499	PG 02d	0.086653	0.086653	0.086653	0.086653	0.089277	0.094278	0.099594	0.102271	0.099594	0.099594	0.102271	0.101965	0.105277	0.102271	0.102271	0.102271	0.094278	0.094278	0.105277	0.099594	0.099594	0.099594	0.11655	0.110711	0.094278	0.099594	0.099594	0.099594	0.099594	0.107662	0.038318	0.021869	0.024112	0.021869	0.026365	0.024112	0.024112	0.021869	0.021869	0.021869	0.024112	0.021869	0.021869	0.026365	0.028787	0.026437	0.028629
109	CC94	PG 02d	0.086653	0.086653	0.086653	0.086653	0.089277	0.094278	0.099594	0.102271	0.099594	0.099594	0.102271	0.101965	0.105277	0.102271	0.102271	0.102271	0.094278	0.094278	0.105277	0.099594	0.099594	0.099594	0.11655	0.110711	0.094278	0.099594	0.099594	0.099594	0.099594	0.107662	0.038318	0.021869	0.024112	0.021869	0.026365	0.024112	0.024112	0.021869	0.021869	0.021869	0.024112	0.021869	0.021869	0.026365	0.028787	0.026437	0.028629
110	MAFF302273	PG 02d	0.089012	0.089012	0.089012	0.089012	0.091639	0.096641	0.101965	0.104646	0.101965	0.101965	0.104646	0.104333	0.107662	0.104646	0.104646	0.104646	0.096641	0.096641	0.107662	0.101965	0.101965	0.101965	0.118958	0.113104	0.096641	0.101965	0.101965	0.101965	0.101965	0.110045	0.040554	0.024046	0.026293	0.024046	0.02855	0.026293	0.026293	0.024046	0.024046	0.024046	0.026293	0.024046	0.024046	0.02855	0.030988	0.028629	0.030818
111	UB303	PG 02d	0.089012	0.089012	0.089012	0.089012	0.091639	0.096641	0.101965	0.104646	0.101965	0.101965	0.104646	0.104333	0.107662	0.104646	0.104646	0.104646	0.096641	0.096641	0.107662	0.101965	0.101965	0.101965	0.118958	0.113104	0.096641	0.101965	0.101965	0.101965	0.101965	0.110045	0.040554	0.024046	0.026293	0.024046	0.02855	0.026293	0.026293	0.024046	0.024046	0.024046	0.026293	0.024046	0.024046	0.02855	0.030988	0.028629	0.030818
112	USA0017	PG 02d	0.089012	0.089012	0.089012	0.089012	0.091639	0.096641	0.101965	0.104646	0.101965	0.101965	0.104646	0.104333	0.107662	0.104646	0.104646	0.104646	0.096641	0.096641	0.107662	0.101965	0.101965	0.101965	0.118958	0.113104	0.096641	0.101965	0.101965	0.101965	0.101965	0.110045	0.040554	0.024046	0.026293	0.024046	0.02855	0.026293	0.026293	0.024046	0.024046	0.024046	0.026293	0.024046	0.024046	0.02855	0.030988	0.028629	0.030818
113	USA011	PG 02d	0.089012	0.089012	0.089012	0.089012	0.091639	0.096641	0.101965	0.104646	0.101965	0.101965	0.104646	0.104333	0.107662	0.104646	0.104646	0.104646	0.096641	0.096641	0.107662	0.101965	0.101965	0.101965	0.118958	0.113104	0.096641	0.101965	0.101965	0.101965	0.101965	0.110045	0.040554	0.024046	0.026293	0.024046	0.02855	0.026293	0.026293	0.024046	0.024046	0.024046	0.026293	0.024046	0.024046	0.02855	0.030988	0.028629	0.030818
114	USA0035	PG 02e	0.083547	0.083547	0.083547	0.083547	0.086141	0.091096	0.096354	0.099002	0.096354	0.096354	0.099002	0.098708	0.101965	0.099002	0.099002	0.099002	0.091096	0.091096	0.096641	0.096354	0.096354	0.096354	0.113104	0.107339	0.091096	0.096354	0.096354	0.096354	0.093719	0.104333	0.033651	0.030903	0.033187	0.030903	0.035482	0.033187	0.033187	0.030903	0.030903	0.030903	0.033187	0.030903	0.030903	0.035482	0.037998	0.03558	0.037788
115	ATCC11528	PG 03	0.094844	0.094844	0.094844	0.094844	0.097513	0.107988	0.102579	0.105277	0.102579	0.102579	0.105277	0.102888	0.102888	0.099894	0.099894	0.099894	0.107988	0.113447	0.113792	0.097221	0.097221	0.097221	0.119687	0.108315	0.102579	0.102579	0.102579	0.102579	0.102579	0.105277	0.057264	0.087966	0.082813	0.087966	0.085384	0.082813	0.082813	0.087966	0.087966	0.087966	0.082813	0.087966	0.087966	0.085384	0.088486	0.085635	0.082813
116	CMO0010	PG 03	0.089812	0.089812	0.089812	0.089812	0.092464	0.102888	0.097513	0.100194	0.097513	0.097513	0.100194	0.097807	0.097807	0.094844	0.094844	0.094844	0.102888	0.108315	0.108644	0.092188	0.092188	0.092188	0.114488	0.1032	0.097513	0.097513	0.097513	0.097513	0.100194	0.100194	0.059866	0.090828	0.085635	0.090828	0.088225	0.085635	0.085635	0.090828	0.090828	0.090828	0.085635	0.090828	0.090828	0.088225	0.091367	0.088486	0.085635
117	KOZ8101	PG 03	0.094844	0.094844	0.094844	0.094844	0.097513	0.107988	0.102579	0.105277	0.102579	0.102579	0.105277	0.102888	0.102888	0.099894	0.099894	0.099894	0.107988	0.113447	0.113792	0.097221	0.097221	0.097221	0.119687	0.108315	0.102579	0.102579	0.102579	0.102579	0.102579	0.105277	0.057264	0.087966	0.082813	0.087966	0.085384	0.082813	0.082813	0.087966	0.087966	0.087966	0.082813	0.087966	0.087966	0.085384	0.088486	0.085635	0.082813
118	LYR0002	PG 03	0.097807	0.097807	0.097807	0.097807	0.100497	0.105595	0.105595	0.108315	0.105595	0.105595	0.108315	0.1032	0.105915	0.102888	0.102888	0.102888	0.105595	0.111047	0.111385	0.100194	0.100194	0.100194	0.122857	0.111385	0.105595	0.105595	0.105595	0.105595	0.102888	0.108315	0.067251	0.090828	0.085635	0.090828	0.088225	0.085635	0.085635	0.090828	0.090828	0.090828	0.085635	0.090828	0.090828	0.088225	0.091367	0.088486	0.085635
119	MAFF301020	PG 03	0.089812	0.089812	0.089812	0.089812	0.092464	0.102888	0.097513	0.100194	0.097513	0.097513	0.100194	0.097807	0.097807	0.094844	0.094844	0.094844	0.102888	0.108315	0.108644	0.092188	0.092188	0.092188	0.114488	0.1032	0.097513	0.097513	0.097513	0.097513	0.094844	0.100194	0.059866	0.090828	0.085635	0.090828	0.088225	0.085635	0.085635	0.090828	0.090828	0.090828	0.085635	0.090828	0.090828	0.088225	0.091367	0.088486	0.085635
120	MAFF301765	PG 03	0.103513	0.103513	0.103513	0.103513	0.106238	0.111385	0.111385	0.114139	0.111385	0.111385	0.114139	0.108975	0.111725	0.108644	0.108644	0.108644	0.111385	0.116906	0.117265	0.105915	0.105915	0.105915	0.128899	0.117265	0.111385	0.111385	0.111385	0.111385	0.108644	0.114139	0.060037	0.083301	0.078164	0.083301	0.080726	0.078164	0.078164	0.083301	0.083301	0.083301	0.078164	0.083301	0.083301	0.080726	0.083794	0.080964	0.078164
121	NCPPB3335	PG 03	0.097807	0.097807	0.097807	0.097807	0.100497	0.105595	0.105595	0.108315	0.105595	0.105595	0.108315	0.1032	0.105915	0.102888	0.102888	0.102888	0.105595	0.111047	0.111385	0.100194	0.100194	0.100194	0.122857	0.111385	0.105595	0.105595	0.105595	0.105595	0.102888	0.108315	0.067251	0.090828	0.085635	0.090828	0.088225	0.085635	0.085635	0.090828	0.090828	0.090828	0.085635	0.090828	0.090828	0.088225	0.091367	0.088486	0.085635
122	Pph1448A	PG 03	0.095705	0.095705	0.095705	0.095705	0.0984	0.108975	0.103513	0.106238	0.103513	0.103513	0.106238	0.103828	0.103828	0.100802	0.100802	0.100802	0.108975	0.114488	0.11484	0.098103	0.098103	0.098103	0.120796	0.109308	0.103513	0.103513	0.103513	0.103513	0.100802	0.106238	0.065152	0.096641	0.091367	0.096641	0.093998	0.091367	0.091367	0.096641	0.096641	0.096641	0.091367	0.096641	0.096641	0.093998	0.097221	0.094278	0.091367
123	R4_A29-2	PG 03	0.103513	0.103513	0.103513	0.103513	0.106238	0.111385	0.111385	0.114139	0.111385	0.111385	0.114139	0.108975	0.111725	0.108644	0.108644	0.108644	0.111385	0.116906	0.117265	0.105915	0.105915	0.105915	0.128899	0.117265	0.111385	0.111385	0.111385	0.111385	0.108644	0.114139	0.060037	0.083301	0.078164	0.083301	0.080726	0.078164	0.078164	0.083301	0.083301	0.083301	0.078164	0.083301	0.083301	0.080726	0.083794	0.080964	0.078164
124	MAFF301315	PG 03	0.092464	0.092464	0.092464	0.092464	0.095129	0.094844	0.100194	0.102888	0.100194	0.100194	0.102888	0.097221	0.100497	0.092188	0.092188	0.092188	0.100194	0.105595	0.100497	0.094844	0.094844	0.094844	0.111725	0.100497	0.100194	0.100194	0.100194	0.100194	0.102888	0.097513	0.086912	0.093998	0.088748	0.093998	0.091367	0.088748	0.088748	0.093998	0.093998	0.093998	0.088748	0.093998	0.093998	0.091367	0.09456	0.091639	0.088748
125	PseHC_1	PG 03	0.086912	0.086912	0.086912	0.086912	0.089543	0.099894	0.09456	0.097221	0.09456	0.09456	0.097221	0.094844	0.094844	0.091912	0.091912	0.091912	0.099894	0.105277	0.105595	0.089277	0.089277	0.089277	0.111385	0.100194	0.09456	0.09456	0.09456	0.09456	0.091912	0.097221	0.062495	0.087966	0.082813	0.087966	0.085384	0.082813	0.082813	0.087966	0.087966	0.087966	0.082813	0.087966	0.087966	0.085384	0.088486	0.085635	0.082813
126	Pta6606	PG 03	0.094844	0.094844	0.094844	0.094844	0.097513	0.107988	0.102579	0.105277	0.102579	0.102579	0.105277	0.102888	0.102888	0.099894	0.099894	0.099894	0.107988	0.113447	0.113792	0.097221	0.097221	0.097221	0.119687	0.108315	0.102579	0.102579	0.102579	0.102579	0.102579	0.105277	0.057264	0.087966	0.082813	0.087966	0.085384	0.082813	0.082813	0.087966	0.087966	0.087966	0.082813	0.087966	0.087966	0.085384	0.088486	0.085635	0.082813
127	0893_23	PG 03	0.095129	0.095129	0.095129	0.095129	0.097807	0.102888	0.102888	0.105595	0.102888	0.102888	0.105595	0.100497	0.1032	0.100194	0.100194	0.100194	0.102888	0.108315	0.108644	0.097513	0.097513	0.097513	0.120054	0.108644	0.102888	0.102888	0.102888	0.102888	0.100194	0.105595	0.064778	0.088225	0.083056	0.088225	0.085635	0.083056	0.083056	0.088225	0.088225	0.088225	0.083056	0.088225	0.088225	0.085635	0.088748	0.085887	0.083056
128	MAFF302941	PG 03	0.104145	0.104145	0.104145	0.104145	0.106888	0.117625	0.112067	0.11484	0.112067	0.112067	0.11484	0.112412	0.112412	0.109308	0.109308	0.109308	0.117625	0.123236	0.123617	0.106562	0.106562	0.106562	0.129703	0.114488	0.112067	0.112067	0.112067	0.112067	0.11484	0.11484	0.057591	0.088486	0.083301	0.088486	0.085887	0.083301	0.083301	0.088486	0.088486	0.088486	0.083301	0.088486	0.088486	0.085887	0.089012	0.086141	0.083301
129	1_6	PG 04	0.090901	0.090901	0.090901	0.090901	0.093588	0.098699	0.101416	0.104145	0.101416	0.101416	0.104145	0.095705	0.104464	0.098699	0.098699	0.098699	0.098699	0.098699	0.107216	0.095996	0.095996	0.095996	0.113106	0.107216	0.098699	0.101416	0.101416	0.101416	0.098699	0.104145	0.095416	0.086141	0.080964	0.086141	0.083547	0.080964	0.080964	0.086141	0.086141	0.086141	0.080964	0.086141	0.086141	0.078394	0.080964	0.078164	0.080964
130	36_1	PG 04	0.090901	0.090901	0.090901	0.090901	0.093588	0.098699	0.101416	0.104145	0.101416	0.101416	0.104145	0.095705	0.104464	0.098699	0.098699	0.098699	0.098699	0.098699	0.107216	0.095996	0.095996	0.095996	0.113106	0.107216	0.098699	0.101416	0.101416	0.101416	0.098699	0.104145	0.095416	0.086141	0.080964	0.086141	0.083547	0.080964	0.080964	0.086141	0.086141	0.086141	0.080964	0.086141	0.086141	0.078394	0.080964	0.078164	0.080964
131	CC1513	PG 04	0.088227	0.088227	0.088227	0.088227	0.090901	0.095996	0.098699	0.101416	0.098699	0.098699	0.101416	0.093023	0.101726	0.095996	0.095996	0.095996	0.095996	0.095996	0.104464	0.093305	0.093305	0.093305	0.110319	0.104464	0.095996	0.098699	0.098699	0.098699	0.095996	0.101416	0.100802	0.086141	0.080964	0.086141	0.083547	0.080964	0.080964	0.086141	0.086141	0.086141	0.080964	0.086141	0.086141	0.078394	0.080964	0.078164	0.080964
132	CC1629	PG 04	0.088227	0.088227	0.088227	0.088227	0.090901	0.095996	0.098699	0.101416	0.098699	0.098699	0.101416	0.093023	0.101726	0.095996	0.095996	0.095996	0.095996	0.095996	0.104464	0.093305	0.093305	0.093305	0.110319	0.104464	0.095996	0.098699	0.098699	0.098699	0.095996	0.101416	0.095416	0.080964	0.075835	0.080964	0.078394	0.075835	0.075835	0.080964	0.080964	0.080964	0.075835	0.080964	0.080964	0.078394	0.075835	0.073075	0.075835
133	KN221	PG 04	0.090901	0.090901	0.090901	0.090901	0.093588	0.098699	0.101416	0.104145	0.101416	0.101416	0.104145	0.095705	0.104464	0.098699	0.098699	0.098699	0.098699	0.098699	0.107216	0.095996	0.095996	0.095996	0.113106	0.107216	0.098699	0.101416	0.101416	0.101416	0.098699	0.104145	0.095416	0.086141	0.080964	0.086141	0.083547	0.080964	0.080964	0.086141	0.086141	0.086141	0.080964	0.086141	0.086141	0.078394	0.080964	0.078164	0.080964
134	PmaYM7930	PG 05	0.078625	0.078625	0.078625	0.078625	0.081203	0.083547	0.088748	0.091367	0.088748	0.088748	0.091367	0.094278	0.089012	0.091367	0.091367	0.091367	0.083547	0.088748	0.089012	0.088748	0.088748	0.088748	0.099894	0.094278	0.083547	0.088748	0.088748	0.088748	0.091367	0.091367	0.092464	0.102271	0.102271	0.102271	0.104961	0.102271	0.102271	0.102271	0.102271	0.102271	0.102271	0.102271	0.102271	0.104961	0.108315	0.105277	0.107662
135	PmaES4326	PG 05	0.078625	0.078625	0.078625	0.078625	0.081203	0.083547	0.088748	0.091367	0.088748	0.088748	0.091367	0.094278	0.089012	0.091367	0.091367	0.091367	0.083547	0.088748	0.089012	0.088748	0.088748	0.088748	0.099894	0.094278	0.083547	0.088748	0.088748	0.088748	0.091367	0.091367	0.092464	0.102271	0.102271	0.102271	0.104961	0.102271	0.102271	0.102271	0.102271	0.102271	0.102271	0.102271	0.102271	0.104961	0.108315	0.105277	0.107662
136	CFBP2067	PG 06	0.113106	0.113106	0.113106	0.113106	0.115906	0.12117	0.115549	0.118353	0.115549	0.115549	0.118353	0.112412	0.109643	0.112758	0.112758	0.112758	0.12117	0.126845	0.127241	0.10998	0.10998	0.10998	0.119089	0.11872	0.115549	0.115549	0.115549	0.115549	0.112758	0.115549	0.12117	0.134199	0.125672	0.134199	0.128501	0.125672	0.125672	0.134199	0.134199	0.134199	0.125672	0.134199	0.134199	0.128501	0.132161	0.128899	0.125672
137	BS0002	PG 07a	0.091178	0.091178	0.091178	0.091178	0.091178	0.096288	0.090901	0.093588	0.090901	0.090901	0.093588	0.085308	0.090627	0.093588	0.093588	0.093588	0.090901	0.090901	0.091178	0.090901	0.090901	0.090901	0.096878	0.096582	0.096288	0.090901	0.090901	0.090901	0.093588	0.093588	0.148068	0.150564	0.141714	0.150564	0.14465	0.141714	0.141714	0.150564	0.150564	0.150564	0.141714	0.150564	0.150564	0.14465	0.148539	0.145108	0.141714
138	CC0663	PG 07a	0.082917	0.082917	0.082917	0.082917	0.082917	0.087961	0.082668	0.085308	0.082668	0.082668	0.085308	0.077194	0.08242	0.085308	0.085308	0.085308	0.082668	0.082668	0.082917	0.082668	0.082668	0.082668	0.093873	0.093588	0.087961	0.082668	0.082668	0.082668	0.085308	0.090627	0.132989	0.135459	0.126845	0.135459	0.129703	0.126845	0.126845	0.135459	0.135459	0.135459	0.126845	0.135459	0.135459	0.129703	0.133406	0.130108	0.126845
139	CC1582	PG 07a	0.091456	0.091456	0.091456	0.091456	0.091456	0.102038	0.096582	0.099303	0.096582	0.096582	0.099303	0.090901	0.090901	0.093873	0.093873	0.093873	0.096582	0.096582	0.102351	0.091178	0.091178	0.091178	0.102667	0.102351	0.096582	0.096582	0.096582	0.096582	0.099303	0.099303	0.132989	0.141269	0.132574	0.141269	0.135459	0.132574	0.132574	0.141269	0.141269	0.141269	0.132574	0.141269	0.141269	0.135459	0.139229	0.135883	0.132574
140	CMO0110	PG 07a	0.088495	0.088495	0.088495	0.088495	0.088495	0.093588	0.088227	0.090901	0.088227	0.088227	0.090901	0.082668	0.087961	0.090901	0.090901	0.090901	0.088227	0.088227	0.093873	0.088227	0.088227	0.088227	0.099608	0.099303	0.093588	0.088227	0.088227	0.088227	0.090901	0.096288	0.129703	0.137925	0.1293	0.137925	0.132161	0.1293	0.1293	0.137925	0.137925	0.137925	0.1293	0.137925	0.137925	0.132161	0.135883	0.132574	0.1293
141	LAB0163	PG 07a	0.093305	0.093305	0.093305	0.093305	0.093305	0.103828	0.0984	0.101108	0.0984	0.0984	0.101108	0.095416	0.098699	0.095705	0.095705	0.095705	0.0984	0.0984	0.104145	0.090354	0.090354	0.090354	0.104464	0.104145	0.0984	0.0984	0.0984	0.0984	0.095705	0.101108	0.139229	0.135036	0.126452	0.135036	0.1293	0.126452	0.126452	0.135036	0.135036	0.135036	0.126452	0.135036	0.135036	0.1293	0.132989	0.129703	0.126452
142	LYR0042	PG 07a	0.093873	0.093873	0.093873	0.093873	0.093873	0.099	0.093588	0.096288	0.093588	0.093588	0.096288	0.087961	0.093305	0.096288	0.096288	0.096288	0.093588	0.093588	0.093873	0.093588	0.093588	0.093588	0.105108	0.104785	0.099	0.093588	0.093588	0.093588	0.096288	0.101726	0.133406	0.141714	0.132989	0.141714	0.135883	0.132989	0.132989	0.141714	0.141714	0.141714	0.132989	0.141714	0.141714	0.135883	0.13967	0.136311	0.132989
143	SZB0035	PG 07a	0.088495	0.088495	0.088495	0.088495	0.088495	0.099	0.093588	0.096288	0.093588	0.093588	0.096288	0.087961	0.087961	0.090901	0.090901	0.090901	0.093588	0.093588	0.099303	0.088227	0.088227	0.088227	0.099608	0.099303	0.093588	0.093588	0.093588	0.093588	0.096288	0.096288	0.127639	0.135883	0.127241	0.135883	0.130108	0.127241	0.127241	0.135883	0.135883	0.135883	0.127241	0.135883	0.135883	0.130108	0.133827	0.130516	0.127241
144	TA0002	PG 07a	0.091178	0.091178	0.091178	0.091178	0.091178	0.096288	0.096288	0.099	0.096288	0.096288	0.099	0.093305	0.093305	0.099	0.099	0.099	0.096288	0.096288	0.102038	0.093588	0.093588	0.093588	0.107878	0.107546	0.101726	0.096288	0.096288	0.096288	0.093588	0.104464	0.131339	0.123617	0.115193	0.123617	0.117988	0.115193	0.115193	0.123617	0.123617	0.123617	0.115193	0.123617	0.123617	0.117988	0.121546	0.118353	0.115193
145	TA043	PG 07a	0.086086	0.086086	0.086086	0.086086	0.086086	0.091178	0.091178	0.093873	0.091178	0.091178	0.093873	0.088227	0.088227	0.093873	0.093873	0.093873	0.091178	0.091178	0.096878	0.091178	0.091178	0.091178	0.102667	0.102351	0.096582	0.091178	0.091178	0.091178	0.093873	0.099303	0.130926	0.128899	0.120424	0.128899	0.123236	0.120424	0.120424	0.128899	0.128899	0.128899	0.120424	0.128899	0.128899	0.123236	0.126845	0.123617	0.120424
146	UASWS0038	PG 07a	0.116628	0.116628	0.116628	0.116628	0.116628	0.124775	0.116266	0.119089	0.116266	0.116266	0.119089	0.110319	0.115906	0.119089	0.119089	0.119089	0.119089	0.119089	0.119461	0.116266	0.116266	0.116266	0.131339	0.130926	0.121925	0.116266	0.116266	0.116266	0.119089	0.127639	0.15403	0.155545	0.146673	0.155545	0.149617	0.146673	0.146673	0.155545	0.155545	0.155545	0.146673	0.155545	0.155545	0.149617	0.153542	0.150089	0.146673
147	UB0259	PG 07a	0.098699	0.098699	0.098699	0.098699	0.098699	0.103828	0.0984	0.101108	0.0984	0.0984	0.101108	0.092743	0.104145	0.101108	0.101108	0.101108	0.0984	0.0984	0.098699	0.0984	0.0984	0.0984	0.104464	0.104145	0.103828	0.0984	0.0984	0.0984	0.095705	0.101108	0.138357	0.140827	0.132161	0.140827	0.135036	0.132161	0.132161	0.140827	0.140827	0.140827	0.132161	0.140827	0.140827	0.135036	0.138792	0.135459	0.132161
148	FMU107	PG 07b	0.096582	0.096582	0.096582	0.096582	0.096582	0.107216	0.107216	0.10998	0.107216	0.107216	0.10998	0.104145	0.098699	0.104464	0.104464	0.104464	0.107216	0.107216	0.109643	0.104464	0.104464	0.104464	0.113457	0.113106	0.107216	0.107216	0.107216	0.107216	0.10998	0.10998	0.140113	0.135036	0.126452	0.135036	0.1293	0.126452	0.126452	0.135036	0.135036	0.135036	0.126452	0.135036	0.135036	0.1293	0.132989	0.129703	0.126452
149	CMO0085	PG 08	0.120589	0.120589	0.120589	0.120589	0.120589	0.131754	0.131754	0.134675	0.131754	0.131754	0.134675	0.128442	0.116992	0.128848	0.128848	0.128848	0.131754	0.131754	0.135103	0.128848	0.128848	0.128848	0.126754	0.132172	0.131754	0.131754	0.131754	0.131754	0.128848	0.128848	0.155515	0.16005	0.151042	0.16005	0.15403	0.151042	0.151042	0.16005	0.16005	0.16005	0.151042	0.16005	0.16005	0.15403	0.158041	0.154522	0.151042
150	CST0099	PG 08	0.117728	0.117728	0.117728	0.117728	0.117728	0.128848	0.128848	0.131754	0.128848	0.128848	0.131754	0.125559	0.114164	0.125955	0.125955	0.125955	0.128848	0.128848	0.132172	0.125955	0.125955	0.125955	0.123855	0.129256	0.128848	0.128848	0.128848	0.128848	0.125955	0.125955	0.152495	0.157033	0.148068	0.157033	0.151042	0.148068	0.148068	0.157033	0.157033	0.157033	0.148068	0.157033	0.157033	0.151042	0.155017	0.151523	0.148068
151	GAW0203	PG 08	0.120589	0.120589	0.120589	0.120589	0.120589	0.131754	0.131754	0.134675	0.131754	0.131754	0.134675	0.128442	0.116992	0.128848	0.128848	0.128848	0.131754	0.131754	0.135103	0.128848	0.128848	0.128848	0.126754	0.132172	0.131754	0.131754	0.131754	0.131754	0.128848	0.128848	0.155515	0.16005	0.151042	0.16005	0.15403	0.151042	0.151042	0.16005	0.16005	0.16005	0.151042	0.16005	0.16005	0.15403	0.158041	0.154522	0.151042
152	LYR0041	PG 08	0.117728	0.117728	0.117728	0.117728	0.117728	0.128848	0.128848	0.131754	0.128848	0.128848	0.131754	0.125559	0.114164	0.125955	0.125955	0.125955	0.128848	0.128848	0.132172	0.125955	0.125955	0.125955	0.123855	0.129256	0.128848	0.128848	0.128848	0.128848	0.125955	0.125955	0.152495	0.157033	0.148068	0.157033	0.151042	0.148068	0.148068	0.157033	0.157033	0.157033	0.148068	0.157033	0.157033	0.151042	0.155017	0.151523	0.148068
153	AI0012	PG 09a	0.113809	0.113809	0.113809	0.113809	0.113809	0.124775	0.124775	0.127639	0.124775	0.124775	0.127639	0.121546	0.115906	0.121925	0.121925	0.121925	0.124775	0.124775	0.130926	0.119089	0.119089	0.119089	0.131339	0.130926	0.124775	0.124775	0.124775	0.124775	0.121925	0.127639	0.15906	0.156534	0.1476	0.156534	0.150564	0.1476	0.1476	0.156534	0.156534	0.156534	0.1476	0.156534	0.156534	0.150564	0.1476	0.144195	0.14465
154	AI0095	PG 09a	0.105433	0.105433	0.105433	0.105433	0.105433	0.121925	0.116266	0.119089	0.116266	0.116266	0.119089	0.113106	0.107546	0.113457	0.113457	0.113457	0.121925	0.116266	0.128039	0.11066	0.11066	0.11066	0.12269	0.122307	0.116266	0.116266	0.116266	0.116266	0.113457	0.119089	0.149969	0.156534	0.1476	0.156534	0.150564	0.1476	0.1476	0.156534	0.156534	0.156534	0.1476	0.156534	0.156534	0.150564	0.1476	0.144195	0.14465
155	AI0105	PG 09a	0.105433	0.105433	0.105433	0.105433	0.105433	0.121925	0.116266	0.119089	0.116266	0.116266	0.119089	0.113106	0.107546	0.113457	0.113457	0.113457	0.121925	0.116266	0.128039	0.11066	0.11066	0.11066	0.12269	0.122307	0.116266	0.116266	0.116266	0.116266	0.113457	0.119089	0.149969	0.156534	0.1476	0.156534	0.150564	0.1476	0.1476	0.156534	0.156534	0.156534	0.1476	0.156534	0.156534	0.150564	0.1476	0.144195	0.14465
156	CC1417	PG 09a	0.11066	0.11066	0.11066	0.11066	0.11066	0.121546	0.121546	0.124387	0.121546	0.121546	0.124387	0.118353	0.112758	0.11872	0.11872	0.11872	0.121546	0.121546	0.127639	0.115906	0.115906	0.115906	0.128039	0.127639	0.121546	0.121546	0.121546	0.121546	0.11872	0.124387	0.155515	0.153056	0.144195	0.153056	0.147135	0.144195	0.144195	0.153056	0.153056	0.153056	0.144195	0.153056	0.153056	0.147135	0.144195	0.140827	0.141269
157	CC1420	PG 09a	0.11066	0.11066	0.11066	0.11066	0.11066	0.121546	0.121546	0.124387	0.121546	0.121546	0.124387	0.118353	0.112758	0.11872	0.11872	0.11872	0.121546	0.121546	0.127639	0.115906	0.115906	0.115906	0.128039	0.127639	0.121546	0.121546	0.121546	0.121546	0.11872	0.124387	0.155515	0.153056	0.144195	0.153056	0.147135	0.144195	0.144195	0.153056	0.153056	0.153056	0.144195	0.153056	0.153056	0.147135	0.144195	0.140827	0.141269
158	CC1524	PG 09a	0.119461	0.119461	0.119461	0.119461	0.119461	0.130516	0.130516	0.133406	0.130516	0.130516	0.133406	0.127241	0.121546	0.127639	0.127639	0.127639	0.130516	0.130516	0.136741	0.124775	0.124775	0.124775	0.137174	0.136741	0.130516	0.130516	0.130516	0.130516	0.127639	0.133406	0.156015	0.153542	0.14465	0.153542	0.1476	0.14465	0.14465	0.153542	0.153542	0.153542	0.14465	0.153542	0.153542	0.1476	0.14465	0.141269	0.141714
159	CC1532	PG 09a	0.111349	0.111349	0.111349	0.111349	0.111349	0.125166	0.122307	0.125166	0.122307	0.122307	0.125166	0.119089	0.113457	0.119461	0.119461	0.119461	0.125166	0.125166	0.131339	0.116628	0.116628	0.116628	0.128848	0.128442	0.122307	0.122307	0.122307	0.122307	0.119461	0.125166	0.159575	0.163081	0.15403	0.163081	0.157033	0.15403	0.15403	0.163081	0.163081	0.163081	0.15403	0.163081	0.163081	0.157033	0.15403	0.150564	0.151042
160	USA0053	PG 09a	0.113809	0.113809	0.113809	0.113809	0.113809	0.124775	0.124775	0.127639	0.124775	0.124775	0.127639	0.121546	0.115906	0.121925	0.121925	0.121925	0.124775	0.119089	0.130926	0.119089	0.119089	0.119089	0.131339	0.130926	0.124775	0.124775	0.124775	0.124775	0.121925	0.127639	0.15906	0.156534	0.1476	0.156534	0.150564	0.1476	0.1476	0.156534	0.156534	0.156534	0.1476	0.156534	0.156534	0.150564	0.1476	0.144195	0.14465
161	CMW0010	PG 09b	0.096582	0.096582	0.096582	0.096582	0.096582	0.112758	0.107216	0.10998	0.107216	0.107216	0.10998	0.104145	0.098699	0.104464	0.104464	0.104464	0.112758	0.112758	0.113106	0.101726	0.101726	0.101726	0.107878	0.107546	0.107216	0.107216	0.107216	0.107216	0.104464	0.104464	0.130516	0.134199	0.131343	0.134199	0.134199	0.131343	0.131343	0.134199	0.134199	0.134199	0.131343	0.134199	0.134199	0.134199	0.137925	0.134617	0.131343
162	TA0006	PG 09b	0.099303	0.099303	0.099303	0.099303	0.099303	0.115549	0.104464	0.107216	0.104464	0.104464	0.107216	0.101416	0.101416	0.101726	0.101726	0.101726	0.115549	0.115549	0.115906	0.099	0.099	0.099	0.11066	0.110319	0.104464	0.104464	0.104464	0.104464	0.101726	0.107216	0.133406	0.137068	0.134199	0.137068	0.137068	0.134199	0.134199	0.137068	0.137068	0.137068	0.134199	0.137068	0.137068	0.137068	0.140827	0.137495	0.134199
163	CMW0020	PG 09c	0.107878	0.107878	0.107878	0.107878	0.107878	0.113106	0.11872	0.121546	0.11872	0.11872	0.121546	0.115549	0.112758	0.115906	0.115906	0.115906	0.113106	0.113106	0.124775	0.113106	0.113106	0.113106	0.130926	0.124775	0.113106	0.11872	0.11872	0.11872	0.121546	0.121546	0.152495	0.138357	0.129703	0.138357	0.132574	0.129703	0.129703	0.138357	0.138357	0.138357	0.129703	0.138357	0.138357	0.132574	0.129703	0.126452	0.132574
164	CC1583	PG 10a	0.112758	0.112758	0.112758	0.112758	0.115549	0.120796	0.120796	0.123617	0.120796	0.120796	0.123617	0.117625	0.11484	0.117988	0.117988	0.117988	0.120796	0.120796	0.126845	0.115193	0.115193	0.115193	0.130108	0.129703	0.115193	0.120796	0.120796	0.120796	0.123617	0.126452	0.100802	0.098708	0.096069	0.098708	0.093442	0.096069	0.096069	0.098708	0.098708	0.098708	0.096069	0.098708	0.098708	0.093442	0.101965	0.099002	0.101359
165	CCE0103	PG 10a	0.107216	0.107216	0.107216	0.107216	0.10998	0.115193	0.115193	0.117988	0.115193	0.115193	0.117988	0.112067	0.109308	0.112412	0.112412	0.112412	0.115193	0.115193	0.12117	0.109643	0.109643	0.109643	0.124387	0.124001	0.109643	0.115193	0.115193	0.115193	0.117988	0.120796	0.098103	0.093442	0.096069	0.093442	0.098708	0.096069	0.096069	0.093442	0.093442	0.093442	0.096069	0.093442	0.093442	0.093442	0.101965	0.099002	0.101359
166	CCE0221	PG 10a	0.104145	0.104145	0.104145	0.104145	0.106888	0.109308	0.109308	0.112067	0.109308	0.109308	0.112067	0.106238	0.106238	0.106562	0.106562	0.106562	0.109308	0.109308	0.120796	0.103828	0.103828	0.103828	0.118353	0.117988	0.103828	0.109308	0.109308	0.109308	0.112067	0.11484	0.095129	0.093719	0.096354	0.093719	0.099002	0.096354	0.096354	0.093719	0.093719	0.093719	0.096354	0.093719	0.093719	0.093719	0.102271	0.099297	0.101661
167	CCE0238	PG 10a	0.113809	0.113809	0.113809	0.113809	0.116628	0.121925	0.121925	0.124775	0.121925	0.121925	0.124775	0.11872	0.115906	0.119089	0.119089	0.119089	0.121925	0.121925	0.128039	0.116266	0.116266	0.116266	0.131339	0.130926	0.116266	0.121925	0.121925	0.121925	0.124775	0.127639	0.103828	0.099594	0.102271	0.099594	0.104961	0.102271	0.102271	0.099594	0.099594	0.099594	0.102271	0.099594	0.099594	0.099594	0.108315	0.105277	0.107662
168	CCE0968	PG 10a	0.110319	0.110319	0.110319	0.110319	0.113106	0.118353	0.118353	0.12117	0.118353	0.118353	0.12117	0.115193	0.112412	0.115549	0.115549	0.115549	0.118353	0.118353	0.124387	0.112758	0.112758	0.112758	0.127639	0.127241	0.112758	0.118353	0.118353	0.118353	0.12117	0.124001	0.101108	0.096354	0.099002	0.096354	0.101661	0.099002	0.099002	0.096354	0.096354	0.096354	0.099002	0.096354	0.096354	0.096354	0.104961	0.101965	0.104333
169	CCV0132	PG 10a	0.104464	0.104464	0.104464	0.104464	0.107216	0.112412	0.112412	0.115193	0.112412	0.112412	0.115193	0.109308	0.106562	0.109643	0.109643	0.109643	0.112412	0.112412	0.118353	0.106888	0.106888	0.106888	0.121546	0.12117	0.106888	0.112412	0.112412	0.112412	0.115193	0.117988	0.095416	0.090828	0.093442	0.090828	0.096069	0.093442	0.093442	0.090828	0.090828	0.090828	0.093442	0.090828	0.090828	0.090828	0.099297	0.096354	0.098708
170	CEB0081	PG 10a	0.107216	0.107216	0.107216	0.107216	0.10998	0.115193	0.115193	0.117988	0.115193	0.115193	0.117988	0.112067	0.109308	0.112412	0.112412	0.112412	0.115193	0.115193	0.12117	0.109643	0.109643	0.109643	0.124387	0.124001	0.109643	0.115193	0.115193	0.115193	0.117988	0.120796	0.098103	0.093442	0.096069	0.093442	0.098708	0.096069	0.096069	0.093442	0.093442	0.093442	0.096069	0.093442	0.093442	0.093442	0.101965	0.099002	0.101359
171	CEB0083	PG 10a	0.107216	0.107216	0.107216	0.107216	0.10998	0.115193	0.115193	0.117988	0.115193	0.115193	0.117988	0.112067	0.109308	0.112412	0.112412	0.112412	0.115193	0.115193	0.12117	0.109643	0.109643	0.109643	0.124387	0.124001	0.109643	0.115193	0.115193	0.115193	0.117988	0.120796	0.098103	0.093442	0.096069	0.093442	0.098708	0.096069	0.096069	0.093442	0.093442	0.093442	0.096069	0.093442	0.093442	0.093442	0.101965	0.099002	0.101359
172	CSZ0260	PG 10a	0.104464	0.104464	0.104464	0.104464	0.107216	0.112412	0.112412	0.115193	0.112412	0.112412	0.115193	0.109308	0.106562	0.109643	0.109643	0.109643	0.112412	0.112412	0.118353	0.106888	0.106888	0.106888	0.121546	0.12117	0.106888	0.112412	0.112412	0.112412	0.115193	0.117988	0.095416	0.096069	0.093442	0.096069	0.096069	0.093442	0.093442	0.096069	0.096069	0.096069	0.093442	0.096069	0.096069	0.090828	0.099297	0.096354	0.098708
173	SZ0123	PG 10a	0.104464	0.104464	0.104464	0.104464	0.107216	0.112412	0.112412	0.115193	0.112412	0.112412	0.115193	0.109308	0.106562	0.109643	0.109643	0.109643	0.112412	0.112412	0.118353	0.106888	0.106888	0.106888	0.121546	0.12117	0.106888	0.112412	0.112412	0.112412	0.115193	0.117988	0.092743	0.090828	0.088225	0.090828	0.090828	0.088225	0.088225	0.090828	0.090828	0.090828	0.088225	0.090828	0.090828	0.085635	0.093998	0.091096	0.093442
174	SZB0001	PG 10a	0.104464	0.104464	0.104464	0.104464	0.107216	0.112412	0.112412	0.115193	0.112412	0.112412	0.115193	0.109308	0.106562	0.109643	0.109643	0.109643	0.112412	0.112412	0.118353	0.106888	0.106888	0.106888	0.121546	0.12117	0.106888	0.112412	0.112412	0.112412	0.115193	0.117988	0.092743	0.090828	0.088225	0.090828	0.090828	0.088225	0.088225	0.090828	0.090828	0.090828	0.088225	0.090828	0.090828	0.085635	0.093998	0.091096	0.093442
175	UB0370	PG 10a	0.107216	0.107216	0.107216	0.107216	0.10998	0.115193	0.115193	0.117988	0.115193	0.115193	0.117988	0.112067	0.109308	0.112412	0.112412	0.112412	0.115193	0.115193	0.12117	0.109643	0.109643	0.109643	0.124387	0.124001	0.109643	0.115193	0.115193	0.115193	0.117988	0.120796	0.098103	0.093442	0.096069	0.093442	0.098708	0.096069	0.096069	0.093442	0.093442	0.093442	0.096069	0.093442	0.093442	0.093442	0.101965	0.099002	0.101359
176	USA0046	PG 10a	0.112758	0.112758	0.112758	0.112758	0.115549	0.120796	0.120796	0.123617	0.120796	0.120796	0.123617	0.117625	0.11484	0.117988	0.117988	0.117988	0.120796	0.120796	0.126845	0.115193	0.115193	0.115193	0.130108	0.129703	0.115193	0.120796	0.120796	0.120796	0.123617	0.126452	0.100802	0.098708	0.096069	0.098708	0.093442	0.096069	0.096069	0.098708	0.098708	0.098708	0.096069	0.098708	0.098708	0.093442	0.101965	0.099002	0.101359
177	USA0102	PG 10a	0.107216	0.107216	0.107216	0.107216	0.10998	0.115193	0.115193	0.117988	0.115193	0.115193	0.117988	0.112067	0.109308	0.112412	0.112412	0.112412	0.115193	0.115193	0.12117	0.109643	0.109643	0.109643	0.124387	0.124001	0.109643	0.115193	0.115193	0.115193	0.117988	0.120796	0.098103	0.093442	0.096069	0.093442	0.098708	0.096069	0.096069	0.093442	0.093442	0.093442	0.096069	0.093442	0.093442	0.093442	0.101965	0.099002	0.101359
178	CC1464	PG 10b	0.109643	0.109643	0.109643	0.109643	0.112412	0.120424	0.117625	0.120424	0.117625	0.117625	0.120424	0.114488	0.111725	0.11484	0.11484	0.11484	0.120424	0.120424	0.126452	0.112067	0.112067	0.112067	0.126845	0.126452	0.112067	0.117625	0.117625	0.117625	0.120424	0.123236	0.118353	0.115844	0.118597	0.115844	0.121363	0.118597	0.118597	0.115844	0.115844	0.115844	0.118597	0.115844	0.115844	0.115844	0.124902	0.121733	0.124141
179	CC1466	PG 10b	0.109643	0.109643	0.109643	0.109643	0.112412	0.120424	0.117625	0.120424	0.117625	0.117625	0.120424	0.114488	0.111725	0.11484	0.11484	0.11484	0.120424	0.120424	0.126452	0.112067	0.112067	0.112067	0.126845	0.126452	0.112067	0.117625	0.117625	0.117625	0.120424	0.123236	0.118353	0.115844	0.118597	0.115844	0.121363	0.118597	0.118597	0.115844	0.115844	0.115844	0.118597	0.115844	0.115844	0.115844	0.124902	0.121733	0.124141
180	CC1557	PG 10b	0.115549	0.115549	0.115549	0.115549	0.118353	0.126452	0.123617	0.126452	0.123617	0.123617	0.126452	0.120424	0.117625	0.120796	0.120796	0.120796	0.126452	0.126452	0.132574	0.117988	0.117988	0.117988	0.132989	0.132574	0.117988	0.123617	0.123617	0.123617	0.126452	0.1293	0.11872	0.116196	0.124521	0.116196	0.127321	0.124521	0.124521	0.116196	0.116196	0.116196	0.124521	0.116196	0.116196	0.121733	0.130938	0.127712	0.130135
181	CLA0275	PG 10b	0.109643	0.109643	0.109643	0.109643	0.112412	0.120424	0.117625	0.120424	0.117625	0.117625	0.120424	0.114488	0.111725	0.11484	0.11484	0.11484	0.120424	0.120424	0.126452	0.112067	0.112067	0.112067	0.126845	0.126452	0.112067	0.117625	0.117625	0.117625	0.120424	0.123236	0.118353	0.115844	0.118597	0.115844	0.121363	0.118597	0.118597	0.115844	0.115844	0.115844	0.118597	0.115844	0.115844	0.115844	0.124902	0.121733	0.124141
182	CLA0500	PG 10b	0.112758	0.112758	0.112758	0.112758	0.115549	0.123617	0.120796	0.123617	0.120796	0.120796	0.123617	0.117625	0.11484	0.117988	0.117988	0.117988	0.123617	0.123617	0.129703	0.115193	0.115193	0.115193	0.130108	0.129703	0.115193	0.120796	0.120796	0.120796	0.123617	0.126452	0.11872	0.116196	0.118958	0.116196	0.121733	0.118958	0.118958	0.116196	0.116196	0.116196	0.118958	0.116196	0.116196	0.116196	0.125286	0.122105	0.124521
183	CVB0070	PG 10b	0.112758	0.112758	0.112758	0.112758	0.115549	0.123617	0.120796	0.123617	0.120796	0.120796	0.123617	0.117625	0.11484	0.117988	0.117988	0.117988	0.123617	0.123617	0.129703	0.115193	0.115193	0.115193	0.130108	0.129703	0.115193	0.120796	0.120796	0.120796	0.123617	0.126452	0.11872	0.116196	0.118958	0.116196	0.121733	0.118958	0.118958	0.116196	0.116196	0.116196	0.118958	0.116196	0.116196	0.116196	0.125286	0.122105	0.124521
184	TA0003	PG 10b	0.109643	0.109643	0.109643	0.109643	0.112412	0.120424	0.117625	0.120424	0.117625	0.117625	0.120424	0.114488	0.111725	0.11484	0.11484	0.11484	0.120424	0.120424	0.126452	0.112067	0.112067	0.112067	0.126845	0.126452	0.112067	0.117625	0.117625	0.117625	0.120424	0.123236	0.118353	0.115844	0.118597	0.115844	0.121363	0.118597	0.118597	0.115844	0.115844	0.115844	0.118597	0.115844	0.115844	0.115844	0.124902	0.121733	0.124141
185	TA0008	PG 10b	0.109643	0.109643	0.109643	0.109643	0.112412	0.120424	0.117625	0.120424	0.117625	0.117625	0.120424	0.114488	0.111725	0.11484	0.11484	0.11484	0.120424	0.120424	0.126452	0.112067	0.112067	0.112067	0.126845	0.126452	0.112067	0.117625	0.117625	0.117625	0.120424	0.123236	0.118353	0.115844	0.118597	0.115844	0.121363	0.118597	0.118597	0.115844	0.115844	0.115844	0.118597	0.115844	0.115844	0.115844	0.124902	0.121733	0.124141
186	TA0009	PG 10b	0.115549	0.115549	0.115549	0.115549	0.118353	0.126452	0.123617	0.126452	0.123617	0.123617	0.126452	0.117625	0.117625	0.120796	0.120796	0.120796	0.126452	0.126452	0.129703	0.117988	0.117988	0.117988	0.132989	0.132574	0.117988	0.123617	0.123617	0.123617	0.126452	0.1293	0.124387	0.124521	0.127321	0.124521	0.130135	0.127321	0.127321	0.124521	0.124521	0.124521	0.127321	0.124521	0.124521	0.124521	0.133785	0.130536	0.132963
187	TA0018	PG 10b	0.112758	0.112758	0.112758	0.112758	0.115549	0.123617	0.120796	0.123617	0.120796	0.120796	0.123617	0.11484	0.11484	0.117988	0.117988	0.117988	0.123617	0.123617	0.129703	0.115193	0.115193	0.115193	0.130108	0.129703	0.115193	0.120796	0.120796	0.120796	0.123617	0.126452	0.121546	0.121733	0.124521	0.121733	0.127321	0.124521	0.124521	0.121733	0.121733	0.121733	0.124521	0.121733	0.121733	0.121733	0.130938	0.127712	0.130135
188	TA0019	PG 10b	0.109643	0.109643	0.109643	0.109643	0.112412	0.120424	0.117625	0.120424	0.117625	0.117625	0.120424	0.114488	0.111725	0.11484	0.11484	0.11484	0.120424	0.120424	0.126452	0.112067	0.112067	0.112067	0.126845	0.126452	0.112067	0.117625	0.117625	0.117625	0.120424	0.123236	0.118353	0.115844	0.118597	0.115844	0.121363	0.118597	0.118597	0.115844	0.115844	0.115844	0.118597	0.115844	0.115844	0.115844	0.124902	0.121733	0.124141
189	TA0022	PG 10b	0.112758	0.112758	0.112758	0.112758	0.115549	0.123617	0.120796	0.123617	0.120796	0.120796	0.123617	0.11484	0.11484	0.117988	0.117988	0.117988	0.123617	0.123617	0.129703	0.115193	0.115193	0.115193	0.130108	0.129703	0.115193	0.120796	0.120796	0.120796	0.123617	0.126452	0.121546	0.121733	0.124521	0.121733	0.127321	0.124521	0.124521	0.121733	0.121733	0.121733	0.124521	0.121733	0.121733	0.121733	0.130938	0.127712	0.130135
190	CC1586	PG 10c	0.111725	0.111725	0.111725	0.111725	0.114488	0.128106	0.119687	0.12248	0.119687	0.119687	0.12248	0.11655	0.108315	0.116906	0.116906	0.116906	0.128106	0.128106	0.128501	0.114139	0.114139	0.114139	0.123236	0.128501	0.119687	0.119687	0.119687	0.119687	0.12248	0.125286	0.128899	0.126163	0.128949	0.126163	0.131748	0.128949	0.128949	0.126163	0.126163	0.126163	0.128949	0.126163	0.126163	0.126163	0.135386	0.13215	0.128949
191	CCE0095	PG 10d	0.100802	0.100802	0.100802	0.100802	0.103513	0.111385	0.108644	0.111385	0.108644	0.108644	0.111385	0.105595	0.102888	0.105915	0.105915	0.105915	0.111385	0.111385	0.117265	0.1032	0.1032	0.1032	0.117625	0.117265	0.1032	0.108644	0.108644	0.108644	0.108644	0.114139	0.097807	0.101058	0.098415	0.101058	0.101058	0.098415	0.098415	0.101058	0.101058	0.101058	0.098415	0.101058	0.101058	0.095785	0.104333	0.101359	0.103713
192	CCE0099	PG 10d	0.100802	0.100802	0.100802	0.100802	0.103513	0.111385	0.108644	0.111385	0.108644	0.108644	0.111385	0.105595	0.102888	0.105915	0.105915	0.105915	0.111385	0.111385	0.117265	0.1032	0.1032	0.1032	0.117625	0.117265	0.1032	0.108644	0.108644	0.108644	0.108644	0.114139	0.097807	0.101058	0.098415	0.101058	0.101058	0.098415	0.098415	0.101058	0.101058	0.101058	0.098415	0.101058	0.101058	0.095785	0.104333	0.101359	0.103713
193	CCE0100	PG 10d	0.100802	0.100802	0.100802	0.100802	0.103513	0.111385	0.108644	0.111385	0.108644	0.108644	0.111385	0.105595	0.102888	0.105915	0.105915	0.105915	0.111385	0.111385	0.117265	0.1032	0.1032	0.1032	0.117625	0.117265	0.1032	0.108644	0.108644	0.108644	0.108644	0.114139	0.097807	0.101058	0.098415	0.101058	0.101058	0.098415	0.098415	0.101058	0.101058	0.101058	0.098415	0.101058	0.101058	0.095785	0.104333	0.101359	0.103713
194	CCE0706	PG 10d	0.101108	0.101108	0.101108	0.101108	0.103828	0.111725	0.108975	0.111725	0.108975	0.108975	0.111725	0.105915	0.1032	0.106238	0.106238	0.106238	0.111725	0.111725	0.117625	0.103513	0.103513	0.103513	0.117988	0.117625	0.103513	0.108975	0.108975	0.108975	0.111725	0.114488	0.100802	0.104022	0.101359	0.104022	0.104022	0.101359	0.101359	0.104022	0.104022	0.104022	0.101359	0.104022	0.104022	0.098708	0.107339	0.104333	0.106698
195	CVB0092	PG 10d	0.115549	0.115549	0.115549	0.115549	0.118353	0.126452	0.123617	0.126452	0.123617	0.123617	0.126452	0.120424	0.117625	0.120796	0.120796	0.120796	0.126452	0.126452	0.132574	0.117988	0.117988	0.117988	0.132989	0.132574	0.117988	0.123617	0.123617	0.123617	0.126452	0.1293	0.098103	0.093998	0.096641	0.093998	0.099297	0.096641	0.096641	0.093998	0.093998	0.093998	0.096641	0.093998	0.093998	0.093998	0.102579	0.099594	0.101965
196	CCV0202	PG 10e	0.106888	0.106888	0.106888	0.106888	0.109643	0.123236	0.11484	0.117625	0.11484	0.11484	0.117625	0.115193	0.103513	0.112067	0.112067	0.112067	0.123236	0.117625	0.126452	0.109308	0.109308	0.109308	0.118353	0.123617	0.11484	0.11484	0.11484	0.11484	0.117625	0.120424	0.109308	0.11655	0.119321	0.11655	0.122105	0.119321	0.119321	0.11655	0.11655	0.11655	0.119321	0.11655	0.11655	0.11655	0.125672	0.12248	0.119321
197	CSZ0424	PG 10e	0.106888	0.106888	0.106888	0.106888	0.109643	0.123236	0.11484	0.117625	0.11484	0.11484	0.117625	0.115193	0.103513	0.112067	0.112067	0.112067	0.123236	0.117625	0.126452	0.109308	0.109308	0.109308	0.118353	0.123617	0.11484	0.11484	0.11484	0.11484	0.117625	0.120424	0.109308	0.11655	0.119321	0.11655	0.122105	0.119321	0.119321	0.11655	0.11655	0.11655	0.119321	0.11655	0.11655	0.11655	0.125672	0.12248	0.119321
198	SZB0071	PG 10e	0.106888	0.106888	0.106888	0.106888	0.109643	0.123236	0.11484	0.117625	0.11484	0.11484	0.117625	0.115193	0.103513	0.112067	0.112067	0.112067	0.123236	0.117625	0.126452	0.109308	0.109308	0.109308	0.118353	0.123617	0.11484	0.11484	0.11484	0.11484	0.117625	0.120424	0.109308	0.11655	0.119321	0.11655	0.122105	0.119321	0.119321	0.11655	0.11655	0.11655	0.119321	0.11655	0.11655	0.11655	0.125672	0.12248	0.119321
199	USA0032	PG 10e	0.110319	0.110319	0.110319	0.110319	0.113106	0.126845	0.118353	0.118353	0.118353	0.118353	0.118353	0.11872	0.106888	0.115549	0.115549	0.115549	0.126845	0.12117	0.130108	0.112758	0.112758	0.112758	0.127639	0.124387	0.118353	0.118353	0.118353	0.118353	0.118353	0.12117	0.121925	0.120054	0.122857	0.120054	0.125672	0.122857	0.122857	0.120054	0.120054	0.120054	0.122857	0.120054	0.120054	0.120054	0.1293	0.126061	0.122857
200	CCE0153	PG 10f	0.124001	0.124001	0.124001	0.124001	0.126845	0.140827	0.1293	0.132161	0.1293	0.1293	0.132161	0.126061	0.120424	0.126452	0.126452	0.126452	0.140827	0.140827	0.134617	0.123617	0.123617	0.123617	0.120796	0.135459	0.1293	0.1293	0.1293	0.1293	0.132161	0.132161	0.117988	0.123764	0.126547	0.123764	0.129342	0.126547	0.126547	0.123764	0.123764	0.123764	0.126547	0.123764	0.123764	0.129342	0.132963	0.129737	0.126547
201	CCV0213	PG 10g	0.106562	0.106562	0.106562	0.106562	0.109308	0.122857	0.114488	0.117265	0.114488	0.114488	0.117265	0.111385	0.108644	0.111725	0.111725	0.111725	0.122857	0.122857	0.128899	0.108975	0.108975	0.108975	0.123617	0.123236	0.114488	0.114488	0.114488	0.114488	0.117265	0.120054	0.109643	0.107339	0.110045	0.107339	0.112763	0.110045	0.110045	0.107339	0.107339	0.107339	0.110045	0.107339	0.107339	0.107339	0.116196	0.113104	0.110045
202	83.1	PG 11	0.15906	0.15906	0.15906	0.15906	0.16212	0.161598	0.164661	0.167739	0.164661	0.164661	0.167739	0.161078	0.171387	0.161598	0.161598	0.161598	0.161598	0.161598	0.174506	0.155515	0.155515	0.155515	0.171946	0.171387	0.158549	0.164661	0.164661	0.164661	0.161598	0.167739	0.161667	0.163175	0.166271	0.163175	0.169382	0.166271	0.166271	0.163175	0.163175	0.163175	0.166271	0.163175	0.163175	0.169382	0.173644	0.169937	0.172508
203	CFBP4407	PG 11	0.160615	0.160615	0.160615	0.160615	0.160615	0.160093	0.166271	0.169382	0.166271	0.166271	0.169382	0.162646	0.173074	0.163175	0.163175	0.163175	0.160093	0.166271	0.166814	0.157027	0.157027	0.157027	0.172508	0.163707	0.163175	0.166271	0.166271	0.166271	0.163175	0.160093	0.181183	0.176227	0.179394	0.176227	0.182577	0.179394	0.179394	0.176227	0.176227	0.176227	0.179394	0.176227	0.176227	0.182577	0.187011	0.183181	0.182577
204	IBSBF1274	PG 11	0.16212	0.16212	0.16212	0.16212	0.165194	0.164661	0.167739	0.170832	0.167739	0.167739	0.170832	0.164131	0.174506	0.164661	0.164661	0.164661	0.164661	0.164661	0.177639	0.158549	0.158549	0.158549	0.175075	0.174506	0.161598	0.167739	0.167739	0.167739	0.164661	0.170832	0.171057	0.172508	0.169382	0.172508	0.172508	0.169382	0.169382	0.172508	0.172508	0.172508	0.169382	0.172508	0.172508	0.172508	0.176807	0.173074	0.175649
205	GAW0112	PG 12a	0.156504	0.156504	0.156504	0.156504	0.156504	0.165324	0.162199	0.165324	0.162199	0.162199	0.165324	0.158567	0.162733	0.159088	0.159088	0.159088	0.165324	0.171622	0.172191	0.155992	0.155992	0.155992	0.155992	0.159611	0.162199	0.162199	0.162199	0.162199	0.165324	0.155992	0.185636	0.173074	0.166814	0.173074	0.169937	0.166814	0.166814	0.173074	0.173074	0.173074	0.166814	0.173074	0.173074	0.166814	0.166814	0.163175	0.163707
206	GAW0113	PG 12b	0.174217	0.174217	0.174217	0.174217	0.174217	0.179987	0.176807	0.179987	0.176807	0.176807	0.179987	0.173074	0.174217	0.173644	0.173644	0.173644	0.179987	0.179987	0.187011	0.170495	0.170495	0.170495	0.170495	0.180583	0.176807	0.176807	0.176807	0.176807	0.173644	0.176807	0.224252	0.197408	0.187745	0.197408	0.190951	0.187745	0.187745	0.197408	0.197408	0.197408	0.187745	0.197408	0.197408	0.184555	0.187745	0.183951	0.184555
207	CCE0076	PG 13a	0.15906	0.15906	0.15906	0.15906	0.16212	0.170832	0.170832	0.173939	0.170832	0.170832	0.173939	0.173376	0.161078	0.173939	0.173939	0.173939	0.170832	0.170832	0.174506	0.170832	0.170832	0.170832	0.171946	0.177639	0.167739	0.170832	0.170832	0.170832	0.173939	0.173939	0.212866	0.194815	0.191582	0.194815	0.194815	0.191582	0.191582	0.194815	0.194815	0.194815	0.191582	0.194815	0.194815	0.194815	0.199386	0.195462	0.194815
208	CCE0668	PG 13a	0.160093	0.160093	0.160093	0.160093	0.163175	0.171946	0.168831	0.171946	0.168831	0.168831	0.171946	0.171387	0.16212	0.171946	0.171946	0.171946	0.171946	0.171946	0.175649	0.168831	0.168831	0.168831	0.173074	0.178805	0.165731	0.168831	0.168831	0.168831	0.171946	0.175075	0.210919	0.196114	0.192857	0.196114	0.196114	0.192857	0.192857	0.196114	0.196114	0.196114	0.192857	0.196114	0.196114	0.196114	0.200725	0.196769	0.196114
209	CCE0675	PG 13a	0.157027	0.157027	0.157027	0.157027	0.160093	0.168831	0.165731	0.168831	0.165731	0.165731	0.168831	0.168283	0.15906	0.168831	0.168831	0.168831	0.168831	0.168831	0.172508	0.165731	0.165731	0.165731	0.169937	0.175649	0.162646	0.165731	0.165731	0.165731	0.168831	0.171946	0.210919	0.192857	0.189616	0.192857	0.192857	0.189616	0.189616	0.192857	0.192857	0.192857	0.189616	0.192857	0.192857	0.192857	0.197429	0.1935	0.192857
210	CCE0915	PG 13a	0.16212	0.16212	0.16212	0.16212	0.165194	0.167739	0.170832	0.173939	0.170832	0.170832	0.173939	0.173376	0.164131	0.173939	0.173939	0.173939	0.167739	0.173939	0.171387	0.170832	0.170832	0.170832	0.175075	0.174506	0.167739	0.170832	0.170832	0.170832	0.173939	0.170832	0.216266	0.198063	0.194815	0.198063	0.198063	0.194815	0.194815	0.198063	0.198063	0.198063	0.194815	0.198063	0.198063	0.198063	0.202674	0.198722	0.198063
211	CCV0055	PG 13a	0.16212	0.16212	0.16212	0.16212	0.165194	0.167739	0.170832	0.173939	0.170832	0.170832	0.173939	0.173376	0.164131	0.173939	0.173939	0.173939	0.167739	0.173939	0.171387	0.170832	0.170832	0.170832	0.175075	0.174506	0.167739	0.170832	0.170832	0.170832	0.173939	0.170832	0.216266	0.198063	0.194815	0.198063	0.198063	0.194815	0.194815	0.198063	0.198063	0.198063	0.194815	0.198063	0.198063	0.198063	0.202674	0.198722	0.198063
212	CSZ0313	PG 13a	0.161598	0.161598	0.161598	0.161598	0.164661	0.167198	0.17028	0.173376	0.17028	0.17028	0.173376	0.172817	0.163604	0.173376	0.173376	0.173376	0.167198	0.173376	0.170832	0.17028	0.17028	0.17028	0.174506	0.173939	0.167198	0.17028	0.17028	0.17028	0.173376	0.17028	0.208774	0.197408	0.194172	0.197408	0.197408	0.194172	0.194172	0.197408	0.197408	0.197408	0.194172	0.197408	0.197408	0.197408	0.201998	0.198063	0.197408
213	SZ0131	PG 13a	0.159575	0.159575	0.159575	0.159575	0.162646	0.171387	0.168283	0.171387	0.168283	0.168283	0.171387	0.170832	0.161598	0.171387	0.171387	0.171387	0.171387	0.171387	0.175075	0.168283	0.168283	0.168283	0.172508	0.17822	0.165194	0.168283	0.168283	0.168283	0.171387	0.174506	0.213594	0.195462	0.192218	0.195462	0.195462	0.192218	0.192218	0.195462	0.195462	0.195462	0.192218	0.195462	0.195462	0.195462	0.200053	0.196114	0.195462
214	UB246	PG 13a	0.16212	0.16212	0.16212	0.16212	0.165194	0.167739	0.170832	0.173939	0.170832	0.170832	0.173939	0.173376	0.164131	0.173939	0.173939	0.173939	0.167739	0.173939	0.171387	0.170832	0.170832	0.170832	0.175075	0.174506	0.167739	0.170832	0.170832	0.170832	0.173939	0.170832	0.216266	0.198063	0.194815	0.198063	0.198063	0.194815	0.194815	0.198063	0.198063	0.198063	0.194815	0.198063	0.198063	0.198063	0.202674	0.198722	0.198063
215	CCV0567	PG 13b	0.166814	0.166814	0.166814	0.166814	0.169937	0.175649	0.172508	0.175649	0.172508	0.172508	0.175649	0.175075	0.168831	0.175649	0.175649	0.175649	0.175649	0.172508	0.182577	0.172508	0.172508	0.172508	0.179987	0.185775	0.169382	0.172508	0.172508	0.172508	0.175649	0.181977	0.215065	0.200053	0.196769	0.200053	0.200053	0.196769	0.196769	0.200053	0.200053	0.200053	0.196769	0.200053	0.200053	0.200053	0.196769	0.192857	0.196769
216	CLA0302	PG 13b	0.166814	0.166814	0.166814	0.166814	0.169937	0.175649	0.175649	0.178805	0.175649	0.175649	0.178805	0.17822	0.175075	0.178805	0.178805	0.178805	0.175649	0.175649	0.179394	0.175649	0.175649	0.175649	0.179987	0.185775	0.172508	0.175649	0.175649	0.175649	0.178805	0.181977	0.20682	0.185775	0.188989	0.185775	0.192218	0.188989	0.188989	0.185775	0.185775	0.185775	0.188989	0.185775	0.185775	0.192218	0.188989	0.185163	0.188989
217	13B3	P. graminis	0.199386	0.199386	0.199386	0.199386	0.196114	0.20529	0.21192	0.21526	0.21192	0.21192	0.21526	0.212633	0.207901	0.208597	0.208597	0.208597	0.20529	0.21192	0.209297	0.208597	0.208597	0.208597	0.220095	0.212633	0.21192	0.21192	0.21192	0.21192	0.208597	0.208597	0.260179	0.241549	0.245059	0.241549	0.248586	0.245059	0.245059	0.241549	0.241549	0.241549	0.245059	0.241549	0.241549	0.248586	0.25388	0.249444	0.245059
218	38B9	P. graminis	0.202674	0.202674	0.202674	0.202674	0.199386	0.208597	0.21526	0.218615	0.21526	0.21526	0.218615	0.215985	0.204606	0.21192	0.21192	0.21192	0.208597	0.21526	0.215985	0.21192	0.21192	0.21192	0.216714	0.215985	0.21526	0.21526	0.21526	0.21526	0.21192	0.21192	0.256549	0.238056	0.241549	0.238056	0.245059	0.241549	0.241549	0.238056	0.238056	0.238056	0.241549	0.238056	0.238056	0.245059	0.250308	0.245904	0.241549
219	6B4	P. rhizosphaerae	0.226212	0.226212	0.226212	0.226212	0.229714	0.232424	0.228918	0.232424	0.228918	0.228918	0.232424	0.229714	0.221194	0.232424	0.232424	0.232424	0.232424	0.232424	0.240324	0.225429	0.225429	0.225429	0.237599	0.247485	0.235947	0.228918	0.228918	0.228918	0.225429	0.243045	0.259271	0.256549	0.256549	0.256549	0.256549	0.256549	0.256549	0.256549	0.256549	0.256549	0.256549	0.256549	0.256549	0.260179	0.265695	0.261095	0.256549
220	Pf-5	P. protegens	0.197328	0.197328	0.197328	0.197328	0.197328	0.203332	0.210069	0.213462	0.210069	0.210069	0.213462	0.205991	0.205991	0.206692	0.206692	0.206692	0.203332	0.210069	0.210788	0.206692	0.206692	0.206692	0.206692	0.210788	0.210069	0.210069	0.210069	0.210069	0.206692	0.206692	0.203332	0.201278	0.204601	0.201278	0.20794	0.204601	0.204601	0.201278	0.201278	0.201278	0.204601	0.201278	0.201278	0.204601	0.212735	0.208645	0.204601
221	Lz4W	"P. syringae"	0.273259	0.273259	0.273259	0.273259	0.273259	0.268542	0.268542	0.272282	0.268542	0.268542	0.272282	0.271312	0.26019	0.26482	0.26482	0.26482	0.276041	0.276041	0.277033	0.272282	0.272282	0.272282	0.259272	0.273259	0.26482	0.268542	0.268542	0.268542	0.268542	0.268542	0.283614	0.278818	0.275056	0.278818	0.271312	0.275056	0.275056	0.278818	0.278818	0.278818	0.275056	0.278818	0.278818	0.271312	0.275056	0.270348	0.275056
222	PAO1	P. aeruginosa	0.332369	0.332369	0.332369	0.332369	0.332369	0.342234	0.342234	0.346557	0.342234	0.342234	0.346557	0.336629	0.349543	0.346557	0.346557	0.346557	0.337933	0.346557	0.336629	0.342234	0.342234	0.342234	0.337933	0.332369	0.350903	0.342234	0.342234	0.342234	0.333654	0.337933	0.326872	0.340912	0.345216	0.340912	0.349543	0.345216	0.345216	0.340912	0.340912	0.340912	0.345216	0.340912	0.340912	0.345216	0.35666	0.350903	0.345216
[truncated: 175 more columns]
