# Supplementary material for: A User's Guide to a Data Base of the Diversity of Pseudomonas syringae and Its Application to Classifying Strains in This Phylogenetic Complex
Source: PLoS One. 2014 Sep 3;9(9):e105547. doi: 10.1371/journal.pone.0105547 (PMC4153583; doi:10.1371/journal.pone.0105547)
Supplement: Table S4 — Matrix of genetic distances calculated for partial sequences of the gyrB gene of a set of 216 P. syringae strains. This set represents the maximum phylogenetic diversity of this group of bacteria and strains were previously classified in the MLST analysis. For each strain in a column, the minimum distance is highlighted in yellow. The distance thresholds for phylogroup and clade affiliations are respectively 0.052 and 0.029. Discrepancies between cts and MLST analysis are shown in pink. (XLSX) [file pone.0105547.s006.xlsx]

## Sheet: Feuil1
Table S4. Matrix of genetic distances calculated with partial sequences of the gyrB gene of a set of 216 P. syringae strains. This set represents the maximum phylogenetic diversity of this group of bacteria and strains were previously classified in the MLST analysis. For each strain in a column, the minimum distance is highlighted in yellow. The distance thresholds for phylogroup and clade affili…
			1	2	3	4	5	6	7	8	9	10	11	12	13	14	15	16	17	18	19	20	21	22	23	24	25	26	27	28	29	30	31	32	33	34	35	36	37	38	39	40	41	42	43	44	45	46	47
			CC1630	DC3000	KN203	M302278PT	T1	AF0007	CC1416	CC1427	CC1429	CC1430	CC1431	CC1432	CC1544	CC1556	CC1558	CC1559	CCE0245	CSZ0761	CSZ0956	K93001	KW30	M302091	M302280PT	NCPPB3489	SZ0129	USA0001	USA0003	USA0019	USA007	PavBPIC631	PsyCit7	601	AI0015	AI0024	AI0061	AI0064	AI0066	AI0073	AI0075	AI0084	AI0116	AI0127	AI0130	CC0001	CC0023	CC0024	CC0037
Strain order	Name of strains	MLST-Phylogroup	PG 01a	PG 01a	PG 01a	PG 01a	PG 01a	PG 01b	PG 01b	PG 01b	PG 01b	PG 01b	PG 01b	PG 01b	PG 01b	PG 01b	PG 01b	PG 01b	PG 01b	PG 01b	PG 01b	PG 01b	PG 01b	PG 01b	PG 01b	PG 01b	PG 01b	PG 01b	PG 01b	PG 01b	PG 01b	PG 01b	PG 02a	PG 02b	PG 02b	PG 02b	PG 02b	PG 02b	PG 02b	PG 02b	PG 02b	PG 02b	PG 02b	PG 02b	PG 02b	PG 02b	PG 02b	PG 02b	PG 02b
1	CC1630	PG 01a		0.010252	0.00821	0.00821	0	0.035474	0.032863	0.032863	0.037892	0.037892	0.032863	0.032863	0.03524	0.028366	0.028366	0.028366	0.026044	0.026044	0.023747	0.058921	0.037892	0.037892	0.03524	0.037892	0.033301	0.037892	0.032863	0.037892	0.032863	0.037892	0.159545	0.153882	0.158641	0.150289	0.154987	0.151369	0.158641	0.158641	0.146731	0.151369	0.146731	0.151369	0.151369	0.16233	0.150289	0.150289	0.157508
2	DC3000	PG 01a	0.010252		0.0146	0.0146	0.010252	0.028366	0.025874	0.025874	0.030711	0.030711	0.025874	0.025874	0.02818	0.030711	0.030711	0.030711	0.028366	0.023747	0.026044	0.051035	0.030711	0.030711	0.02818	0.030711	0.035711	0.030711	0.025874	0.030711	0.025874	0.030711	0.152124	0.146731	0.151369	0.143207	0.147784	0.144234	0.151369	0.151369	0.132834	0.144234	0.139716	0.144234	0.144234	0.154987	0.143207	0.143207	0.150289
3	KN203	PG 01a	0.00821	0.0146		0	0.00821	0.040604	0.037892	0.037892	0.043088	0.043088	0.037892	0.037892	0.040334	0.038145	0.038145	0.038145	0.035711	0.030915	0.033301	0.064753	0.043088	0.043088	0.040334	0.043088	0.043379	0.043088	0.037892	0.043088	0.037892	0.043088	0.17611	0.169814	0.174869	0.166054	0.171044	0.167256	0.174869	0.174869	0.154987	0.167256	0.16233	0.167256	0.167256	0.17873	0.166054	0.166054	0.173611
4	M302278PT	PG 01a	0.00821	0.0146	0		0.00821	0.040604	0.037892	0.037892	0.043088	0.043088	0.037892	0.037892	0.040334	0.038145	0.038145	0.038145	0.035711	0.030915	0.033301	0.064753	0.043088	0.043088	0.040334	0.043088	0.043379	0.043088	0.037892	0.043088	0.037892	0.043088	0.17611	0.169814	0.174869	0.166054	0.171044	0.167256	0.174869	0.174869	0.154987	0.167256	0.16233	0.167256	0.167256	0.17873	0.166054	0.166054	0.173611
5	T1	PG 01a	0	0.010252	0.00821	0.00821		0.035474	0.032863	0.032863	0.037892	0.037892	0.032863	0.032863	0.03524	0.028366	0.028366	0.028366	0.026044	0.026044	0.023747	0.058921	0.037892	0.037892	0.03524	0.037892	0.033301	0.037892	0.032863	0.037892	0.032863	0.037892	0.159545	0.153882	0.158641	0.150289	0.154987	0.151369	0.158641	0.158641	0.146731	0.151369	0.146731	0.151369	0.151369	0.16233	0.150289	0.150289	0.157508
6	AF0007	PG 01b	0.035474	0.028366	0.040604	0.040604	0.035474		0.0146	0.0146	0.019097	0.019097	0.0146	0.0146	0.018974	0.023288	0.023288	0.023288	0.016669	0.012369	0.018852	0.048131	0.02818	0.02818	0.0146	0.016884	0.0146	0.019097	0.0146	0.019097	0.0146	0.016884	0.160718	0.144234	0.14173	0.133784	0.138221	0.134745	0.14173	0.14173	0.130366	0.134745	0.137234	0.134745	0.134745	0.152461	0.133784	0.133784	0.140717
7	CC1416	PG 01b	0.032863	0.025874	0.037892	0.037892	0.032863	0.0146		0	0.004061	0.004061	0	0	0.010252	0.025706	0.025706	0.025706	0.027996	0.0146	0.025706	0.0428	0.023439	0.023439	0.006086	0.00821	0.021333	0.004061	0	0.004061	0	0.00821	0.152124	0.143207	0.147784	0.139716	0.144234	0.140717	0.147784	0.147784	0.129441	0.140717	0.136259	0.140717	0.140717	0.144234	0.139716	0.139716	0.146731
8	CC1427	PG 01b	0.032863	0.025874	0.037892	0.037892	0.032863	0.0146	0		0.004061	0.004061	0	0	0.010252	0.025706	0.025706	0.025706	0.027996	0.0146	0.025706	0.0428	0.023439	0.023439	0.006086	0.00821	0.021333	0.004061	0	0.004061	0	0.00821	0.152124	0.143207	0.147784	0.139716	0.144234	0.140717	0.147784	0.147784	0.129441	0.140717	0.136259	0.140717	0.140717	0.144234	0.139716	0.139716	0.146731
9	CC1429	PG 01b	0.037892	0.030711	0.043088	0.043088	0.037892	0.019097	0.004061	0.004061		0	0.004061	0.004061	0.0146	0.030509	0.030509	0.030509	0.032863	0.019097	0.030509	0.048131	0.02818	0.02818	0.010318	0.012528	0.026044	0	0.004061	0	0.004061	0.012528	0.153242	0.147784	0.152461	0.144234	0.14885	0.145273	0.152461	0.152461	0.133784	0.145273	0.140717	0.145273	0.145273	0.14885	0.144234	0.144234	0.151369
10	CC1430	PG 01b	0.037892	0.030711	0.043088	0.043088	0.037892	0.019097	0.004061	0.004061	0		0.004061	0.004061	0.0146	0.030509	0.030509	0.030509	0.032863	0.019097	0.030509	0.048131	0.02818	0.02818	0.010318	0.012528	0.026044	0	0.004061	0	0.004061	0.012528	0.153242	0.147784	0.152461	0.144234	0.14885	0.145273	0.152461	0.152461	0.133784	0.145273	0.140717	0.145273	0.145273	0.14885	0.144234	0.144234	0.151369
11	CC1431	PG 01b	0.032863	0.025874	0.037892	0.037892	0.032863	0.0146	0	0	0.004061	0.004061		0	0.010252	0.025706	0.025706	0.025706	0.027996	0.0146	0.025706	0.0428	0.023439	0.023439	0.006086	0.00821	0.021333	0.004061	0	0.004061	0	0.00821	0.152124	0.143207	0.147784	0.139716	0.144234	0.140717	0.147784	0.147784	0.129441	0.140717	0.136259	0.140717	0.140717	0.144234	0.139716	0.139716	0.146731
12	CC1432	PG 01b	0.032863	0.025874	0.037892	0.037892	0.032863	0.0146	0	0	0.004061	0.004061	0		0.010252	0.025706	0.025706	0.025706	0.027996	0.0146	0.025706	0.0428	0.023439	0.023439	0.006086	0.00821	0.021333	0.004061	0	0.004061	0	0.00821	0.152124	0.143207	0.147784	0.139716	0.144234	0.140717	0.147784	0.147784	0.129441	0.140717	0.136259	0.140717	0.140717	0.144234	0.139716	0.139716	0.146731
13	CC1544	PG 01b	0.03524	0.02818	0.040334	0.040334	0.03524	0.018974	0.010252	0.010252	0.0146	0.0146	0.010252	0.010252		0.03031	0.03031	0.03031	0.032648	0.018974	0.03031	0.045292	0.025706	0.025706	0.004035	0.006124	0.025874	0.0146	0.010252	0.0146	0.010252	0.006124	0.159545	0.150289	0.154987	0.146731	0.151369	0.147784	0.154987	0.154987	0.136259	0.147784	0.143207	0.147784	0.147784	0.144234	0.146731	0.146731	0.153882
14	CC1556	PG 01b	0.028366	0.030711	0.038145	0.038145	0.028366	0.023288	0.025706	0.025706	0.030509	0.030509	0.025706	0.025706	0.03031		0	0	0.014507	0.018852	0.016669	0.043088	0.025874	0.025874	0.025706	0.02818	0.016776	0.030509	0.025706	0.030509	0.025706	0.02818	0.142291	0.140717	0.145273	0.137234	0.14173	0.138221	0.145273	0.145273	0.133784	0.138221	0.133784	0.138221	0.138221	0.14885	0.137234	0.137234	0.144234
15	CC1558	PG 01b	0.028366	0.030711	0.038145	0.038145	0.028366	0.023288	0.025706	0.025706	0.030509	0.030509	0.025706	0.025706	0.03031	0		0	0.014507	0.018852	0.016669	0.043088	0.025874	0.025874	0.025706	0.02818	0.016776	0.030509	0.025706	0.030509	0.025706	0.02818	0.142291	0.140717	0.145273	0.137234	0.14173	0.138221	0.145273	0.145273	0.133784	0.138221	0.133784	0.138221	0.138221	0.14885	0.137234	0.137234	0.144234
16	CC1559	PG 01b	0.028366	0.030711	0.038145	0.038145	0.028366	0.023288	0.025706	0.025706	0.030509	0.030509	0.025706	0.025706	0.03031	0	0		0.014507	0.018852	0.016669	0.043088	0.025874	0.025874	0.025706	0.02818	0.016776	0.030509	0.025706	0.030509	0.025706	0.02818	0.142291	0.140717	0.145273	0.137234	0.14173	0.138221	0.145273	0.145273	0.133784	0.138221	0.133784	0.138221	0.138221	0.14885	0.137234	0.137234	0.144234
17	CCE0245	PG 01b	0.026044	0.028366	0.035711	0.035711	0.026044	0.016669	0.027996	0.027996	0.032863	0.032863	0.027996	0.027996	0.032648	0.014507	0.014507	0.014507		0.016669	0.006086	0.048131	0.030509	0.030509	0.027996	0.030509	0.0146	0.032863	0.027996	0.032863	0.027996	0.030509	0.164511	0.137234	0.134745	0.126981	0.131302	0.127892	0.14173	0.14173	0.137234	0.127892	0.137234	0.127892	0.127892	0.145273	0.126981	0.126981	0.133784
18	CSZ0761	PG 01b	0.026044	0.023747	0.030915	0.030915	0.026044	0.012369	0.0146	0.0146	0.019097	0.019097	0.0146	0.0146	0.018974	0.018852	0.018852	0.018852	0.016669		0.014507	0.045597	0.025874	0.025874	0.0146	0.016884	0.0146	0.019097	0.0146	0.019097	0.0146	0.016884	0.156962	0.151369	0.156106	0.147784	0.152461	0.14885	0.156106	0.156106	0.137234	0.14885	0.144234	0.14885	0.14885	0.159787	0.147784	0.147784	0.154987
19	CSZ0956	PG 01b	0.023747	0.026044	0.033301	0.033301	0.023747	0.018852	0.025706	0.025706	0.030509	0.030509	0.025706	0.025706	0.03031	0.016669	0.016669	0.016669	0.006086	0.014507		0.048131	0.02818	0.02818	0.025706	0.02818	0.016776	0.030509	0.025706	0.030509	0.025706	0.02818	0.156962	0.130366	0.134745	0.126981	0.131302	0.127892	0.14173	0.14173	0.130366	0.127892	0.130366	0.127892	0.127892	0.138221	0.126981	0.126981	0.133784
20	K93001	PG 01b	0.058921	0.051035	0.064753	0.064753	0.058921	0.048131	0.0428	0.0428	0.048131	0.048131	0.0428	0.0428	0.045292	0.043088	0.043088	0.043088	0.048131	0.045597	0.048131		0.016884	0.016884	0.040334	0.043088	0.053638	0.048131	0.0428	0.048131	0.0428	0.043088	0.160718	0.142755	0.140231	0.13922	0.136703	0.140231	0.140231	0.140231	0.128814	0.140231	0.135718	0.140231	0.140231	0.151019	0.13922	0.13922	0.13922
21	KW30	PG 01b	0.037892	0.030711	0.043088	0.043088	0.037892	0.02818	0.023439	0.023439	0.02818	0.02818	0.023439	0.023439	0.025706	0.025874	0.025874	0.025874	0.030509	0.025874	0.02818	0.016884		0	0.021195	0.023592	0.035474	0.02818	0.023439	0.02818	0.023439	0.023592	0.143793	0.140717	0.145273	0.137234	0.14173	0.138221	0.145273	0.145273	0.126981	0.138221	0.133784	0.138221	0.138221	0.14885	0.137234	0.137234	0.144234
22	M302091	PG 01b	0.037892	0.030711	0.043088	0.043088	0.037892	0.02818	0.023439	0.023439	0.02818	0.02818	0.023439	0.023439	0.025706	0.025874	0.025874	0.025874	0.030509	0.025874	0.02818	0.016884	0		0.021195	0.023592	0.035474	0.02818	0.023439	0.02818	0.023439	0.023592	0.143793	0.140717	0.145273	0.137234	0.14173	0.138221	0.145273	0.145273	0.126981	0.138221	0.133784	0.138221	0.138221	0.14885	0.137234	0.137234	0.144234
23	M302280PT	PG 01b	0.03524	0.02818	0.040334	0.040334	0.03524	0.0146	0.006086	0.006086	0.010318	0.010318	0.006086	0.006086	0.004035	0.025706	0.025706	0.025706	0.027996	0.0146	0.025706	0.040334	0.021195	0.021195		0.00202	0.021333	0.010318	0.006086	0.010318	0.006086	0.00202	0.155816	0.146731	0.151369	0.143207	0.147784	0.144234	0.151369	0.151369	0.132834	0.144234	0.139716	0.144234	0.144234	0.147784	0.143207	0.143207	0.150289
24	NCPPB3489	PG 01b	0.037892	0.030711	0.043088	0.043088	0.037892	0.016884	0.00821	0.00821	0.012528	0.012528	0.00821	0.00821	0.006124	0.02818	0.02818	0.02818	0.030509	0.016884	0.02818	0.043088	0.023592	0.023592	0.00202		0.023747	0.012528	0.00821	0.012528	0.00821	0	0.160718	0.151369	0.156106	0.147784	0.152461	0.14885	0.156106	0.156106	0.137234	0.14885	0.144234	0.14885	0.14885	0.152461	0.147784	0.147784	0.154987
25	SZ0129	PG 01b	0.033301	0.035711	0.043379	0.043379	0.033301	0.0146	0.021333	0.021333	0.026044	0.026044	0.021333	0.021333	0.025874	0.016776	0.016776	0.016776	0.0146	0.0146	0.016776	0.053638	0.035474	0.035474	0.021333	0.023747		0.026044	0.021333	0.026044	0.021333	0.023747	0.161907	0.14885	0.153566	0.145273	0.149928	0.146324	0.153566	0.153566	0.134745	0.146324	0.14173	0.146324	0.146324	0.149928	0.138221	0.138221	0.145273
26	USA0001	PG 01b	0.037892	0.030711	0.043088	0.043088	0.037892	0.019097	0.004061	0.004061	0	0	0.004061	0.004061	0.0146	0.030509	0.030509	0.030509	0.032863	0.019097	0.030509	0.048131	0.02818	0.02818	0.010318	0.012528	0.026044		0.004061	0	0.004061	0.012528	0.153242	0.147784	0.152461	0.144234	0.14885	0.145273	0.152461	0.152461	0.133784	0.145273	0.140717	0.145273	0.145273	0.14885	0.144234	0.144234	0.151369
27	USA0003	PG 01b	0.032863	0.025874	0.037892	0.037892	0.032863	0.0146	0	0	0.004061	0.004061	0	0	0.010252	0.025706	0.025706	0.025706	0.027996	0.0146	0.025706	0.0428	0.023439	0.023439	0.006086	0.00821	0.021333	0.004061		0.004061	0	0.00821	0.152124	0.143207	0.147784	0.139716	0.144234	0.140717	0.147784	0.147784	0.129441	0.140717	0.136259	0.140717	0.140717	0.144234	0.139716	0.139716	0.146731
28	USA0019	PG 01b	0.037892	0.030711	0.043088	0.043088	0.037892	0.019097	0.004061	0.004061	0	0	0.004061	0.004061	0.0146	0.030509	0.030509	0.030509	0.032863	0.019097	0.030509	0.048131	0.02818	0.02818	0.010318	0.012528	0.026044	0	0.004061		0.004061	0.012528	0.153242	0.147784	0.152461	0.144234	0.14885	0.145273	0.152461	0.152461	0.133784	0.145273	0.140717	0.145273	0.145273	0.14885	0.144234	0.144234	0.151369
29	USA007	PG 01b	0.032863	0.025874	0.037892	0.037892	0.032863	0.0146	0	0	0.004061	0.004061	0	0	0.010252	0.025706	0.025706	0.025706	0.027996	0.0146	0.025706	0.0428	0.023439	0.023439	0.006086	0.00821	0.021333	0.004061	0	0.004061		0.00821	0.152124	0.143207	0.147784	0.139716	0.144234	0.140717	0.147784	0.147784	0.129441	0.140717	0.136259	0.140717	0.140717	0.144234	0.139716	0.139716	0.146731
30	PavBPIC631	PG 01b	0.037892	0.030711	0.043088	0.043088	0.037892	0.016884	0.00821	0.00821	0.012528	0.012528	0.00821	0.00821	0.006124	0.02818	0.02818	0.02818	0.030509	0.016884	0.02818	0.043088	0.023592	0.023592	0.00202	0	0.023747	0.012528	0.00821	0.012528	0.00821		0.160718	0.151369	0.156106	0.147784	0.152461	0.14885	0.156106	0.156106	0.137234	0.14885	0.144234	0.14885	0.14885	0.152461	0.147784	0.147784	0.154987
31	PsyCit7	PG 02a	0.159545	0.152124	0.17611	0.17611	0.159545	0.160718	0.152124	0.152124	0.153242	0.153242	0.152124	0.152124	0.159545	0.142291	0.142291	0.142291	0.164511	0.156962	0.156962	0.160718	0.143793	0.143793	0.155816	0.160718	0.161907	0.153242	0.152124	0.153242	0.152124	0.160718		0.10822	0.112161	0.111377	0.112161	0.118614	0.112161	0.112161	0.101994	0.118614	0.10822	0.118614	0.118614	0.115373	0.117784	0.117784	0.117784
32	601	PG 02b	0.153882	0.146731	0.169814	0.169814	0.153882	0.144234	0.143207	0.143207	0.147784	0.147784	0.143207	0.143207	0.150289	0.140717	0.140717	0.140717	0.137234	0.151369	0.130366	0.142755	0.140717	0.140717	0.146731	0.151369	0.14885	0.147784	0.143207	0.147784	0.143207	0.151369	0.10822		0.018974	0.014507	0.018974	0.018974	0.023439	0.023439	0.021059	0.018974	0.008158	0.018974	0.018974	0.012448	0.027815	0.027815	0.018852
33	AI0015	PG 02b	0.158641	0.151369	0.174869	0.174869	0.158641	0.14173	0.147784	0.147784	0.152461	0.152461	0.147784	0.147784	0.154987	0.145273	0.145273	0.145273	0.134745	0.156106	0.134745	0.140231	0.145273	0.145273	0.151369	0.156106	0.153566	0.152461	0.147784	0.152461	0.147784	0.156106	0.112161	0.018974		0.004061	0.004087	0.008262	0.004035	0.004035	0.027996	0.008262	0.023439	0.008262	0.008262	0.032863	0.021195	0.021195	0.012448
34	AI0024	PG 02b	0.150289	0.143207	0.166054	0.166054	0.150289	0.133784	0.139716	0.139716	0.144234	0.144234	0.139716	0.139716	0.146731	0.137234	0.137234	0.137234	0.126981	0.147784	0.126981	0.13922	0.137234	0.137234	0.143207	0.147784	0.145273	0.144234	0.139716	0.144234	0.139716	0.147784	0.111377	0.014507	0.004061		0.004061	0.004061	0.00821	0.00821	0.023288	0.004061	0.018852	0.004061	0.004061	0.027996	0.016669	0.016669	0.012369
35	AI0061	PG 02b	0.154987	0.147784	0.171044	0.171044	0.154987	0.138221	0.144234	0.144234	0.14885	0.14885	0.144234	0.144234	0.151369	0.14173	0.14173	0.14173	0.131302	0.152461	0.131302	0.136703	0.14173	0.14173	0.147784	0.152461	0.149928	0.14885	0.144234	0.14885	0.144234	0.152461	0.112161	0.018974	0.004087	0.004061		0.004035	0.008262	0.008262	0.027996	0.004035	0.023439	0.004035	0.004035	0.032863	0.021195	0.021195	0.012448
36	AI0064	PG 02b	0.151369	0.144234	0.167256	0.167256	0.151369	0.134745	0.140717	0.140717	0.145273	0.145273	0.140717	0.140717	0.147784	0.138221	0.138221	0.138221	0.127892	0.14885	0.127892	0.140231	0.138221	0.138221	0.144234	0.14885	0.146324	0.145273	0.140717	0.145273	0.140717	0.14885	0.118614	0.018974	0.008262	0.004061	0.004035		0.012528	0.012528	0.027996	0	0.023439	0	0	0.032863	0.021195	0.021195	0.016776
37	AI0066	PG 02b	0.158641	0.151369	0.174869	0.174869	0.158641	0.14173	0.147784	0.147784	0.152461	0.152461	0.147784	0.147784	0.154987	0.145273	0.145273	0.145273	0.14173	0.156106	0.14173	0.140231	0.145273	0.145273	0.151369	0.156106	0.153566	0.152461	0.147784	0.152461	0.147784	0.156106	0.112161	0.023439	0.004035	0.00821	0.008262	0.012528		0	0.023439	0.012528	0.018974	0.012528	0.012528	0.037641	0.025706	0.025706	0.016776
38	AI0073	PG 02b	0.158641	0.151369	0.174869	0.174869	0.158641	0.14173	0.147784	0.147784	0.152461	0.152461	0.147784	0.147784	0.154987	0.145273	0.145273	0.145273	0.14173	0.156106	0.14173	0.140231	0.145273	0.145273	0.151369	0.156106	0.153566	0.152461	0.147784	0.152461	0.147784	0.156106	0.112161	0.023439	0.004035	0.00821	0.008262	0.012528	0		0.023439	0.012528	0.018974	0.012528	0.012528	0.037641	0.025706	0.025706	0.016776
39	AI0075	PG 02b	0.146731	0.132834	0.154987	0.154987	0.146731	0.130366	0.129441	0.129441	0.133784	0.133784	0.129441	0.129441	0.136259	0.133784	0.133784	0.133784	0.137234	0.137234	0.130366	0.128814	0.126981	0.126981	0.132834	0.137234	0.134745	0.133784	0.129441	0.133784	0.129441	0.137234	0.101994	0.021059	0.027996	0.023288	0.027996	0.027996	0.023439	0.023439		0.027996	0.021059	0.027996	0.027996	0.021195	0.023288	0.023288	0.027815
40	AI0084	PG 02b	0.151369	0.144234	0.167256	0.167256	0.151369	0.134745	0.140717	0.140717	0.145273	0.145273	0.140717	0.140717	0.147784	0.138221	0.138221	0.138221	0.127892	0.14885	0.127892	0.140231	0.138221	0.138221	0.144234	0.14885	0.146324	0.145273	0.140717	0.145273	0.140717	0.14885	0.118614	0.018974	0.008262	0.004061	0.004035	0	0.012528	0.012528	0.027996		0.023439	0	0	0.032863	0.021195	0.021195	0.016776
41	AI0116	PG 02b	0.146731	0.139716	0.16233	0.16233	0.146731	0.137234	0.136259	0.136259	0.140717	0.140717	0.136259	0.136259	0.143207	0.133784	0.133784	0.133784	0.137234	0.144234	0.130366	0.135718	0.133784	0.133784	0.139716	0.144234	0.14173	0.140717	0.136259	0.140717	0.136259	0.144234	0.10822	0.008158	0.023439	0.018852	0.023439	0.023439	0.018974	0.018974	0.021059	0.023439		0.023439	0.023439	0.021195	0.032435	0.032435	0.023288
42	AI0127	PG 02b	0.151369	0.144234	0.167256	0.167256	0.151369	0.134745	0.140717	0.140717	0.145273	0.145273	0.140717	0.140717	0.147784	0.138221	0.138221	0.138221	0.127892	0.14885	0.127892	0.140231	0.138221	0.138221	0.144234	0.14885	0.146324	0.145273	0.140717	0.145273	0.140717	0.14885	0.118614	0.018974	0.008262	0.004061	0.004035	0	0.012528	0.012528	0.027996	0	0.023439		0	0.032863	0.021195	0.021195	0.016776
43	AI0130	PG 02b	0.151369	0.144234	0.167256	0.167256	0.151369	0.134745	0.140717	0.140717	0.145273	0.145273	0.140717	0.140717	0.147784	0.138221	0.138221	0.138221	0.127892	0.14885	0.127892	0.140231	0.138221	0.138221	0.144234	0.14885	0.146324	0.145273	0.140717	0.145273	0.140717	0.14885	0.118614	0.018974	0.008262	0.004061	0.004035	0	0.012528	0.012528	0.027996	0	0.023439	0		0.032863	0.021195	0.021195	0.016776
44	CC0001	PG 02b	0.16233	0.154987	0.17873	0.17873	0.16233	0.152461	0.144234	0.144234	0.14885	0.14885	0.144234	0.144234	0.144234	0.14885	0.14885	0.14885	0.145273	0.159787	0.138221	0.151019	0.14885	0.14885	0.147784	0.152461	0.149928	0.14885	0.144234	0.14885	0.144234	0.152461	0.115373	0.012448	0.032863	0.027996	0.032863	0.032863	0.037641	0.037641	0.021195	0.032863	0.021195	0.032863	0.032863		0.027996	0.027996	0.027996
45	CC0023	PG 02b	0.150289	0.143207	0.166054	0.166054	0.150289	0.133784	0.139716	0.139716	0.144234	0.144234	0.139716	0.139716	0.146731	0.137234	0.137234	0.137234	0.126981	0.147784	0.126981	0.13922	0.137234	0.137234	0.143207	0.147784	0.138221	0.144234	0.139716	0.144234	0.139716	0.147784	0.117784	0.027815	0.021195	0.016669	0.021195	0.021195	0.025706	0.025706	0.023288	0.021195	0.032435	0.021195	0.021195	0.027996		0	0.016669
46	CC0024	PG 02b	0.150289	0.143207	0.166054	0.166054	0.150289	0.133784	0.139716	0.139716	0.144234	0.144234	0.139716	0.139716	0.146731	0.137234	0.137234	0.137234	0.126981	0.147784	0.126981	0.13922	0.137234	0.137234	0.143207	0.147784	0.138221	0.144234	0.139716	0.144234	0.139716	0.147784	0.117784	0.027815	0.021195	0.016669	0.021195	0.021195	0.025706	0.025706	0.023288	0.021195	0.032435	0.021195	0.021195	0.027996	0		0.016669
47	CC0037	PG 02b	0.157508	0.150289	0.173611	0.173611	0.157508	0.140717	0.146731	0.146731	0.151369	0.151369	0.146731	0.146731	0.153882	0.144234	0.144234	0.144234	0.133784	0.154987	0.133784	0.13922	0.144234	0.144234	0.150289	0.154987	0.145273	0.151369	0.146731	0.151369	0.146731	0.154987	0.117784	0.018852	0.012448	0.012369	0.012448	0.016776	0.016776	0.016776	0.027815	0.016776	0.023288	0.016776	0.016776	0.027996	0.016669	0.016669
48	CC0125	PG 02b	0.135295	0.128527	0.150289	0.150289	0.135295	0.129441	0.128527	0.128527	0.132834	0.132834	0.128527	0.128527	0.131895	0.126081	0.126081	0.126081	0.122752	0.136259	0.11619	0.127892	0.126081	0.126081	0.131895	0.136259	0.126981	0.132834	0.128527	0.132834	0.128527	0.136259	0.10583	0.0146	0.021333	0.016776	0.021333	0.021333	0.025874	0.025874	0.0146	0.021333	0.023439	0.021333	0.021333	0.019097	0.016776	0.016776	0.016776
49	CC0354	PG 02b	0.157508	0.150289	0.173611	0.173611	0.157508	0.140717	0.146731	0.146731	0.151369	0.151369	0.146731	0.146731	0.153882	0.144234	0.144234	0.144234	0.133784	0.154987	0.133784	0.13922	0.144234	0.144234	0.150289	0.154987	0.145273	0.151369	0.146731	0.151369	0.146731	0.154987	0.117784	0.018852	0.012448	0.012369	0.012448	0.016776	0.016776	0.016776	0.027815	0.016776	0.023288	0.016776	0.016776	0.027996	0.016669	0.016669	0
50	CC0412	PG 02b	0.146731	0.139716	0.16233	0.16233	0.146731	0.140717	0.139716	0.139716	0.144234	0.144234	0.139716	0.139716	0.143207	0.137234	0.137234	0.137234	0.133784	0.147784	0.126981	0.13225	0.137234	0.137234	0.143207	0.147784	0.138221	0.144234	0.139716	0.144234	0.139716	0.147784	0.11619	0.021333	0.023439	0.02818	0.028366	0.03308	0.027996	0.027996	0.025874	0.03308	0.030509	0.03308	0.03308	0.026044	0.02818	0.02818	0.019097
51	CC1434	PG 02b	0.150289	0.143207	0.166054	0.166054	0.150289	0.140717	0.139716	0.139716	0.144234	0.144234	0.139716	0.139716	0.146731	0.137234	0.137234	0.137234	0.140717	0.147784	0.133784	0.13922	0.137234	0.137234	0.143207	0.147784	0.145273	0.144234	0.139716	0.144234	0.139716	0.147784	0.105092	0.016669	0.027996	0.023288	0.027996	0.023439	0.023439	0.023439	0.016669	0.023439	0.016669	0.023439	0.023439	0.025706	0.032435	0.032435	0.023288
52	CC1457	PG 02b	0.154294	0.147122	0.17028	0.17028	0.154294	0.137596	0.143586	0.143586	0.14818	0.14818	0.143586	0.143586	0.150691	0.14109	0.14109	0.14109	0.137596	0.151775	0.137596	0.13608	0.14109	0.14109	0.147122	0.151775	0.142108	0.14818	0.143586	0.14818	0.143586	0.151775	0.114855	0.025594	0.014631	0.014538	0.014631	0.019014	0.010339	0.010339	0.021103	0.019014	0.021103	0.019014	0.019014	0.035085	0.018892	0.018892	0.010273
53	CC1458	PG 02b	0.153882	0.146731	0.169814	0.169814	0.153882	0.137234	0.143207	0.143207	0.147784	0.147784	0.143207	0.143207	0.150289	0.140717	0.140717	0.140717	0.137234	0.151369	0.137234	0.135718	0.140717	0.140717	0.146731	0.151369	0.14173	0.147784	0.143207	0.147784	0.143207	0.151369	0.114565	0.02554	0.0146	0.014507	0.0146	0.018974	0.010318	0.010318	0.021059	0.018974	0.021059	0.018974	0.018974	0.035009	0.018852	0.018852	0.010252
54	CC1484	PG 02b	0.154987	0.147784	0.171044	0.171044	0.154987	0.145273	0.144234	0.144234	0.14885	0.14885	0.144234	0.144234	0.151369	0.14173	0.14173	0.14173	0.145273	0.152461	0.138221	0.143793	0.14173	0.14173	0.147784	0.152461	0.140717	0.14885	0.144234	0.14885	0.144234	0.152461	0.108981	0.018974	0.030509	0.025706	0.030509	0.025874	0.025874	0.025874	0.018974	0.025874	0.018974	0.025874	0.025874	0.02818	0.035009	0.035009	0.025706
55	CC1485	PG 02b	0.146731	0.139716	0.16233	0.16233	0.146731	0.137234	0.136259	0.136259	0.140717	0.140717	0.136259	0.136259	0.143207	0.133784	0.133784	0.133784	0.137234	0.144234	0.130366	0.135718	0.133784	0.133784	0.139716	0.144234	0.14173	0.140717	0.136259	0.140717	0.136259	0.144234	0.105092	0.014507	0.025706	0.021059	0.025706	0.021195	0.021195	0.021195	0.014507	0.021195	0.014507	0.021195	0.021195	0.023439	0.030114	0.030114	0.021059
56	CC1488	PG 02b	0.146731	0.139716	0.16233	0.16233	0.146731	0.137234	0.136259	0.136259	0.140717	0.140717	0.136259	0.136259	0.143207	0.133784	0.133784	0.133784	0.137234	0.144234	0.130366	0.135718	0.133784	0.133784	0.139716	0.144234	0.14173	0.140717	0.136259	0.140717	0.136259	0.144234	0.105092	0.014507	0.025706	0.021059	0.025706	0.021195	0.021195	0.021195	0.014507	0.021195	0.014507	0.021195	0.021195	0.023439	0.030114	0.030114	0.021059
57	CC1493	PG 02b	0.146731	0.139716	0.16233	0.16233	0.146731	0.137234	0.136259	0.136259	0.140717	0.140717	0.136259	0.136259	0.143207	0.133784	0.133784	0.133784	0.137234	0.144234	0.130366	0.135718	0.133784	0.133784	0.139716	0.144234	0.14173	0.140717	0.136259	0.140717	0.136259	0.144234	0.105092	0.014507	0.025706	0.021059	0.025706	0.021195	0.021195	0.021195	0.014507	0.021195	0.014507	0.021195	0.021195	0.023439	0.030114	0.030114	0.021059
58	CC1494	PG 02b	0.146731	0.139716	0.16233	0.16233	0.146731	0.137234	0.136259	0.136259	0.140717	0.140717	0.136259	0.136259	0.143207	0.133784	0.133784	0.133784	0.137234	0.144234	0.130366	0.135718	0.133784	0.133784	0.139716	0.144234	0.14173	0.140717	0.136259	0.140717	0.136259	0.144234	0.105092	0.014507	0.025706	0.021059	0.025706	0.021195	0.021195	0.021195	0.014507	0.021195	0.014507	0.021195	0.021195	0.023439	0.030114	0.030114	0.021059
59	CC440	PG 02b	0.157508	0.150289	0.173611	0.173611	0.157508	0.140717	0.146731	0.146731	0.151369	0.151369	0.146731	0.146731	0.153882	0.144234	0.144234	0.144234	0.133784	0.154987	0.133784	0.13922	0.144234	0.144234	0.150289	0.154987	0.145273	0.151369	0.146731	0.151369	0.146731	0.154987	0.117784	0.018852	0.012448	0.012369	0.012448	0.016776	0.016776	0.016776	0.027815	0.016776	0.023288	0.016776	0.016776	0.027996	0.016669	0.016669	0
60	CC457	PG 02b	0.146731	0.139716	0.16233	0.16233	0.146731	0.137234	0.136259	0.136259	0.140717	0.140717	0.136259	0.136259	0.143207	0.133784	0.133784	0.133784	0.137234	0.144234	0.130366	0.135718	0.133784	0.133784	0.139716	0.144234	0.14173	0.140717	0.136259	0.140717	0.136259	0.144234	0.10822	0.008158	0.023439	0.018852	0.023439	0.023439	0.018974	0.018974	0.021059	0.023439	0	0.023439	0.023439	0.021195	0.032435	0.032435	0.023288
61	CCE0902	PG 02b	0.169814	0.16233	0.186567	0.186567	0.169814	0.152461	0.158641	0.158641	0.163503	0.163503	0.158641	0.158641	0.166054	0.156106	0.156106	0.156106	0.145273	0.167256	0.145273	0.151019	0.156106	0.156106	0.16233	0.167256	0.157239	0.163503	0.158641	0.163503	0.158641	0.167256	0.121887	0.025706	0.006086	0.010318	0.010384	0.014695	0.010252	0.010252	0.03031	0.014695	0.03031	0.014695	0.014695	0.03524	0.023439	0.023439	0.0146
62	CFBP1392	PG 02b	0.153882	0.146731	0.169814	0.169814	0.153882	0.144234	0.143207	0.143207	0.147784	0.147784	0.143207	0.143207	0.150289	0.140717	0.140717	0.140717	0.137234	0.151369	0.130366	0.142755	0.140717	0.140717	0.146731	0.151369	0.14885	0.147784	0.143207	0.147784	0.143207	0.151369	0.10822	0	0.018974	0.014507	0.018974	0.018974	0.023439	0.023439	0.021059	0.018974	0.008158	0.018974	0.018974	0.012448	0.027815	0.027815	0.018852
63	CFBP1906	PG 02b	0.150289	0.143207	0.166054	0.166054	0.150289	0.133784	0.139716	0.139716	0.144234	0.144234	0.139716	0.139716	0.146731	0.137234	0.137234	0.137234	0.126981	0.147784	0.126981	0.13922	0.137234	0.137234	0.143207	0.147784	0.138221	0.144234	0.139716	0.144234	0.139716	0.147784	0.117784	0.027815	0.021195	0.016669	0.021195	0.021195	0.025706	0.025706	0.023288	0.021195	0.032435	0.021195	0.021195	0.027996	0	0	0.016669
64	CFBP2256	PG 02b	0.150289	0.143207	0.166054	0.166054	0.150289	0.140717	0.139716	0.139716	0.144234	0.144234	0.139716	0.139716	0.146731	0.137234	0.137234	0.137234	0.140717	0.147784	0.133784	0.13922	0.137234	0.137234	0.143207	0.147784	0.145273	0.144234	0.139716	0.144234	0.139716	0.147784	0.111377	0.014507	0.025706	0.021059	0.025706	0.025706	0.021195	0.021195	0.018852	0.025706	0.014507	0.025706	0.025706	0.027996	0.030114	0.030114	0.016669
65	CVB0037	PG 02b	0.151369	0.144234	0.167256	0.167256	0.151369	0.134745	0.140717	0.140717	0.145273	0.145273	0.140717	0.140717	0.147784	0.138221	0.138221	0.138221	0.134745	0.14885	0.134745	0.140231	0.138221	0.138221	0.144234	0.14885	0.13922	0.145273	0.140717	0.145273	0.140717	0.14885	0.118614	0.023439	0.016884	0.012448	0.016884	0.016884	0.016884	0.016884	0.023439	0.016884	0.023439	0.016884	0.016884	0.032863	0.012448	0.012448	0.012448
66	H5E1	PG 02b	0.144234	0.144234	0.159787	0.159787	0.144234	0.145273	0.144234	0.144234	0.14885	0.14885	0.144234	0.144234	0.147784	0.14173	0.14173	0.14173	0.145273	0.152461	0.138221	0.136703	0.14173	0.14173	0.147784	0.152461	0.149928	0.14885	0.144234	0.14885	0.144234	0.152461	0.104167	0.026044	0.026217	0.026044	0.026217	0.030915	0.021614	0.021614	0.021472	0.030915	0.023747	0.030915	0.030915	0.035711	0.035474	0.035474	0.030711
67	M301072PT	PG 02b	0.153882	0.146731	0.169814	0.169814	0.153882	0.137234	0.143207	0.143207	0.147784	0.147784	0.143207	0.143207	0.150289	0.140717	0.140717	0.140717	0.130366	0.151369	0.130366	0.135718	0.140717	0.140717	0.146731	0.151369	0.14173	0.147784	0.143207	0.147784	0.143207	0.151369	0.114565	0.016669	0.010318	0.010252	0.010318	0.0146	0.0146	0.0146	0.02554	0.0146	0.021059	0.0146	0.0146	0.025706	0.014507	0.014507	0.002007
68	SZ0007	PG 02b	0.158641	0.151369	0.174869	0.174869	0.158641	0.14173	0.147784	0.147784	0.152461	0.152461	0.147784	0.147784	0.154987	0.145273	0.145273	0.145273	0.14173	0.156106	0.14173	0.140231	0.145273	0.145273	0.151369	0.156106	0.153566	0.152461	0.147784	0.152461	0.147784	0.156106	0.112161	0.023439	0.004035	0.00821	0.008262	0.012528	0	0	0.023439	0.012528	0.018974	0.012528	0.012528	0.037641	0.025706	0.025706	0.016776
69	SZ0038	PG 02b	0.150289	0.143207	0.166054	0.166054	0.150289	0.140717	0.139716	0.139716	0.144234	0.144234	0.139716	0.139716	0.146731	0.137234	0.137234	0.137234	0.140717	0.147784	0.133784	0.13922	0.137234	0.137234	0.143207	0.147784	0.145273	0.144234	0.139716	0.144234	0.139716	0.147784	0.105092	0.016669	0.027996	0.023288	0.027996	0.023439	0.023439	0.023439	0.016669	0.023439	0.016669	0.023439	0.023439	0.025706	0.032435	0.032435	0.023288
70	UB0305	PG 02b	0.153882	0.146731	0.169814	0.169814	0.153882	0.137234	0.143207	0.143207	0.147784	0.147784	0.143207	0.143207	0.150289	0.140717	0.140717	0.140717	0.137234	0.151369	0.137234	0.135718	0.140717	0.140717	0.146731	0.151369	0.14173	0.147784	0.143207	0.147784	0.143207	0.151369	0.114565	0.02554	0.0146	0.014507	0.0146	0.018974	0.010318	0.010318	0.021059	0.018974	0.021059	0.018974	0.018974	0.035009	0.018852	0.018852	0.010252
71	USA0087	PG 02b	0.158641	0.144234	0.167256	0.167256	0.158641	0.14173	0.140717	0.140717	0.145273	0.145273	0.140717	0.140717	0.147784	0.145273	0.145273	0.145273	0.14885	0.14885	0.14173	0.140231	0.138221	0.138221	0.144234	0.14885	0.146324	0.145273	0.140717	0.145273	0.140717	0.14885	0.108981	0.023439	0.030114	0.03031	0.03524	0.03524	0.02554	0.02554	0.010318	0.03524	0.023439	0.03524	0.03524	0.023592	0.03031	0.03031	0.03031
72	USA0088	PG 02b	0.156106	0.14885	0.172288	0.172288	0.156106	0.153566	0.145273	0.145273	0.149928	0.149928	0.145273	0.145273	0.145273	0.149928	0.149928	0.149928	0.13922	0.153566	0.13225	0.148466	0.146324	0.146324	0.14885	0.153566	0.158385	0.149928	0.145273	0.149928	0.145273	0.153566	0.119455	0.021333	0.03308	0.02818	0.027996	0.023439	0.037892	0.037892	0.030509	0.023439	0.030509	0.023439	0.023439	0.012448	0.037641	0.037641	0.037641
73	CC1543	PG 02b	0.149223	0.142193	0.164867	0.164867	0.149223	0.132834	0.138727	0.138727	0.143207	0.143207	0.138727	0.138727	0.145691	0.136259	0.136259	0.136259	0.132834	0.146731	0.132834	0.138221	0.136259	0.136259	0.142193	0.146731	0.137234	0.143207	0.138727	0.143207	0.138727	0.146731	0.125192	0.037394	0.030509	0.025706	0.030509	0.030509	0.025874	0.025874	0.023439	0.030509	0.032648	0.030509	0.030509	0.037641	0.00821	0.00821	0.025706
74	PavIsaPave013	PG 02b	0.157508	0.150289	0.173611	0.173611	0.157508	0.140717	0.146731	0.146731	0.151369	0.151369	0.146731	0.146731	0.153882	0.144234	0.144234	0.144234	0.140717	0.154987	0.140717	0.13922	0.144234	0.144234	0.150289	0.154987	0.145273	0.151369	0.146731	0.151369	0.146731	0.154987	0.117784	0.027815	0.016776	0.016669	0.016776	0.021195	0.012448	0.012448	0.023288	0.021195	0.023288	0.021195	0.021195	0.037394	0.021059	0.021059	0.012369
75	AI0042	PG 02b	0.138727	0.131895	0.153882	0.153882	0.138727	0.126081	0.131895	0.131895	0.136259	0.136259	0.131895	0.131895	0.128527	0.129441	0.129441	0.129441	0.126081	0.139716	0.126081	0.131302	0.129441	0.129441	0.135295	0.139716	0.130366	0.136259	0.131895	0.136259	0.131895	0.139716	0.115373	0.025706	0.019097	0.0146	0.019097	0.019097	0.019097	0.019097	0.021195	0.019097	0.025706	0.019097	0.019097	0.025874	0.0146	0.0146	0.0146
76	CCE0044	PG 02b	0.148169	0.14119	0.163693	0.163693	0.148169	0.142193	0.14119	0.14119	0.145691	0.145691	0.14119	0.14119	0.144663	0.138727	0.138727	0.138727	0.142193	0.149223	0.135295	0.140717	0.138727	0.138727	0.144663	0.149223	0.139716	0.145691	0.14119	0.145691	0.14119	0.149223	0.122752	0.025874	0.037892	0.032863	0.037892	0.037892	0.03308	0.03308	0.021333	0.037892	0.025874	0.037892	0.037892	0.030711	0.023592	0.023592	0.02818
77	CSZ0002	PG 02b	0.154987	0.147784	0.171044	0.171044	0.154987	0.138221	0.144234	0.144234	0.14885	0.14885	0.144234	0.144234	0.151369	0.14173	0.14173	0.14173	0.138221	0.152461	0.138221	0.143793	0.14173	0.14173	0.147784	0.152461	0.142755	0.14885	0.144234	0.14885	0.144234	0.152461	0.121887	0.025706	0.019097	0.0146	0.019097	0.019097	0.019097	0.019097	0.025706	0.019097	0.025706	0.019097	0.019097	0.03524	0.0146	0.0146	0.0146
78	508	PG 02c	0.138221	0.131302	0.153566	0.153566	0.138221	0.13225	0.127892	0.127892	0.13225	0.13225	0.127892	0.127892	0.14173	0.122041	0.122041	0.122041	0.13225	0.13922	0.125411	0.127239	0.13225	0.13225	0.138221	0.142755	0.136703	0.13225	0.127892	0.13225	0.127892	0.142755	0.08816	0.03524	0.047808	0.04749	0.047808	0.052916	0.047808	0.047808	0.040067	0.052916	0.040067	0.052916	0.052916	0.040334	0.052562	0.052562	0.052562
79	CC1631	PG 02c	0.153566	0.146324	0.169702	0.169702	0.153566	0.147389	0.142755	0.142755	0.147389	0.147389	0.142755	0.142755	0.157239	0.136703	0.136703	0.136703	0.147389	0.154684	0.140231	0.142291	0.147389	0.147389	0.153566	0.158385	0.152124	0.147389	0.142755	0.147389	0.142755	0.158385	0.101031	0.045292	0.055885	0.058126	0.058521	0.063871	0.055885	0.055885	0.05035	0.063871	0.05035	0.063871	0.063871	0.05069	0.063439	0.063439	0.063439
80	SZ0030	PG 02c	0.171044	0.163503	0.187927	0.187927	0.171044	0.160947	0.156106	0.156106	0.160947	0.160947	0.156106	0.156106	0.163503	0.157239	0.157239	0.157239	0.160947	0.168471	0.153566	0.148466	0.153566	0.153566	0.159787	0.164691	0.165893	0.160947	0.156106	0.160947	0.156106	0.164691	0.106578	0.025874	0.040334	0.042516	0.0428	0.047808	0.040334	0.040334	0.03524	0.047808	0.030509	0.047808	0.047808	0.030711	0.04749	0.04749	0.042516
81	SZ0037	PG 02c	0.171044	0.163503	0.187927	0.187927	0.171044	0.160947	0.156106	0.156106	0.160947	0.160947	0.156106	0.156106	0.163503	0.157239	0.157239	0.157239	0.160947	0.168471	0.153566	0.148466	0.153566	0.153566	0.159787	0.164691	0.165893	0.160947	0.156106	0.160947	0.156106	0.164691	0.106578	0.025874	0.040334	0.042516	0.0428	0.047808	0.040334	0.040334	0.03524	0.047808	0.030509	0.047808	0.047808	0.030711	0.04749	0.04749	0.042516
82	SZ0045	PG 02c	0.159787	0.152461	0.176141	0.176141	0.159787	0.149928	0.14885	0.14885	0.153566	0.153566	0.14885	0.14885	0.156106	0.146324	0.146324	0.146324	0.149928	0.157239	0.142755	0.141255	0.146324	0.146324	0.152461	0.157239	0.154684	0.153566	0.14885	0.153566	0.14885	0.157239	0.106578	0.021333	0.035474	0.037641	0.037892	0.0428	0.035474	0.035474	0.030509	0.0428	0.025874	0.0428	0.0428	0.026044	0.042516	0.042516	0.037641
83	SZ0051	PG 02c	0.171044	0.163503	0.187927	0.187927	0.171044	0.160947	0.156106	0.156106	0.160947	0.160947	0.156106	0.156106	0.163503	0.157239	0.157239	0.157239	0.160947	0.168471	0.153566	0.148466	0.153566	0.153566	0.159787	0.164691	0.165893	0.160947	0.156106	0.160947	0.156106	0.164691	0.106578	0.025874	0.040334	0.042516	0.0428	0.047808	0.040334	0.040334	0.03524	0.047808	0.030509	0.047808	0.047808	0.030711	0.04749	0.04749	0.042516
84	SZ0093	PG 02c	0.138221	0.131302	0.153566	0.153566	0.138221	0.13225	0.127892	0.127892	0.13225	0.13225	0.127892	0.127892	0.14173	0.122041	0.122041	0.122041	0.13225	0.13922	0.125411	0.127239	0.13225	0.13225	0.138221	0.142755	0.136703	0.13225	0.127892	0.13225	0.127892	0.142755	0.08816	0.03524	0.047808	0.04749	0.047808	0.052916	0.047808	0.047808	0.040067	0.052916	0.040067	0.052916	0.052916	0.040334	0.052562	0.052562	0.052562
85	SZ0124	PG 02c	0.159787	0.152461	0.176141	0.176141	0.159787	0.149928	0.14885	0.14885	0.153566	0.153566	0.14885	0.14885	0.156106	0.146324	0.146324	0.146324	0.149928	0.157239	0.142755	0.141255	0.146324	0.146324	0.152461	0.157239	0.154684	0.153566	0.14885	0.153566	0.14885	0.157239	0.106578	0.021333	0.035474	0.037641	0.037892	0.0428	0.035474	0.035474	0.030509	0.0428	0.025874	0.0428	0.0428	0.026044	0.042516	0.042516	0.037641
86	UB0313	PG 02c	0.138221	0.131302	0.153566	0.153566	0.138221	0.13225	0.127892	0.127892	0.13225	0.13225	0.127892	0.127892	0.14173	0.122041	0.122041	0.122041	0.13225	0.13922	0.125411	0.127239	0.13225	0.13225	0.138221	0.142755	0.136703	0.13225	0.127892	0.13225	0.127892	0.142755	0.08816	0.03524	0.047808	0.04749	0.047808	0.052916	0.047808	0.047808	0.040067	0.052916	0.040067	0.052916	0.052916	0.040334	0.052562	0.052562	0.052562
87	PSy642	PG 02c	0.159787	0.152461	0.176141	0.176141	0.159787	0.149928	0.14885	0.14885	0.153566	0.153566	0.14885	0.14885	0.156106	0.146324	0.146324	0.146324	0.149928	0.157239	0.142755	0.141255	0.146324	0.146324	0.152461	0.157239	0.154684	0.153566	0.14885	0.153566	0.14885	0.157239	0.106578	0.021333	0.035474	0.037641	0.037892	0.0428	0.035474	0.035474	0.030509	0.0428	0.025874	0.0428	0.0428	0.026044	0.042516	0.042516	0.037641
88	B728a	PG 02d	0.137234	0.130366	0.152461	0.152461	0.137234	0.131302	0.130366	0.130366	0.134745	0.134745	0.130366	0.130366	0.137234	0.127892	0.127892	0.127892	0.131302	0.138221	0.124514	0.129748	0.127892	0.127892	0.133784	0.138221	0.135718	0.134745	0.130366	0.134745	0.130366	0.138221	0.112161	0.023439	0.03524	0.03031	0.030114	0.02554	0.03524	0.03524	0.023439	0.02554	0.027996	0.02554	0.02554	0.02818	0.03031	0.03031	0.03031
89	CC0170	PG 02d	0.143207	0.132834	0.154987	0.154987	0.143207	0.140717	0.139716	0.139716	0.144234	0.144234	0.139716	0.139716	0.146731	0.133784	0.133784	0.133784	0.137234	0.147784	0.140717	0.135718	0.137234	0.137234	0.143207	0.147784	0.134745	0.144234	0.139716	0.144234	0.139716	0.147784	0.112955	0.037641	0.045292	0.040067	0.045292	0.045292	0.045292	0.045292	0.025874	0.045292	0.042516	0.045292	0.045292	0.037892	0.03524	0.03524	0.040067
90	CC0206	PG 02d	0.140717	0.140717	0.156106	0.156106	0.140717	0.14885	0.147784	0.147784	0.152461	0.152461	0.147784	0.147784	0.154987	0.138221	0.138221	0.138221	0.14173	0.14885	0.134745	0.140231	0.145273	0.145273	0.151369	0.156106	0.13922	0.152461	0.147784	0.152461	0.147784	0.156106	0.102709	0.042236	0.042516	0.044693	0.044991	0.050014	0.042516	0.042516	0.032648	0.050014	0.044693	0.050014	0.050014	0.042516	0.039803	0.039803	0.039803
91	CC0301	PG 02d	0.174821	0.174821	0.192105	0.192105	0.174821	0.17611	0.174821	0.174821	0.180051	0.180051	0.174821	0.174821	0.182682	0.164511	0.164511	0.164511	0.16834	0.17611	0.160718	0.166959	0.172206	0.172206	0.178732	0.18403	0.165728	0.180051	0.174821	0.180051	0.174821	0.18403	0.142755	0.067043	0.067506	0.069804	0.070287	0.075929	0.067506	0.067506	0.056266	0.075929	0.069804	0.075929	0.075929	0.067506	0.064309	0.064309	0.064309
92	CC0393	PG 02d	0.144234	0.144234	0.159787	0.159787	0.144234	0.145273	0.144234	0.144234	0.14885	0.14885	0.144234	0.144234	0.151369	0.134745	0.134745	0.134745	0.138221	0.145273	0.131302	0.136703	0.14173	0.14173	0.147784	0.152461	0.135718	0.14885	0.144234	0.14885	0.144234	0.152461	0.112161	0.044693	0.044991	0.047175	0.04749	0.052562	0.044991	0.044991	0.035009	0.052562	0.047175	0.052562	0.052562	0.044991	0.042236	0.042236	0.042236
93	CC0403	PG 02d	0.144234	0.144234	0.159787	0.159787	0.144234	0.145273	0.144234	0.144234	0.14885	0.14885	0.144234	0.144234	0.151369	0.134745	0.134745	0.134745	0.138221	0.145273	0.131302	0.136703	0.14173	0.14173	0.147784	0.152461	0.135718	0.14885	0.144234	0.14885	0.144234	0.152461	0.112161	0.044693	0.044991	0.047175	0.04749	0.052562	0.044991	0.044991	0.035009	0.052562	0.047175	0.052562	0.052562	0.044991	0.042236	0.042236	0.042236
94	CC0406	PG 02d	0.144234	0.144234	0.159787	0.159787	0.144234	0.145273	0.144234	0.144234	0.14885	0.14885	0.144234	0.144234	0.151369	0.134745	0.134745	0.134745	0.138221	0.145273	0.131302	0.136703	0.14173	0.14173	0.147784	0.152461	0.135718	0.14885	0.144234	0.14885	0.144234	0.152461	0.112161	0.044693	0.044991	0.047175	0.04749	0.052562	0.044991	0.044991	0.035009	0.052562	0.047175	0.052562	0.052562	0.044991	0.042236	0.042236	0.042236
95	CC0654	PG 02d	0.143207	0.132834	0.154987	0.154987	0.143207	0.140717	0.139716	0.139716	0.144234	0.144234	0.139716	0.139716	0.146731	0.133784	0.133784	0.133784	0.137234	0.147784	0.140717	0.135718	0.137234	0.137234	0.143207	0.147784	0.134745	0.144234	0.139716	0.144234	0.139716	0.147784	0.112955	0.037641	0.045292	0.040067	0.045292	0.045292	0.045292	0.045292	0.025874	0.045292	0.042516	0.045292	0.045292	0.037892	0.03524	0.03524	0.040067
96	CC0658	PG 02d	0.147784	0.147784	0.163503	0.163503	0.147784	0.14885	0.147784	0.147784	0.152461	0.152461	0.147784	0.147784	0.154987	0.138221	0.138221	0.138221	0.14173	0.14885	0.134745	0.140231	0.145273	0.145273	0.151369	0.156106	0.13922	0.152461	0.147784	0.152461	0.147784	0.156106	0.115373	0.047175	0.04749	0.049682	0.050014	0.055136	0.04749	0.04749	0.037394	0.055136	0.049682	0.055136	0.055136	0.04749	0.044693	0.044693	0.044693
97	CC0659	PG 02d	0.147784	0.147784	0.163503	0.163503	0.147784	0.14885	0.147784	0.147784	0.152461	0.152461	0.147784	0.147784	0.154987	0.138221	0.138221	0.138221	0.14173	0.14885	0.134745	0.140231	0.145273	0.145273	0.151369	0.156106	0.13922	0.152461	0.147784	0.152461	0.147784	0.156106	0.115373	0.047175	0.04749	0.049682	0.050014	0.055136	0.04749	0.04749	0.037394	0.055136	0.049682	0.055136	0.055136	0.04749	0.044693	0.044693	0.044693
98	CC0670	PG 02d	0.143207	0.132834	0.154987	0.154987	0.143207	0.140717	0.139716	0.139716	0.144234	0.144234	0.139716	0.139716	0.146731	0.133784	0.133784	0.133784	0.137234	0.147784	0.140717	0.135718	0.137234	0.137234	0.143207	0.147784	0.134745	0.144234	0.139716	0.144234	0.139716	0.147784	0.112955	0.037641	0.045292	0.040067	0.045292	0.045292	0.045292	0.045292	0.025874	0.045292	0.042516	0.045292	0.045292	0.037892	0.03524	0.03524	0.040067
99	CC1428	PG 02d	0.142193	0.135295	0.157508	0.157508	0.142193	0.136259	0.135295	0.135295	0.139716	0.139716	0.135295	0.135295	0.142193	0.119455	0.119455	0.119455	0.129441	0.143207	0.132834	0.131302	0.132834	0.132834	0.138727	0.143207	0.126981	0.139716	0.135295	0.139716	0.135295	0.143207	0.112161	0.042236	0.050014	0.044693	0.050014	0.050014	0.050014	0.050014	0.032648	0.050014	0.047175	0.050014	0.050014	0.042516	0.039803	0.039803	0.044693
100	CC1435	PG 02d	0.143207	0.132834	0.154987	0.154987	0.143207	0.133784	0.132834	0.132834	0.137234	0.137234	0.132834	0.132834	0.139716	0.126981	0.126981	0.126981	0.130366	0.140717	0.133784	0.128814	0.130366	0.130366	0.136259	0.140717	0.127892	0.137234	0.132834	0.137234	0.132834	0.140717	0.119455	0.032863	0.040334	0.03524	0.040334	0.040334	0.040334	0.040334	0.021333	0.040334	0.037641	0.040334	0.040334	0.03308	0.030509	0.030509	0.03524
101	CC1448	PG 02d	0.146731	0.136259	0.158641	0.158641	0.146731	0.137234	0.136259	0.136259	0.140717	0.140717	0.136259	0.136259	0.143207	0.130366	0.130366	0.130366	0.133784	0.144234	0.137234	0.13225	0.133784	0.133784	0.139716	0.144234	0.131302	0.140717	0.136259	0.140717	0.136259	0.144234	0.11619	0.03524	0.047808	0.042516	0.047808	0.047808	0.047808	0.047808	0.02818	0.047808	0.040067	0.047808	0.047808	0.035474	0.037641	0.037641	0.037641
102	CC1449	PG 02d	0.146731	0.136259	0.158641	0.158641	0.146731	0.137234	0.136259	0.136259	0.140717	0.140717	0.136259	0.136259	0.143207	0.130366	0.130366	0.130366	0.133784	0.144234	0.137234	0.13225	0.133784	0.133784	0.139716	0.144234	0.131302	0.140717	0.136259	0.140717	0.136259	0.144234	0.11619	0.03524	0.047808	0.042516	0.047808	0.047808	0.047808	0.047808	0.02818	0.047808	0.040067	0.047808	0.047808	0.035474	0.037641	0.037641	0.037641
103	CC1450	PG 02d	0.146731	0.136259	0.158641	0.158641	0.146731	0.137234	0.136259	0.136259	0.140717	0.140717	0.136259	0.136259	0.143207	0.130366	0.130366	0.130366	0.133784	0.144234	0.137234	0.13225	0.133784	0.133784	0.139716	0.144234	0.131302	0.140717	0.136259	0.140717	0.136259	0.144234	0.11619	0.03524	0.047808	0.042516	0.047808	0.047808	0.047808	0.047808	0.02818	0.047808	0.040067	0.047808	0.047808	0.035474	0.037641	0.037641	0.037641
104	CC1470	PG 02d	0.143207	0.132834	0.154987	0.154987	0.143207	0.140717	0.139716	0.139716	0.144234	0.144234	0.139716	0.139716	0.146731	0.133784	0.133784	0.133784	0.137234	0.147784	0.140717	0.135718	0.137234	0.137234	0.143207	0.147784	0.134745	0.144234	0.139716	0.144234	0.139716	0.147784	0.112955	0.037641	0.045292	0.040067	0.045292	0.045292	0.045292	0.045292	0.025874	0.045292	0.042516	0.045292	0.045292	0.037892	0.03524	0.03524	0.040067
105	CC1475	PG 02d	0.144234	0.144234	0.159787	0.159787	0.144234	0.145273	0.144234	0.144234	0.14885	0.14885	0.144234	0.144234	0.151369	0.134745	0.134745	0.134745	0.138221	0.145273	0.131302	0.136703	0.14173	0.14173	0.147784	0.152461	0.135718	0.14885	0.144234	0.14885	0.144234	0.152461	0.112161	0.044693	0.044991	0.047175	0.04749	0.052562	0.044991	0.044991	0.035009	0.052562	0.047175	0.052562	0.052562	0.044991	0.042236	0.042236	0.042236
106	CC1497	PG 02d	0.144234	0.144234	0.159787	0.159787	0.144234	0.145273	0.144234	0.144234	0.14885	0.14885	0.144234	0.144234	0.151369	0.134745	0.134745	0.134745	0.138221	0.145273	0.131302	0.136703	0.14173	0.14173	0.147784	0.152461	0.135718	0.14885	0.144234	0.14885	0.144234	0.152461	0.112161	0.044693	0.044991	0.047175	0.04749	0.052562	0.044991	0.044991	0.035009	0.052562	0.047175	0.052562	0.052562	0.044991	0.042236	0.042236	0.042236
107	CC1498	PG 02d	0.144234	0.144234	0.159787	0.159787	0.144234	0.145273	0.144234	0.144234	0.14885	0.14885	0.144234	0.144234	0.151369	0.134745	0.134745	0.134745	0.138221	0.145273	0.131302	0.136703	0.14173	0.14173	0.147784	0.152461	0.135718	0.14885	0.144234	0.14885	0.144234	0.152461	0.112161	0.044693	0.044991	0.047175	0.04749	0.052562	0.044991	0.044991	0.035009	0.052562	0.047175	0.052562	0.052562	0.044991	0.042236	0.042236	0.042236
108	CC1499	PG 02d	0.143207	0.132834	0.154987	0.154987	0.143207	0.140717	0.139716	0.139716	0.144234	0.144234	0.139716	0.139716	0.146731	0.133784	0.133784	0.133784	0.137234	0.147784	0.140717	0.135718	0.137234	0.137234	0.143207	0.147784	0.134745	0.144234	0.139716	0.144234	0.139716	0.147784	0.112955	0.037641	0.045292	0.040067	0.045292	0.045292	0.045292	0.045292	0.025874	0.045292	0.042516	0.045292	0.045292	0.037892	0.03524	0.03524	0.040067
109	CC94	PG 02d	0.144234	0.144234	0.159787	0.159787	0.144234	0.145273	0.144234	0.144234	0.14885	0.14885	0.144234	0.144234	0.151369	0.134745	0.134745	0.134745	0.138221	0.145273	0.131302	0.136703	0.14173	0.14173	0.147784	0.152461	0.135718	0.14885	0.144234	0.14885	0.144234	0.152461	0.112161	0.044693	0.044991	0.047175	0.04749	0.052562	0.044991	0.044991	0.035009	0.052562	0.047175	0.052562	0.052562	0.044991	0.042236	0.042236	0.042236
110	MAFF302273PT	PG 02d	0.143207	0.132834	0.154987	0.154987	0.143207	0.140717	0.139716	0.139716	0.144234	0.144234	0.139716	0.139716	0.146731	0.133784	0.133784	0.133784	0.137234	0.147784	0.140717	0.135718	0.137234	0.137234	0.143207	0.147784	0.134745	0.144234	0.139716	0.144234	0.139716	0.147784	0.112955	0.037641	0.045292	0.040067	0.045292	0.045292	0.045292	0.045292	0.025874	0.045292	0.042516	0.045292	0.045292	0.037892	0.03524	0.03524	0.040067
111	UB303	PG 02d	0.143207	0.132834	0.154987	0.154987	0.143207	0.133784	0.132834	0.132834	0.137234	0.137234	0.132834	0.132834	0.139716	0.126981	0.126981	0.126981	0.130366	0.140717	0.133784	0.128814	0.130366	0.130366	0.136259	0.140717	0.127892	0.137234	0.132834	0.137234	0.132834	0.140717	0.119455	0.032863	0.040334	0.03524	0.040334	0.040334	0.040334	0.040334	0.021333	0.040334	0.037641	0.040334	0.040334	0.03308	0.030509	0.030509	0.03524
112	USA0017	PG 02d	0.142193	0.135295	0.157508	0.157508	0.142193	0.136259	0.135295	0.135295	0.139716	0.139716	0.135295	0.135295	0.142193	0.119455	0.119455	0.119455	0.129441	0.143207	0.132834	0.131302	0.132834	0.132834	0.138727	0.143207	0.126981	0.139716	0.135295	0.139716	0.135295	0.143207	0.112161	0.042236	0.050014	0.044693	0.050014	0.050014	0.050014	0.050014	0.032648	0.050014	0.047175	0.050014	0.050014	0.042516	0.039803	0.039803	0.044693
113	USA011	PG 02d	0.139716	0.139716	0.154987	0.154987	0.139716	0.140717	0.139716	0.139716	0.144234	0.144234	0.139716	0.139716	0.146731	0.130366	0.130366	0.130366	0.133784	0.140717	0.126981	0.13225	0.137234	0.137234	0.143207	0.147784	0.131302	0.144234	0.139716	0.144234	0.139716	0.147784	0.10822	0.039542	0.042236	0.041959	0.042236	0.047175	0.042236	0.042236	0.030114	0.047175	0.0444	0.047175	0.047175	0.039803	0.037149	0.037149	0.037149
114	USA0035	PG 02e	0.149928	0.142755	0.165893	0.165893	0.149928	0.147389	0.13922	0.13922	0.143793	0.143793	0.13922	0.13922	0.146324	0.129748	0.129748	0.129748	0.147389	0.147389	0.140231	0.13871	0.136703	0.136703	0.142755	0.147389	0.152124	0.143793	0.13922	0.143793	0.13922	0.147389	0.0918	0.060769	0.063871	0.063439	0.063871	0.069327	0.058521	0.058521	0.055508	0.069327	0.060769	0.069327	0.069327	0.066586	0.063439	0.063439	0.063439
115	ATCC11528	PG 03	0.146324	0.13225	0.154684	0.154684	0.146324	0.124514	0.117017	0.117017	0.121168	0.121168	0.117017	0.117017	0.123628	0.127892	0.127892	0.127892	0.138221	0.124514	0.131302	0.140231	0.117854	0.117854	0.120307	0.124514	0.142755	0.121168	0.117017	0.121168	0.117017	0.124514	0.107334	0.103434	0.126981	0.119455	0.123628	0.120307	0.126981	0.126981	0.103434	0.120307	0.109751	0.120307	0.120307	0.110531	0.112955	0.112955	0.119455
116	CMO0010	PG 03	0.153242	0.145906	0.169586	0.169586	0.153242	0.127239	0.129748	0.129748	0.13418	0.13418	0.129748	0.129748	0.133209	0.130693	0.130693	0.130693	0.1377	0.1377	0.130693	0.141255	0.125411	0.125411	0.129748	0.13418	0.13871	0.13418	0.129748	0.13418	0.129748	0.13418	0.117854	0.105662	0.11956	0.11212	0.116229	0.112929	0.11956	0.11956	0.105662	0.112929	0.108876	0.112929	0.112929	0.112929	0.105662	0.105662	0.11212
117	KOZ8101	PG 03	0.170847	0.163109	0.188173	0.188173	0.170847	0.18007	0.170847	0.170847	0.172122	0.172122	0.170847	0.170847	0.178734	0.152909	0.152909	0.152909	0.176077	0.176077	0.168206	0.172122	0.154373	0.154373	0.174772	0.18007	0.181422	0.172122	0.170847	0.172122	0.170847	0.18007	0.008315	0.117017	0.121168	0.120307	0.121168	0.127892	0.121168	0.121168	0.110531	0.127892	0.117017	0.127892	0.127892	0.124514	0.126981	0.126981	0.126981
118	LYR0002	PG 03	0.133209	0.11956	0.141255	0.141255	0.133209	0.11212	0.1081	0.1081	0.11212	0.11212	0.1081	0.1081	0.11132	0.115395	0.115395	0.115395	0.118702	0.11212	0.11212	0.120429	0.105662	0.105662	0.1081	0.11212	0.122924	0.11212	0.1081	0.11212	0.1081	0.11212	0.117854	0.107334	0.114572	0.113759	0.11132	0.114572	0.114572	0.114572	0.101031	0.114572	0.110531	0.114572	0.114572	0.114572	0.107334	0.107334	0.107334
119	MAFF301020	PG 03	0.153242	0.145906	0.169586	0.169586	0.153242	0.127239	0.129748	0.129748	0.13418	0.13418	0.129748	0.129748	0.133209	0.130693	0.130693	0.130693	0.1377	0.1377	0.130693	0.141255	0.125411	0.125411	0.129748	0.13418	0.13871	0.13418	0.129748	0.13418	0.129748	0.13418	0.117854	0.105662	0.11956	0.11212	0.116229	0.112929	0.11956	0.11956	0.105662	0.112929	0.108876	0.112929	0.112929	0.112929	0.105662	0.105662	0.11212
120	MAFF301765	PG 03	0.141255	0.127239	0.149556	0.149556	0.141255	0.112929	0.118702	0.118702	0.122924	0.122924	0.118702	0.118702	0.118702	0.129748	0.129748	0.129748	0.12632	0.11956	0.11956	0.135163	0.112929	0.112929	0.115395	0.11956	0.130693	0.122924	0.118702	0.122924	0.118702	0.11956	0.13922	0.101751	0.122041	0.114572	0.118702	0.115395	0.122041	0.122041	0.101751	0.115395	0.10491	0.115395	0.115395	0.108876	0.1081	0.1081	0.114572
121	NCPPB3335	PG 03	0.133209	0.11956	0.141255	0.141255	0.133209	0.11212	0.1081	0.1081	0.11212	0.11212	0.1081	0.1081	0.11132	0.115395	0.115395	0.115395	0.118702	0.11212	0.11212	0.120429	0.105662	0.105662	0.1081	0.11212	0.122924	0.11212	0.1081	0.11212	0.1081	0.11212	0.117854	0.107334	0.114572	0.113759	0.11132	0.114572	0.114572	0.114572	0.101031	0.114572	0.110531	0.114572	0.114572	0.114572	0.107334	0.107334	0.107334
122	Pph1448A	PG 03	0.136703	0.122924	0.144843	0.144843	0.136703	0.108876	0.114572	0.114572	0.118702	0.118702	0.114572	0.114572	0.114572	0.125411	0.125411	0.125411	0.122041	0.115395	0.115395	0.130693	0.108876	0.108876	0.11132	0.115395	0.12632	0.118702	0.114572	0.118702	0.114572	0.115395	0.134745	0.097925	0.117854	0.110531	0.114572	0.11132	0.117854	0.117854	0.097925	0.11132	0.101031	0.11132	0.11132	0.10491	0.104167	0.104167	0.110531
123	R4	PG 03	0.136703	0.122924	0.144843	0.144843	0.136703	0.108876	0.114572	0.114572	0.118702	0.118702	0.114572	0.114572	0.114572	0.125411	0.125411	0.125411	0.122041	0.115395	0.115395	0.130693	0.108876	0.108876	0.11132	0.115395	0.12632	0.118702	0.114572	0.118702	0.114572	0.115395	0.134745	0.097925	0.117854	0.110531	0.114572	0.11132	0.117854	0.117854	0.097925	0.11132	0.101031	0.11132	0.11132	0.10491	0.104167	0.104167	0.110531
124	MAFF301315	PG 03	0.1377	0.123818	0.145906	0.145906	0.1377	0.116229	0.128814	0.128814	0.133209	0.133209	0.128814	0.128814	0.128814	0.11956	0.11956	0.11956	0.122924	0.122924	0.116229	0.13165	0.116229	0.116229	0.125411	0.129748	0.13418	0.133209	0.128814	0.133209	0.128814	0.129748	0.096557	0.078248	0.090521	0.084014	0.087546	0.087546	0.090521	0.090521	0.078248	0.087546	0.081117	0.087546	0.087546	0.090521	0.084014	0.084014	0.089893
125	PseHC	PG 03	0.144843	0.130693	0.153242	0.153242	0.144843	0.122924	0.122041	0.122041	0.12632	0.12632	0.122041	0.122041	0.122041	0.12632	0.12632	0.12632	0.129748	0.122924	0.122924	0.13165	0.116229	0.116229	0.118702	0.122924	0.130693	0.12632	0.122041	0.12632	0.122041	0.122924	0.115395	0.098621	0.11212	0.10491	0.108876	0.105662	0.11212	0.11212	0.092452	0.105662	0.101751	0.105662	0.105662	0.105662	0.10491	0.10491	0.11132
126	Pta6606	PG 03	0.1377	0.123818	0.145906	0.145906	0.1377	0.116229	0.128814	0.128814	0.133209	0.133209	0.128814	0.128814	0.128814	0.11956	0.11956	0.11956	0.122924	0.122924	0.116229	0.124723	0.116229	0.116229	0.125411	0.129748	0.13418	0.133209	0.128814	0.133209	0.128814	0.129748	0.090521	0.078248	0.0846	0.084014	0.081682	0.087546	0.0846	0.0846	0.078248	0.087546	0.081117	0.087546	0.087546	0.090521	0.084014	0.084014	0.084014
127	0893_23	PG 03	0.154373	0.139732	0.163109	0.163109	0.154373	0.135163	0.130693	0.130693	0.13165	0.13165	0.130693	0.130693	0.13418	0.13871	0.13871	0.13871	0.145906	0.13871	0.13871	0.12817	0.11956	0.11956	0.130693	0.135163	0.146983	0.13165	0.130693	0.13165	0.130693	0.135163	0.061183	0.114572	0.115395	0.114572	0.11212	0.118702	0.115395	0.115395	0.1081	0.118702	0.117854	0.118702	0.118702	0.128814	0.127892	0.127892	0.121168
128	MAFF302941	PG 03	0.152124	0.144843	0.16834	0.16834	0.152124	0.160718	0.144843	0.144843	0.145906	0.145906	0.144843	0.144843	0.152124	0.135163	0.135163	0.135163	0.156962	0.156962	0.149556	0.145906	0.129748	0.129748	0.148466	0.153242	0.165728	0.145906	0.144843	0.145906	0.144843	0.153242	0.018852	0.105092	0.108981	0.10822	0.108981	0.115373	0.108981	0.108981	0.105092	0.115373	0.105092	0.115373	0.115373	0.118614	0.121033	0.121033	0.114565
129	1_6	PG 04	0.132619	0.132619	0.140767	0.140767	0.132619	0.13165	0.123818	0.123818	0.13165	0.13165	0.123818	0.123818	0.123818	0.121309	0.121309	0.121309	0.114579	0.124723	0.107975	0.140767	0.13165	0.13165	0.120429	0.124723	0.120429	0.13165	0.123818	0.13165	0.123818	0.124723	0.178736	0.156962	0.158122	0.156962	0.154373	0.158122	0.161907	0.161907	0.153242	0.158122	0.156962	0.158122	0.158122	0.158122	0.149556	0.149556	0.156962
130	36_1	PG 04	0.120429	0.120429	0.12817	0.12817	0.120429	0.11956	0.11212	0.11212	0.11956	0.11956	0.11212	0.11212	0.11212	0.109661	0.109661	0.109661	0.106424	0.112929	0.100041	0.12817	0.11956	0.11956	0.108876	0.112929	0.108876	0.11956	0.11212	0.11956	0.11212	0.112929	0.164326	0.154684	0.155816	0.154684	0.152124	0.155816	0.155816	0.155816	0.147389	0.155816	0.151019	0.155816	0.155816	0.155816	0.147389	0.147389	0.154684
131	CC1513	PG 04	0.124723	0.124723	0.132619	0.132619	0.124723	0.123818	0.116229	0.116229	0.123818	0.123818	0.116229	0.116229	0.116229	0.113749	0.113749	0.113749	0.110456	0.117073	0.103964	0.132619	0.123818	0.123818	0.112929	0.117073	0.112929	0.123818	0.116229	0.123818	0.116229	0.117073	0.169467	0.159545	0.160718	0.159545	0.156962	0.160718	0.160718	0.160718	0.152124	0.160718	0.155816	0.160718	0.160718	0.160718	0.152124	0.152124	0.159545
132	CC1629	PG 04	0.127239	0.127239	0.135163	0.135163	0.127239	0.12632	0.118702	0.118702	0.12632	0.12632	0.118702	0.118702	0.118702	0.116229	0.116229	0.116229	0.112929	0.11956	0.106424	0.135163	0.12632	0.12632	0.115395	0.11956	0.115395	0.12632	0.118702	0.12632	0.118702	0.11956	0.172122	0.162121	0.163309	0.162121	0.159545	0.163309	0.163309	0.163309	0.154684	0.163309	0.158385	0.163309	0.163309	0.163309	0.154684	0.154684	0.154684
133	KN221	PG 04	0.124723	0.124723	0.132619	0.132619	0.124723	0.123818	0.116229	0.116229	0.123818	0.123818	0.116229	0.116229	0.116229	0.113749	0.113749	0.113749	0.110456	0.117073	0.103964	0.132619	0.123818	0.123818	0.112929	0.117073	0.112929	0.123818	0.116229	0.123818	0.116229	0.117073	0.169467	0.159545	0.160718	0.159545	0.156962	0.160718	0.160718	0.160718	0.152124	0.160718	0.155816	0.160718	0.160718	0.160718	0.152124	0.152124	0.159545
134	PmaYM7930	PG 05	0.108876	0.102479	0.116229	0.116229	0.108876	0.10491	0.101031	0.101031	0.1081	0.1081	0.101031	0.101031	0.113759	0.101751	0.101751	0.101751	0.10491	0.10491	0.095522	0.12632	0.1081	0.1081	0.110531	0.114572	0.108876	0.1081	0.101031	0.1081	0.101031	0.114572	0.160947	0.143207	0.147784	0.139716	0.144234	0.140717	0.140717	0.140717	0.129441	0.140717	0.136259	0.140717	0.140717	0.151369	0.139716	0.139716	0.139716
135	PmaES4326	PG 05	0.108876	0.102479	0.116229	0.116229	0.108876	0.10491	0.101031	0.101031	0.1081	0.1081	0.101031	0.101031	0.113759	0.101751	0.101751	0.101751	0.10491	0.10491	0.095522	0.12632	0.1081	0.1081	0.110531	0.114572	0.108876	0.1081	0.101031	0.1081	0.101031	0.114572	0.160947	0.143207	0.147784	0.139716	0.144234	0.140717	0.140717	0.140717	0.129441	0.140717	0.136259	0.140717	0.140717	0.151369	0.139716	0.139716	0.139716
136	CFBP2067	PG 06	0.146324	0.13922	0.162121	0.162121	0.146324	0.158385	0.142755	0.142755	0.140231	0.140231	0.142755	0.142755	0.149928	0.133209	0.133209	0.133209	0.154684	0.154684	0.151019	0.151019	0.134745	0.134745	0.146324	0.147389	0.152124	0.140231	0.142755	0.140231	0.142755	0.147389	0.044991	0.095886	0.099619	0.098925	0.099619	0.10583	0.099619	0.099619	0.089893	0.10583	0.095886	0.10583	0.10583	0.102709	0.105092	0.105092	0.098925
137	BS0002	PG 07a	0.186884	0.174721	0.205206	0.205206	0.186884	0.177399	0.172122	0.172122	0.177399	0.177399	0.172122	0.172122	0.164326	0.161686	0.161686	0.161686	0.173414	0.181422	0.169467	0.170847	0.159295	0.159295	0.160484	0.165558	0.178736	0.177399	0.172122	0.177399	0.172122	0.165558	0.177414	0.17611	0.197659	0.188049	0.193531	0.193531	0.197659	0.197659	0.17611	0.193531	0.17611	0.193531	0.193531	0.181385	0.180051	0.180051	0.188049
138	CC0663	PG 07a	0.189587	0.185485	0.207958	0.207958	0.189587	0.188173	0.182736	0.182736	0.188173	0.188173	0.182736	0.182736	0.174772	0.164326	0.164326	0.164326	0.176077	0.184102	0.172122	0.165728	0.169586	0.169586	0.170847	0.176077	0.177399	0.188173	0.182736	0.188173	0.182736	0.176077	0.188049	0.18667	0.18403	0.182682	0.180051	0.188049	0.18403	0.18403	0.18667	0.188049	0.178732	0.188049	0.188049	0.192105	0.174821	0.174821	0.174821
139	CC1582	PG 07a	0.18007	0.168206	0.197911	0.197911	0.18007	0.174772	0.169586	0.169586	0.166959	0.166959	0.169586	0.169586	0.161907	0.159295	0.159295	0.159295	0.170847	0.178734	0.166959	0.16834	0.156962	0.156962	0.158122	0.163109	0.172122	0.166959	0.169586	0.166959	0.169586	0.163109	0.189444	0.177429	0.190696	0.189304	0.18667	0.194762	0.190696	0.190696	0.185307	0.194762	0.169702	0.194762	0.194762	0.182682	0.181349	0.181349	0.173547
140	CMO0110	PG 07a	0.188301	0.176044	0.20677	0.20677	0.188301	0.182791	0.177399	0.177399	0.182791	0.182791	0.177399	0.177399	0.169467	0.166805	0.166805	0.166805	0.178736	0.182791	0.174721	0.176077	0.164326	0.164326	0.165558	0.170744	0.177399	0.182791	0.177399	0.182791	0.177399	0.170744	0.186776	0.193531	0.190855	0.189444	0.186776	0.194974	0.190855	0.190855	0.193531	0.194974	0.185395	0.194974	0.194974	0.199133	0.181385	0.181385	0.181385
141	LAB0163	PG 07a	0.176077	0.164326	0.193729	0.193729	0.176077	0.170847	0.165728	0.165728	0.163109	0.163109	0.165728	0.165728	0.158122	0.155518	0.155518	0.155518	0.166959	0.174772	0.163109	0.164511	0.153242	0.153242	0.154373	0.159295	0.168206	0.163109	0.165728	0.163109	0.165728	0.159295	0.185395	0.173547	0.18667	0.185307	0.182682	0.190696	0.18667	0.18667	0.181349	0.190696	0.165893	0.190696	0.190696	0.178732	0.177429	0.177429	0.169702
142	LYR0042	PG 07a	0.170744	0.15904	0.188301	0.188301	0.170744	0.165558	0.160484	0.160484	0.165558	0.165558	0.160484	0.160484	0.152909	0.150291	0.150291	0.150291	0.161686	0.165558	0.157852	0.159295	0.148072	0.148072	0.149175	0.154053	0.166805	0.165558	0.160484	0.165558	0.160484	0.154053	0.165728	0.16834	0.181385	0.180051	0.177414	0.185395	0.181385	0.181385	0.16834	0.185395	0.16834	0.185395	0.185395	0.173481	0.172206	0.172206	0.172206
143	SZB0035	PG 07a	0.177399	0.165558	0.195191	0.195191	0.177399	0.160484	0.163109	0.163109	0.168206	0.168206	0.163109	0.163109	0.163109	0.152909	0.152909	0.152909	0.156678	0.172122	0.160484	0.169586	0.15066	0.15066	0.159295	0.164326	0.169467	0.168206	0.163109	0.168206	0.163109	0.164326	0.174772	0.18667	0.200339	0.190696	0.196202	0.196202	0.200339	0.200339	0.18667	0.196202	0.18667	0.196202	0.196202	0.192105	0.182682	0.182682	0.190696
144	TA0002	PG 07a	0.195191	0.182791	0.213909	0.213909	0.195191	0.185485	0.18007	0.18007	0.185485	0.185485	0.18007	0.18007	0.172122	0.169467	0.169467	0.169467	0.177399	0.189587	0.173414	0.178734	0.166959	0.166959	0.168206	0.173414	0.182791	0.185485	0.18007	0.185485	0.18007	0.173414	0.181385	0.192105	0.189444	0.188049	0.185395	0.193531	0.193531	0.193531	0.196202	0.193531	0.188049	0.193531	0.193531	0.197659	0.180051	0.180051	0.180051
145	TA043	PG 07a	0.182791	0.178736	0.200918	0.200918	0.182791	0.181422	0.176077	0.176077	0.181422	0.181422	0.176077	0.176077	0.168206	0.157852	0.157852	0.157852	0.169467	0.177399	0.165558	0.159295	0.163109	0.163109	0.164326	0.169467	0.174721	0.181422	0.176077	0.181422	0.176077	0.169467	0.206036	0.180051	0.185395	0.18403	0.181385	0.189444	0.185395	0.185395	0.180051	0.189444	0.172206	0.189444	0.189444	0.185395	0.17611	0.17611	0.16834
146	UASWS0038	PG 07a	0.166805	0.155212	0.184176	0.184176	0.166805	0.161686	0.156678	0.156678	0.161686	0.161686	0.156678	0.156678	0.149175	0.146565	0.146565	0.146565	0.157852	0.161686	0.154053	0.155518	0.144402	0.144402	0.145477	0.150291	0.162904	0.161686	0.156678	0.161686	0.156678	0.150291	0.169586	0.172206	0.185395	0.18403	0.181385	0.189444	0.185395	0.185395	0.172206	0.189444	0.172206	0.189444	0.189444	0.177414	0.17611	0.17611	0.17611
147	UB0259	PG 07a	0.193729	0.181422	0.212297	0.212297	0.193729	0.184102	0.178734	0.178734	0.184102	0.184102	0.178734	0.178734	0.170847	0.168206	0.168206	0.168206	0.18007	0.188173	0.176077	0.161907	0.165728	0.165728	0.166959	0.172122	0.181422	0.184102	0.178734	0.184102	0.178734	0.172122	0.18403	0.182682	0.180051	0.178732	0.17611	0.18403	0.180051	0.180051	0.182682	0.18403	0.174821	0.18403	0.18403	0.188049	0.170946	0.170946	0.170946
148	FMU107	PG 07b	0.169467	0.157852	0.178736	0.178736	0.169467	0.164326	0.151777	0.151777	0.156678	0.156678	0.151777	0.151777	0.159295	0.152909	0.152909	0.152909	0.156678	0.168206	0.156678	0.152909	0.146983	0.146983	0.155518	0.160484	0.161686	0.156678	0.151777	0.156678	0.151777	0.160484	0.197911	0.164326	0.173414	0.168206	0.173414	0.169467	0.173414	0.173414	0.156678	0.169467	0.164326	0.169467	0.169467	0.169467	0.156678	0.156678	0.168206
149	CMO0085	PG 08	0.185485	0.173414	0.203661	0.203661	0.185485	0.172122	0.166959	0.166959	0.172122	0.172122	0.166959	0.166959	0.166959	0.160484	0.160484	0.160484	0.164326	0.18007	0.168206	0.176077	0.169586	0.169586	0.163109	0.168206	0.173414	0.172122	0.166959	0.172122	0.166959	0.168206	0.192105	0.159545	0.16834	0.159545	0.162121	0.154684	0.16834	0.16834	0.159545	0.154684	0.159545	0.154684	0.154684	0.160718	0.152124	0.152124	0.167109
150	CST0099	PG 08	0.193729	0.181422	0.212297	0.212297	0.193729	0.18007	0.174772	0.174772	0.18007	0.18007	0.174772	0.174772	0.174772	0.168206	0.168206	0.168206	0.172122	0.188173	0.176077	0.184102	0.177414	0.177414	0.170847	0.176077	0.181422	0.18007	0.174772	0.18007	0.174772	0.176077	0.192105	0.167109	0.17611	0.167109	0.169702	0.162121	0.17611	0.17611	0.167109	0.162121	0.167109	0.162121	0.162121	0.16834	0.159545	0.159545	0.167109
151	GAW0203	PG 08	0.197911	0.185485	0.216678	0.216678	0.197911	0.184102	0.178734	0.178734	0.184102	0.184102	0.178734	0.178734	0.178734	0.172122	0.172122	0.172122	0.176077	0.192283	0.18007	0.188173	0.181385	0.181385	0.174772	0.18007	0.185485	0.184102	0.178734	0.184102	0.178734	0.18007	0.196202	0.170946	0.180051	0.170946	0.173547	0.165893	0.180051	0.180051	0.170946	0.165893	0.170946	0.165893	0.165893	0.172206	0.163309	0.163309	0.170946
152	LYR0041	PG 08	0.189587	0.177399	0.207958	0.207958	0.189587	0.176077	0.170847	0.170847	0.176077	0.176077	0.170847	0.170847	0.170847	0.164326	0.164326	0.164326	0.168206	0.184102	0.172122	0.18007	0.173481	0.173481	0.166959	0.172122	0.177399	0.176077	0.170847	0.176077	0.170847	0.172122	0.188049	0.163309	0.172206	0.163309	0.165893	0.158385	0.172206	0.172206	0.163309	0.158385	0.163309	0.158385	0.158385	0.164511	0.155816	0.155816	0.170946
153	AI0012	PG 09a	0.154684	0.143793	0.170946	0.170946	0.154684	0.146324	0.138221	0.138221	0.142755	0.142755	0.138221	0.138221	0.138221	0.135718	0.135718	0.135718	0.135718	0.146324	0.135718	0.152124	0.13922	0.13922	0.134745	0.13922	0.143793	0.142755	0.138221	0.142755	0.138221	0.13922	0.188049	0.146324	0.162121	0.157239	0.162121	0.162121	0.162121	0.162121	0.146324	0.162121	0.146324	0.162121	0.162121	0.154684	0.157239	0.157239	0.157239
154	AI0095	PG 09a	0.16834	0.156962	0.185395	0.185395	0.16834	0.163309	0.154684	0.154684	0.159545	0.159545	0.154684	0.154684	0.154684	0.152124	0.152124	0.152124	0.152124	0.163309	0.152124	0.169586	0.155816	0.155816	0.151019	0.155816	0.160718	0.159545	0.154684	0.159545	0.154684	0.155816	0.203333	0.163309	0.17611	0.170946	0.17611	0.17611	0.17611	0.17611	0.163309	0.17611	0.163309	0.17611	0.17611	0.172206	0.170946	0.170946	0.170946
155	AI0105	PG 09a	0.16834	0.156962	0.185395	0.185395	0.16834	0.163309	0.154684	0.154684	0.159545	0.159545	0.154684	0.154684	0.154684	0.152124	0.152124	0.152124	0.152124	0.163309	0.152124	0.169586	0.155816	0.155816	0.151019	0.155816	0.160718	0.159545	0.154684	0.159545	0.154684	0.155816	0.203333	0.163309	0.17611	0.170946	0.17611	0.17611	0.17611	0.17611	0.163309	0.17611	0.163309	0.17611	0.17611	0.172206	0.170946	0.170946	0.170946
156	CC1417	PG 09a	0.158122	0.146983	0.174772	0.174772	0.158122	0.145906	0.1377	0.1377	0.142291	0.142291	0.1377	0.1377	0.1377	0.135163	0.135163	0.135163	0.135163	0.145906	0.135163	0.151777	0.13871	0.13871	0.13418	0.13871	0.14334	0.142291	0.1377	0.142291	0.1377	0.13871	0.181385	0.133209	0.148466	0.143793	0.148466	0.148466	0.148466	0.148466	0.133209	0.148466	0.133209	0.148466	0.148466	0.141255	0.143793	0.143793	0.143793
157	CC1420	PG 09a	0.158122	0.146983	0.174772	0.174772	0.158122	0.145906	0.1377	0.1377	0.142291	0.142291	0.1377	0.1377	0.1377	0.135163	0.135163	0.135163	0.135163	0.145906	0.135163	0.151777	0.13871	0.13871	0.13418	0.13871	0.14334	0.142291	0.1377	0.142291	0.1377	0.13871	0.181385	0.133209	0.148466	0.143793	0.148466	0.148466	0.148466	0.148466	0.133209	0.148466	0.133209	0.148466	0.148466	0.141255	0.143793	0.143793	0.143793
158	CC1524	PG 09a	0.15066	0.139732	0.166959	0.166959	0.15066	0.153242	0.1377	0.1377	0.142291	0.142291	0.1377	0.1377	0.1377	0.135163	0.135163	0.135163	0.142291	0.145906	0.142291	0.151777	0.13871	0.13871	0.13418	0.13871	0.15066	0.142291	0.1377	0.142291	0.1377	0.13871	0.177414	0.147389	0.163309	0.158385	0.163309	0.163309	0.163309	0.163309	0.147389	0.163309	0.147389	0.163309	0.163309	0.155816	0.158385	0.158385	0.158385
159	CC1532	PG 09a	0.163309	0.152124	0.180051	0.180051	0.163309	0.154684	0.146324	0.146324	0.151019	0.151019	0.146324	0.146324	0.146324	0.143793	0.143793	0.143793	0.143793	0.154684	0.143793	0.160718	0.147389	0.147389	0.142755	0.147389	0.152124	0.151019	0.146324	0.151019	0.146324	0.147389	0.189444	0.147389	0.163309	0.158385	0.167109	0.167109	0.163309	0.163309	0.147389	0.167109	0.147389	0.167109	0.167109	0.155816	0.158385	0.158385	0.158385
160	USA0053	PG 09a	0.154373	0.14334	0.170847	0.170847	0.154373	0.145906	0.1377	0.1377	0.142291	0.142291	0.1377	0.1377	0.1377	0.135163	0.135163	0.135163	0.13165	0.145906	0.13165	0.151777	0.13871	0.13871	0.13418	0.13871	0.14334	0.142291	0.1377	0.142291	0.1377	0.13871	0.181385	0.136703	0.152124	0.147389	0.152124	0.152124	0.155816	0.155816	0.140231	0.152124	0.140231	0.152124	0.152124	0.144843	0.147389	0.147389	0.147389
161	CMW0010	PG 09b	0.156962	0.145906	0.173481	0.173481	0.156962	0.152124	0.136703	0.136703	0.141255	0.141255	0.136703	0.136703	0.136703	0.141255	0.141255	0.141255	0.141255	0.152124	0.141255	0.15066	0.144843	0.144843	0.133209	0.1377	0.149556	0.141255	0.136703	0.141255	0.136703	0.1377	0.182736	0.152124	0.160718	0.163309	0.160718	0.16834	0.160718	0.160718	0.152124	0.16834	0.152124	0.16834	0.16834	0.153242	0.163309	0.163309	0.155816
162	TA0006	PG 09b	0.164511	0.153242	0.181385	0.181385	0.164511	0.159545	0.143793	0.143793	0.148466	0.148466	0.143793	0.143793	0.143793	0.148466	0.148466	0.148466	0.148466	0.159545	0.148466	0.15066	0.152124	0.152124	0.140231	0.144843	0.156962	0.148466	0.143793	0.148466	0.143793	0.144843	0.190855	0.144843	0.153242	0.155816	0.153242	0.160718	0.153242	0.153242	0.152124	0.160718	0.144843	0.160718	0.160718	0.153242	0.163309	0.163309	0.148466
163	CMW0020	PG 09c	0.151019	0.140231	0.167109	0.167109	0.151019	0.142755	0.134745	0.134745	0.13922	0.13922	0.134745	0.134745	0.134745	0.135718	0.135718	0.135718	0.135718	0.142755	0.135718	0.144843	0.13922	0.13922	0.131302	0.135718	0.140231	0.13922	0.134745	0.13922	0.134745	0.135718	0.18403	0.13225	0.154684	0.149928	0.154684	0.154684	0.154684	0.154684	0.13922	0.154684	0.13225	0.154684	0.154684	0.140231	0.149928	0.149928	0.142755
164	CC1583	PG 10a	0.134592	0.120557	0.135598	0.135598	0.134592	0.126568	0.129113	0.129113	0.130067	0.130067	0.129113	0.129113	0.136158	0.126568	0.126568	0.126568	0.137166	0.133599	0.126568	0.154053	0.130067	0.130067	0.132619	0.137166	0.138186	0.130067	0.129113	0.130067	0.129113	0.137166	0.174721	0.156962	0.161907	0.153242	0.158122	0.158122	0.154373	0.154373	0.135163	0.158122	0.153242	0.158122	0.158122	0.165728	0.145906	0.145906	0.153242
165	CCE0103	PG 10a	0.134592	0.120557	0.135598	0.135598	0.134592	0.126568	0.129113	0.129113	0.130067	0.130067	0.129113	0.129113	0.136158	0.11967	0.11967	0.11967	0.130067	0.126568	0.11967	0.150291	0.126568	0.126568	0.132619	0.137166	0.138186	0.130067	0.129113	0.130067	0.129113	0.137166	0.178736	0.156962	0.161907	0.153242	0.158122	0.158122	0.154373	0.154373	0.135163	0.158122	0.153242	0.158122	0.158122	0.165728	0.153242	0.153242	0.153242
166	CCE0221	PG 10a	0.134592	0.120557	0.135598	0.135598	0.134592	0.140767	0.136158	0.136158	0.137166	0.137166	0.136158	0.136158	0.14334	0.126568	0.126568	0.126568	0.144402	0.133599	0.133599	0.157852	0.133599	0.133599	0.139732	0.144402	0.152909	0.137166	0.136158	0.137166	0.136158	0.144402	0.170744	0.156962	0.161907	0.153242	0.158122	0.158122	0.154373	0.154373	0.135163	0.158122	0.153242	0.158122	0.158122	0.165728	0.153242	0.153242	0.153242
167	CCE0238	PG 10a	0.134592	0.120557	0.135598	0.135598	0.134592	0.126568	0.129113	0.129113	0.130067	0.130067	0.129113	0.129113	0.136158	0.11967	0.11967	0.11967	0.130067	0.126568	0.11967	0.150291	0.126568	0.126568	0.132619	0.137166	0.138186	0.130067	0.129113	0.130067	0.129113	0.137166	0.178736	0.156962	0.161907	0.153242	0.158122	0.158122	0.154373	0.154373	0.135163	0.158122	0.153242	0.158122	0.158122	0.165728	0.153242	0.153242	0.153242
168	CCE0968	PG 10a	0.149175	0.134592	0.150291	0.150291	0.149175	0.155518	0.15066	0.15066	0.151777	0.151777	0.15066	0.15066	0.158122	0.140767	0.140767	0.140767	0.159295	0.148072	0.148072	0.173414	0.148072	0.148072	0.154373	0.159295	0.168206	0.151777	0.15066	0.151777	0.15066	0.159295	0.178736	0.172206	0.177414	0.16834	0.173481	0.173481	0.169586	0.169586	0.149556	0.173481	0.16834	0.173481	0.173481	0.181385	0.16834	0.16834	0.16834
169	CCV0132	PG 10a	0.134592	0.120557	0.135598	0.135598	0.134592	0.126568	0.129113	0.129113	0.130067	0.130067	0.129113	0.129113	0.136158	0.11967	0.11967	0.11967	0.130067	0.126568	0.11967	0.150291	0.126568	0.126568	0.132619	0.137166	0.138186	0.130067	0.129113	0.130067	0.129113	0.137166	0.178736	0.156962	0.161907	0.153242	0.158122	0.158122	0.154373	0.154373	0.135163	0.158122	0.153242	0.158122	0.158122	0.165728	0.153242	0.153242	0.153242
170	CEB0081	PG 10a	0.134592	0.120557	0.135598	0.135598	0.134592	0.126568	0.129113	0.129113	0.130067	0.130067	0.129113	0.129113	0.136158	0.11967	0.11967	0.11967	0.130067	0.126568	0.11967	0.150291	0.126568	0.126568	0.132619	0.137166	0.138186	0.130067	0.129113	0.130067	0.129113	0.137166	0.178736	0.156962	0.161907	0.153242	0.158122	0.158122	0.154373	0.154373	0.135163	0.158122	0.153242	0.158122	0.158122	0.165728	0.153242	0.153242	0.153242
171	CEB0083	PG 10a	0.127508	0.113739	0.128459	0.128459	0.127508	0.11967	0.1222	0.1222	0.123102	0.123102	0.1222	0.1222	0.129113	0.11967	0.11967	0.11967	0.130067	0.126568	0.11967	0.146565	0.123102	0.123102	0.12564	0.130067	0.131033	0.123102	0.1222	0.123102	0.1222	0.130067	0.174721	0.149556	0.154373	0.145906	0.15066	0.15066	0.146983	0.146983	0.12817	0.15066	0.145906	0.15066	0.15066	0.158122	0.145906	0.145906	0.145906
172	CSZ0260	PG 10a	0.134592	0.120557	0.135598	0.135598	0.134592	0.140767	0.136158	0.136158	0.137166	0.137166	0.136158	0.136158	0.14334	0.126568	0.126568	0.126568	0.144402	0.133599	0.133599	0.157852	0.133599	0.133599	0.139732	0.144402	0.152909	0.137166	0.136158	0.137166	0.136158	0.144402	0.170744	0.156962	0.161907	0.153242	0.158122	0.158122	0.154373	0.154373	0.135163	0.158122	0.153242	0.158122	0.158122	0.165728	0.153242	0.153242	0.153242
173	SZ0123	PG 10a	0.138186	0.124016	0.139219	0.139219	0.138186	0.130067	0.132619	0.132619	0.133599	0.133599	0.132619	0.132619	0.139732	0.130067	0.130067	0.130067	0.140767	0.137166	0.130067	0.157852	0.133599	0.133599	0.136158	0.140767	0.141814	0.133599	0.132619	0.133599	0.132619	0.140767	0.170744	0.153242	0.158122	0.149556	0.154373	0.154373	0.15066	0.15066	0.13165	0.154373	0.149556	0.154373	0.154373	0.161907	0.142291	0.142291	0.149556
174	SZB0001	PG 10a	0.123102	0.109567	0.124016	0.124016	0.123102	0.1222	0.117928	0.117928	0.12564	0.12564	0.117928	0.117928	0.124723	0.108766	0.108766	0.108766	0.12564	0.115419	0.115419	0.138186	0.115419	0.115419	0.121309	0.12564	0.133599	0.12564	0.117928	0.12564	0.117928	0.12564	0.169467	0.148466	0.156962	0.148466	0.153242	0.153242	0.149556	0.149556	0.127239	0.153242	0.144843	0.153242	0.153242	0.156962	0.148466	0.148466	0.148466
175	UB0370	PG 10a	0.139219	0.124941	0.140265	0.140265	0.139219	0.131033	0.133599	0.133599	0.134592	0.134592	0.133599	0.133599	0.140767	0.131033	0.131033	0.131033	0.141814	0.138186	0.131033	0.15904	0.134592	0.134592	0.137166	0.141814	0.133599	0.134592	0.133599	0.134592	0.133599	0.141814	0.176044	0.161907	0.166959	0.158122	0.163109	0.163109	0.159295	0.159295	0.139732	0.163109	0.158122	0.163109	0.163109	0.170847	0.15066	0.15066	0.158122
176	USA0046	PG 10a	0.145477	0.131033	0.146565	0.146565	0.145477	0.144402	0.139732	0.139732	0.140767	0.140767	0.139732	0.139732	0.146983	0.130067	0.130067	0.130067	0.155518	0.144402	0.144402	0.165558	0.140767	0.140767	0.14334	0.148072	0.156678	0.140767	0.139732	0.140767	0.139732	0.148072	0.178736	0.160718	0.165728	0.156962	0.161907	0.161907	0.158122	0.158122	0.13871	0.161907	0.156962	0.161907	0.161907	0.169586	0.156962	0.156962	0.156962
177	USA0102	PG 10a	0.134592	0.120557	0.135598	0.135598	0.134592	0.133599	0.136158	0.136158	0.137166	0.137166	0.136158	0.136158	0.14334	0.133599	0.133599	0.133599	0.137166	0.133599	0.126568	0.157852	0.133599	0.133599	0.139732	0.144402	0.145477	0.137166	0.136158	0.137166	0.136158	0.144402	0.170744	0.156962	0.161907	0.153242	0.158122	0.158122	0.154373	0.154373	0.135163	0.158122	0.153242	0.158122	0.158122	0.165728	0.145906	0.145906	0.153242
178	CC1464	PG 10b	0.148072	0.140767	0.149175	0.149175	0.148072	0.139732	0.149556	0.149556	0.154373	0.154373	0.149556	0.149556	0.156962	0.139732	0.139732	0.139732	0.14334	0.139732	0.132619	0.172122	0.146983	0.146983	0.153242	0.158122	0.151777	0.154373	0.149556	0.154373	0.149556	0.158122	0.218324	0.173481	0.190855	0.181385	0.186776	0.186776	0.182736	0.182736	0.158122	0.186776	0.161907	0.186776	0.186776	0.182736	0.181385	0.181385	0.173481
179	CC1466	PG 10b	0.148072	0.140767	0.149175	0.149175	0.148072	0.139732	0.149556	0.149556	0.154373	0.154373	0.149556	0.149556	0.156962	0.139732	0.139732	0.139732	0.14334	0.139732	0.132619	0.172122	0.146983	0.146983	0.153242	0.158122	0.151777	0.154373	0.149556	0.154373	0.149556	0.158122	0.218324	0.173481	0.190855	0.181385	0.186776	0.186776	0.182736	0.182736	0.158122	0.186776	0.161907	0.186776	0.186776	0.182736	0.181385	0.181385	0.173481
180	CC1557	PG 10b	0.155518	0.140767	0.156678	0.156678	0.155518	0.139732	0.149556	0.149556	0.154373	0.154373	0.149556	0.149556	0.156962	0.139732	0.139732	0.139732	0.15066	0.146983	0.139732	0.172122	0.146983	0.146983	0.153242	0.154373	0.159295	0.154373	0.149556	0.154373	0.149556	0.154373	0.200918	0.158122	0.174772	0.165728	0.170847	0.170847	0.166959	0.166959	0.14334	0.170847	0.154373	0.170847	0.170847	0.166959	0.165728	0.165728	0.158122
181	CLA0275	PG 10b	0.148072	0.140767	0.149175	0.149175	0.148072	0.139732	0.149556	0.149556	0.154373	0.154373	0.149556	0.149556	0.156962	0.139732	0.139732	0.139732	0.14334	0.139732	0.132619	0.172122	0.146983	0.146983	0.153242	0.158122	0.151777	0.154373	0.149556	0.154373	0.149556	0.158122	0.218324	0.173481	0.190855	0.181385	0.186776	0.186776	0.182736	0.182736	0.158122	0.186776	0.161907	0.186776	0.186776	0.182736	0.181385	0.181385	0.173481
182	CLA0500	PG 10b	0.155518	0.140767	0.156678	0.156678	0.155518	0.139732	0.149556	0.149556	0.154373	0.154373	0.149556	0.149556	0.156962	0.139732	0.139732	0.139732	0.15066	0.146983	0.139732	0.172122	0.146983	0.146983	0.153242	0.154373	0.159295	0.154373	0.149556	0.154373	0.149556	0.154373	0.200918	0.158122	0.174772	0.165728	0.170847	0.170847	0.166959	0.166959	0.14334	0.170847	0.154373	0.170847	0.170847	0.166959	0.165728	0.165728	0.158122
183	CVB0070	PG 10b	0.15066	0.136158	0.151777	0.151777	0.15066	0.135163	0.144843	0.144843	0.149556	0.149556	0.144843	0.144843	0.152124	0.135163	0.135163	0.135163	0.145906	0.142291	0.135163	0.166959	0.142291	0.142291	0.148466	0.149556	0.154373	0.149556	0.144843	0.149556	0.144843	0.149556	0.195191	0.160718	0.177414	0.16834	0.173481	0.173481	0.169586	0.169586	0.145906	0.173481	0.149556	0.173481	0.173481	0.169586	0.16834	0.16834	0.160718
184	TA0003	PG 10b	0.151777	0.137166	0.152909	0.152909	0.151777	0.136158	0.145906	0.145906	0.15066	0.15066	0.145906	0.145906	0.153242	0.136158	0.136158	0.136158	0.146983	0.14334	0.136158	0.168206	0.14334	0.14334	0.149556	0.15066	0.155518	0.15066	0.145906	0.15066	0.145906	0.15066	0.189587	0.159545	0.17611	0.167109	0.172206	0.172206	0.16834	0.16834	0.144843	0.172206	0.148466	0.172206	0.172206	0.16834	0.167109	0.167109	0.159545
185	TA0008	PG 10b	0.148072	0.140767	0.149175	0.149175	0.148072	0.139732	0.149556	0.149556	0.154373	0.154373	0.149556	0.149556	0.156962	0.139732	0.139732	0.139732	0.14334	0.139732	0.132619	0.172122	0.146983	0.146983	0.153242	0.158122	0.151777	0.154373	0.149556	0.154373	0.149556	0.158122	0.218324	0.173481	0.190855	0.181385	0.186776	0.186776	0.182736	0.182736	0.158122	0.186776	0.161907	0.186776	0.186776	0.182736	0.181385	0.181385	0.173481
186	TA0009	PG 10b	0.148072	0.133599	0.149175	0.149175	0.148072	0.132619	0.142291	0.142291	0.146983	0.146983	0.142291	0.142291	0.149556	0.132619	0.132619	0.132619	0.14334	0.139732	0.132619	0.164326	0.139732	0.139732	0.145906	0.146983	0.151777	0.146983	0.142291	0.146983	0.142291	0.146983	0.185485	0.155816	0.172206	0.163309	0.16834	0.16834	0.164511	0.164511	0.141255	0.16834	0.144843	0.16834	0.16834	0.164511	0.163309	0.163309	0.155816
187	TA0018	PG 10b	0.155518	0.140767	0.156678	0.156678	0.155518	0.139732	0.142291	0.142291	0.146983	0.146983	0.142291	0.142291	0.156962	0.139732	0.139732	0.139732	0.15066	0.146983	0.139732	0.172122	0.146983	0.146983	0.153242	0.154373	0.159295	0.146983	0.142291	0.146983	0.142291	0.154373	0.185485	0.155816	0.172206	0.163309	0.16834	0.16834	0.164511	0.164511	0.141255	0.16834	0.144843	0.16834	0.16834	0.164511	0.163309	0.163309	0.155816
188	TA0019	PG 10b	0.152909	0.138186	0.154053	0.154053	0.152909	0.137166	0.146983	0.146983	0.151777	0.151777	0.146983	0.146983	0.154373	0.137166	0.137166	0.137166	0.148072	0.144402	0.137166	0.169467	0.144402	0.144402	0.15066	0.151777	0.156678	0.151777	0.146983	0.151777	0.146983	0.151777	0.195191	0.149556	0.165728	0.156962	0.161907	0.161907	0.158122	0.158122	0.135163	0.161907	0.145906	0.161907	0.161907	0.158122	0.156962	0.156962	0.149556
189	TA0022	PG 10b	0.151777	0.137166	0.152909	0.152909	0.151777	0.136158	0.145906	0.145906	0.15066	0.15066	0.145906	0.145906	0.153242	0.136158	0.136158	0.136158	0.146983	0.14334	0.136158	0.168206	0.14334	0.14334	0.149556	0.15066	0.155518	0.15066	0.145906	0.15066	0.145906	0.15066	0.189587	0.159545	0.17611	0.167109	0.172206	0.172206	0.16834	0.16834	0.144843	0.172206	0.148466	0.172206	0.172206	0.16834	0.167109	0.167109	0.159545
190	CC1586	PG 10c	0.124723	0.111261	0.12564	0.12564	0.124723	0.117073	0.11956	0.11956	0.127239	0.127239	0.11956	0.11956	0.12632	0.110456	0.110456	0.110456	0.120429	0.117073	0.110456	0.132619	0.117073	0.117073	0.122924	0.127239	0.12817	0.127239	0.11956	0.127239	0.11956	0.127239	0.185485	0.152124	0.160718	0.152124	0.156962	0.156962	0.153242	0.153242	0.130693	0.156962	0.148466	0.156962	0.156962	0.160718	0.152124	0.152124	0.152124
191	CCE0095	PG 10d	0.130693	0.117073	0.13871	0.13871	0.130693	0.122924	0.118702	0.118702	0.12632	0.12632	0.118702	0.118702	0.125411	0.116229	0.116229	0.116229	0.12632	0.122924	0.116229	0.13871	0.116229	0.116229	0.122041	0.12632	0.13418	0.12632	0.118702	0.12632	0.118702	0.12632	0.176077	0.136703	0.152124	0.143793	0.148466	0.148466	0.144843	0.144843	0.122924	0.148466	0.133209	0.148466	0.148466	0.144843	0.143793	0.143793	0.143793
192	CCE0099	PG 10d	0.130693	0.117073	0.13871	0.13871	0.130693	0.122924	0.118702	0.118702	0.12632	0.12632	0.118702	0.118702	0.125411	0.116229	0.116229	0.116229	0.12632	0.122924	0.116229	0.13871	0.116229	0.116229	0.122041	0.12632	0.13418	0.12632	0.118702	0.12632	0.118702	0.12632	0.176077	0.136703	0.152124	0.143793	0.148466	0.148466	0.144843	0.144843	0.122924	0.148466	0.133209	0.148466	0.148466	0.144843	0.143793	0.143793	0.143793
193	CCE0100	PG 10d	0.130693	0.117073	0.13871	0.13871	0.130693	0.122924	0.118702	0.118702	0.12632	0.12632	0.118702	0.118702	0.125411	0.116229	0.116229	0.116229	0.12632	0.122924	0.116229	0.13871	0.116229	0.116229	0.122041	0.12632	0.13418	0.12632	0.118702	0.12632	0.118702	0.12632	0.176077	0.136703	0.152124	0.143793	0.148466	0.148466	0.144843	0.144843	0.122924	0.148466	0.133209	0.148466	0.148466	0.144843	0.143793	0.143793	0.143793
194	CCE0706	PG 10d	0.130693	0.117073	0.13871	0.13871	0.130693	0.122924	0.118702	0.118702	0.12632	0.12632	0.118702	0.118702	0.125411	0.116229	0.116229	0.116229	0.12632	0.122924	0.116229	0.13871	0.116229	0.116229	0.122041	0.12632	0.13418	0.12632	0.118702	0.12632	0.118702	0.12632	0.176077	0.136703	0.152124	0.143793	0.148466	0.148466	0.144843	0.144843	0.122924	0.148466	0.133209	0.148466	0.148466	0.144843	0.143793	0.143793	0.143793
195	CVB0092	PG 10d	0.135163	0.121309	0.14334	0.14334	0.135163	0.127239	0.122924	0.122924	0.130693	0.130693	0.122924	0.122924	0.129748	0.120429	0.120429	0.120429	0.130693	0.127239	0.120429	0.14334	0.120429	0.120429	0.12632	0.130693	0.13871	0.130693	0.122924	0.130693	0.122924	0.130693	0.181422	0.141255	0.156962	0.148466	0.153242	0.153242	0.149556	0.149556	0.127239	0.153242	0.1377	0.153242	0.153242	0.149556	0.148466	0.148466	0.148466
196	CCV0202	PG 10e	0.113749	0.107195	0.121309	0.121309	0.113749	0.11956	0.115395	0.115395	0.122924	0.122924	0.115395	0.115395	0.122041	0.100041	0.100041	0.100041	0.109661	0.112929	0.112929	0.13165	0.112929	0.112929	0.118702	0.122924	0.117073	0.122924	0.115395	0.122924	0.115395	0.122924	0.170744	0.153242	0.161907	0.153242	0.158122	0.154373	0.154373	0.154373	0.13871	0.154373	0.149556	0.154373	0.154373	0.161907	0.153242	0.153242	0.153242
197	CSZ0424	PG 10e	0.113749	0.107195	0.121309	0.121309	0.113749	0.11956	0.115395	0.115395	0.122924	0.122924	0.115395	0.115395	0.122041	0.100041	0.100041	0.100041	0.109661	0.112929	0.112929	0.13165	0.112929	0.112929	0.118702	0.122924	0.117073	0.122924	0.115395	0.122924	0.115395	0.122924	0.170744	0.153242	0.161907	0.153242	0.158122	0.154373	0.154373	0.154373	0.13871	0.154373	0.149556	0.154373	0.154373	0.161907	0.153242	0.153242	0.153242
198	SZB0071	PG 10e	0.113749	0.107195	0.121309	0.121309	0.113749	0.11956	0.115395	0.115395	0.122924	0.122924	0.115395	0.115395	0.122041	0.100041	0.100041	0.100041	0.109661	0.112929	0.112929	0.13165	0.112929	0.112929	0.118702	0.122924	0.117073	0.122924	0.115395	0.122924	0.115395	0.122924	0.170744	0.153242	0.161907	0.153242	0.158122	0.154373	0.154373	0.154373	0.13871	0.154373	0.149556	0.154373	0.154373	0.161907	0.153242	0.153242	0.153242
199	USA0032	PG 10e	0.106424	0.100041	0.113749	0.113749	0.106424	0.11212	0.1081	0.1081	0.115395	0.115395	0.1081	0.1081	0.114572	0.099327	0.099327	0.099327	0.102479	0.105662	0.105662	0.130693	0.11212	0.11212	0.11132	0.115395	0.109661	0.115395	0.1081	0.115395	0.1081	0.115395	0.165558	0.159545	0.16834	0.159545	0.164511	0.160718	0.160718	0.160718	0.144843	0.160718	0.155816	0.160718	0.160718	0.16834	0.159545	0.159545	0.159545
200	CCE0153	PG 10f	0.128814	0.128814	0.136703	0.136703	0.128814	0.14173	0.130366	0.130366	0.138221	0.138221	0.130366	0.130366	0.144234	0.114572	0.114572	0.114572	0.131302	0.127892	0.127892	0.158385	0.134745	0.134745	0.140717	0.145273	0.13225	0.138221	0.130366	0.138221	0.130366	0.145273	0.184102	0.181349	0.190696	0.181349	0.18667	0.182682	0.182682	0.182682	0.158385	0.182682	0.169702	0.182682	0.182682	0.182682	0.165893	0.165893	0.173547
201	CCV0213	PG 10g	0.148072	0.137166	0.152909	0.152909	0.148072	0.139732	0.145906	0.145906	0.154373	0.154373	0.145906	0.145906	0.153242	0.132619	0.132619	0.132619	0.132619	0.14334	0.139732	0.164326	0.14334	0.14334	0.149556	0.154373	0.144402	0.154373	0.145906	0.154373	0.145906	0.154373	0.205206	0.173481	0.178734	0.169586	0.174772	0.170847	0.178734	0.178734	0.161907	0.170847	0.177414	0.170847	0.170847	0.182736	0.169586	0.169586	0.169586
202	83.1	PG 11	0.232548	0.22794	0.234344	0.234344	0.232548	0.216039	0.201219	0.201219	0.211573	0.211573	0.201219	0.201219	0.209953	0.220548	0.220548	0.220548	0.2297	0.211573	0.2297	0.220548	0.202772	0.202772	0.205565	0.211573	0.214384	0.211573	0.201219	0.211573	0.201219	0.211573	0.196915	0.240056	0.237202	0.240056	0.237202	0.241902	0.237202	0.237202	0.221673	0.241902	0.235392	0.241902	0.241902	0.233602	0.240056	0.240056	0.240056
203	CFBP4407	PG 11	0.230411	0.230411	0.246434	0.246434	0.230411	0.206185	0.200282	0.200282	0.206185	0.206185	0.200282	0.200282	0.217848	0.215036	0.215036	0.215036	0.215036	0.215036	0.228642	0.241643	0.228642	0.228642	0.213392	0.219527	0.206185	0.206185	0.200282	0.206185	0.200282	0.219527	0.238746	0.252232	0.244534	0.242655	0.244534	0.249336	0.244534	0.244534	0.228642	0.249336	0.257093	0.249336	0.249336	0.249336	0.224062	0.224062	0.233267
204	IBSBF1274	PG 11	0.250302	0.236118	0.252232	0.252232	0.250302	0.224062	0.208979	0.208979	0.219527	0.219527	0.208979	0.208979	0.217848	0.228642	0.228642	0.228642	0.237938	0.219527	0.237938	0.228642	0.210589	0.210589	0.213392	0.219527	0.219527	0.219527	0.208979	0.219527	0.208979	0.219527	0.203385	0.252232	0.249336	0.252232	0.249336	0.254186	0.249336	0.249336	0.224062	0.254186	0.24742	0.254186	0.254186	0.236118	0.233267	0.233267	0.242655
205	GAW0112	PG 12a	0.161686	0.154053	0.174721	0.174721	0.161686	0.143948	0.139219	0.139219	0.147667	0.147667	0.139219	0.139219	0.139219	0.143948	0.143948	0.143948	0.155212	0.151422	0.155212	0.146136	0.133002	0.133002	0.135598	0.140265	0.145035	0.147667	0.139219	0.147667	0.139219	0.140265	0.135598	0.199406	0.196671	0.195191	0.192466	0.200918	0.196671	0.196671	0.186884	0.200918	0.191018	0.200918	0.200918	0.200918	0.186884	0.186884	0.195191
206	GAW0113	PG 12b	0.173848	0.1779	0.191752	0.191752	0.173848	0.175179	0.1779	0.1779	0.168551	0.168551	0.1779	0.1779	0.1779	0.171135	0.171135	0.171135	0.175179	0.183386	0.175179	0.169716	0.163162	0.163162	0.173848	0.179262	0.173848	0.168551	0.1779	0.168551	0.1779	0.179262	0.154163	0.16713	0.16713	0.171135	0.168415	0.176527	0.16713	0.16713	0.183386	0.176527	0.159233	0.176527	0.176527	0.184797	0.179262	0.179262	0.163162
207	CCE0076	PG 13a	0.215539	0.193931	0.226201	0.226201	0.215539	0.182847	0.202449	0.202449	0.203997	0.203997	0.202449	0.202449	0.193931	0.199685	0.199685	0.199685	0.212749	0.203997	0.212749	0.220548	0.199685	0.199685	0.198169	0.203997	0.196915	0.203997	0.202449	0.203997	0.202449	0.203997	0.185577	0.236425	0.247624	0.241063	0.252392	0.252392	0.247624	0.247624	0.218324	0.252392	0.241063	0.252392	0.252392	0.229019	0.231833	0.231833	0.241063
208	CCE0668	PG 13a	0.246649	0.232548	0.268173	0.268173	0.246649	0.2297	0.251443	0.251443	0.248554	0.248554	0.251443	0.251443	0.241902	0.239034	0.239034	0.239034	0.243771	0.253386	0.243771	0.262295	0.239034	0.239034	0.246649	0.253386	0.236161	0.248554	0.251443	0.248554	0.251443	0.253386	0.223377	0.240056	0.241902	0.235392	0.246649	0.246649	0.241902	0.241902	0.230774	0.246649	0.244766	0.246649	0.246649	0.241902	0.235392	0.235392	0.235392
209	CCE0675	PG 13a	0.230774	0.217189	0.251443	0.251443	0.230774	0.214384	0.235392	0.235392	0.232548	0.232548	0.235392	0.235392	0.226201	0.223377	0.223377	0.223377	0.22794	0.237202	0.22794	0.245661	0.223377	0.223377	0.230774	0.237202	0.220548	0.232548	0.235392	0.232548	0.235392	0.237202	0.208352	0.233602	0.235392	0.229019	0.240056	0.240056	0.235392	0.235392	0.215539	0.240056	0.23823	0.240056	0.240056	0.226201	0.219989	0.219989	0.229019
210	CCE0915	PG 13a	0.215539	0.193931	0.226201	0.226201	0.215539	0.182847	0.202449	0.202449	0.203997	0.203997	0.202449	0.202449	0.193931	0.199685	0.199685	0.199685	0.212749	0.203997	0.212749	0.220548	0.199685	0.199685	0.198169	0.203997	0.196915	0.203997	0.202449	0.203997	0.202449	0.203997	0.185577	0.236425	0.247624	0.241063	0.252392	0.252392	0.247624	0.247624	0.218324	0.252392	0.241063	0.252392	0.252392	0.229019	0.231833	0.231833	0.241063
211	CCV0055	PG 13a	0.215539	0.193931	0.226201	0.226201	0.215539	0.182847	0.202449	0.202449	0.203997	0.203997	0.202449	0.202449	0.193931	0.199685	0.199685	0.199685	0.212749	0.203997	0.212749	0.220548	0.199685	0.199685	0.198169	0.203997	0.196915	0.203997	0.202449	0.203997	0.202449	0.203997	0.185577	0.236425	0.247624	0.241063	0.252392	0.252392	0.247624	0.247624	0.218324	0.252392	0.241063	0.252392	0.252392	0.229019	0.231833	0.231833	0.241063
212	CSZ0313	PG 13a	0.215539	0.193931	0.226201	0.226201	0.215539	0.182847	0.202449	0.202449	0.203997	0.203997	0.202449	0.202449	0.193931	0.199685	0.199685	0.199685	0.212749	0.203997	0.212749	0.220548	0.199685	0.199685	0.198169	0.203997	0.196915	0.203997	0.202449	0.203997	0.202449	0.203997	0.185577	0.236425	0.247624	0.241063	0.252392	0.252392	0.247624	0.247624	0.218324	0.252392	0.241063	0.252392	0.252392	0.229019	0.231833	0.231833	0.241063
213	SZ0131	PG 13a	0.215539	0.193931	0.226201	0.226201	0.215539	0.182847	0.202449	0.202449	0.203997	0.203997	0.202449	0.202449	0.193931	0.199685	0.199685	0.199685	0.212749	0.203997	0.212749	0.220548	0.199685	0.199685	0.198169	0.203997	0.196915	0.203997	0.202449	0.203997	0.202449	0.203997	0.185577	0.236425	0.247624	0.241063	0.252392	0.252392	0.247624	0.247624	0.218324	0.252392	0.241063	0.252392	0.252392	0.229019	0.231833	0.231833	0.241063
214	UB246	PG 13a	0.215539	0.193931	0.226201	0.226201	0.215539	0.182847	0.202449	0.202449	0.203997	0.203997	0.202449	0.202449	0.193931	0.199685	0.199685	0.199685	0.212749	0.203997	0.212749	0.220548	0.199685	0.199685	0.198169	0.203997	0.196915	0.203997	0.202449	0.203997	0.202449	0.203997	0.185577	0.236425	0.247624	0.241063	0.252392	0.252392	0.247624	0.247624	0.218324	0.252392	0.241063	0.252392	0.252392	0.229019	0.231833	0.231833	0.241063
215	CCV0567	PG 13b	0.217189	0.199685	0.223377	0.223377	0.217189	0.198169	0.200918	0.200918	0.198169	0.198169	0.200918	0.200918	0.200918	0.202449	0.202449	0.202449	0.215539	0.211133	0.215539	0.209953	0.198169	0.198169	0.205206	0.211133	0.208352	0.198169	0.200918	0.198169	0.200918	0.211133	0.198434	0.214384	0.216039	0.209953	0.212749	0.208352	0.216039	0.216039	0.201219	0.208352	0.218859	0.208352	0.208352	0.216039	0.209953	0.209953	0.218859
216	CLA0302	PG 13b	0.221673	0.203997	0.22794	0.22794	0.221673	0.20677	0.209536	0.209536	0.20677	0.20677	0.209536	0.209536	0.209536	0.211133	0.211133	0.211133	0.224482	0.219989	0.224482	0.22794	0.20677	0.20677	0.213909	0.219989	0.217189	0.20677	0.209536	0.20677	0.209536	0.219989	0.207151	0.223377	0.220548	0.214384	0.217189	0.212749	0.211573	0.211573	0.201219	0.212749	0.214384	0.212749	0.212749	0.225102	0.214384	0.214384	0.223377
217	13B3	P. graminis	0.308576	0.303117	0.327858	0.327858	0.308576	0.273642	0.281829	0.281829	0.278818	0.278818	0.281829	0.281829	0.271504	0.300058	0.300058	0.300058	0.284048	0.284048	0.300058	0.293928	0.28933	0.28933	0.266419	0.273642	0.27664	0.278818	0.281829	0.278818	0.281829	0.273642	0.243771	0.301448	0.282626	0.280442	0.282626	0.287838	0.277466	0.277466	0.270254	0.287838	0.285613	0.287838	0.287838	0.287838	0.270254	0.270254	0.260269
218	38B9	P. graminis	0.27664	0.271504	0.294666	0.294666	0.27664	0.258419	0.271504	0.271504	0.268517	0.268517	0.271504	0.271504	0.261385	0.263443	0.263443	0.263443	0.268517	0.268517	0.273642	0.277991	0.263443	0.263443	0.2564	0.263443	0.260461	0.268517	0.271504	0.268517	0.271504	0.263443	0.225102	0.280442	0.303797	0.301448	0.303797	0.309227	0.298423	0.298423	0.270254	0.309227	0.275322	0.309227	0.309227	0.272359	0.290838	0.290838	0.270254
219	6B4	P. rhizosphaerae	0.250482	0.240887	0.272359	0.272359	0.250482	0.216039	0.22794	0.22794	0.225102	0.225102	0.22794	0.22794	0.22794	0.211573	0.211573	0.211573	0.220548	0.234344	0.2297	0.242762	0.225102	0.225102	0.223377	0.2297	0.222257	0.225102	0.22794	0.225102	0.22794	0.2297	0.257208	0.245748	0.242904	0.231833	0.234641	0.225572	0.233602	0.233602	0.222783	0.225572	0.227285	0.225572	0.225572	0.257208	0.213909	0.213909	0.231833
220	Pf-5	P. protegens	0.186996	0.174669	0.205565	0.205565	0.186996	0.171948	0.170639	0.170639	0.17601	0.17601	0.170639	0.170639	0.170639	0.184251	0.184251	0.184251	0.180111	0.17601	0.180111	0.182906	0.171948	0.171948	0.166647	0.171948	0.1815	0.17601	0.170639	0.17601	0.170639	0.171948	0.188301	0.193931	0.203997	0.202449	0.196671	0.205206	0.195414	0.195414	0.185577	0.205206	0.193931	0.205206	0.205206	0.195414	0.193931	0.193931	0.193931
221	Lz4W	"P. syringae"	0.177891	0.190453	0.196234	0.196234	0.177891	0.183451	0.186225	0.186225	0.191931	0.191931	0.186225	0.186225	0.186225	0.191931	0.191931	0.191931	0.187671	0.187671	0.187671	0.212679	0.187671	0.187671	0.190453	0.196234	0.193428	0.191931	0.186225	0.191931	0.186225	0.196234	0.224682	0.232201	0.243528	0.241643	0.238746	0.248357	0.243528	0.243528	0.232201	0.248357	0.241643	0.248357	0.248357	0.221225	0.251273	0.251273	0.251273
222	PAO1	P. aeruginosa	0.457486	0.442799	0.491912	0.491912	0.457486	0.484124	0.480143	0.480143	0.491912	0.491912	0.480143	0.480143	0.495682	0.468809	0.468809	0.468809	0.476423	0.46128	0.484124	0.468809	0.476423	0.476423	0.487868	0.49979	0.480382	0.491912	0.480143	0.491912	0.480143	0.49979	0.503942	0.507384	0.495367	0.515406	0.519669	0.536132	0.495367	0.495367	0.499455	0.536132	0.499455	0.536132	0.536132	0.503585	0.483866	0.483866	0.483866
[truncated: 175 more columns]
