# Supplementary material for: A User's Guide to a Data Base of the Diversity of Pseudomonas syringae and Its Application to Classifying Strains in This Phylogenetic Complex
Source: PLoS One. 2014 Sep 3;9(9):e105547. doi: 10.1371/journal.pone.0105547 (PMC4153583; doi:10.1371/journal.pone.0105547)
Supplement: Table S5 — Matrix of genetic distances calculated for partial sequence of the rpoD gene of the 216 P. syringae strains. This set represents the maximum phylogenetic diversity of this group of bacteria and strains were previously classified in the MLST analysis. For each strain in a column, the minimum distance is highlighted in yellow. The distance thresholds for phylogroup and clade affiliations are respectively 0.053 and 0.019. Discrepancies between cts and MLST analysis are shown in pink. (XLSX) [file pone.0105547.s007.xlsx]

## Sheet: Feuil1
Table S5. Matrix of genetic distances calculated with partial sequences of the rpoD gene of a set of 216 P. syringae strains. This set represents the maximum phylogenetic diversity of this group of bacteria and strains were previously classified in the MLST analysis. For each strain in a column, the minimum distance is highlighted in yellow. The distance thresholds for phylogroup and clade affili…
			1	2	3	4	5	6	7	8	9	10	11	12	13	14	15	16	17	18	19	20	21	22	23	24	25	26	27	28	29	30	31	32	33	34	35	36	37	38	39	40	41	42	43	44	45	46	47
			CC1630	DC3000	KN203	M302278PT	T1	AF0007	CC1416	CC1427	CC1429	CC1430	CC1431	CC1432	CC1544	CC1556	CC1558	CC1559	CCE0245	CSZ0761	CSZ0956	K93001	KW30	M302091	M302280PT	NCPPB3489	SZ0129	USA0001	USA0003	USA0019	USA007	PavBPIC631	PsyCit7	601	AI0015	AI0024	AI0061	AI0064	AI0066	AI0073	AI0075	AI0084	AI0116	AI0127	AI0130	CC0001	CC0023	CC0024	CC0037
Strain order	Name of strains	MLST-Phylogroup	PG 01a	PG 01a	PG 01a	PG 01a	PG 01a	PG 01b	PG 01b	PG 01b	PG 01b	PG 01b	PG 01b	PG 01b	PG 01b	PG 01b	PG 01b	PG 01b	PG 01b	PG 01b	PG 01b	PG 01b	PG 01b	PG 01b	PG 01b	PG 01b	PG 01b	PG 01b	PG 01b	PG 01b	PG 01b	PG 01b	PG 02a	PG 02b	PG 02b	PG 02b	PG 02b	PG 02b	PG 02b	PG 02b	PG 02b	PG 02b	PG 02b	PG 02b	PG 02b	PG 02b	PG 02b	PG 02b	PG 02b
1	CC1630	PG 01a		0.013888	0.006853	0.006892	0.002273	0.020926	0.018609	0.01629	0.025854	0.01629	0.01629	0.023377	0.009186	0.020926	0.020926	0.020926	0.025778	0.025778	0.025778	0.025778	0.025778	0.025778	0.020926	0.020926	0.020926	0.025854	0.016242	0.025854	0.016242	0.020926	0.10337	0.110155	0.107254	0.107254	0.110155	0.107254	0.107254	0.107254	0.107254	0.107254	0.10337	0.107254	0.107254	0.107254	0.107254	0.107254	0.107254
2	DC3000	PG 01a	0.013888		0.011544	0.006853	0.011544	0.011511	0.018609	0.01629	0.01629	0.01629	0.01629	0.018609	0.009186	0.016196	0.016196	0.016196	0.016242	0.016242	0.016242	0.020987	0.020987	0.020987	0.020926	0.020926	0.011511	0.01629	0.016242	0.01629	0.016242	0.020926	0.094881	0.098635	0.095791	0.095791	0.098635	0.095791	0.095791	0.095791	0.095791	0.095791	0.094881	0.095791	0.095791	0.095791	0.095791	0.095791	0.095791
3	KN203	PG 01a	0.006853	0.011544		0.013888	0.004558	0.018555	0.020987	0.018663	0.023445	0.018663	0.018663	0.020987	0.011511	0.018555	0.018555	0.018555	0.023377	0.023377	0.023377	0.023377	0.023377	0.023377	0.018555	0.018555	0.018555	0.023445	0.018609	0.023445	0.018609	0.018555	0.100526	0.107254	0.104366	0.104366	0.107254	0.104366	0.104366	0.104366	0.104366	0.104366	0.100526	0.104366	0.104366	0.104366	0.104366	0.104366	0.104366
4	M302278PT	PG 01a	0.006892	0.006853	0.013888		0.009213	0.018555	0.016242	0.013928	0.023445	0.013928	0.013928	0.020987	0.006873	0.018555	0.018555	0.018555	0.023377	0.023377	0.023377	0.028192	0.028192	0.028192	0.023309	0.023309	0.018555	0.023445	0.013888	0.023445	0.013888	0.023309	0.10337	0.107254	0.104366	0.104366	0.107254	0.104366	0.104366	0.104366	0.104366	0.104366	0.10337	0.104366	0.104366	0.104366	0.104366	0.104366	0.104366
5	T1	PG 01a	0.002273	0.011544	0.004558	0.009213		0.018555	0.020987	0.018663	0.023445	0.018663	0.018663	0.020987	0.011511	0.018555	0.018555	0.018555	0.023377	0.023377	0.023377	0.023377	0.023377	0.023377	0.018555	0.018555	0.018555	0.023445	0.018609	0.023445	0.018609	0.018555	0.100526	0.107254	0.104366	0.104366	0.107254	0.104366	0.104366	0.104366	0.104366	0.104366	0.100526	0.104366	0.104366	0.104366	0.104366	0.104366	0.104366
6	AF0007	PG 01b	0.020926	0.011511	0.018555	0.018555	0.018555		0.025703	0.023377	0.013888	0.023377	0.023377	0.016196	0.016149	0.013808	0.013808	0.013808	0.013848	0.013848	0.013848	0.018555	0.018555	0.018555	0.018502	0.018502	0	0.013888	0.023309	0.013888	0.023309	0.018502	0.100847	0.1076	0.104703	0.104703	0.1076	0.104703	0.104703	0.104703	0.104703	0.104703	0.100847	0.104703	0.104703	0.104703	0.104703	0.104703	0.104703
7	CC1416	PG 01b	0.018609	0.018609	0.020987	0.016242	0.020987	0.025703		0.006873	0.023309	0.006873	0.006873	0.00916	0.013848	0.016196	0.016196	0.016196	0.030617	0.030617	0.030617	0.035504	0.035504	0.035504	0.030528	0.030528	0.025703	0.023309	0.011544	0.023309	0.011544	0.030528	0.104032	0.110871	0.107949	0.107949	0.110871	0.107949	0.107949	0.107949	0.107949	0.107949	0.104032	0.107949	0.107949	0.107949	0.107949	0.107949	0.107949
8	CC1427	PG 01b	0.01629	0.01629	0.018663	0.013928	0.018663	0.023377	0.006873		0.020987	0	0	0.011511	0.011544	0.013888	0.013888	0.013888	0.028275	0.028275	0.028275	0.033152	0.033152	0.033152	0.028192	0.028192	0.023377	0.020987	0.009239	0.020987	0.009239	0.028192	0.098635	0.105382	0.102479	0.102479	0.105382	0.102479	0.102479	0.102479	0.102479	0.102479	0.098635	0.102479	0.102479	0.102479	0.102479	0.102479	0.102479
9	CC1429	PG 01b	0.025854	0.01629	0.023445	0.023445	0.023445	0.013888	0.023309	0.020987		0.020987	0.020987	0.013848	0.020987	0.013888	0.013888	0.013888	0.018663	0.018663	0.018663	0.018663	0.018663	0.018663	0.023377	0.023377	0.013888	0	0.023445	0	0.023445	0.023377	0.107254	0.114179	0.111232	0.111232	0.114179	0.111232	0.111232	0.111232	0.111232	0.111232	0.107254	0.111232	0.111232	0.111232	0.111232	0.111232	0.111232
10	CC1430	PG 01b	0.01629	0.01629	0.018663	0.013928	0.018663	0.023377	0.006873	0	0.020987		0	0.011511	0.011544	0.013888	0.013888	0.013888	0.028275	0.028275	0.028275	0.033152	0.033152	0.033152	0.028192	0.028192	0.023377	0.020987	0.009239	0.020987	0.009239	0.028192	0.098635	0.105382	0.102479	0.102479	0.105382	0.102479	0.102479	0.102479	0.102479	0.102479	0.098635	0.102479	0.102479	0.102479	0.102479	0.102479	0.102479
11	CC1431	PG 01b	0.01629	0.01629	0.018663	0.013928	0.018663	0.023377	0.006873	0	0.020987	0		0.011511	0.011544	0.013888	0.013888	0.013888	0.028275	0.028275	0.028275	0.033152	0.033152	0.033152	0.028192	0.028192	0.023377	0.020987	0.009239	0.020987	0.009239	0.028192	0.098635	0.105382	0.102479	0.102479	0.105382	0.102479	0.102479	0.102479	0.102479	0.102479	0.098635	0.102479	0.102479	0.102479	0.102479	0.102479	0.102479
12	CC1432	PG 01b	0.023377	0.018609	0.020987	0.020987	0.020987	0.016196	0.00916	0.011511	0.013848	0.011511	0.011511		0.018555	0.006873	0.006873	0.006873	0.020987	0.020987	0.020987	0.025778	0.025778	0.025778	0.020926	0.020926	0.016196	0.013848	0.016242	0.013848	0.016242	0.020926	0.104032	0.110871	0.107949	0.107949	0.110871	0.107949	0.107949	0.107949	0.107949	0.107949	0.104032	0.107949	0.107949	0.107949	0.107949	0.107949	0.107949
13	CC1544	PG 01b	0.009186	0.009186	0.011511	0.006873	0.011511	0.016149	0.013848	0.011544	0.020987	0.011544	0.011544	0.018555		0.016149	0.016149	0.016149	0.020926	0.020926	0.020926	0.025703	0.025703	0.025703	0.020866	0.020866	0.016149	0.020987	0.011511	0.020987	0.011511	0.020866	0.1037	0.110512	0.1076	0.1076	0.110512	0.1076	0.1076	0.1076	0.1076	0.1076	0.1037	0.1076	0.1076	0.1076	0.1076	0.1076	0.1076
14	CC1556	PG 01b	0.020926	0.016196	0.018555	0.018555	0.018555	0.013808	0.016196	0.013888	0.013888	0.013888	0.013888	0.006873	0.016149		0	0	0.013848	0.013848	0.013848	0.018555	0.018555	0.018555	0.013808	0.013808	0.013808	0.013888	0.013848	0.013888	0.013848	0.013808	0.095183	0.10182	0.098951	0.098951	0.10182	0.098951	0.098951	0.098951	0.098951	0.098951	0.095183	0.098951	0.098951	0.098951	0.098951	0.098951	0.098951
15	CC1558	PG 01b	0.020926	0.016196	0.018555	0.018555	0.018555	0.013808	0.016196	0.013888	0.013888	0.013888	0.013888	0.006873	0.016149	0		0	0.013848	0.013848	0.013848	0.018555	0.018555	0.018555	0.013808	0.013808	0.013808	0.013888	0.013848	0.013888	0.013848	0.013808	0.095183	0.10182	0.098951	0.098951	0.10182	0.098951	0.098951	0.098951	0.098951	0.098951	0.095183	0.098951	0.098951	0.098951	0.098951	0.098951	0.098951
16	CC1559	PG 01b	0.020926	0.016196	0.018555	0.018555	0.018555	0.013808	0.016196	0.013888	0.013888	0.013888	0.013888	0.006873	0.016149	0	0		0.013848	0.013848	0.013848	0.018555	0.018555	0.018555	0.013808	0.013808	0.013808	0.013888	0.013848	0.013888	0.013848	0.013808	0.095183	0.10182	0.098951	0.098951	0.10182	0.098951	0.098951	0.098951	0.098951	0.098951	0.095183	0.098951	0.098951	0.098951	0.098951	0.098951	0.098951
17	CCE0245	PG 01b	0.025778	0.016242	0.023377	0.023377	0.023377	0.013848	0.030617	0.028275	0.018663	0.028275	0.028275	0.020987	0.020926	0.013848	0.013848	0.013848		0.004558	0.004558	0.013888	0.013888	0.013888	0.013848	0.013848	0.013848	0.018663	0.028192	0.018663	0.028192	0.013848	0.101169	0.107254	0.104366	0.104366	0.107254	0.104366	0.104366	0.104366	0.104366	0.104366	0.101169	0.104366	0.104366	0.104366	0.104366	0.104366	0.104366
18	CSZ0761	PG 01b	0.025778	0.016242	0.023377	0.023377	0.023377	0.013848	0.030617	0.028275	0.018663	0.028275	0.028275	0.020987	0.020926	0.013848	0.013848	0.013848	0.004558		0.004558	0.013888	0.013888	0.013888	0.013848	0.013848	0.013848	0.018663	0.028192	0.018663	0.028192	0.013848	0.09832	0.104366	0.101493	0.101493	0.104366	0.101493	0.101493	0.101493	0.101493	0.101493	0.09832	0.101493	0.101493	0.101493	0.101493	0.101493	0.101493
19	CSZ0956	PG 01b	0.025778	0.016242	0.023377	0.023377	0.023377	0.013848	0.030617	0.028275	0.018663	0.028275	0.028275	0.020987	0.020926	0.013848	0.013848	0.013848	0.004558	0.004558		0.013888	0.013888	0.013888	0.013848	0.013848	0.013848	0.018663	0.023377	0.018663	0.028192	0.013848	0.101169	0.107254	0.104366	0.104366	0.107254	0.104366	0.104366	0.104366	0.104366	0.104366	0.101169	0.104366	0.104366	0.104366	0.104366	0.104366	0.104366
20	K93001	PG 01b	0.025778	0.020987	0.023377	0.028192	0.023377	0.018555	0.035504	0.033152	0.018663	0.033152	0.033152	0.025778	0.025703	0.018555	0.018555	0.018555	0.013888	0.013888	0.013888		0	0	0.013848	0.013848	0.018555	0.018663	0.033055	0.018663	0.033055	0.013848	0.106909	0.116759	0.113807	0.113807	0.116759	0.113807	0.113807	0.113807	0.113807	0.113807	0.106909	0.113807	0.113807	0.113807	0.113807	0.113807	0.113807
21	KW30	PG 01b	0.025778	0.020987	0.023377	0.028192	0.023377	0.018555	0.035504	0.033152	0.018663	0.033152	0.033152	0.025778	0.025703	0.018555	0.018555	0.018555	0.013888	0.013888	0.013888	0		0	0.013848	0.013848	0.018555	0.018663	0.033055	0.018663	0.033055	0.013848	0.106909	0.116759	0.113807	0.113807	0.116759	0.113807	0.113807	0.113807	0.113807	0.113807	0.106909	0.113807	0.113807	0.113807	0.113807	0.113807	0.113807
22	M302091	PG 01b	0.025778	0.020987	0.023377	0.028192	0.023377	0.018555	0.035504	0.033152	0.018663	0.033152	0.033152	0.025778	0.025703	0.018555	0.018555	0.018555	0.013888	0.013888	0.013888	0	0		0.013848	0.013848	0.018555	0.018663	0.033055	0.018663	0.033055	0.013848	0.106909	0.116759	0.113807	0.113807	0.116759	0.113807	0.113807	0.113807	0.113807	0.113807	0.106909	0.113807	0.113807	0.113807	0.113807	0.113807	0.113807
23	M302280PT	PG 01b	0.020926	0.020926	0.018555	0.023309	0.018555	0.018502	0.030528	0.028192	0.023377	0.028192	0.028192	0.020926	0.020866	0.013808	0.013808	0.013808	0.013848	0.013848	0.013848	0.013848	0.013848	0.013848		0	0.018502	0.023377	0.02811	0.023377	0.02811	0	0.106567	0.116379	0.113438	0.113438	0.116379	0.113438	0.113438	0.113438	0.113438	0.113438	0.106567	0.113438	0.113438	0.113438	0.113438	0.113438	0.113438
24	NCPPB3489	PG 01b	0.020926	0.020926	0.018555	0.023309	0.018555	0.018502	0.030528	0.028192	0.023377	0.028192	0.028192	0.020926	0.020866	0.013808	0.013808	0.013808	0.013848	0.013848	0.013848	0.013848	0.013848	0.013848	0		0.018502	0.023377	0.02811	0.023377	0.02811	0	0.106567	0.116379	0.113438	0.113438	0.116379	0.113438	0.113438	0.113438	0.113438	0.113438	0.106567	0.113438	0.113438	0.113438	0.113438	0.113438	0.113438
25	SZ0129	PG 01b	0.020926	0.011511	0.018555	0.018555	0.018555	0	0.025703	0.023377	0.013888	0.023377	0.023377	0.016196	0.016149	0.013808	0.013808	0.013808	0.013848	0.013848	0.013848	0.018555	0.018555	0.018555	0.018502	0.018502		0.013888	0.023309	0.013888	0.023309	0.018502	0.100847	0.1076	0.104703	0.104703	0.1076	0.104703	0.104703	0.104703	0.104703	0.104703	0.100847	0.104703	0.104703	0.104703	0.104703	0.104703	0.104703
26	USA0001	PG 01b	0.025854	0.01629	0.023445	0.023445	0.023445	0.013888	0.023309	0.020987	0	0.020987	0.020987	0.013848	0.020987	0.013888	0.013888	0.013888	0.018663	0.018663	0.018663	0.018663	0.018663	0.018663	0.023377	0.023377	0.013888		0.023445	0	0.023445	0.023377	0.107254	0.114179	0.111232	0.111232	0.114179	0.111232	0.111232	0.111232	0.111232	0.111232	0.107254	0.111232	0.111232	0.111232	0.111232	0.111232	0.111232
27	USA0003	PG 01b	0.016242	0.016242	0.018609	0.013888	0.018609	0.023309	0.011544	0.009239	0.023445	0.009239	0.009239	0.016242	0.011511	0.013848	0.013848	0.013848	0.028192	0.028192	0.023377	0.033055	0.033055	0.033055	0.02811	0.02811	0.023309	0.023445		0.023445	0.004558	0.02811	0.101169	0.107949	0.105041	0.105041	0.107949	0.105041	0.105041	0.105041	0.105041	0.105041	0.101169	0.105041	0.105041	0.105041	0.105041	0.105041	0.105041
28	USA0019	PG 01b	0.025854	0.01629	0.023445	0.023445	0.023445	0.013888	0.023309	0.020987	0	0.020987	0.020987	0.013848	0.020987	0.013888	0.013888	0.013888	0.018663	0.018663	0.018663	0.018663	0.018663	0.018663	0.023377	0.023377	0.013888	0	0.023445		0.023445	0.023377	0.107254	0.114179	0.111232	0.111232	0.114179	0.111232	0.111232	0.111232	0.111232	0.111232	0.107254	0.111232	0.111232	0.111232	0.111232	0.111232	0.111232
29	USA007	PG 01b	0.016242	0.016242	0.018609	0.013888	0.018609	0.023309	0.011544	0.009239	0.023445	0.009239	0.009239	0.016242	0.011511	0.013848	0.013848	0.013848	0.028192	0.028192	0.028192	0.033055	0.033055	0.033055	0.02811	0.02811	0.023309	0.023445	0.004558	0.023445		0.02811	0.101169	0.107949	0.105041	0.105041	0.107949	0.105041	0.105041	0.105041	0.105041	0.105041	0.101169	0.105041	0.105041	0.105041	0.105041	0.105041	0.105041
30	PavBPIC631	PG 01b	0.020926	0.020926	0.018555	0.023309	0.018555	0.018502	0.030528	0.028192	0.023377	0.028192	0.028192	0.020926	0.020866	0.013808	0.013808	0.013808	0.013848	0.013848	0.013848	0.013848	0.013848	0.013848	0	0	0.018502	0.023377	0.02811	0.023377	0.02811		0.106567	0.116379	0.113438	0.113438	0.116379	0.113438	0.113438	0.113438	0.113438	0.113438	0.106567	0.113438	0.113438	0.113438	0.113438	0.113438	0.113438
31	PsyCit7	PG 02a	0.10337	0.094881	0.100526	0.10337	0.100526	0.100847	0.104032	0.098635	0.107254	0.098635	0.098635	0.104032	0.1037	0.095183	0.095183	0.095183	0.101169	0.09832	0.101169	0.106909	0.106909	0.106909	0.106567	0.106567	0.100847	0.107254	0.101169	0.107254	0.101169	0.106567		0.025854	0.028275	0.028275	0.030707	0.028275	0.028275	0.028275	0.028275	0.028275	0.004558	0.033152	0.028275	0.028275	0.028275	0.028275	0.028275
32	601	PG 02b	0.110155	0.098635	0.107254	0.107254	0.107254	0.1076	0.110871	0.105382	0.114179	0.105382	0.105382	0.110871	0.110512	0.10182	0.10182	0.10182	0.107254	0.104366	0.107254	0.116759	0.116759	0.116759	0.116379	0.116379	0.1076	0.114179	0.107949	0.114179	0.107949	0.116379	0.025854		0.002273	0.002273	0.004558	0.002273	0.002273	0.002273	0.002273	0.002273	0.025854	0.006853	0.002273	0.002273	0.002273	0.002273	0.002273
33	AI0015	PG 02b	0.107254	0.095791	0.104366	0.104366	0.104366	0.104703	0.107949	0.102479	0.111232	0.102479	0.102479	0.107949	0.1076	0.098951	0.098951	0.098951	0.104366	0.101493	0.104366	0.113807	0.113807	0.113807	0.113438	0.113438	0.104703	0.111232	0.105041	0.111232	0.105041	0.113438	0.028275	0.002273		0	0.002273	0	0	0	0	0	0.028275	0.004558	0	0	0	0	0
34	AI0024	PG 02b	0.107254	0.095791	0.104366	0.104366	0.104366	0.104703	0.107949	0.102479	0.111232	0.102479	0.102479	0.107949	0.1076	0.098951	0.098951	0.098951	0.104366	0.101493	0.104366	0.113807	0.113807	0.113807	0.113438	0.113438	0.104703	0.111232	0.105041	0.111232	0.105041	0.113438	0.028275	0.002273	0		0.002273	0	0	0	0	0	0.028275	0.004558	0	0	0	0	0
35	AI0061	PG 02b	0.110155	0.098635	0.107254	0.107254	0.107254	0.1076	0.110871	0.105382	0.114179	0.105382	0.105382	0.110871	0.110512	0.10182	0.10182	0.10182	0.107254	0.104366	0.107254	0.116759	0.116759	0.116759	0.116379	0.116379	0.1076	0.114179	0.107949	0.114179	0.107949	0.116379	0.030707	0.004558	0.002273	0.002273		0.002273	0.002273	0.002273	0.002273	0.002273	0.030707	0.002273	0.002273	0.002273	0.002273	0.002273	0.002273
36	AI0064	PG 02b	0.107254	0.095791	0.104366	0.104366	0.104366	0.104703	0.107949	0.102479	0.111232	0.102479	0.102479	0.107949	0.1076	0.098951	0.098951	0.098951	0.104366	0.101493	0.104366	0.113807	0.113807	0.113807	0.113438	0.113438	0.104703	0.111232	0.105041	0.111232	0.105041	0.113438	0.028275	0.002273	0	0	0.002273		0	0	0	0	0.028275	0.004558	0	0	0	0	0
37	AI0066	PG 02b	0.107254	0.095791	0.104366	0.104366	0.104366	0.104703	0.107949	0.102479	0.111232	0.102479	0.102479	0.107949	0.1076	0.098951	0.098951	0.098951	0.104366	0.101493	0.104366	0.113807	0.113807	0.113807	0.113438	0.113438	0.104703	0.111232	0.105041	0.111232	0.105041	0.113438	0.028275	0.002273	0	0	0.002273	0		0	0	0	0.028275	0.004558	0	0	0	0	0
38	AI0073	PG 02b	0.107254	0.095791	0.104366	0.104366	0.104366	0.104703	0.107949	0.102479	0.111232	0.102479	0.102479	0.107949	0.1076	0.098951	0.098951	0.098951	0.104366	0.101493	0.104366	0.113807	0.113807	0.113807	0.113438	0.113438	0.104703	0.111232	0.105041	0.111232	0.105041	0.113438	0.028275	0.002273	0	0	0.002273	0	0		0	0	0.028275	0.004558	0	0	0	0	0
39	AI0075	PG 02b	0.107254	0.095791	0.104366	0.104366	0.104366	0.104703	0.107949	0.102479	0.111232	0.102479	0.102479	0.107949	0.1076	0.098951	0.098951	0.098951	0.104366	0.101493	0.104366	0.113807	0.113807	0.113807	0.113438	0.113438	0.104703	0.111232	0.105041	0.111232	0.105041	0.113438	0.028275	0.002273	0	0	0.002273	0	0	0		0	0.028275	0.004558	0	0	0	0	0
40	AI0084	PG 02b	0.107254	0.095791	0.104366	0.104366	0.104366	0.104703	0.107949	0.102479	0.111232	0.102479	0.102479	0.107949	0.1076	0.098951	0.098951	0.098951	0.104366	0.101493	0.104366	0.113807	0.113807	0.113807	0.113438	0.113438	0.104703	0.111232	0.105041	0.111232	0.105041	0.113438	0.028275	0.002273	0	0	0.002273	0	0	0	0		0.028275	0.004558	0	0	0	0	0
41	AI0116	PG 02b	0.10337	0.094881	0.100526	0.10337	0.100526	0.100847	0.104032	0.098635	0.107254	0.098635	0.098635	0.104032	0.1037	0.095183	0.095183	0.095183	0.101169	0.09832	0.101169	0.106909	0.106909	0.106909	0.106567	0.106567	0.100847	0.107254	0.101169	0.107254	0.101169	0.106567	0.004558	0.025854	0.028275	0.028275	0.030707	0.028275	0.028275	0.028275	0.028275	0.028275		0.033152	0.028275	0.028275	0.028275	0.028275	0.028275
42	AI0127	PG 02b	0.107254	0.095791	0.104366	0.104366	0.104366	0.104703	0.107949	0.102479	0.111232	0.102479	0.102479	0.107949	0.1076	0.098951	0.098951	0.098951	0.104366	0.101493	0.104366	0.113807	0.113807	0.113807	0.113438	0.113438	0.104703	0.111232	0.105041	0.111232	0.105041	0.113438	0.033152	0.006853	0.004558	0.004558	0.002273	0.004558	0.004558	0.004558	0.004558	0.004558	0.033152		0.004558	0.004558	0.004558	0.004558	0.004558
43	AI0130	PG 02b	0.107254	0.095791	0.104366	0.104366	0.104366	0.104703	0.107949	0.102479	0.111232	0.102479	0.102479	0.107949	0.1076	0.098951	0.098951	0.098951	0.104366	0.101493	0.104366	0.113807	0.113807	0.113807	0.113438	0.113438	0.104703	0.111232	0.105041	0.111232	0.105041	0.113438	0.028275	0.002273	0	0	0.002273	0	0	0	0	0	0.028275	0.004558		0	0	0	0
44	CC0001	PG 02b	0.107254	0.095791	0.104366	0.104366	0.104366	0.104703	0.107949	0.102479	0.111232	0.102479	0.102479	0.107949	0.1076	0.098951	0.098951	0.098951	0.104366	0.101493	0.104366	0.113807	0.113807	0.113807	0.113438	0.113438	0.104703	0.111232	0.105041	0.111232	0.105041	0.113438	0.028275	0.002273	0	0	0.002273	0	0	0	0	0	0.028275	0.004558	0		0	0	0
45	CC0023	PG 02b	0.107254	0.095791	0.104366	0.104366	0.104366	0.104703	0.107949	0.102479	0.111232	0.102479	0.102479	0.107949	0.1076	0.098951	0.098951	0.098951	0.104366	0.101493	0.104366	0.113807	0.113807	0.113807	0.113438	0.113438	0.104703	0.111232	0.105041	0.111232	0.105041	0.113438	0.028275	0.002273	0	0	0.002273	0	0	0	0	0	0.028275	0.004558	0	0		0	0
46	CC0024	PG 02b	0.107254	0.095791	0.104366	0.104366	0.104366	0.104703	0.107949	0.102479	0.111232	0.102479	0.102479	0.107949	0.1076	0.098951	0.098951	0.098951	0.104366	0.101493	0.104366	0.113807	0.113807	0.113807	0.113438	0.113438	0.104703	0.111232	0.105041	0.111232	0.105041	0.113438	0.028275	0.002273	0	0	0.002273	0	0	0	0	0	0.028275	0.004558	0	0	0		0
47	CC0037	PG 02b	0.107254	0.095791	0.104366	0.104366	0.104366	0.104703	0.107949	0.102479	0.111232	0.102479	0.102479	0.107949	0.1076	0.098951	0.098951	0.098951	0.104366	0.101493	0.104366	0.113807	0.113807	0.113807	0.113438	0.113438	0.104703	0.111232	0.105041	0.111232	0.105041	0.113438	0.028275	0.002273	0	0	0.002273	0	0	0	0	0	0.028275	0.004558	0	0	0	0
48	CC0125	PG 02b	0.107254	0.095791	0.104366	0.104366	0.104366	0.104703	0.107949	0.102479	0.111232	0.102479	0.102479	0.107949	0.1076	0.098951	0.098951	0.098951	0.104366	0.101493	0.104366	0.113807	0.113807	0.113807	0.113438	0.113438	0.104703	0.111232	0.105041	0.111232	0.105041	0.113438	0.028275	0.002273	0	0	0.002273	0	0	0	0	0	0.028275	0.004558	0	0	0	0	0
49	CC0354	PG 02b	0.107254	0.095791	0.104366	0.104366	0.104366	0.104703	0.107949	0.102479	0.111232	0.102479	0.102479	0.107949	0.1076	0.098951	0.098951	0.098951	0.104366	0.101493	0.104366	0.113807	0.113807	0.113807	0.113438	0.113438	0.104703	0.111232	0.105041	0.111232	0.105041	0.113438	0.028275	0.002273	0	0	0.002273	0	0	0	0	0	0.028275	0.004558	0	0	0	0	0
50	CC0412	PG 02b	0.107254	0.095791	0.104366	0.104366	0.104366	0.104703	0.107949	0.102479	0.111232	0.102479	0.102479	0.107949	0.1076	0.098951	0.098951	0.098951	0.104366	0.101493	0.104366	0.113807	0.113807	0.113807	0.113438	0.113438	0.104703	0.111232	0.105041	0.111232	0.105041	0.113438	0.028275	0.002273	0	0	0.002273	0	0	0	0	0	0.028275	0.004558	0	0	0	0	0
51	CC1434	PG 02b	0.107254	0.095791	0.104366	0.104366	0.104366	0.104703	0.107949	0.102479	0.111232	0.102479	0.102479	0.107949	0.1076	0.098951	0.098951	0.098951	0.104366	0.101493	0.104366	0.113807	0.113807	0.113807	0.113438	0.113438	0.104703	0.111232	0.105041	0.111232	0.105041	0.113438	0.028275	0.002273	0	0	0.002273	0	0	0	0	0	0.028275	0.004558	0	0	0	0	0
52	CC1457	PG 02b	0.107254	0.095791	0.104366	0.104366	0.104366	0.104703	0.107949	0.102479	0.111232	0.102479	0.102479	0.107949	0.1076	0.098951	0.098951	0.098951	0.104366	0.101493	0.104366	0.113807	0.113807	0.113807	0.113438	0.113438	0.104703	0.111232	0.105041	0.111232	0.105041	0.113438	0.028275	0.002273	0	0	0.002273	0	0	0	0	0	0.028275	0.004558	0	0	0	0	0
53	CC1458	PG 02b	0.107254	0.095791	0.104366	0.104366	0.104366	0.104703	0.107949	0.102479	0.111232	0.102479	0.102479	0.107949	0.1076	0.098951	0.098951	0.098951	0.104366	0.101493	0.104366	0.113807	0.113807	0.113807	0.113438	0.113438	0.104703	0.111232	0.105041	0.111232	0.105041	0.113438	0.028275	0.002273	0	0	0.002273	0	0	0	0	0	0.028275	0.004558	0	0	0	0	0
54	CC1484	PG 02b	0.107254	0.095791	0.104366	0.104366	0.104366	0.104703	0.107949	0.102479	0.111232	0.102479	0.102479	0.107949	0.1076	0.098951	0.098951	0.098951	0.104366	0.101493	0.104366	0.113807	0.113807	0.113807	0.113438	0.113438	0.104703	0.111232	0.105041	0.111232	0.105041	0.113438	0.028275	0.002273	0	0	0.002273	0	0	0	0	0	0.028275	0.004558	0	0	0	0	0
55	CC1485	PG 02b	0.107254	0.095791	0.104366	0.104366	0.104366	0.104703	0.107949	0.102479	0.111232	0.102479	0.102479	0.107949	0.1076	0.098951	0.098951	0.098951	0.104366	0.101493	0.104366	0.113807	0.113807	0.113807	0.113438	0.113438	0.104703	0.111232	0.105041	0.111232	0.105041	0.113438	0.028275	0.002273	0	0	0.002273	0	0	0	0	0	0.028275	0.004558	0	0	0	0	0
56	CC1488	PG 02b	0.107254	0.095791	0.104366	0.104366	0.104366	0.104703	0.107949	0.102479	0.111232	0.102479	0.102479	0.107949	0.1076	0.098951	0.098951	0.098951	0.104366	0.101493	0.104366	0.113807	0.113807	0.113807	0.113438	0.113438	0.104703	0.111232	0.105041	0.111232	0.105041	0.113438	0.028275	0.002273	0	0	0.002273	0	0	0	0	0	0.028275	0.004558	0	0	0	0	0
57	CC1493	PG 02b	0.107254	0.095791	0.104366	0.104366	0.104366	0.104703	0.107949	0.102479	0.111232	0.102479	0.102479	0.107949	0.1076	0.098951	0.098951	0.098951	0.104366	0.101493	0.104366	0.113807	0.113807	0.113807	0.113438	0.113438	0.104703	0.111232	0.105041	0.111232	0.105041	0.113438	0.028275	0.002273	0	0	0.002273	0	0	0	0	0	0.028275	0.004558	0	0	0	0	0
58	CC1494	PG 02b	0.107254	0.095791	0.104366	0.104366	0.104366	0.104703	0.107949	0.102479	0.111232	0.102479	0.102479	0.107949	0.1076	0.098951	0.098951	0.098951	0.104366	0.101493	0.104366	0.113807	0.113807	0.113807	0.113438	0.113438	0.104703	0.111232	0.105041	0.111232	0.105041	0.113438	0.028275	0.002273	0	0	0.002273	0	0	0	0	0	0.028275	0.004558	0	0	0	0	0
59	CC440	PG 02b	0.107254	0.095791	0.104366	0.104366	0.104366	0.104703	0.107949	0.102479	0.111232	0.102479	0.102479	0.107949	0.1076	0.098951	0.098951	0.098951	0.104366	0.101493	0.104366	0.113807	0.113807	0.113807	0.113438	0.113438	0.104703	0.111232	0.105041	0.111232	0.105041	0.113438	0.028275	0.002273	0	0	0.002273	0	0	0	0	0	0.028275	0.004558	0	0	0	0	0
60	CC457	PG 02b	0.10337	0.094881	0.100526	0.10337	0.100526	0.100847	0.104032	0.098635	0.107254	0.098635	0.098635	0.104032	0.1037	0.095183	0.095183	0.095183	0.101169	0.09832	0.101169	0.106909	0.106909	0.106909	0.106567	0.106567	0.100847	0.107254	0.101169	0.107254	0.101169	0.106567	0.004558	0.025854	0.028275	0.028275	0.030707	0.028275	0.028275	0.028275	0.028275	0.028275	0	0.033152	0.028275	0.028275	0.028275	0.028275	0.028275
61	CCE0902	PG 02b	0.103636	0.092315	0.100785	0.100785	0.100785	0.095427	0.110087	0.104638	0.101757	0.104638	0.104638	0.104302	0.103968	0.095427	0.095427	0.095427	0.095732	0.092903	0.095732	0.098574	0.098574	0.098574	0.101107	0.101107	0.095427	0.101757	0.107188	0.101757	0.107188	0.101107	0.020914	0.028341	0.03078	0.03078	0.033231	0.03078	0.03078	0.03078	0.03078	0.03078	0.020914	0.035694	0.03078	0.03078	0.03078	0.03078	0.03078
62	CFBP1392	PG 02b	0.110155	0.098635	0.107254	0.107254	0.107254	0.1076	0.110871	0.105382	0.114179	0.105382	0.105382	0.110871	0.110512	0.10182	0.10182	0.10182	0.107254	0.104366	0.107254	0.116759	0.116759	0.116759	0.116379	0.116379	0.1076	0.114179	0.107949	0.114179	0.107949	0.116379	0.025854	0	0.002273	0.002273	0.004558	0.002273	0.002273	0.002273	0.002273	0.002273	0.025854	0.006853	0.002273	0.002273	0.002273	0.002273	0.002273
63	CFBP1906	PG 02b	0.107254	0.095791	0.104366	0.104366	0.104366	0.104703	0.107949	0.102479	0.111232	0.102479	0.102479	0.107949	0.1076	0.098951	0.098951	0.098951	0.104366	0.101493	0.104366	0.113807	0.113807	0.113807	0.113438	0.113438	0.104703	0.111232	0.105041	0.111232	0.105041	0.113438	0.028275	0.002273	0	0	0.002273	0	0	0	0	0	0.028275	0.004558	0	0	0	0	0
64	CFBP2256	PG 02b	0.107254	0.095791	0.104366	0.104366	0.104366	0.104703	0.107949	0.102479	0.111232	0.102479	0.102479	0.107949	0.1076	0.098951	0.098951	0.098951	0.104366	0.101493	0.104366	0.113807	0.113807	0.113807	0.113438	0.113438	0.104703	0.111232	0.105041	0.111232	0.105041	0.113438	0.028275	0.002273	0	0	0.002273	0	0	0	0	0	0.028275	0.004558	0	0	0	0	0
65	CVB0037	PG 02b	0.097948	0.086739	0.095125	0.095125	0.095125	0.095427	0.098574	0.0932	0.101757	0.0932	0.0932	0.098574	0.09826	0.089804	0.089804	0.089804	0.095732	0.092903	0.095732	0.101431	0.101431	0.101431	0.101107	0.101107	0.095427	0.101757	0.095732	0.101757	0.095732	0.101107	0.016186	0.018707	0.016328	0.016328	0.018707	0.016328	0.016328	0.016328	0.016328	0.016328	0.016186	0.021098	0.016328	0.016328	0.016328	0.016328	0.016328
66	H5E1	PG 02b	0.110155	0.098635	0.107254	0.107254	0.107254	0.1076	0.110871	0.105382	0.114179	0.105382	0.105382	0.110871	0.110512	0.10182	0.10182	0.10182	0.107254	0.104366	0.107254	0.116759	0.116759	0.116759	0.116379	0.116379	0.1076	0.114179	0.107949	0.114179	0.107949	0.116379	0.030707	0.004558	0.002273	0.002273	0.004558	0.002273	0.002273	0.002273	0.002273	0.002273	0.030707	0.006853	0.002273	0.002273	0.002273	0.002273	0.002273
67	M301072PT	PG 02b	0.107254	0.095791	0.104366	0.104366	0.104366	0.104703	0.107949	0.102479	0.111232	0.102479	0.102479	0.107949	0.1076	0.098951	0.098951	0.098951	0.104366	0.101493	0.104366	0.113807	0.113807	0.113807	0.113438	0.113438	0.104703	0.111232	0.105041	0.111232	0.105041	0.113438	0.028275	0.002273	0	0	0.002273	0	0	0	0	0	0.028275	0.004558	0	0	0	0	0
68	SZ0007	PG 02b	0.110155	0.098635	0.107254	0.107254	0.107254	0.1076	0.110871	0.105382	0.114179	0.105382	0.105382	0.110871	0.110512	0.10182	0.10182	0.10182	0.107254	0.104366	0.107254	0.116759	0.116759	0.116759	0.116379	0.116379	0.1076	0.114179	0.107949	0.114179	0.107949	0.116379	0.030707	0.004558	0.002273	0.002273	0.004558	0.002273	0.002273	0.002273	0.002273	0.002273	0.030707	0.006853	0.002273	0.002273	0.002273	0.002273	0.002273
69	SZ0038	PG 02b	0.107254	0.095791	0.104366	0.104366	0.104366	0.104703	0.107949	0.102479	0.111232	0.102479	0.102479	0.107949	0.1076	0.098951	0.098951	0.098951	0.104366	0.101493	0.104366	0.113807	0.113807	0.113807	0.113438	0.113438	0.104703	0.111232	0.105041	0.111232	0.105041	0.113438	0.028275	0.002273	0	0	0.002273	0	0	0	0	0	0.028275	0.004558	0	0	0	0	0
70	UB0305	PG 02b	0.107254	0.095791	0.104366	0.104366	0.104366	0.104703	0.107949	0.102479	0.111232	0.102479	0.102479	0.107949	0.1076	0.098951	0.098951	0.098951	0.104366	0.101493	0.104366	0.113807	0.113807	0.113807	0.113438	0.113438	0.104703	0.111232	0.105041	0.111232	0.105041	0.113438	0.028275	0.002273	0	0	0.002273	0	0	0	0	0	0.028275	0.004558	0	0	0	0	0
71	USA0087	PG 02b	0.110512	0.098951	0.1076	0.1076	0.1076	0.107949	0.111232	0.105725	0.114553	0.105725	0.105725	0.111232	0.110871	0.102148	0.102148	0.102148	0.1076	0.104703	0.1076	0.113438	0.113438	0.113438	0.116759	0.116759	0.107949	0.114553	0.1083	0.114553	0.1083	0.116759	0.030798	0.00457	0.00228	0.00228	0.00457	0.00228	0.00228	0.00228	0.00228	0.00228	0.030798	0.006873	0.00228	0.00228	0.00228	0.00228	0.00228
72	USA0088	PG 02b	0.107254	0.095791	0.104366	0.104366	0.104366	0.104703	0.107949	0.102479	0.111232	0.102479	0.102479	0.107949	0.1076	0.098951	0.098951	0.098951	0.104366	0.101493	0.104366	0.113807	0.113807	0.113807	0.113438	0.113438	0.104703	0.111232	0.105041	0.111232	0.105041	0.113438	0.028275	0.002273	0	0	0.002273	0	0	0	0	0	0.028275	0.004558	0	0	0	0	0
73	CC1543	PG 02b	0.107254	0.095791	0.104366	0.104366	0.104366	0.104703	0.107949	0.102479	0.111232	0.102479	0.102479	0.107949	0.1076	0.098951	0.098951	0.098951	0.104366	0.101493	0.104366	0.113807	0.113807	0.113807	0.113438	0.113438	0.104703	0.111232	0.105041	0.111232	0.105041	0.113438	0.028275	0.002273	0	0	0.002273	0	0	0	0	0	0.028275	0.004558	0	0	0	0	0
74	PavIsaPave013	PG 02b	0.100785	0.08952	0.097948	0.097948	0.097948	0.09826	0.107188	0.101757	0.104638	0.101757	0.101757	0.107188	0.101107	0.09826	0.09826	0.09826	0.098574	0.095732	0.098574	0.104302	0.104302	0.104302	0.103968	0.103968	0.09826	0.104638	0.104302	0.104638	0.104302	0.103968	0.020914	0.018707	0.021098	0.021098	0.0235	0.021098	0.021098	0.021098	0.021098	0.021098	0.020914	0.025915	0.021098	0.021098	0.021098	0.021098	0.021098
75	AI0042	PG 02b	0.10337	0.09208	0.100526	0.100526	0.100526	0.100847	0.109801	0.104366	0.107254	0.104366	0.104366	0.109801	0.1037	0.100847	0.100847	0.100847	0.101169	0.09832	0.101169	0.106909	0.106909	0.106909	0.106567	0.106567	0.100847	0.107254	0.106909	0.107254	0.106909	0.106567	0.020866	0.023445	0.025854	0.025854	0.028275	0.025854	0.025854	0.025854	0.025854	0.025854	0.020866	0.030707	0.025854	0.025854	0.025854	0.025854	0.025854
76	CCE0044	PG 02b	0.095427	0.084236	0.092608	0.092608	0.092608	0.092903	0.101757	0.096347	0.099209	0.096347	0.096347	0.101757	0.095732	0.092903	0.092903	0.092903	0.0932	0.090376	0.0932	0.098891	0.098891	0.098891	0.098574	0.098574	0.092903	0.099209	0.098891	0.099209	0.098891	0.098574	0.025764	0.023569	0.025991	0.025991	0.028425	0.025991	0.025991	0.025991	0.025991	0.025991	0.025764	0.030871	0.025991	0.025991	0.025991	0.025991	0.025991
77	CSZ0002	PG 02b	0.101107	0.089804	0.09826	0.09826	0.09826	0.098574	0.107534	0.102085	0.104976	0.102085	0.102085	0.107534	0.101431	0.098574	0.098574	0.098574	0.098891	0.096038	0.098891	0.104638	0.104638	0.104638	0.104302	0.104302	0.098574	0.104976	0.104638	0.104976	0.104638	0.104302	0.025764	0.023569	0.025991	0.025991	0.028425	0.025991	0.025991	0.025991	0.025991	0.025991	0.025764	0.030871	0.025991	0.025991	0.025991	0.025991	0.025991
78	508	PG 02c	0.118948	0.107254	0.116002	0.116002	0.116002	0.110512	0.125702	0.120118	0.117141	0.120118	0.120118	0.119725	0.116379	0.110512	0.110512	0.110512	0.110871	0.107949	0.110871	0.116759	0.116759	0.116759	0.116379	0.116379	0.110512	0.117141	0.122706	0.117141	0.122706	0.116379	0.040801	0.04117	0.04117	0.04117	0.043702	0.04117	0.04117	0.04117	0.04117	0.04117	0.035821	0.046247	0.04117	0.04117	0.04117	0.04117	0.04117
79	CC1631	PG 02c	0.104302	0.092903	0.101431	0.101431	0.101431	0.096038	0.110802	0.105317	0.102416	0.105317	0.105317	0.104976	0.101757	0.101757	0.101757	0.101757	0.102085	0.099209	0.102085	0.107882	0.107882	0.107882	0.107534	0.107534	0.096038	0.102416	0.107882	0.102416	0.107882	0.107534	0.043545	0.043942	0.043942	0.043942	0.046501	0.043942	0.043942	0.043942	0.043942	0.043942	0.043545	0.049073	0.043942	0.043942	0.043942	0.043942	0.043942
80	SZ0030	PG 02c	0.112707	0.101169	0.109801	0.109801	0.109801	0.104366	0.119335	0.113807	0.110871	0.113807	0.113807	0.113438	0.110155	0.104366	0.104366	0.104366	0.104703	0.10182	0.104703	0.110512	0.110512	0.110512	0.110155	0.110155	0.104366	0.110871	0.116379	0.110871	0.116379	0.110155	0.040923	0.041295	0.041295	0.041295	0.043835	0.041295	0.041295	0.041295	0.041295	0.041295	0.040923	0.046388	0.041295	0.041295	0.041295	0.041295	0.041295
81	SZ0037	PG 02c	0.112707	0.101169	0.109801	0.109801	0.109801	0.104366	0.119335	0.113807	0.110871	0.113807	0.113807	0.113438	0.110155	0.104366	0.104366	0.104366	0.104703	0.10182	0.104703	0.110512	0.110512	0.110512	0.110155	0.110155	0.104366	0.110871	0.116379	0.110871	0.116379	0.110155	0.040923	0.041295	0.041295	0.041295	0.043835	0.041295	0.041295	0.041295	0.041295	0.041295	0.040923	0.046388	0.041295	0.041295	0.041295	0.041295	0.041295
82	SZ0045	PG 02c	0.104032	0.092665	0.101169	0.101169	0.101169	0.095791	0.110512	0.105041	0.102148	0.105041	0.105041	0.104703	0.101493	0.101493	0.101493	0.101493	0.10182	0.098951	0.10182	0.1076	0.1076	0.1076	0.107254	0.107254	0.095791	0.102148	0.1076	0.102148	0.1076	0.107254	0.04344	0.043835	0.043835	0.043835	0.046388	0.043835	0.043835	0.043835	0.043835	0.043835	0.04344	0.048953	0.043835	0.043835	0.043835	0.043835	0.043835
83	SZ0051	PG 02c	0.112707	0.101169	0.109801	0.109801	0.109801	0.104366	0.119335	0.113807	0.110871	0.113807	0.113807	0.113438	0.110155	0.104366	0.104366	0.104366	0.104703	0.10182	0.104703	0.110512	0.110512	0.110512	0.110155	0.110155	0.104366	0.110871	0.116379	0.110871	0.116379	0.110155	0.040923	0.041295	0.041295	0.041295	0.043835	0.041295	0.041295	0.041295	0.041295	0.041295	0.040923	0.046388	0.041295	0.041295	0.041295	0.041295	0.041295
84	SZ0093	PG 02c	0.106909	0.095486	0.104032	0.104032	0.104032	0.098635	0.1076	0.102148	0.105041	0.102148	0.102148	0.10182	0.101493	0.09296	0.09296	0.09296	0.098951	0.096098	0.098951	0.104703	0.104703	0.104703	0.104366	0.104366	0.098635	0.105041	0.104703	0.105041	0.104703	0.104366	0.035714	0.033548	0.033548	0.033548	0.036035	0.033548	0.033548	0.033548	0.033548	0.033548	0.035714	0.038534	0.033548	0.033548	0.033548	0.033548	0.033548
85	SZ0124	PG 02c	0.107254	0.095791	0.104366	0.104366	0.104366	0.098951	0.113807	0.1083	0.105382	0.1083	0.1083	0.107949	0.104703	0.098951	0.098951	0.098951	0.09927	0.096406	0.09927	0.105041	0.105041	0.105041	0.104703	0.104703	0.098951	0.105382	0.110871	0.105382	0.110871	0.104703	0.035821	0.033648	0.033648	0.033648	0.036143	0.033648	0.033648	0.033648	0.033648	0.033648	0.035821	0.03865	0.033648	0.033648	0.033648	0.033648	0.033648
86	UB0313	PG 02c	0.104302	0.092903	0.101431	0.101431	0.101431	0.096038	0.110802	0.105317	0.102416	0.105317	0.105317	0.104976	0.101757	0.101757	0.101757	0.101757	0.102085	0.099209	0.102085	0.107882	0.107882	0.107882	0.107534	0.107534	0.096038	0.102416	0.107882	0.102416	0.107882	0.107534	0.043545	0.043942	0.043942	0.043942	0.046501	0.043942	0.043942	0.043942	0.043942	0.043942	0.043545	0.049073	0.043942	0.043942	0.043942	0.043942	0.043942
87	PSy642	PG 02c	0.106909	0.095486	0.104032	0.104032	0.104032	0.098635	0.1076	0.102148	0.105041	0.102148	0.102148	0.10182	0.101493	0.09296	0.09296	0.09296	0.098951	0.096098	0.098951	0.104703	0.104703	0.104703	0.104366	0.104366	0.098635	0.105041	0.104703	0.105041	0.104703	0.104366	0.035714	0.033548	0.033548	0.033548	0.036035	0.033548	0.033548	0.033548	0.033548	0.033548	0.035714	0.038534	0.033548	0.033548	0.033548	0.033548	0.033548
88	B728a	PG 02d	0.097948	0.086739	0.095125	0.095125	0.095125	0.095427	0.104302	0.098891	0.101757	0.098891	0.098891	0.104302	0.09826	0.095427	0.095427	0.095427	0.095732	0.092903	0.095732	0.101431	0.101431	0.101431	0.101107	0.101107	0.095427	0.101757	0.101431	0.101757	0.101431	0.101107	0.016186	0.018707	0.021098	0.021098	0.0235	0.021098	0.021098	0.021098	0.021098	0.021098	0.016186	0.025915	0.021098	0.021098	0.021098	0.021098	0.021098
89	CC0170	PG 02d	0.098008	0.086792	0.095183	0.095183	0.095183	0.095486	0.104366	0.098951	0.10182	0.098951	0.098951	0.104366	0.09832	0.095486	0.095486	0.095486	0.095791	0.09296	0.095791	0.101493	0.101493	0.101493	0.101169	0.101169	0.095486	0.10182	0.101493	0.10182	0.101493	0.101169	0.020926	0.02111	0.023514	0.023514	0.02593	0.023514	0.023514	0.023514	0.023514	0.023514	0.020926	0.028358	0.023514	0.023514	0.023514	0.023514	0.023514
90	CC0206	PG 02d	0.097697	0.086519	0.094881	0.094881	0.094881	0.095183	0.104032	0.098635	0.101493	0.098635	0.098635	0.104032	0.098008	0.095183	0.095183	0.095183	0.095486	0.092665	0.095486	0.101169	0.101169	0.101169	0.100847	0.100847	0.095183	0.101493	0.101169	0.101493	0.101169	0.100847	0.016149	0.018663	0.021048	0.021048	0.023445	0.021048	0.021048	0.021048	0.021048	0.021048	0.016149	0.025854	0.021048	0.021048	0.021048	0.021048	0.021048
91	CC0301	PG 02d	0.10337	0.09208	0.100526	0.100526	0.100526	0.100847	0.109801	0.104366	0.107254	0.104366	0.104366	0.109801	0.1037	0.100847	0.100847	0.100847	0.101169	0.09832	0.101169	0.106909	0.106909	0.106909	0.106567	0.106567	0.100847	0.107254	0.106909	0.107254	0.106909	0.106567	0.020866	0.023445	0.025854	0.025854	0.028275	0.025854	0.025854	0.025854	0.025854	0.025854	0.020866	0.030707	0.025854	0.025854	0.025854	0.025854	0.025854
92	CC0393	PG 02d	0.097697	0.086519	0.094881	0.094881	0.094881	0.095183	0.104032	0.098635	0.101493	0.098635	0.098635	0.104032	0.098008	0.095183	0.095183	0.095183	0.095486	0.092665	0.095486	0.101169	0.101169	0.101169	0.100847	0.100847	0.095183	0.101493	0.101169	0.101493	0.101169	0.100847	0.016149	0.018663	0.021048	0.021048	0.023445	0.021048	0.021048	0.021048	0.021048	0.021048	0.016149	0.025854	0.021048	0.021048	0.021048	0.021048	0.021048
93	CC0403	PG 02d	0.097697	0.086519	0.094881	0.094881	0.094881	0.095183	0.104032	0.098635	0.101493	0.098635	0.098635	0.104032	0.098008	0.095183	0.095183	0.095183	0.095486	0.092665	0.095486	0.101169	0.101169	0.101169	0.100847	0.100847	0.095183	0.101493	0.101169	0.101493	0.101169	0.100847	0.016149	0.018663	0.021048	0.021048	0.023445	0.021048	0.021048	0.021048	0.021048	0.021048	0.016149	0.025854	0.021048	0.021048	0.021048	0.021048	0.021048
94	CC0406	PG 02d	0.097697	0.086519	0.094881	0.094881	0.094881	0.095183	0.104032	0.098635	0.101493	0.098635	0.098635	0.104032	0.098008	0.095183	0.095183	0.095183	0.095486	0.092665	0.095486	0.101169	0.101169	0.101169	0.100847	0.100847	0.095183	0.101493	0.101169	0.101493	0.101169	0.100847	0.016149	0.018663	0.021048	0.021048	0.023445	0.021048	0.021048	0.021048	0.021048	0.021048	0.016149	0.025854	0.021048	0.021048	0.021048	0.021048	0.021048
95	CC0654	PG 02d	0.10337	0.09208	0.100526	0.100526	0.100526	0.100847	0.109801	0.104366	0.107254	0.104366	0.104366	0.109801	0.1037	0.100847	0.100847	0.100847	0.101169	0.09832	0.101169	0.106909	0.106909	0.106909	0.106567	0.106567	0.100847	0.107254	0.106909	0.107254	0.106909	0.106567	0.020866	0.023445	0.025854	0.025854	0.028275	0.025854	0.025854	0.025854	0.025854	0.025854	0.020866	0.030707	0.025854	0.025854	0.025854	0.025854	0.025854
96	CC0658	PG 02d	0.10337	0.09208	0.100526	0.100526	0.100526	0.100847	0.109801	0.104366	0.107254	0.104366	0.104366	0.109801	0.1037	0.100847	0.100847	0.100847	0.101169	0.09832	0.101169	0.106909	0.106909	0.106909	0.106567	0.106567	0.100847	0.107254	0.106909	0.107254	0.106909	0.106567	0.020866	0.023445	0.025854	0.025854	0.028275	0.025854	0.025854	0.025854	0.025854	0.025854	0.020866	0.030707	0.025854	0.025854	0.025854	0.025854	0.025854
97	CC0659	PG 02d	0.10337	0.09208	0.100526	0.100526	0.100526	0.100847	0.109801	0.104366	0.107254	0.104366	0.104366	0.109801	0.1037	0.100847	0.100847	0.100847	0.101169	0.09832	0.101169	0.106909	0.106909	0.106909	0.106567	0.106567	0.100847	0.107254	0.106909	0.107254	0.106909	0.106567	0.020866	0.023445	0.025854	0.025854	0.028275	0.025854	0.025854	0.025854	0.025854	0.025854	0.020866	0.030707	0.025854	0.025854	0.025854	0.025854	0.025854
98	CC0670	PG 02d	0.097697	0.086519	0.094881	0.094881	0.094881	0.095183	0.104032	0.098635	0.101493	0.098635	0.098635	0.104032	0.098008	0.095183	0.095183	0.095183	0.095486	0.092665	0.095486	0.101169	0.101169	0.101169	0.100847	0.100847	0.095183	0.101493	0.101169	0.101493	0.101169	0.100847	0.016149	0.018663	0.021048	0.021048	0.023445	0.021048	0.021048	0.021048	0.021048	0.021048	0.016149	0.025854	0.021048	0.021048	0.021048	0.021048	0.021048
99	CC1428	PG 02d	0.100526	0.089292	0.097697	0.097697	0.097697	0.098008	0.106909	0.101493	0.104366	0.101493	0.101493	0.106909	0.100847	0.098008	0.098008	0.098008	0.09832	0.095486	0.09832	0.104032	0.104032	0.104032	0.1037	0.1037	0.098008	0.104366	0.104032	0.104366	0.104032	0.1037	0.018502	0.021048	0.023445	0.023445	0.025854	0.023445	0.023445	0.023445	0.023445	0.023445	0.018502	0.028275	0.023445	0.023445	0.023445	0.023445	0.023445
100	CC1435	PG 02d	0.10337	0.09208	0.100526	0.100526	0.100526	0.100847	0.109801	0.104366	0.107254	0.104366	0.104366	0.109801	0.1037	0.100847	0.100847	0.100847	0.101169	0.09832	0.101169	0.106909	0.106909	0.106909	0.106567	0.106567	0.100847	0.107254	0.106909	0.107254	0.106909	0.106567	0.020866	0.023445	0.025854	0.025854	0.028275	0.025854	0.025854	0.025854	0.025854	0.025854	0.020866	0.030707	0.025854	0.025854	0.025854	0.025854	0.025854
101	CC1448	PG 02d	0.097697	0.086519	0.094881	0.094881	0.094881	0.095183	0.104032	0.098635	0.101493	0.098635	0.098635	0.104032	0.098008	0.095183	0.095183	0.095183	0.095486	0.092665	0.095486	0.101169	0.101169	0.101169	0.100847	0.100847	0.095183	0.101493	0.101169	0.101493	0.101169	0.100847	0.016149	0.018663	0.021048	0.021048	0.023445	0.021048	0.021048	0.021048	0.021048	0.021048	0.016149	0.025854	0.021048	0.021048	0.021048	0.021048	0.021048
102	CC1449	PG 02d	0.097697	0.086519	0.094881	0.094881	0.094881	0.095183	0.104032	0.098635	0.101493	0.098635	0.098635	0.104032	0.098008	0.095183	0.095183	0.095183	0.095486	0.092665	0.095486	0.101169	0.101169	0.101169	0.100847	0.100847	0.095183	0.101493	0.101169	0.101493	0.101169	0.100847	0.016149	0.018663	0.021048	0.021048	0.023445	0.021048	0.021048	0.021048	0.021048	0.021048	0.016149	0.025854	0.021048	0.021048	0.021048	0.021048	0.021048
103	CC1450	PG 02d	0.097697	0.086519	0.094881	0.094881	0.094881	0.095183	0.104032	0.098635	0.101493	0.098635	0.098635	0.104032	0.098008	0.095183	0.095183	0.095183	0.095486	0.092665	0.095486	0.101169	0.101169	0.101169	0.100847	0.100847	0.095183	0.101493	0.101169	0.101493	0.101169	0.100847	0.016149	0.018663	0.021048	0.021048	0.023445	0.021048	0.021048	0.021048	0.021048	0.021048	0.016149	0.025854	0.021048	0.021048	0.021048	0.021048	0.021048
104	CC1470	PG 02d	0.101169	0.092665	0.101169	0.09832	0.101169	0.101493	0.1076	0.102148	0.107949	0.102148	0.102148	0.110512	0.101493	0.101493	0.101493	0.101493	0.10182	0.098951	0.10182	0.1076	0.1076	0.1076	0.107254	0.107254	0.101493	0.107949	0.104703	0.107949	0.104703	0.107254	0.025778	0.026006	0.028442	0.028442	0.030889	0.028442	0.028442	0.028442	0.028442	0.028442	0.025778	0.033349	0.028442	0.028442	0.028442	0.028442	0.028442
105	CC1475	PG 02d	0.097697	0.086519	0.094881	0.094881	0.094881	0.095183	0.104032	0.098635	0.101493	0.098635	0.098635	0.104032	0.098008	0.095183	0.095183	0.095183	0.095486	0.092665	0.095486	0.101169	0.101169	0.101169	0.100847	0.100847	0.095183	0.101493	0.101169	0.101493	0.101169	0.100847	0.016149	0.018663	0.021048	0.021048	0.023445	0.021048	0.021048	0.021048	0.021048	0.021048	0.016149	0.025854	0.021048	0.021048	0.021048	0.021048	0.021048
106	CC1497	PG 02d	0.097697	0.086519	0.094881	0.094881	0.094881	0.095183	0.104032	0.098635	0.101493	0.098635	0.098635	0.104032	0.098008	0.095183	0.095183	0.095183	0.095486	0.092665	0.095486	0.101169	0.101169	0.101169	0.100847	0.100847	0.095183	0.101493	0.101169	0.101493	0.101169	0.100847	0.016149	0.018663	0.021048	0.021048	0.023445	0.021048	0.021048	0.021048	0.021048	0.021048	0.016149	0.025854	0.021048	0.021048	0.021048	0.021048	0.021048
107	CC1498	PG 02d	0.097697	0.086519	0.094881	0.094881	0.094881	0.095183	0.104032	0.098635	0.101493	0.098635	0.098635	0.104032	0.098008	0.095183	0.095183	0.095183	0.095486	0.092665	0.095486	0.101169	0.101169	0.101169	0.100847	0.100847	0.095183	0.101493	0.101169	0.101493	0.101169	0.100847	0.016149	0.018663	0.021048	0.021048	0.023445	0.021048	0.021048	0.021048	0.021048	0.021048	0.016149	0.025854	0.021048	0.021048	0.021048	0.021048	0.021048
108	CC1499	PG 02d	0.097697	0.086519	0.094881	0.094881	0.094881	0.095183	0.104032	0.098635	0.101493	0.098635	0.098635	0.104032	0.098008	0.095183	0.095183	0.095183	0.095486	0.092665	0.095486	0.101169	0.101169	0.101169	0.100847	0.100847	0.095183	0.101493	0.101169	0.101493	0.101169	0.100847	0.016149	0.018663	0.021048	0.021048	0.023445	0.021048	0.021048	0.021048	0.021048	0.021048	0.016149	0.025854	0.021048	0.021048	0.021048	0.021048	0.021048
109	CC94	PG 02d	0.097697	0.086519	0.094881	0.094881	0.094881	0.095183	0.104032	0.098635	0.101493	0.098635	0.098635	0.104032	0.098008	0.095183	0.095183	0.095183	0.095486	0.092665	0.095486	0.101169	0.101169	0.101169	0.100847	0.100847	0.095183	0.101493	0.101169	0.101493	0.101169	0.100847	0.016149	0.018663	0.021048	0.021048	0.023445	0.021048	0.021048	0.021048	0.021048	0.021048	0.016149	0.025854	0.021048	0.021048	0.021048	0.021048	0.021048
110	MAFF302273PT	PG 02d	0.100526	0.089292	0.097697	0.097697	0.097697	0.098008	0.106909	0.101493	0.104366	0.101493	0.101493	0.106909	0.100847	0.098008	0.098008	0.098008	0.09832	0.095486	0.09832	0.104032	0.104032	0.104032	0.1037	0.1037	0.098008	0.104366	0.104032	0.104366	0.104032	0.1037	0.018502	0.021048	0.023445	0.023445	0.025854	0.023445	0.023445	0.023445	0.023445	0.023445	0.018502	0.028275	0.023445	0.023445	0.023445	0.023445	0.023445
111	UB303	PG 02d	0.097697	0.086519	0.094881	0.094881	0.094881	0.095183	0.104032	0.098635	0.101493	0.098635	0.098635	0.104032	0.098008	0.095183	0.095183	0.095183	0.095486	0.092665	0.095486	0.101169	0.101169	0.101169	0.100847	0.100847	0.095183	0.101493	0.101169	0.101493	0.101169	0.100847	0.018502	0.021048	0.023445	0.023445	0.025854	0.023445	0.023445	0.023445	0.023445	0.023445	0.018502	0.028275	0.023445	0.023445	0.023445	0.023445	0.023445
112	USA0017	PG 02d	0.100526	0.089292	0.097697	0.097697	0.097697	0.098008	0.106909	0.101493	0.104366	0.101493	0.101493	0.106909	0.100847	0.098008	0.098008	0.098008	0.09832	0.095486	0.09832	0.104032	0.104032	0.104032	0.1037	0.1037	0.098008	0.104366	0.104032	0.104366	0.104032	0.1037	0.018502	0.021048	0.023445	0.023445	0.025854	0.023445	0.023445	0.023445	0.023445	0.023445	0.018502	0.028275	0.023445	0.023445	0.023445	0.023445	0.023445
113	USA011	PG 02d	0.100526	0.089292	0.097697	0.097697	0.097697	0.098008	0.106909	0.101493	0.104366	0.101493	0.101493	0.106909	0.100847	0.098008	0.098008	0.098008	0.09832	0.095486	0.09832	0.104032	0.104032	0.104032	0.1037	0.1037	0.098008	0.104366	0.104032	0.104366	0.104032	0.1037	0.018502	0.021048	0.023445	0.023445	0.025854	0.023445	0.023445	0.023445	0.023445	0.023445	0.018502	0.028275	0.023445	0.023445	0.023445	0.023445	0.023445
114	USA0035	PG 02e	0.103636	0.092315	0.100785	0.100785	0.100785	0.095427	0.104302	0.098891	0.101757	0.098891	0.098891	0.098574	0.103968	0.089804	0.089804	0.089804	0.095732	0.092903	0.095732	0.101431	0.101431	0.101431	0.101107	0.101107	0.095427	0.101757	0.101431	0.101757	0.101431	0.101107	0.018652	0.023639	0.026068	0.026068	0.028509	0.026068	0.026068	0.026068	0.026068	0.026068	0.018652	0.030963	0.026068	0.026068	0.026068	0.026068	0.026068
115	ATCC11528	PG 03	0.097697	0.083759	0.094881	0.09208	0.094881	0.089575	0.095486	0.090145	0.09296	0.090145	0.090145	0.089859	0.095183	0.081267	0.081267	0.081267	0.092665	0.089859	0.092665	0.09832	0.09832	0.09832	0.092372	0.092372	0.089575	0.09296	0.092665	0.09296	0.092665	0.092372	0.058804	0.059345	0.056728	0.056728	0.059345	0.056728	0.056728	0.056728	0.056728	0.056728	0.058804	0.061976	0.056728	0.056728	0.056728	0.056728	0.056728
116	CMO0010	PG 03	0.092608	0.078724	0.089804	0.087013	0.089804	0.084503	0.090376	0.085041	0.087846	0.085041	0.085041	0.084771	0.090089	0.076228	0.076228	0.076228	0.081473	0.078724	0.081473	0.0932	0.0932	0.0932	0.092903	0.092903	0.084503	0.087846	0.087567	0.087846	0.087567	0.092903	0.061749	0.06458	0.061938	0.061938	0.06458	0.061938	0.061938	0.061938	0.061938	0.061938	0.061749	0.067236	0.061938	0.061938	0.061938	0.061938	0.061938
117	KOZ8101	PG 03	0.097697	0.083759	0.094881	0.09208	0.094881	0.089575	0.095486	0.090145	0.09296	0.090145	0.090145	0.089859	0.095183	0.081267	0.081267	0.081267	0.092665	0.089859	0.092665	0.09832	0.09832	0.09832	0.092372	0.092372	0.089575	0.09296	0.092665	0.09296	0.092665	0.092372	0.058804	0.059345	0.056728	0.056728	0.059345	0.056728	0.056728	0.056728	0.056728	0.056728	0.058804	0.061976	0.056728	0.056728	0.056728	0.056728	0.056728
118	LYR0002	PG 03	0.095183	0.081267	0.092372	0.089575	0.092372	0.087066	0.09296	0.087621	0.090432	0.087621	0.087621	0.087343	0.092665	0.078772	0.078772	0.078772	0.090145	0.087343	0.090145	0.095791	0.095791	0.095791	0.089859	0.089859	0.087066	0.090432	0.090145	0.090432	0.090145	0.089859	0.064223	0.070163	0.067484	0.067484	0.070163	0.067484	0.067484	0.067484	0.067484	0.067484	0.064223	0.072855	0.067484	0.067484	0.067484	0.067484	0.067484
119	MAFF301020	PG 03	0.092608	0.078724	0.089804	0.087013	0.089804	0.084503	0.090376	0.085041	0.087846	0.085041	0.085041	0.084771	0.090089	0.076228	0.076228	0.076228	0.081473	0.078724	0.081473	0.0932	0.0932	0.0932	0.092903	0.092903	0.084503	0.087846	0.087567	0.087846	0.087567	0.092903	0.061749	0.06458	0.061938	0.061938	0.06458	0.061938	0.061938	0.061938	0.061938	0.061938	0.061749	0.067236	0.061938	0.061938	0.061938	0.061938	0.061938
120	MAFF301765	PG 03	0.089292	0.075561	0.086519	0.083759	0.086519	0.081267	0.087066	0.081781	0.084555	0.081781	0.081781	0.081523	0.086792	0.073083	0.073083	0.073083	0.084288	0.081523	0.084288	0.089859	0.089859	0.089859	0.089575	0.089575	0.081267	0.084555	0.084288	0.084555	0.084288	0.089575	0.056211	0.056728	0.054123	0.054123	0.056728	0.054123	0.054123	0.054123	0.054123	0.054123	0.056211	0.059345	0.054123	0.054123	0.054123	0.054123	0.054123
121	NCPPB3335	PG 03	0.09208	0.07828	0.089292	0.086519	0.089292	0.084022	0.089859	0.084555	0.087343	0.084555	0.084555	0.084288	0.089575	0.075797	0.075797	0.075797	0.087066	0.084288	0.087066	0.092665	0.092665	0.092665	0.086792	0.086792	0.084022	0.087343	0.087066	0.087343	0.087066	0.086792	0.061409	0.067276	0.064619	0.064619	0.067276	0.064619	0.064619	0.064619	0.064619	0.064619	0.061409	0.069946	0.064619	0.064619	0.064619	0.064619	0.064619
122	Pph1448A	PG 03	0.09208	0.07828	0.089292	0.086519	0.089292	0.084022	0.089859	0.084555	0.087343	0.084555	0.084555	0.084288	0.089575	0.075797	0.075797	0.075797	0.087066	0.084288	0.087066	0.092665	0.092665	0.092665	0.092372	0.092372	0.084022	0.087343	0.087066	0.087343	0.087066	0.092372	0.058804	0.059345	0.056728	0.056728	0.059345	0.056728	0.056728	0.056728	0.056728	0.056728	0.058804	0.061976	0.056728	0.056728	0.056728	0.056728	0.056728
123	R4	PG 03	0.089292	0.075561	0.086519	0.083759	0.086519	0.081267	0.087066	0.081781	0.084555	0.081781	0.081781	0.081523	0.086792	0.073083	0.073083	0.073083	0.084288	0.081523	0.084288	0.089859	0.089859	0.089859	0.089575	0.089575	0.081267	0.084555	0.084288	0.084555	0.084288	0.089575	0.056211	0.056728	0.054123	0.054123	0.056728	0.054123	0.054123	0.054123	0.054123	0.054123	0.056211	0.059345	0.054123	0.054123	0.054123	0.054123	0.054123
124	MAFF301315	PG 03	0.097697	0.083759	0.094881	0.09208	0.094881	0.089575	0.095486	0.090145	0.09296	0.090145	0.090145	0.089859	0.095183	0.081267	0.081267	0.081267	0.092665	0.089859	0.092665	0.09832	0.09832	0.09832	0.092372	0.092372	0.089575	0.09296	0.092665	0.09296	0.092665	0.092372	0.058804	0.059345	0.056728	0.056728	0.059345	0.056728	0.056728	0.056728	0.056728	0.056728	0.058804	0.061976	0.056728	0.056728	0.056728	0.056728	0.056728
125	PseHC	PG 03	0.094881	0.081013	0.09208	0.089292	0.09208	0.086792	0.092665	0.087343	0.090145	0.087343	0.087343	0.087066	0.092372	0.078525	0.078525	0.078525	0.089859	0.087066	0.089859	0.095486	0.095486	0.095486	0.089575	0.089575	0.086792	0.090145	0.089859	0.090145	0.089859	0.089575	0.064027	0.064619	0.061976	0.061976	0.064619	0.061976	0.061976	0.061976	0.061976	0.061976	0.064027	0.067276	0.061976	0.061976	0.061976	0.061976	0.061976
126	Pta6606	PG 03	0.097697	0.083759	0.094881	0.09208	0.094881	0.089575	0.095486	0.090145	0.09296	0.090145	0.090145	0.089859	0.095183	0.081267	0.081267	0.081267	0.092665	0.089859	0.092665	0.09832	0.09832	0.09832	0.092372	0.092372	0.089575	0.09296	0.092665	0.09296	0.092665	0.092372	0.058804	0.059345	0.056728	0.056728	0.059345	0.056728	0.056728	0.056728	0.056728	0.056728	0.058804	0.061976	0.056728	0.056728	0.056728	0.056728	0.056728
127	0893_23	PG 03	0.09208	0.07828	0.089292	0.086519	0.089292	0.084022	0.089859	0.084555	0.087343	0.084555	0.084555	0.084288	0.089575	0.075797	0.075797	0.075797	0.087066	0.084288	0.087066	0.092665	0.092665	0.092665	0.086792	0.086792	0.084022	0.087343	0.087066	0.087343	0.087066	0.086792	0.061409	0.061976	0.059345	0.059345	0.061976	0.059345	0.059345	0.059345	0.059345	0.059345	0.061409	0.064619	0.059345	0.059345	0.059345	0.059345	0.059345
128	MAFF302941	PG 03	0.09208	0.07828	0.089292	0.086519	0.089292	0.084022	0.089859	0.084555	0.087343	0.084555	0.084555	0.084288	0.089575	0.075797	0.075797	0.075797	0.087066	0.084288	0.087066	0.092665	0.092665	0.092665	0.086792	0.086792	0.084022	0.087343	0.087066	0.087343	0.087066	0.086792	0.066658	0.072629	0.069946	0.069946	0.072629	0.069946	0.069946	0.069946	0.069946	0.069946	0.066658	0.075326	0.069946	0.069946	0.069946	0.069946	0.069946
129	1_6	PG 04	0.113596	0.099086	0.110665	0.107748	0.110665	0.113966	0.114338	0.108804	0.111751	0.108804	0.108804	0.114338	0.111025	0.111025	0.111025	0.111025	0.117305	0.114338	0.117305	0.123284	0.123284	0.123284	0.122879	0.122879	0.113966	0.111751	0.111387	0.111751	0.105528	0.122879	0.097828	0.089411	0.092203	0.092203	0.095009	0.092203	0.092203	0.092203	0.092203	0.092203	0.092203	0.092203	0.092203	0.092203	0.092203	0.092203	0.092203
130	36_1	PG 04	0.113596	0.099086	0.110665	0.107748	0.110665	0.113966	0.114338	0.108804	0.111751	0.108804	0.108804	0.114338	0.111025	0.111025	0.111025	0.111025	0.117305	0.114338	0.117305	0.123284	0.123284	0.123284	0.122879	0.122879	0.113966	0.111751	0.111387	0.111751	0.105528	0.122879	0.097828	0.089411	0.092203	0.092203	0.095009	0.092203	0.092203	0.092203	0.092203	0.092203	0.092203	0.092203	0.092203	0.092203	0.092203	0.092203	0.092203
131	CC1513	PG 04	0.113596	0.099086	0.110665	0.107748	0.110665	0.113966	0.114338	0.108804	0.111751	0.108804	0.108804	0.114338	0.111025	0.111025	0.111025	0.111025	0.117305	0.114338	0.117305	0.123284	0.123284	0.123284	0.122879	0.122879	0.113966	0.111751	0.111387	0.111751	0.105528	0.122879	0.097828	0.089411	0.092203	0.092203	0.095009	0.092203	0.092203	0.092203	0.092203	0.092203	0.092203	0.092203	0.092203	0.092203	0.092203	0.092203	0.092203
132	CC1629	PG 04	0.113596	0.099086	0.110665	0.107748	0.110665	0.113966	0.114338	0.108804	0.111751	0.108804	0.108804	0.114338	0.111025	0.111025	0.111025	0.111025	0.117305	0.114338	0.117305	0.123284	0.123284	0.123284	0.122879	0.122879	0.113966	0.111751	0.111387	0.111751	0.105528	0.122879	0.097828	0.089411	0.092203	0.092203	0.095009	0.092203	0.092203	0.092203	0.092203	0.092203	0.092203	0.092203	0.092203	0.092203	0.092203	0.092203	0.092203
133	KN221	PG 04	0.113596	0.099086	0.110665	0.107748	0.110665	0.113966	0.114338	0.108804	0.111751	0.108804	0.108804	0.114338	0.111025	0.111025	0.111025	0.111025	0.117305	0.114338	0.117305	0.123284	0.123284	0.123284	0.122879	0.122879	0.113966	0.111751	0.111387	0.111751	0.105528	0.122879	0.097828	0.089411	0.092203	0.092203	0.095009	0.092203	0.092203	0.092203	0.092203	0.092203	0.092203	0.092203	0.092203	0.092203	0.092203	0.092203	0.092203
134	PmaYM7930	PG 05	0.127901	0.115019	0.12181	0.121006	0.127901	0.118395	0.124848	0.119182	0.122216	0.119182	0.119182	0.12181	0.118395	0.118395	0.118395	0.118395	0.13097	0.127901	0.124848	0.137155	0.137155	0.137155	0.136696	0.136696	0.118395	0.122216	0.11578	0.122216	0.12181	0.136696	0.1301	0.125265	0.122216	0.122216	0.125265	0.122216	0.122216	0.122216	0.122216	0.122216	0.1301	0.128329	0.122216	0.122216	0.122216	0.122216	0.122216
135	PmaES4326	PG 05	0.127901	0.115019	0.12181	0.121006	0.127901	0.118395	0.124848	0.119182	0.122216	0.119182	0.119182	0.12181	0.118395	0.118395	0.118395	0.118395	0.13097	0.127901	0.124848	0.137155	0.137155	0.137155	0.136696	0.136696	0.118395	0.122216	0.11578	0.122216	0.12181	0.136696	0.1301	0.125265	0.122216	0.122216	0.125265	0.122216	0.122216	0.122216	0.122216	0.122216	0.1301	0.128329	0.122216	0.122216	0.122216	0.122216	0.122216
136	CFBP2067	PG 06	0.128924	0.109949	0.125844	0.118937	0.125844	0.113305	0.118937	0.113305	0.116311	0.113305	0.113305	0.11293	0.122371	0.110313	0.110313	0.110313	0.113682	0.11068	0.113682	0.119732	0.119732	0.119732	0.119333	0.119333	0.113305	0.116311	0.12278	0.116311	0.12278	0.119333	0.098178	0.105069	0.102102	0.102102	0.105069	0.102102	0.102102	0.102102	0.102102	0.102102	0.092381	0.108051	0.102102	0.102102	0.102102	0.102102	0.102102
137	BS0002	PG 07a	0.126872	0.117838	0.123846	0.126872	0.123846	0.127293	0.136955	0.131219	0.122041	0.131219	0.131219	0.130781	0.130346	0.127293	0.127293	0.127293	0.133861	0.133861	0.133861	0.133861	0.133861	0.133861	0.130346	0.130346	0.127293	0.122041	0.133861	0.122041	0.127717	0.130346	0.145355	0.143676	0.140538	0.140538	0.143676	0.140538	0.140538	0.140538	0.140538	0.140538	0.151641	0.14683	0.140538	0.140538	0.140538	0.140538	0.140538
138	CC0663	PG 07a	0.124334	0.115308	0.12131	0.124334	0.12131	0.124748	0.134395	0.128655	0.119485	0.128655	0.128655	0.128225	0.127798	0.121713	0.121713	0.121713	0.122118	0.122118	0.122118	0.122118	0.122118	0.122118	0.124748	0.124748	0.124748	0.119485	0.131302	0.119485	0.125164	0.124748	0.130428	0.131743	0.131743	0.131743	0.134847	0.131743	0.131743	0.131743	0.131743	0.131743	0.136584	0.137967	0.131743	0.131743	0.131743	0.131743	0.131743
139	CC1582	PG 07a	0.139132	0.129914	0.129914	0.139132	0.136044	0.139597	0.155858	0.15	0.140538	0.15	0.15	0.149493	0.142713	0.145843	0.145843	0.145843	0.140066	0.140066	0.140066	0.140066	0.140066	0.140066	0.136498	0.136498	0.139597	0.140538	0.152668	0.140538	0.146335	0.136498	0.151641	0.153186	0.15	0.15	0.153186	0.15	0.15	0.15	0.15	0.15	0.157991	0.156388	0.15	0.15	0.15	0.15	0.15
140	CMO0110	PG 07a	0.126038	0.117068	0.123033	0.120043	0.123033	0.126453	0.129914	0.124256	0.121234	0.124256	0.124256	0.123846	0.123438	0.120437	0.120437	0.120437	0.132971	0.132971	0.132971	0.136044	0.136044	0.136044	0.126453	0.126453	0.126453	0.121234	0.126872	0.121234	0.120834	0.126453	0.136044	0.140538	0.143676	0.143676	0.14683	0.143676	0.143676	0.143676	0.143676	0.143676	0.142236	0.15	0.143676	0.143676	0.143676	0.143676	0.143676
141	LAB0163	PG 07a	0.136044	0.126872	0.126872	0.136044	0.132971	0.136498	0.152668	0.14683	0.137416	0.14683	0.14683	0.146335	0.139597	0.142713	0.142713	0.142713	0.136955	0.136955	0.136955	0.136955	0.136955	0.136955	0.133414	0.133414	0.136498	0.137416	0.149493	0.137416	0.143193	0.133414	0.154808	0.156388	0.153186	0.153186	0.156388	0.153186	0.153186	0.153186	0.153186	0.153186	0.16119	0.159607	0.153186	0.153186	0.153186	0.153186	0.153186
142	LYR0042	PG 07a	0.133498	0.124334	0.130428	0.133498	0.130428	0.133945	0.143767	0.137967	0.131743	0.137967	0.137967	0.137503	0.137042	0.133945	0.133945	0.133945	0.137503	0.137503	0.137503	0.137503	0.137503	0.137503	0.133945	0.133945	0.133945	0.131743	0.140627	0.131743	0.134395	0.133945	0.142802	0.137042	0.133945	0.133945	0.137042	0.133945	0.133945	0.133945	0.133945	0.133945	0.149084	0.140155	0.133945	0.133945	0.133945	0.133945	0.133945
143	SZB0035	PG 07a	0.120513	0.111595	0.117525	0.120513	0.117525	0.12091	0.130428	0.124748	0.115689	0.124748	0.124748	0.124334	0.123923	0.12091	0.12091	0.12091	0.12131	0.12131	0.12131	0.12131	0.12131	0.12131	0.123923	0.123923	0.12091	0.115689	0.127373	0.115689	0.12131	0.123923	0.132614	0.133945	0.130864	0.130864	0.133945	0.130864	0.130864	0.130864	0.130864	0.130864	0.138756	0.137042	0.130864	0.130864	0.130864	0.130864	0.130864
144	TA0002	PG 07a	0.13174	0.122706	0.128714	0.125702	0.128714	0.132175	0.135677	0.129995	0.126951	0.129995	0.129995	0.129565	0.129138	0.126116	0.126116	0.126116	0.138756	0.138756	0.138756	0.14185	0.14185	0.14185	0.132175	0.132175	0.132175	0.126951	0.132614	0.126951	0.126533	0.132175	0.14185	0.146428	0.149588	0.149588	0.152764	0.149588	0.149588	0.149588	0.149588	0.149588	0.148086	0.155957	0.149588	0.149588	0.149588	0.149588	0.149588
145	TA043	PG 07a	0.13174	0.122706	0.128714	0.125702	0.128714	0.132175	0.135677	0.129995	0.126951	0.129995	0.129995	0.129565	0.129138	0.126116	0.126116	0.126116	0.138756	0.138756	0.138756	0.14185	0.14185	0.14185	0.132175	0.132175	0.132175	0.126951	0.132614	0.126951	0.126533	0.132175	0.14185	0.146428	0.149588	0.149588	0.152764	0.149588	0.149588	0.149588	0.149588	0.149588	0.148086	0.155957	0.149588	0.149588	0.149588	0.149588	0.149588
146	UASWS0038	PG 07a	0.13431	0.125085	0.131219	0.13431	0.131219	0.134762	0.144652	0.138816	0.129441	0.138816	0.138816	0.138346	0.137879	0.13166	0.13166	0.13166	0.135217	0.135217	0.135217	0.135217	0.135217	0.135217	0.13166	0.13166	0.134762	0.129441	0.141491	0.129441	0.135217	0.13166	0.136498	0.127717	0.124669	0.124669	0.127717	0.124669	0.124669	0.124669	0.124669	0.124669	0.142713	0.130781	0.124669	0.124669	0.124669	0.124669	0.124669
147	UB0259	PG 07a	0.124334	0.115308	0.12131	0.124334	0.12131	0.124748	0.134395	0.128655	0.119485	0.128655	0.128655	0.128225	0.127798	0.121713	0.121713	0.121713	0.122118	0.122118	0.122118	0.122118	0.122118	0.122118	0.124748	0.124748	0.124748	0.119485	0.131302	0.119485	0.125164	0.124748	0.133498	0.134847	0.131743	0.131743	0.134847	0.131743	0.131743	0.131743	0.131743	0.131743	0.139685	0.137967	0.131743	0.131743	0.131743	0.131743	0.131743
148	FMU107	PG 07b	0.130346	0.118227	0.127293	0.127293	0.127293	0.127717	0.131219	0.125503	0.128574	0.125503	0.125503	0.131219	0.130781	0.127717	0.127717	0.127717	0.140538	0.140538	0.140538	0.143676	0.143676	0.143676	0.146335	0.146335	0.127717	0.128574	0.128144	0.128574	0.122041	0.146335	0.124256	0.125503	0.128574	0.128574	0.13166	0.128574	0.128574	0.128574	0.128574	0.128574	0.130346	0.134762	0.128574	0.128574	0.128574	0.128574	0.128574
149	CMO0085	PG 08	0.151768	0.147547	0.154996	0.144376	0.154996	0.15125	0.148557	0.142669	0.15229	0.142669	0.142669	0.148557	0.14805	0.144867	0.144867	0.144867	0.15824	0.164779	0.164779	0.168073	0.168073	0.168073	0.164211	0.164211	0.15125	0.15229	0.145362	0.15229	0.139021	0.164211	0.180572	0.192923	0.196432	0.196432	0.19996	0.196432	0.196432	0.196432	0.196432	0.196432	0.18742	0.196432	0.196432	0.196432	0.196432	0.196432	0.196432
150	CST0099	PG 08	0.154996	0.150735	0.15824	0.147547	0.15824	0.154465	0.151768	0.14586	0.15553	0.14586	0.14586	0.151768	0.15125	0.14805	0.14805	0.14805	0.161501	0.168073	0.168073	0.171385	0.171385	0.171385	0.167494	0.167494	0.154465	0.15553	0.148557	0.15553	0.142183	0.167494	0.183987	0.196432	0.19996	0.19996	0.203506	0.19996	0.19996	0.19996	0.19996	0.19996	0.19087	0.19996	0.19996	0.19996	0.19996	0.19996	0.19996
151	GAW0203	PG 08	0.14805	0.143888	0.15125	0.140745	0.15125	0.147547	0.144867	0.139021	0.148557	0.139021	0.139021	0.144867	0.144376	0.141221	0.141221	0.141221	0.154465	0.160946	0.160946	0.164211	0.164211	0.164211	0.153938	0.153938	0.147547	0.148557	0.1417	0.148557	0.135415	0.153938	0.18464	0.19714	0.200682	0.200682	0.204242	0.200682	0.200682	0.200682	0.200682	0.200682	0.191549	0.200682	0.200682	0.200682	0.200682	0.200682	0.200682
152	LYR0041	PG 08	0.15229	0.14805	0.15553	0.144867	0.15553	0.151768	0.149067	0.143158	0.152815	0.143158	0.143158	0.149067	0.148557	0.145362	0.145362	0.145362	0.158786	0.16535	0.16535	0.168657	0.168657	0.168657	0.164779	0.164779	0.151768	0.152815	0.14586	0.152815	0.139495	0.164779	0.181211	0.193617	0.19714	0.19714	0.200682	0.19714	0.19714	0.19714	0.19714	0.19714	0.188086	0.19714	0.19714	0.19714	0.19714	0.19714	0.19714
153	AI0012	PG 09a	0.152158	0.152158	0.161917	0.148938	0.155394	0.155931	0.159749	0.160305	0.166936	0.160305	0.160305	0.159749	0.152683	0.155931	0.155931	0.155931	0.163043	0.163043	0.163043	0.159749	0.159749	0.159749	0.165776	0.165776	0.155931	0.166936	0.163043	0.166936	0.156471	0.165776	0.166354	0.178265	0.181684	0.181684	0.185122	0.181684	0.181684	0.181684	0.181684	0.181684	0.173028	0.185122	0.181684	0.181684	0.181684	0.181684	0.181684
154	AI0095	PG 09a	0.14843	0.14843	0.158102	0.145238	0.151637	0.152158	0.155931	0.156471	0.163043	0.156471	0.156471	0.155931	0.148938	0.152158	0.152158	0.152158	0.159196	0.159196	0.159196	0.155931	0.155931	0.155931	0.155394	0.155394	0.152158	0.163043	0.159196	0.163043	0.152683	0.155394	0.172425	0.184466	0.181042	0.181042	0.184466	0.181042	0.181042	0.181042	0.181042	0.181042	0.179142	0.181042	0.181042	0.181042	0.181042	0.181042	0.181042
155	AI0105	PG 09a	0.14843	0.14843	0.158102	0.145238	0.151637	0.152158	0.155931	0.156471	0.163043	0.156471	0.156471	0.155931	0.148938	0.152158	0.152158	0.152158	0.159196	0.159196	0.159196	0.155931	0.155931	0.155931	0.155394	0.155394	0.152158	0.163043	0.159196	0.163043	0.152683	0.155394	0.172425	0.184466	0.181042	0.181042	0.184466	0.181042	0.181042	0.181042	0.181042	0.181042	0.179142	0.181042	0.181042	0.181042	0.181042	0.181042	0.181042
156	CC1417	PG 09a	0.152158	0.152158	0.161917	0.148938	0.155394	0.155931	0.159749	0.160305	0.166936	0.160305	0.160305	0.159749	0.152683	0.155931	0.155931	0.155931	0.163043	0.163043	0.163043	0.159749	0.159749	0.159749	0.165776	0.165776	0.155931	0.166936	0.163043	0.166936	0.156471	0.165776	0.169683	0.181684	0.185122	0.185122	0.188577	0.185122	0.185122	0.185122	0.185122	0.185122	0.176391	0.185122	0.185122	0.185122	0.185122	0.185122	0.185122
157	CC1420	PG 09a	0.152158	0.152158	0.161917	0.148938	0.155394	0.155931	0.159749	0.160305	0.166936	0.160305	0.160305	0.159749	0.152683	0.155931	0.155931	0.155931	0.163043	0.163043	0.163043	0.159749	0.159749	0.159749	0.165776	0.165776	0.155931	0.166936	0.163043	0.166936	0.156471	0.165776	0.169683	0.181684	0.185122	0.185122	0.188577	0.185122	0.185122	0.185122	0.185122	0.185122	0.176391	0.185122	0.185122	0.185122	0.185122	0.185122	0.185122
158	CC1524	PG 09a	0.155394	0.155394	0.165203	0.152158	0.158647	0.159196	0.163043	0.163612	0.170277	0.163612	0.163612	0.163043	0.155931	0.159196	0.159196	0.159196	0.166354	0.166354	0.166354	0.163043	0.163043	0.163043	0.169092	0.169092	0.159196	0.170277	0.166354	0.170277	0.159749	0.169092	0.173028	0.185122	0.188577	0.188577	0.19205	0.188577	0.188577	0.188577	0.188577	0.188577	0.179771	0.188577	0.188577	0.188577	0.188577	0.188577	0.188577
159	CC1532	PG 09a	0.151637	0.151637	0.161359	0.14843	0.154861	0.155394	0.159196	0.159749	0.166354	0.159749	0.159749	0.159196	0.152158	0.155394	0.155394	0.155394	0.162478	0.162478	0.162478	0.159196	0.159196	0.159196	0.158647	0.158647	0.155394	0.166354	0.162478	0.166354	0.155931	0.158647	0.169092	0.181042	0.184466	0.184466	0.187908	0.184466	0.184466	0.184466	0.184466	0.184466	0.175775	0.184466	0.184466	0.184466	0.184466	0.184466	0.184466
160	USA0053	PG 09a	0.152158	0.152158	0.161917	0.148938	0.155394	0.155931	0.159749	0.160305	0.166936	0.160305	0.160305	0.159749	0.152683	0.155931	0.155931	0.155931	0.163043	0.163043	0.163043	0.159749	0.159749	0.159749	0.165776	0.165776	0.155931	0.166936	0.163043	0.166936	0.156471	0.165776	0.169683	0.181684	0.185122	0.185122	0.188577	0.185122	0.185122	0.185122	0.185122	0.185122	0.176391	0.185122	0.185122	0.185122	0.185122	0.185122	0.185122
161	CMW0010	PG 09b	0.122041	0.128144	0.131219	0.125085	0.125085	0.137879	0.135217	0.135675	0.141013	0.135675	0.135675	0.141491	0.128574	0.137879	0.137879	0.137879	0.144652	0.144652	0.144652	0.141491	0.141491	0.141491	0.137879	0.137879	0.137879	0.141013	0.138346	0.141013	0.132103	0.137879	0.17752	0.189804	0.186324	0.186324	0.189804	0.186324	0.186324	0.186324	0.186324	0.186324	0.184346	0.186324	0.186324	0.186324	0.186324	0.186324	0.186324
162	TA0006	PG 09b	0.120789	0.12696	0.13007	0.123867	0.123867	0.136803	0.134106	0.134566	0.139972	0.134566	0.134566	0.140453	0.127391	0.136803	0.136803	0.136803	0.143651	0.140453	0.143651	0.140453	0.140453	0.140453	0.143158	0.143158	0.136803	0.139972	0.137272	0.139972	0.130958	0.143158	0.169458	0.181648	0.178174	0.178174	0.181648	0.178174	0.178174	0.178174	0.178174	0.178174	0.176271	0.178174	0.178174	0.178174	0.178174	0.178174	0.178174
163	CMW0020	PG 09c	0.143676	0.15	0.153186	0.14683	0.14683	0.153708	0.163962	0.158001	0.164527	0.158001	0.158001	0.163962	0.156922	0.153708	0.153708	0.153708	0.160702	0.160702	0.160702	0.15746	0.15746	0.15746	0.160153	0.160153	0.153708	0.164527	0.160702	0.164527	0.154233	0.160153	0.17053	0.182408	0.179026	0.179026	0.182408	0.179026	0.179026	0.179026	0.179026	0.179026	0.177166	0.179026	0.179026	0.179026	0.179026	0.179026	0.179026
164	CC1583	PG 10a	0.142057	0.126713	0.132804	0.135873	0.138957	0.118079	0.139889	0.13414	0.127982	0.13414	0.13414	0.127556	0.133246	0.1241	0.1241	0.1241	0.136783	0.133692	0.130616	0.143012	0.143012	0.143012	0.142533	0.142533	0.118079	0.127982	0.130616	0.127982	0.136783	0.142533	0.131928	0.127133	0.1241	0.1241	0.127133	0.1241	0.1241	0.1241	0.1241	0.1241	0.131928	0.130182	0.1241	0.1241	0.1241	0.1241	0.1241
165	CCE0103	PG 10a	0.151451	0.135873	0.142057	0.145172	0.148303	0.127133	0.155661	0.14981	0.137242	0.14981	0.14981	0.143012	0.142533	0.139422	0.139422	0.139422	0.139889	0.136783	0.133692	0.14615	0.14615	0.14615	0.14566	0.14566	0.127133	0.137242	0.14615	0.137242	0.152475	0.14566	0.134975	0.136326	0.133246	0.133246	0.136326	0.133246	0.133246	0.133246	0.133246	0.133246	0.141114	0.139422	0.133246	0.133246	0.133246	0.133246	0.133246
166	CCE0221	PG 10a	0.138496	0.123284	0.129322	0.132365	0.135422	0.114714	0.148802	0.143012	0.130616	0.143012	0.143012	0.136326	0.129751	0.132804	0.132804	0.132804	0.133246	0.130182	0.127133	0.139422	0.139422	0.139422	0.138957	0.138957	0.114714	0.130616	0.139422	0.130616	0.14566	0.138957	0.13453	0.135873	0.132804	0.132804	0.135873	0.132804	0.132804	0.132804	0.132804	0.132804	0.140648	0.138957	0.132804	0.132804	0.132804	0.132804	0.132804
167	CCE0238	PG 10a	0.142057	0.126713	0.132804	0.135873	0.138957	0.118079	0.14615	0.14036	0.13414	0.14036	0.14036	0.133692	0.133246	0.130182	0.130182	0.130182	0.136783	0.133692	0.130616	0.143012	0.143012	0.143012	0.142533	0.142533	0.118079	0.13414	0.136783	0.13414	0.143012	0.142533	0.131928	0.133246	0.130182	0.130182	0.133246	0.130182	0.130182	0.130182	0.130182	0.130182	0.138037	0.136326	0.130182	0.130182	0.130182	0.130182	0.130182
168	CCE0968	PG 10a	0.148303	0.132804	0.138957	0.142057	0.145172	0.1241	0.14615	0.14036	0.13414	0.14036	0.14036	0.133692	0.139422	0.130182	0.130182	0.130182	0.136783	0.133692	0.130616	0.143012	0.143012	0.143012	0.142533	0.142533	0.1241	0.13414	0.136783	0.13414	0.143012	0.142533	0.134975	0.130182	0.127133	0.127133	0.130182	0.127133	0.127133	0.127133	0.127133	0.127133	0.141114	0.133246	0.127133	0.127133	0.127133	0.127133	0.127133
169	CCV0132	PG 10a	0.145172	0.129751	0.135873	0.138957	0.142057	0.121082	0.143012	0.137242	0.131053	0.137242	0.137242	0.130616	0.136326	0.127133	0.127133	0.127133	0.139889	0.136783	0.133692	0.14615	0.14615	0.14615	0.14566	0.14566	0.121082	0.131053	0.133692	0.131053	0.139889	0.14566	0.128897	0.130182	0.127133	0.127133	0.130182	0.127133	0.127133	0.127133	0.127133	0.127133	0.134975	0.133246	0.127133	0.127133	0.127133	0.127133	0.127133
170	CEB0081	PG 10a	0.151451	0.135873	0.142057	0.145172	0.148303	0.127133	0.149305	0.143494	0.137242	0.143494	0.143494	0.136783	0.142533	0.133246	0.133246	0.133246	0.14615	0.143012	0.139889	0.152475	0.152475	0.152475	0.151961	0.151961	0.127133	0.137242	0.139889	0.137242	0.14615	0.151961	0.134975	0.133246	0.130182	0.130182	0.133246	0.130182	0.130182	0.130182	0.130182	0.130182	0.141114	0.136326	0.130182	0.130182	0.130182	0.130182	0.130182
171	CEB0083	PG 10a	0.157792	0.142057	0.148303	0.151451	0.154613	0.133246	0.155661	0.14981	0.143494	0.14981	0.14981	0.143012	0.148802	0.139422	0.139422	0.139422	0.14615	0.143012	0.139889	0.152475	0.152475	0.152475	0.151961	0.151961	0.133246	0.143494	0.14615	0.143494	0.152475	0.151961	0.134975	0.130182	0.127133	0.127133	0.130182	0.127133	0.127133	0.127133	0.127133	0.127133	0.141114	0.133246	0.127133	0.127133	0.127133	0.127133	0.127133
172	CSZ0260	PG 10a	0.142057	0.126713	0.132804	0.135873	0.138957	0.118079	0.139889	0.13414	0.127982	0.13414	0.13414	0.127556	0.133246	0.1241	0.1241	0.1241	0.136783	0.133692	0.130616	0.143012	0.143012	0.143012	0.142533	0.142533	0.118079	0.127982	0.130616	0.127982	0.136783	0.142533	0.125881	0.127133	0.1241	0.1241	0.127133	0.1241	0.1241	0.1241	0.1241	0.1241	0.131928	0.130182	0.1241	0.1241	0.1241	0.1241	0.1241
173	SZ0123	PG 10a	0.142057	0.126713	0.132804	0.135873	0.138957	0.118079	0.139889	0.13414	0.127982	0.13414	0.13414	0.127556	0.133246	0.1241	0.1241	0.1241	0.136783	0.133692	0.130616	0.143012	0.143012	0.143012	0.142533	0.142533	0.118079	0.127982	0.130616	0.127982	0.136783	0.142533	0.125881	0.127133	0.1241	0.1241	0.127133	0.1241	0.1241	0.1241	0.1241	0.1241	0.131928	0.130182	0.1241	0.1241	0.1241	0.1241	0.1241
174	SZB0001	PG 10a	0.145172	0.129751	0.135873	0.138957	0.142057	0.121082	0.149305	0.143494	0.131053	0.143494	0.143494	0.136783	0.136326	0.133246	0.133246	0.133246	0.133692	0.130616	0.127556	0.139889	0.139889	0.139889	0.139422	0.139422	0.121082	0.131053	0.139889	0.131053	0.14615	0.139422	0.128897	0.130182	0.127133	0.127133	0.130182	0.127133	0.127133	0.127133	0.127133	0.127133	0.134975	0.133246	0.127133	0.127133	0.127133	0.127133	0.127133
175	UB0370	PG 10a	0.15619	0.14036	0.146644	0.14981	0.152992	0.131493	0.160497	0.154564	0.141791	0.154564	0.154564	0.147641	0.147141	0.143979	0.143979	0.143979	0.144468	0.141311	0.13817	0.150831	0.150831	0.150831	0.150319	0.150319	0.131493	0.141791	0.150831	0.141791	0.157259	0.150319	0.142533	0.143979	0.140834	0.140834	0.143979	0.140834	0.140834	0.140834	0.140834	0.140834	0.148802	0.147141	0.140834	0.140834	0.140834	0.140834	0.140834
176	USA0046	PG 10a	0.145172	0.129751	0.135873	0.138957	0.142057	0.121082	0.149305	0.143494	0.131053	0.143494	0.143494	0.136783	0.136326	0.133246	0.133246	0.133246	0.133692	0.130616	0.127556	0.139889	0.139889	0.139889	0.139422	0.139422	0.121082	0.131053	0.139889	0.131053	0.14615	0.139422	0.128897	0.130182	0.127133	0.127133	0.130182	0.127133	0.127133	0.127133	0.127133	0.127133	0.134975	0.133246	0.127133	0.127133	0.127133	0.127133	0.127133
177	USA0102	PG 10a	0.145172	0.129751	0.135873	0.138957	0.142057	0.121082	0.143012	0.137242	0.131053	0.137242	0.137242	0.130616	0.136326	0.127133	0.127133	0.127133	0.133692	0.130616	0.127556	0.139889	0.139889	0.139889	0.139422	0.139422	0.121082	0.131053	0.133692	0.131053	0.139889	0.139422	0.128897	0.130182	0.127133	0.127133	0.130182	0.127133	0.127133	0.127133	0.127133	0.127133	0.134975	0.133246	0.127133	0.127133	0.127133	0.127133	0.127133
178	CC1464	PG 10b	0.147808	0.132365	0.138496	0.141584	0.144688	0.12369	0.151961	0.14615	0.133692	0.14615	0.14615	0.139422	0.138957	0.135873	0.135873	0.135873	0.142533	0.139422	0.136326	0.148802	0.148802	0.148802	0.148303	0.148303	0.12369	0.133692	0.142533	0.133692	0.148802	0.148303	0.144688	0.139889	0.136783	0.136783	0.139889	0.136783	0.136783	0.136783	0.136783	0.136783	0.144688	0.143012	0.136783	0.136783	0.136783	0.136783	0.136783
179	CC1466	PG 10b	0.147808	0.132365	0.138496	0.141584	0.144688	0.12369	0.151961	0.14615	0.133692	0.14615	0.14615	0.139422	0.138957	0.135873	0.135873	0.135873	0.142533	0.139422	0.136326	0.148802	0.148802	0.148802	0.148303	0.148303	0.12369	0.133692	0.142533	0.133692	0.148802	0.148303	0.144688	0.139889	0.136783	0.136783	0.139889	0.136783	0.136783	0.136783	0.136783	0.136783	0.144688	0.143012	0.136783	0.136783	0.136783	0.136783	0.136783
180	CC1557	PG 10b	0.141114	0.125881	0.131928	0.134975	0.138037	0.117305	0.145172	0.139422	0.127133	0.139422	0.139422	0.132804	0.132365	0.129322	0.129322	0.129322	0.135873	0.132804	0.129751	0.142057	0.142057	0.142057	0.141584	0.141584	0.117305	0.127133	0.135873	0.127133	0.142057	0.141584	0.138037	0.133246	0.130182	0.130182	0.133246	0.130182	0.130182	0.130182	0.130182	0.130182	0.138037	0.136326	0.130182	0.130182	0.130182	0.130182	0.130182
181	CLA0275	PG 10b	0.147808	0.132365	0.138496	0.141584	0.144688	0.12369	0.14566	0.139889	0.133692	0.139889	0.139889	0.133246	0.138957	0.129751	0.129751	0.129751	0.142533	0.139422	0.136326	0.148802	0.148802	0.148802	0.148303	0.148303	0.12369	0.133692	0.136326	0.133692	0.142533	0.148303	0.138496	0.133692	0.130616	0.130616	0.133692	0.130616	0.130616	0.130616	0.130616	0.130616	0.138496	0.136783	0.130616	0.130616	0.130616	0.130616	0.130616
182	CLA0500	PG 10b	0.141114	0.125881	0.131928	0.134975	0.138037	0.117305	0.145172	0.139422	0.127133	0.139422	0.139422	0.132804	0.132365	0.129322	0.129322	0.129322	0.135873	0.132804	0.129751	0.142057	0.142057	0.142057	0.141584	0.141584	0.117305	0.127133	0.135873	0.127133	0.142057	0.141584	0.138037	0.133246	0.130182	0.130182	0.133246	0.130182	0.130182	0.130182	0.130182	0.130182	0.138037	0.136326	0.130182	0.130182	0.130182	0.130182	0.130182
183	CVB0070	PG 10b	0.144207	0.128897	0.134975	0.138037	0.141114	0.120287	0.142057	0.136326	0.130182	0.136326	0.136326	0.129751	0.135422	0.126296	0.126296	0.126296	0.138957	0.135873	0.132804	0.145172	0.145172	0.145172	0.144688	0.144688	0.120287	0.130182	0.132804	0.130182	0.138957	0.144688	0.134975	0.130182	0.127133	0.127133	0.130182	0.127133	0.127133	0.127133	0.127133	0.127133	0.134975	0.133246	0.127133	0.127133	0.127133	0.127133	0.127133
184	TA0003	PG 10b	0.147808	0.132365	0.138496	0.141584	0.144688	0.12369	0.151961	0.14615	0.133692	0.14615	0.14615	0.139422	0.138957	0.135873	0.135873	0.135873	0.142533	0.139422	0.136326	0.148802	0.148802	0.148802	0.148303	0.148303	0.12369	0.133692	0.142533	0.133692	0.148802	0.148303	0.144688	0.139889	0.136783	0.136783	0.139889	0.136783	0.136783	0.136783	0.136783	0.136783	0.144688	0.143012	0.136783	0.136783	0.136783	0.136783	0.136783
185	TA0008	PG 10b	0.144688	0.129322	0.135422	0.138496	0.141584	0.120683	0.148802	0.143012	0.130616	0.143012	0.143012	0.136326	0.135873	0.132804	0.132804	0.132804	0.139422	0.136326	0.133246	0.14566	0.14566	0.14566	0.145172	0.145172	0.120683	0.130616	0.139422	0.130616	0.14566	0.145172	0.141584	0.133692	0.130616	0.130616	0.133692	0.130616	0.130616	0.130616	0.130616	0.130616	0.141584	0.136783	0.130616	0.130616	0.130616	0.130616	0.130616
186	TA0009	PG 10b	0.147808	0.132365	0.138496	0.141584	0.144688	0.12369	0.151961	0.14615	0.133692	0.14615	0.14615	0.139422	0.138957	0.135873	0.135873	0.135873	0.142533	0.139422	0.136326	0.148802	0.148802	0.148802	0.148303	0.148303	0.12369	0.133692	0.142533	0.133692	0.148802	0.148303	0.144688	0.139889	0.136783	0.136783	0.139889	0.136783	0.136783	0.136783	0.136783	0.136783	0.144688	0.143012	0.136783	0.136783	0.136783	0.136783	0.136783
187	TA0018	PG 10b	0.144207	0.128897	0.134975	0.138037	0.141114	0.120287	0.145172	0.139422	0.127133	0.139422	0.139422	0.132804	0.135422	0.132365	0.132365	0.132365	0.138957	0.135873	0.132804	0.145172	0.145172	0.145172	0.144688	0.144688	0.120287	0.127133	0.138957	0.127133	0.145172	0.144688	0.141114	0.136326	0.133246	0.133246	0.136326	0.133246	0.133246	0.133246	0.133246	0.133246	0.141114	0.139422	0.133246	0.133246	0.133246	0.133246	0.133246
188	TA0019	PG 10b	0.144207	0.128897	0.134975	0.138037	0.141114	0.120287	0.145172	0.139422	0.127133	0.139422	0.139422	0.132804	0.135422	0.132365	0.132365	0.132365	0.138957	0.135873	0.132804	0.145172	0.145172	0.145172	0.144688	0.144688	0.120287	0.127133	0.138957	0.127133	0.145172	0.144688	0.141114	0.136326	0.133246	0.133246	0.136326	0.133246	0.133246	0.133246	0.133246	0.133246	0.141114	0.139422	0.133246	0.133246	0.133246	0.133246	0.133246
189	TA0022	PG 10b	0.144688	0.129322	0.135422	0.138496	0.141584	0.120683	0.148802	0.143012	0.130616	0.143012	0.143012	0.136326	0.135873	0.132804	0.132804	0.132804	0.139422	0.136326	0.133246	0.14566	0.14566	0.14566	0.145172	0.145172	0.120683	0.130616	0.139422	0.130616	0.14566	0.145172	0.141584	0.133692	0.130616	0.130616	0.133692	0.130616	0.130616	0.130616	0.130616	0.130616	0.141584	0.136783	0.130616	0.130616	0.130616	0.130616	0.130616
190	CC1586	PG 10c	0.150943	0.135422	0.141584	0.144688	0.147808	0.126713	0.155135	0.149305	0.136783	0.149305	0.149305	0.142533	0.142057	0.138957	0.138957	0.138957	0.14566	0.142533	0.139422	0.151961	0.151961	0.151961	0.151451	0.151451	0.126713	0.136783	0.14566	0.136783	0.151961	0.151451	0.147808	0.143012	0.139889	0.139889	0.143012	0.139889	0.139889	0.139889	0.139889	0.139889	0.147808	0.14615	0.139889	0.139889	0.139889	0.139889	0.139889
191	CCE0095	PG 10d	0.157792	0.142057	0.148303	0.151451	0.154613	0.133246	0.155661	0.14981	0.143494	0.14981	0.14981	0.143012	0.148802	0.139422	0.139422	0.139422	0.152475	0.149305	0.14615	0.158864	0.158864	0.158864	0.151961	0.151961	0.133246	0.143494	0.143012	0.143494	0.149305	0.151961	0.141114	0.133246	0.130182	0.130182	0.133246	0.130182	0.130182	0.130182	0.130182	0.130182	0.141114	0.136326	0.130182	0.130182	0.130182	0.130182	0.130182
192	CCE0099	PG 10d	0.157792	0.142057	0.148303	0.151451	0.154613	0.133246	0.155661	0.14981	0.143494	0.14981	0.14981	0.143012	0.148802	0.139422	0.139422	0.139422	0.152475	0.149305	0.14615	0.158864	0.158864	0.158864	0.151961	0.151961	0.133246	0.143494	0.143012	0.143494	0.149305	0.151961	0.141114	0.133246	0.130182	0.130182	0.133246	0.130182	0.130182	0.130182	0.130182	0.130182	0.141114	0.136326	0.130182	0.130182	0.130182	0.130182	0.130182
193	CCE0100	PG 10d	0.157792	0.142057	0.148303	0.151451	0.154613	0.133246	0.155661	0.14981	0.143494	0.14981	0.14981	0.143012	0.148802	0.139422	0.139422	0.139422	0.152475	0.149305	0.14615	0.158864	0.158864	0.158864	0.151961	0.151961	0.133246	0.143494	0.143012	0.143494	0.149305	0.151961	0.141114	0.133246	0.130182	0.130182	0.133246	0.130182	0.130182	0.130182	0.130182	0.130182	0.141114	0.136326	0.130182	0.130182	0.130182	0.130182	0.130182
194	CCE0706	PG 10d	0.151451	0.135873	0.142057	0.145172	0.148303	0.127133	0.149305	0.143494	0.137242	0.143494	0.143494	0.136783	0.142533	0.133246	0.133246	0.133246	0.14615	0.143012	0.139889	0.152475	0.152475	0.152475	0.151961	0.151961	0.127133	0.137242	0.136783	0.137242	0.143012	0.151961	0.134975	0.127133	0.1241	0.1241	0.127133	0.1241	0.1241	0.1241	0.1241	0.1241	0.134975	0.130182	0.1241	0.1241	0.1241	0.1241	0.1241
195	CVB0092	PG 10d	0.157792	0.142057	0.148303	0.151451	0.154613	0.133246	0.155661	0.14981	0.143494	0.14981	0.14981	0.143012	0.148802	0.139422	0.139422	0.139422	0.152475	0.149305	0.14615	0.158864	0.158864	0.158864	0.151961	0.151961	0.133246	0.143494	0.143012	0.143494	0.149305	0.151961	0.141114	0.133246	0.130182	0.130182	0.127133	0.130182	0.130182	0.130182	0.130182	0.130182	0.141114	0.130182	0.130182	0.130182	0.130182	0.130182	0.130182
196	CCV0202	PG 10e	0.138037	0.132804	0.128897	0.142057	0.134975	0.117305	0.138957	0.133246	0.127133	0.133246	0.133246	0.126713	0.132365	0.123284	0.123284	0.123284	0.135873	0.132804	0.129751	0.142057	0.142057	0.142057	0.141584	0.141584	0.117305	0.127133	0.129751	0.127133	0.135873	0.141584	0.131928	0.127133	0.1241	0.1241	0.127133	0.1241	0.1241	0.1241	0.1241	0.1241	0.131928	0.130182	0.1241	0.1241	0.1241	0.1241	0.1241
197	CSZ0424	PG 10e	0.138037	0.132804	0.128897	0.142057	0.134975	0.117305	0.138957	0.133246	0.127133	0.133246	0.133246	0.126713	0.132365	0.123284	0.123284	0.123284	0.135873	0.132804	0.129751	0.142057	0.142057	0.142057	0.141584	0.141584	0.117305	0.127133	0.129751	0.127133	0.135873	0.141584	0.131928	0.127133	0.1241	0.1241	0.127133	0.1241	0.1241	0.1241	0.1241	0.1241	0.131928	0.130182	0.1241	0.1241	0.1241	0.1241	0.1241
198	SZB0071	PG 10e	0.138037	0.132804	0.128897	0.142057	0.134975	0.117305	0.138957	0.133246	0.127133	0.133246	0.133246	0.126713	0.132365	0.123284	0.123284	0.123284	0.135873	0.132804	0.129751	0.142057	0.142057	0.142057	0.141584	0.141584	0.117305	0.127133	0.129751	0.127133	0.135873	0.141584	0.131928	0.127133	0.1241	0.1241	0.127133	0.1241	0.1241	0.1241	0.1241	0.1241	0.131928	0.130182	0.1241	0.1241	0.1241	0.1241	0.1241
199	USA0032	PG 10e	0.150943	0.14566	0.141584	0.155135	0.147808	0.129751	0.158326	0.152475	0.139889	0.152475	0.152475	0.14566	0.145172	0.142057	0.142057	0.142057	0.148802	0.14566	0.142533	0.155135	0.155135	0.155135	0.154613	0.154613	0.129751	0.139889	0.148802	0.139889	0.155135	0.154613	0.150943	0.139889	0.136783	0.136783	0.139889	0.136783	0.136783	0.136783	0.136783	0.136783	0.150943	0.143012	0.136783	0.136783	0.136783	0.136783	0.136783
200	CCE0153	PG 10f	0.148802	0.133246	0.14566	0.142533	0.14566	0.124512	0.146644	0.140834	0.134591	0.140834	0.140834	0.13414	0.139889	0.130616	0.130616	0.130616	0.143494	0.14036	0.137242	0.14981	0.14981	0.14981	0.149305	0.149305	0.124512	0.134591	0.137242	0.134591	0.143494	0.149305	0.135422	0.118469	0.115471	0.115471	0.118469	0.115471	0.115471	0.115471	0.115471	0.115471	0.135422	0.121483	0.115471	0.115471	0.115471	0.115471	0.115471
201	CCV0213	PG 10g	0.147808	0.138496	0.150943	0.141584	0.144688	0.129751	0.151961	0.14615	0.139889	0.14615	0.14615	0.139422	0.145172	0.135873	0.135873	0.135873	0.148802	0.14566	0.142533	0.155135	0.155135	0.155135	0.154613	0.154613	0.129751	0.139889	0.142533	0.139889	0.148802	0.154613	0.143729	0.129751	0.126713	0.126713	0.129751	0.126713	0.126713	0.126713	0.126713	0.126713	0.143729	0.132804	0.126713	0.126713	0.126713	0.126713	0.126713
202	83.1	PG 11	0.211207	0.213268	0.214818	0.209686	0.207614	0.224942	0.222096	0.222909	0.237754	0.222909	0.222909	0.222096	0.221289	0.217655	0.217655	0.217655	0.22945	0.225764	0.22945	0.225764	0.225764	0.225764	0.221289	0.221289	0.224942	0.237754	0.225764	0.237754	0.218447	0.221289	0.216868	0.217655	0.21404	0.21404	0.217655	0.21404	0.21404	0.21404	0.21404	0.21404	0.209686	0.221289	0.21404	0.21404	0.21404	0.21404	0.21404
203	CFBP4407	PG 11	0.218447	0.213268	0.214818	0.216868	0.214818	0.224942	0.22945	0.230293	0.237754	0.230293	0.230293	0.22945	0.224942	0.232304	0.232304	0.232304	0.240625	0.236881	0.240625	0.236881	0.236881	0.236881	0.239742	0.239742	0.224942	0.237754	0.233156	0.237754	0.225764	0.239742	0.22945	0.224551	0.228264	0.228264	0.231996	0.228264	0.228264	0.228264	0.228264	0.228264	0.222096	0.231996	0.228264	0.228264	0.228264	0.228264	0.228264
204	IBSBF1274	PG 11	0.225764	0.220488	0.22945	0.224126	0.222096	0.232304	0.236881	0.237754	0.245293	0.237754	0.237754	0.236881	0.236013	0.232304	0.232304	0.232304	0.236881	0.233156	0.236881	0.233156	0.233156	0.233156	0.236013	0.236013	0.232304	0.245293	0.240625	0.245293	0.233156	0.236013	0.209686	0.210444	0.21404	0.21404	0.217655	0.21404	0.21404	0.21404	0.21404	0.21404	0.202577	0.221289	0.21404	0.21404	0.21404	0.21404	0.21404
205	GAW0112	PG 12a	0.19725	0.190318	0.200742	0.193775	0.193775	0.189647	0.200742	0.194465	0.197953	0.194465	0.194465	0.193775	0.19309	0.189647	0.189647	0.189647	0.190318	0.193775	0.19725	0.204253	0.204253	0.204253	0.203527	0.203527	0.189647	0.197953	0.19725	0.197953	0.19725	0.203527	0.164317	0.156168	0.152914	0.152914	0.156168	0.152914	0.152914	0.152914	0.152914	0.152914	0.164317	0.159439	0.152914	0.152914	0.152914	0.152914	0.152914
206	GAW0113	PG 12b	0.194465	0.187541	0.197953	0.190994	0.190994	0.193775	0.197953	0.191674	0.202181	0.191674	0.191674	0.197953	0.190318	0.193775	0.193775	0.193775	0.201459	0.204983	0.208526	0.215666	0.215666	0.215666	0.207781	0.207781	0.193775	0.202181	0.194465	0.202181	0.194465	0.207781	0.174825	0.163294	0.159994	0.159994	0.163294	0.159994	0.159994	0.159994	0.159994	0.159994	0.174825	0.166612	0.159994	0.159994	0.159994	0.159994	0.159994
207	CCE0076	PG 13a	0.213105	0.205866	0.209476	0.216753	0.209476	0.219614	0.216753	0.213887	0.221232	0.213887	0.213887	0.216753	0.212329	0.205119	0.205119	0.205119	0.213105	0.216753	0.22042	0.213105	0.213105	0.213105	0.219614	0.219614	0.219614	0.221232	0.213105	0.221232	0.213105	0.219614	0.195858	0.190922	0.187418	0.187418	0.190922	0.187418	0.187418	0.187418	0.187418	0.187418	0.195858	0.194443	0.187418	0.187418	0.187418	0.187418	0.187418
208	CCE0668	PG 13a	0.21755	0.21755	0.221232	0.221232	0.213887	0.231537	0.228655	0.225767	0.233259	0.225767	0.225767	0.228655	0.224107	0.216753	0.216753	0.216753	0.224934	0.228655	0.232395	0.224934	0.224934	0.224934	0.231537	0.231537	0.231537	0.233259	0.224934	0.233259	0.224934	0.231537	0.207206	0.202274	0.198702	0.198702	0.202274	0.198702	0.198702	0.198702	0.198702	0.198702	0.207206	0.205866	0.198702	0.198702	0.198702	0.198702	0.198702
209	CCE0675	PG 13a	0.221232	0.213887	0.21755	0.224934	0.21755	0.227812	0.221232	0.218353	0.225767	0.218353	0.218353	0.221232	0.22042	0.213105	0.213105	0.213105	0.221232	0.224934	0.228655	0.221232	0.221232	0.221232	0.227812	0.227812	0.227812	0.225767	0.221232	0.225767	0.221232	0.227812	0.20364	0.198702	0.195148	0.195148	0.198702	0.195148	0.195148	0.195148	0.195148	0.195148	0.20364	0.202274	0.195148	0.195148	0.195148	0.195148	0.195148
210	CCE0915	PG 13a	0.213105	0.205866	0.209476	0.216753	0.209476	0.219614	0.216753	0.213887	0.221232	0.213887	0.213887	0.216753	0.212329	0.205119	0.205119	0.205119	0.213105	0.216753	0.22042	0.213105	0.213105	0.213105	0.219614	0.219614	0.219614	0.221232	0.213105	0.221232	0.213105	0.219614	0.195858	0.190922	0.187418	0.187418	0.190922	0.187418	0.187418	0.187418	0.187418	0.187418	0.195858	0.194443	0.187418	0.187418	0.187418	0.187418	0.187418
211	CCV0055	PG 13a	0.213105	0.205866	0.209476	0.216753	0.209476	0.219614	0.209476	0.213887	0.221232	0.213887	0.213887	0.216753	0.212329	0.205119	0.205119	0.205119	0.213105	0.216753	0.22042	0.213105	0.213105	0.213105	0.219614	0.219614	0.219614	0.221232	0.213105	0.221232	0.213105	0.219614	0.195858	0.190922	0.187418	0.187418	0.190922	0.187418	0.187418	0.187418	0.187418	0.187418	0.195858	0.194443	0.187418	0.187418	0.187418	0.187418	0.187418
212	CSZ0313	PG 13a	0.213105	0.205866	0.209476	0.216753	0.209476	0.219614	0.216753	0.213887	0.221232	0.213887	0.213887	0.216753	0.212329	0.205119	0.205119	0.205119	0.213105	0.216753	0.22042	0.213105	0.213105	0.213105	0.219614	0.219614	0.219614	0.221232	0.213105	0.221232	0.213105	0.219614	0.195858	0.190922	0.187418	0.187418	0.190922	0.187418	0.187418	0.187418	0.187418	0.187418	0.195858	0.194443	0.187418	0.187418	0.187418	0.187418	0.187418
213	SZ0131	PG 13a	0.213105	0.205866	0.209476	0.216753	0.209476	0.219614	0.216753	0.213887	0.221232	0.213887	0.213887	0.216753	0.212329	0.205119	0.205119	0.205119	0.213105	0.216753	0.22042	0.213105	0.213105	0.213105	0.219614	0.219614	0.219614	0.221232	0.213105	0.221232	0.213105	0.219614	0.195858	0.190922	0.187418	0.187418	0.190922	0.187418	0.187418	0.187418	0.187418	0.187418	0.195858	0.194443	0.187418	0.187418	0.187418	0.187418	0.187418
214	UB246	PG 13a	0.213105	0.205866	0.209476	0.216753	0.209476	0.219614	0.216753	0.213887	0.221232	0.213887	0.213887	0.216753	0.212329	0.205119	0.205119	0.205119	0.213105	0.216753	0.22042	0.213105	0.213105	0.213105	0.219614	0.219614	0.219614	0.221232	0.213105	0.221232	0.213105	0.219614	0.195858	0.190922	0.187418	0.187418	0.190922	0.187418	0.187418	0.187418	0.187418	0.187418	0.195858	0.194443	0.187418	0.187418	0.187418	0.187418	0.187418
215	CCV0567	PG 13b	0.218353	0.209476	0.22205	0.213105	0.214675	0.213887	0.22205	0.219161	0.219161	0.219161	0.219161	0.214675	0.21755	0.203013	0.203013	0.203013	0.211016	0.214675	0.218353	0.225767	0.225767	0.225767	0.224934	0.224934	0.213887	0.219161	0.218353	0.219161	0.218353	0.224934	0.18888	0.187418	0.183933	0.183933	0.187418	0.183933	0.183933	0.183933	0.183933	0.183933	0.18888	0.190922	0.183933	0.183933	0.183933	0.183933	0.183933
216	CLA0302	PG 13b	0.197983	0.190922	0.194443	0.194443	0.194443	0.204376	0.201542	0.198702	0.205866	0.198702	0.198702	0.201542	0.19727	0.190236	0.190236	0.190236	0.197983	0.201542	0.205119	0.212329	0.212329	0.212329	0.211558	0.211558	0.204376	0.205866	0.197983	0.205866	0.197983	0.211558	0.177916	0.172969	0.16957	0.16957	0.172969	0.16957	0.16957	0.16957	0.16957	0.16957	0.177916	0.176387	0.16957	0.16957	0.16957	0.16957	0.16957
217	13B3	P. graminis	0.249745	0.238091	0.249745	0.245839	0.249745	0.237192	0.249745	0.242876	0.242876	0.242876	0.242876	0.245839	0.24104	0.24104	0.24104	0.24104	0.240132	0.2363	0.240132	0.253671	0.253671	0.253671	0.24104	0.24104	0.237192	0.242876	0.245839	0.242876	0.238091	0.24104	0.243804	0.248674	0.248674	0.248674	0.252629	0.248674	0.248674	0.248674	0.248674	0.248674	0.243804	0.252629	0.248674	0.248674	0.248674	0.248674	0.248674
218	38B9	P. graminis	0.294527	0.290335	0.302977	0.290335	0.294527	0.285049	0.288072	0.293373	0.2892	0.293373	0.293373	0.28394	0.297568	0.285049	0.285049	0.285049	0.292227	0.288072	0.292227	0.307237	0.307237	0.307237	0.293373	0.293373	0.285049	0.2892	0.298741	0.2892	0.298741	0.293373	0.249745	0.258606	0.258606	0.258606	0.262592	0.258606	0.258606	0.258606	0.258606	0.258606	0.249745	0.266598	0.258606	0.258606	0.258606	0.258606	0.258606
219	6B4	P. rhizosphaerae	0.251301	0.255206	0.263077	0.251301	0.255206	0.26208	0.259131	0.256176	0.264081	0.256176	0.256176	0.263077	0.250354	0.258151	0.258151	0.258151	0.257177	0.257177	0.257177	0.26109	0.26109	0.26109	0.26208	0.26208	0.26208	0.264081	0.255206	0.264081	0.247417	0.26208	0.277159	0.27823	0.27823	0.27823	0.282313	0.27823	0.27823	0.27823	0.27823	0.27823	0.277159	0.282313	0.27823	0.27823	0.27823	0.27823	0.27823
220	Pf-5	P. protegens	0.270396	0.272497	0.270396	0.272497	0.270396	0.271443	0.272497	0.269479	0.277661	0.269479	0.269479	0.268435	0.271443	0.263374	0.263374	0.263374	0.274445	0.274445	0.266368	0.284816	0.284816	0.284816	0.275509	0.275509	0.271443	0.277661	0.264394	0.277661	0.264394	0.275509	0.252401	0.247496	0.247496	0.247496	0.251434	0.247496	0.247496	0.247496	0.247496	0.247496	0.244513	0.255393	0.247496	0.247496	0.247496	0.247496	0.247496
221	Lz4W	"P. syringae"	0.243657	0.243657	0.247525	0.23981	0.23981	0.250464	0.243657	0.248463	0.247525	0.248463	0.248463	0.235984	0.242742	0.238911	0.238911	0.238911	0.245668	0.241833	0.245668	0.247525	0.247525	0.247525	0.250464	0.250464	0.250464	0.247525	0.247525	0.247525	0.23981	0.250464	0.238018	0.250464	0.250464	0.250464	0.254356	0.250464	0.250464	0.250464	0.250464	0.250464	0.230448	0.258269	0.250464	0.250464	0.250464	0.250464	0.250464
222	PAO1	P. aeruginosa	0.476087	0.497864	0.481779	0.492043	0.481779	0.489765	0.492043	0.488523	0.50608	0.488523	0.488523	0.492043	0.478286	0.472598	0.472598	0.472598	0.487505	0.487505	0.487505	0.497864	0.497864	0.497864	0.478286	0.478286	0.489765	0.50608	0.486257	0.50608	0.474785	0.478286	0.487505	0.479568	0.485264	0.485264	0.485264	0.485264	0.485264	0.485264	0.485264	0.485264	0.487505	0.485264	0.485264	0.485264	0.485264	0.485264	0.485264
[truncated: 175 more columns]
