# Supplementary material for: A User's Guide to a Data Base of the Diversity of Pseudomonas syringae and Its Application to Classifying Strains in This Phylogenetic Complex
Source: PLoS One. 2014 Sep 3;9(9):e105547. doi: 10.1371/journal.pone.0105547 (PMC4153583; doi:10.1371/journal.pone.0105547)
Supplement: Table S6 — Discrepancies between single gene (cts, gapA, gyrB, rpoD) and MLST analyses. Classification of a set of 216 P. syringae strains representing the maximum phylogenetic diversity of this group of bacteria was used. Affiliations of strains were based on distance matrixes (see Tables S2 to S5). Only strains with misidentification are reported. (XLSX) [file pone.0105547.s008.xlsx]

## Sheet: Feuil1
	Table S6. Discrepancies between single gene (cts, gapA, gyrB, rpoD) and MLST analyses. Classification of a set of 216 P. syringae strains representing the maximum phylogenetic diversity of this group of bacteria was used. Affiliation of strains were based on distance matrixes (see Tables S2 to S5). Only strains with misidentification are reported.
		Classification of strains with
		MLST	Single gene cts		Single gene gapA		Single gene gyrB		Single gene rpoD
	Strains	Affiliation	PG d < 4.0 %; Clade d < 1.8 %a	Min db	PG d < 6.0 %; Clade d < 2.9 %	Min d	PG d < 5.2 %; Clade d < 2.9 %	Min d	PG d < 5.3 %; Clade d < 1.9 %	Min d
	CC1544	PG 01b	OK	-	OK	-	OK	-	PG 01a	0.7 %
	K93001	PG 01b	PG 01a/PG 01b	0.6 %	OK	-	OK	-	OK	-
	PsyCit7	PG 02a	OK	-	OK	-	PG 03	0.8 %	PG 02b	0.5 %
	AI0042	PG 02b	OK	-	OK	-	OK	-	PG02b/PG 02d	0.5 %
	CCE0902	PG 02b	OK	-	OK	-	OK	-	PG 02d	0.9 %
	CVB0037	PG 02b	OK	-	OK	-	OK	-	PG 02d	1.4 %
	PavIsaPave013	PG 02b	OK	-	OK	-	OK	-	PG02b/PG 02d	0.5 %
	B728a	PG 02d	OK	-	OK	-	PG 02b	1.7 %	OK	-
	USA0035	PG 02e	OK	-	PG 02d	1.7 %	OK	-	PG 02b	1.4 %
	KOZ8101	PG 03	OK	-	OK	-	PG 02a	0.8 %	OK	-
	MAFF302941	PG 03	OK	-	OK	-	PG 02a	1.9 %	OK	-
	CFBP2067	PG 06	OK	-	OK	-	PG 03	4.3 %	OK	-
	SZB0035	PG 07a	OK	-	OK	-	New clade into the PG 07	3.5 %	OK	-
	TA043	PG 07a	OK	-	OK	-	New clade into the PG 07	3.7 %	OK	-
	FMU107	PG 07b	OK	-	OK	-	New phylogroup	8.0 %	OK	-
	CMW0020	PG 09c	OK	-	OK	-	PG 09b	1.7 %	New phylogroup	6.5 %
	CC1586	PG 10c	OK	-	OK	-	PG 10a	2.6 %	PG 10b	0.7 %
	CVB0092	PG 10d	OK	-	New clade into the PG 10	3.3 %	OK	-	OK	-
	CCE0153	PG 10f	PG 10d/PG 10a	1.2 %	OK	-	OK	-	OK	-
	CCV0213	PG 10g	OK	-	OK	-	New phylogroup	5.6 %	OK	-
	GAW0113	PG 12b	OK	-	OK	-	New phylogroup	8.8 %	OK	-
	CLA0302	PG 13b	New clade into the PG 13	2.3 %	OK	-	OK	-	OK	-
	a PG : phylogroup, d: distance. Maximum distances between two sequences that allowed to declare the two corresponding strains belonging to the same phylogroup or the same clade.
	These threshods were determined with the distance matrixes of single genes analysis (see Tables S2, S3, S4 and S5)
	b Min d : Minimum distance between the corresponding strain and the 215 other classified strains allowing to classify the strain in the same group than the closest classified strain
	in the limit of the thresholds determined on the matrix.
