# Supplementary material for: A User's Guide to a Data Base of the Diversity of Pseudomonas syringae and Its Application to Classifying Strains in This Phylogenetic Complex
Source: PLoS One. 2014 Sep 3;9(9):e105547. doi: 10.1371/journal.pone.0105547 (PMC4153583; doi:10.1371/journal.pone.0105547)
Supplement: Table S7 — Matrix of the genetic distances calculated in the MLST analysis between 216 P. syringae strains. This set of bacteria represents the maximum phylogenetic diversity of this group of bacteria, and the distance was calculated for the concatenated partial sequences of the cts, gapA, gyrB and rpoD genes. (XLSX) [file pone.0105547.s009.xlsx]

## Sheet: Table S7
Table S7. Matrix of the genetic distances calculated in the MLST analysis between 216 P. syringae strains.This set of bacteria represents the maximum phylogenetic diversity of this group of bacteria, and the distance was calculated for the concataned partial sequences of the cts, gapA, gyrB and rpoD genes.
	genom
				1	2	3	4	5	6	7	8	9	10	11	12	13	14	15	16	17	18	19	20	21	22	23	24	25	26	27	28	29	30	31	32	33	34	35	36	37	38	39	40	41	42	43	44	45	46
				601	CFBP1392	AI0015	AI0024	AI0073	AI0084	AI0127	AI0130	AI0061	AI0064	AI0066	SZ0007	CCE0902	AI0075	SZ0038	AI0116	CC457	CC0001	USA0088	CC0023	CC0024	CFBP1906	CC1543	CC0037	CC0354	CC440	M301072PT	CC0125	CC0412	CC1434	CC1457	CC1458	UB0305	CC1484	CC1485	CC1488	CC1493	CC1494	CFBP2256	H5E1	USA0087	AI0042	CCE0044	CSZ0002	CVB0037	PavlsaPave013
Tree order	Strain	Phylogroup (5 %)	Clade (2.3 %)	PG 02	PG 02	PG 02	PG 02	PG 02	PG 02	PG 02	PG 02	PG 02	PG 02	PG 02	PG 02	PG 02	PG 02	PG 02	PG 02	PG 02	PG 02	PG 02	PG 02	PG 02	PG 02	PG 02	PG 02	PG 02	PG 02	PG 02	PG 02	PG 02	PG 02	PG 02	PG 02	PG 02	PG 02	PG 02	PG 02	PG 02	PG 02	PG 02	PG 02	PG 02	PG 02	PG 02	PG 02	PG 02	PG 02
				b	b	b	b	b	b	b	b	b	b	b	b	b	b	b	b	b	b	b	b	b	b	b	b	b	b	b	b	b	b	b	b	b	b	b	b	b	b	b	b	b	b	b	b	b	b
1	601	PG 02	b
2	CFBP1392	PG 02	b	0
3	AI0015	PG 02	b	0.008194	0.008194
4	AI0024	PG 02	b	0.004896	0.004896	0.004352
5	AI0073	PG 02	b	0.007093	0.007093	0.004349	0.002171
6	AI0084	PG 02	b	0.005447	0.005447	0.004903	0.001627	0.003809
7	AI0127	PG 02	b	0.006544	0.006544	0.005999	0.002715	0.004903	0.001083
8	AI0130	PG 02	b	0.005447	0.005447	0.004903	0.001627	0.003809	0	0.001083
9	AI0061	PG 02	b	0.009298	0.009298	0.002172	0.005447	0.006548	0.004896	0.004896	0.004896
10	AI0064	PG 02	b	0.008194	0.008194	0.002172	0.004352	0.006548	0.002714	0.003803	0.002714	0.00217
11	AI0066	PG 02	b	0.009851	0.009851	0.001626	0.004899	0.002714	0.006548	0.007649	0.006548	0.003809	0.003809
12	SZ0007	PG 02	b	0.010404	0.010404	0.00217	0.005447	0.003258	0.007098	0.0082	0.007098	0.004355	0.004355	0.000541
13	CCE0902	PG 02	b	0.01714	0.01714	0.009869	0.014333	0.014323	0.014903	0.016026	0.014903	0.012108	0.012108	0.011535	0.012091
14	AI0075	PG 02	b	0.007638	0.007638	0.011512	0.007089	0.007093	0.008746	0.009851	0.008746	0.012624	0.011512	0.009851	0.010404	0.018267
15	SZ0038	PG 02	b	0.006539	0.006539	0.011512	0.007089	0.007093	0.007643	0.008746	0.007643	0.012624	0.010404	0.009851	0.010404	0.019397	0.004349
16	AI0116	PG 02	b	0.011528	0.011528	0.013208	0.014315	0.014325	0.016006	0.01713	0.016006	0.014325	0.013208	0.011536	0.012093	0.014303	0.015995	0.014874
17	CC457	PG 02	b	0.011528	0.011528	0.013208	0.014315	0.014325	0.016006	0.01713	0.016006	0.014325	0.013208	0.011536	0.012093	0.014303	0.015995	0.014874	0
18	CC0001	PG 02	b	0.007093	0.007093	0.008752	0.010958	0.013189	0.01152	0.012632	0.01152	0.009857	0.008752	0.010411	0.010965	0.017715	0.010404	0.011512	0.013208	0.013208
19	USA0088	PG 02	b	0.009304	0.009304	0.008758	0.010965	0.013198	0.009298	0.010404	0.009298	0.007643	0.006544	0.010418	0.010973	0.018858	0.012632	0.01152	0.015456	0.015456	0.004352
20	CC0023	PG 02	b	0.012641	0.012641	0.007659	0.008758	0.01098	0.010425	0.011536	0.010425	0.008764	0.007659	0.008211	0.008764	0.016611	0.011528	0.013757	0.016591	0.016591	0.009871	0.012101
21	CC0024	PG 02	b	0.012076	0.012076	0.007103	0.0082	0.010418	0.009864	0.010973	0.009864	0.008206	0.007103	0.007654	0.008206	0.016037	0.010965	0.013189	0.016017	0.016017	0.00931	0.011536	0.000542
22	CFBP1906	PG 02	b	0.012059	0.012059	0.007093	0.008189	0.010404	0.009851	0.010958	0.009851	0.008194	0.007093	0.007643	0.008194	0.016015	0.01095	0.013171	0.015995	0.015995	0.009298	0.01152	0.002174	0.001628
23	CC1543	PG 02	b	0.014305	0.014305	0.00931	0.010411	0.010418	0.012084	0.013198	0.012084	0.010418	0.00931	0.007654	0.008206	0.018292	0.010965	0.013189	0.016017	0.016017	0.011528	0.013766	0.004913	0.004361	0.004355
24	CC0037	PG 02	b	0.009291	0.009291	0.004352	0.007638	0.008746	0.008194	0.009298	0.008194	0.005447	0.005447	0.005995	0.006544	0.013215	0.012615	0.011505	0.014315	0.014315	0.008746	0.010965	0.007103	0.006548	0.004896	0.009304
25	CC0354	PG 02	b	0.009291	0.009291	0.004352	0.007638	0.008746	0.008194	0.009298	0.008194	0.005447	0.005447	0.005995	0.006544	0.013215	0.012615	0.011505	0.014315	0.014315	0.008746	0.010965	0.007103	0.006548	0.004896	0.009304	0
26	CC440	PG 02	b	0.009291	0.009291	0.004352	0.007638	0.008746	0.008194	0.009298	0.008194	0.005447	0.005447	0.005995	0.006544	0.013215	0.012615	0.011505	0.014315	0.014315	0.008746	0.010965	0.007103	0.006548	0.004896	0.009304	0	0
27	M301072PT	PG 02	b	0.010965	0.010965	0.006003	0.009304	0.010418	0.009864	0.010973	0.009864	0.007103	0.007103	0.007654	0.008206	0.014914	0.014305	0.014305	0.016017	0.016017	0.00931	0.01265	0.009323	0.008764	0.008752	0.01098	0.004903	0.004903	0.004903
28	CC0125	PG 02	b	0.007093	0.007093	0.00545	0.007643	0.009857	0.0082	0.009304	0.0082	0.006548	0.00545	0.007098	0.007649	0.014343	0.008194	0.009298	0.013208	0.013208	0.00545	0.007654	0.006557	0.006003	0.005995	0.008206	0.005447	0.005447	0.005447	0.007103
29	CC0412	PG 02	b	0.009304	0.009304	0.006544	0.009857	0.009851	0.011528	0.012641	0.011528	0.008758	0.008758	0.007093	0.007643	0.015454	0.010411	0.010411	0.014335	0.014335	0.007654	0.009871	0.008769	0.008211	0.0082	0.010425	0.006548	0.006548	0.006548	0.008211	0.00326
30	CC1434	PG 02	b	0.008189	0.008189	0.007643	0.00874	0.008746	0.009298	0.010404	0.009298	0.008746	0.006544	0.005995	0.006544	0.017703	0.008189	0.003803	0.010973	0.010973	0.007643	0.007649	0.009864	0.009304	0.009291	0.009304	0.007638	0.007638	0.007638	0.010411	0.005447	0.006548
31	CC1457	PG 02	b	0.010402	0.010402	0.004355	0.006543	0.00545	0.008199	0.009303	0.008199	0.00545	0.00545	0.002717	0.003262	0.013222	0.009296	0.010402	0.012091	0.012091	0.009856	0.012083	0.006556	0.006002	0.005994	0.006002	0.004352	0.004352	0.004352	0.006002	0.00545	0.006552	0.006543
32	CC1458	PG 02	b	0.010397	0.010397	0.004352	0.006539	0.005447	0.008194	0.009298	0.008194	0.005447	0.005447	0.002715	0.00326	0.013215	0.009291	0.010397	0.012084	0.012084	0.009851	0.012076	0.006553	0.005999	0.005991	0.005999	0.004349	0.004349	0.004349	0.005999	0.005447	0.006548	0.006539	0
33	UB0305	PG 02	b	0.010397	0.010397	0.004352	0.006539	0.005447	0.008194	0.009298	0.008194	0.005447	0.005447	0.002715	0.00326	0.013215	0.009291	0.010397	0.012084	0.012084	0.009851	0.012076	0.006553	0.005999	0.005991	0.005999	0.004349	0.004349	0.004349	0.005999	0.005447	0.006548	0.006539	0.001084	0.001083
34	CC1484	PG 02	b	0.005995	0.005995	0.010965	0.006544	0.006548	0.007098	0.0082	0.007098	0.012076	0.009857	0.009304	0.009857	0.021112	0.005995	0.002715	0.014325	0.014325	0.010965	0.010973	0.013208	0.012641	0.012624	0.012641	0.010958	0.010958	0.010958	0.013757	0.008752	0.009864	0.004352	0.009856	0.009851	0.009851
35	CC1485	PG 02	b	0.004896	0.004896	0.009851	0.005443	0.005447	0.005995	0.007093	0.005995	0.010958	0.008746	0.008194	0.008746	0.019963	0.004896	0.001626	0.013198	0.013198	0.009851	0.009857	0.012084	0.01152	0.011505	0.01152	0.009844	0.009844	0.009844	0.012632	0.007643	0.008752	0.003258	0.008745	0.00874	0.00874	0.001084
36	CC1488	PG 02	b	0.004896	0.004896	0.009851	0.005443	0.005447	0.005995	0.007093	0.005995	0.010958	0.008746	0.008194	0.008746	0.019963	0.004896	0.001626	0.013198	0.013198	0.009851	0.009857	0.012084	0.01152	0.011505	0.01152	0.009844	0.009844	0.009844	0.012632	0.007643	0.008752	0.003258	0.008745	0.00874	0.00874	0.001084	0
37	CC1493	PG 02	b	0.006548	0.006548	0.011528	0.007098	0.007103	0.007654	0.008758	0.007654	0.012641	0.010418	0.009864	0.010418	0.021695	0.006548	0.003263	0.014895	0.014895	0.011528	0.011536	0.013775	0.013208	0.013189	0.013208	0.01152	0.01152	0.01152	0.014325	0.00931	0.010425	0.004903	0.010417	0.010411	0.010411	0.002719	0.001628	0.001628
38	CC1494	PG 02	b	0.004896	0.004896	0.009851	0.005443	0.005447	0.005995	0.007093	0.005995	0.010958	0.008746	0.008194	0.008746	0.019963	0.004896	0.001626	0.013198	0.013198	0.009851	0.009857	0.012084	0.01152	0.011505	0.01152	0.009844	0.009844	0.009844	0.012632	0.007643	0.008752	0.003258	0.008745	0.00874	0.00874	0.001084	0	0	0.001628
39	CFBP2256	PG 02	b	0.009291	0.009291	0.008746	0.009844	0.009851	0.011512	0.012624	0.011512	0.009851	0.008746	0.007093	0.007643	0.018832	0.010397	0.008189	0.012084	0.012084	0.009851	0.010965	0.010973	0.010411	0.010397	0.010411	0.007638	0.007638	0.007638	0.007098	0.006544	0.007649	0.004349	0.006543	0.006539	0.006539	0.007643	0.006539	0.006539	0.0082	0.006539
40	H5E1	PG 02	b	0.016591	0.016591	0.01886	0.015467	0.014355	0.017166	0.018295	0.017166	0.019994	0.019994	0.017166	0.01773	0.029232	0.015467	0.015467	0.024587	0.024587	0.021698	0.022854	0.022299	0.021713	0.021683	0.021713	0.021115	0.021115	0.021115	0.022854	0.017142	0.018282	0.017154	0.017728	0.017718	0.017718	0.014916	0.013785	0.013785	0.015488	0.013785	0.019413
41	USA0087	PG 02	b	0.01152	0.01152	0.009851	0.012076	0.010958	0.013757	0.014874	0.013757	0.012084	0.010973	0.008194	0.008746	0.016015	0.005999	0.007098	0.014335	0.014335	0.008758	0.01098	0.010988	0.010425	0.010411	0.010425	0.010965	0.010965	0.010965	0.01265	0.007654	0.007649	0.00545	0.008756	0.008752	0.008752	0.009864	0.008752	0.008752	0.010425	0.008752	0.008752	0.020575
42	AI0042	PG 02	b	0.02287	0.02287	0.022314	0.020021	0.021173	0.021743	0.022886	0.021743	0.023458	0.022314	0.021743	0.022314	0.02228	0.02287	0.024014	0.022252	0.022252	0.024604	0.026923	0.022345	0.021759	0.021728	0.022902	0.022299	0.022299	0.022299	0.024047	0.020007	0.022299	0.023441	0.020032	0.020021	0.020021	0.023458	0.022299	0.022299	0.024047	0.022299	0.024587	0.020021	0.025771
43	CCE0044	PG 02	b	0.020601	0.020601	0.026919	0.022311	0.022327	0.024044	0.025192	0.024044	0.028075	0.026919	0.025192	0.025767	0.028	0.020601	0.020601	0.023406	0.023406	0.025767	0.028094	0.024652	0.024061	0.024027	0.022882	0.025749	0.025749	0.025749	0.027516	0.021156	0.022311	0.022311	0.023468	0.023454	0.023454	0.020046	0.018897	0.018897	0.02063	0.018897	0.023454	0.020601	0.023487	0.018858
44	CSZ0002	PG 02	b	0.021725	0.021725	0.023454	0.018884	0.020032	0.020601	0.02174	0.020601	0.024601	0.023454	0.022882	0.023454	0.024536	0.022867	0.02401	0.024532	0.024532	0.028055	0.030393	0.023487	0.022898	0.022867	0.024044	0.023438	0.023438	0.023438	0.025192	0.023454	0.025767	0.025731	0.021168	0.021156	0.021156	0.023454	0.022295	0.022295	0.024044	0.022295	0.025731	0.023471	0.028075	0.016611	0.013217
45	CVB0037	PG 02	b	0.019991	0.019991	0.014924	0.016037	0.017175	0.01774	0.018871	0.01774	0.016048	0.014924	0.014363	0.014924	0.01713	0.019991	0.021126	0.016004	0.016004	0.019437	0.021725	0.014944	0.014373	0.014353	0.015496	0.014914	0.014914	0.014914	0.016623	0.014924	0.017187	0.017164	0.012681	0.012674	0.012674	0.020572	0.019424	0.019424	0.021156	0.019424	0.017164	0.021725	0.019451	0.014903	0.01827	0.013747
46	PavlsaPave013	PG 02	b	0.022835	0.022835	0.01774	0.019991	0.018871	0.02171	0.022851	0.02171	0.018871	0.018871	0.016048	0.016611	0.018821	0.022835	0.023977	0.018819	0.018819	0.023422	0.025731	0.020032	0.019451	0.019424	0.019451	0.017728	0.017728	0.017728	0.019451	0.018871	0.020019	0.019991	0.014361	0.014353	0.014353	0.023422	0.022265	0.022265	0.02401	0.022265	0.019991	0.022295	0.021156	0.015464	0.014335	0.010425	0.009857
47	CC0170	PG 02	d	0.028098	0.028098	0.031022	0.029837	0.031022	0.03044	0.031605	0.03044	0.032188	0.031022	0.031605	0.032188	0.030393	0.02752	0.030418	0.030354	0.030354	0.029858	0.032211	0.031065	0.030461	0.030418	0.031627	0.031	0.031	0.031	0.031627	0.025807	0.029298	0.029837	0.029854	0.029837	0.029837	0.029858	0.028677	0.028677	0.030461	0.028677	0.029837	0.029879	0.029298	0.026347	0.022914	0.025731	0.025731	0.024583
48	CC0670	PG 02	d	0.0275	0.0275	0.030418	0.029236	0.030418	0.029837	0.031	0.029837	0.031582	0.030418	0.031	0.031582	0.029212	0.026923	0.029816	0.029175	0.029175	0.029257	0.031605	0.030461	0.029858	0.029816	0.031022	0.030397	0.030397	0.030397	0.031022	0.025213	0.028697	0.029236	0.029253	0.029236	0.029236	0.029257	0.028078	0.028078	0.029858	0.028078	0.029236	0.029277	0.028697	0.025178	0.022898	0.024566	0.025139	0.023422
49	CC0206	PG 02	d	0.029216	0.029216	0.030397	0.029795	0.029236	0.03156	0.032726	0.03156	0.032143	0.032143	0.029816	0.030397	0.029191	0.028059	0.030375	0.029154	0.029154	0.030978	0.033334	0.031022	0.030418	0.030375	0.031582	0.030956	0.030956	0.030956	0.031582	0.026923	0.02752	0.029795	0.028653	0.028637	0.028637	0.029816	0.028637	0.028637	0.030418	0.028637	0.029795	0.028677	0.029257	0.025735	0.023454	0.025122	0.025696	0.022835
50	CC0301	PG 02	d	0.035091	0.035091	0.036292	0.035678	0.035116	0.037471	0.038652	0.037471	0.038061	0.038061	0.035704	0.036292	0.035062	0.033919	0.036266	0.035017	0.035017	0.036881	0.039272	0.036933	0.036318	0.036266	0.037497	0.036855	0.036855	0.036855	0.037497	0.032772	0.033381	0.035678	0.033353	0.033334	0.034505	0.035704	0.034505	0.034505	0.036318	0.034505	0.035678	0.035729	0.035141	0.028078	0.028094	0.029812	0.031511	0.026306
51	CC0658	PG 02	d	0.030913	0.030913	0.032098	0.031494	0.030935	0.033264	0.034432	0.033264	0.033847	0.033847	0.031516	0.032098	0.030887	0.029754	0.032075	0.030848	0.030848	0.03268	0.035042	0.032726	0.03212	0.032075	0.033287	0.032657	0.032657	0.032657	0.033287	0.028617	0.029216	0.031494	0.029191	0.029175	0.030333	0.031516	0.030333	0.030333	0.03212	0.030333	0.031494	0.031538	0.030956	0.02398	0.023994	0.025696	0.027382	0.022234
52	CC0659	PG 02	d	0.030913	0.030913	0.032098	0.031494	0.030935	0.033264	0.034432	0.033264	0.033847	0.033847	0.031516	0.032098	0.030887	0.029754	0.032075	0.030848	0.030848	0.03268	0.035042	0.032726	0.03212	0.032075	0.033287	0.032657	0.032657	0.032657	0.033287	0.028617	0.029216	0.031494	0.029191	0.029175	0.030333	0.031516	0.030333	0.030333	0.03212	0.030333	0.031494	0.031538	0.030956	0.02398	0.023994	0.025696	0.027382	0.022234
53	CC0393	PG 02	d	0.026886	0.026886	0.028059	0.027462	0.026904	0.029216	0.030375	0.029216	0.029795	0.029795	0.027481	0.028059	0.026863	0.025735	0.028039	0.026829	0.026829	0.028637	0.030978	0.028677	0.028078	0.028039	0.029236	0.028617	0.028617	0.028617	0.029236	0.024604	0.025196	0.027462	0.025175	0.02516	0.02631	0.027481	0.02631	0.02631	0.028078	0.02631	0.027462	0.0275	0.026923	0.023425	0.021156	0.023994	0.023389	0.020544
54	CC0403	PG 02	d	0.026886	0.026886	0.028059	0.027462	0.026904	0.029216	0.030375	0.029216	0.029795	0.029795	0.027481	0.028059	0.026863	0.025735	0.028039	0.026829	0.026829	0.028637	0.030978	0.028677	0.028078	0.028039	0.029236	0.028617	0.028617	0.028617	0.029236	0.024604	0.025196	0.027462	0.025175	0.02516	0.02631	0.027481	0.02631	0.02631	0.028078	0.02631	0.027462	0.0275	0.026923	0.023425	0.021156	0.023994	0.023389	0.020544
55	CC0406	PG 02	d	0.026886	0.026886	0.028059	0.027462	0.026904	0.029216	0.030375	0.029216	0.029795	0.029795	0.027481	0.028059	0.026863	0.025735	0.028039	0.026829	0.026829	0.028637	0.030978	0.028677	0.028078	0.028039	0.029236	0.028617	0.028617	0.028617	0.029236	0.024604	0.025196	0.027462	0.025175	0.02516	0.02631	0.027481	0.02631	0.02631	0.028078	0.02631	0.027462	0.0275	0.026923	0.023425	0.021156	0.023994	0.023389	0.020544
56	CC0654	PG 02	d	0.027481	0.027481	0.030397	0.029216	0.030397	0.029816	0.030978	0.029816	0.03156	0.030397	0.030978	0.03156	0.029191	0.026904	0.029795	0.029154	0.029154	0.029236	0.031582	0.03044	0.029837	0.029795	0.031	0.030375	0.030375	0.030375	0.031	0.025196	0.028677	0.029216	0.029232	0.029216	0.029216	0.029236	0.028059	0.028059	0.029837	0.028059	0.029216	0.030418	0.028677	0.02287	0.02174	0.023438	0.025122	0.021126
57	CC1435	PG 02	d	0.026328	0.026328	0.029236	0.028059	0.029236	0.028657	0.029816	0.028657	0.030397	0.029236	0.029816	0.030397	0.028035	0.025753	0.028637	0.028	0.028	0.028078	0.030418	0.029277	0.028677	0.028637	0.029837	0.029216	0.029216	0.029216	0.029837	0.024047	0.02752	0.028059	0.028075	0.028059	0.028059	0.028078	0.026904	0.026904	0.028677	0.026904	0.028059	0.028098	0.02752	0.02059	0.020601	0.022295	0.023977	0.019991
58	CC1428	PG 02	d	0.029195	0.029195	0.03212	0.030935	0.03212	0.031538	0.032703	0.031538	0.033287	0.03212	0.032703	0.033287	0.030909	0.029195	0.031516	0.03087	0.03087	0.030956	0.03331	0.032165	0.03156	0.031516	0.032726	0.032098	0.032098	0.032098	0.032726	0.026904	0.030397	0.030935	0.029791	0.029774	0.030935	0.030956	0.029774	0.029774	0.03156	0.029774	0.030935	0.030978	0.030978	0.02457	0.024583	0.027439	0.026826	0.025105
59	USA0017	PG 02	d	0.029195	0.029195	0.03212	0.030935	0.03212	0.031538	0.032703	0.031538	0.033287	0.03212	0.032703	0.033287	0.030909	0.029195	0.031516	0.03087	0.03087	0.030956	0.03331	0.032165	0.03156	0.031516	0.032726	0.032098	0.032098	0.032098	0.032726	0.026904	0.030397	0.030935	0.029791	0.029774	0.030935	0.030956	0.029774	0.029774	0.03156	0.029774	0.030935	0.030978	0.030978	0.02457	0.024583	0.027439	0.026826	0.025105
60	CC1470	PG 02	d	0.029837	0.029837	0.032772	0.031582	0.032772	0.032188	0.033357	0.032188	0.033943	0.032772	0.033357	0.033943	0.032138	0.028098	0.031	0.032098	0.032098	0.031605	0.033967	0.032818	0.032211	0.032165	0.033381	0.032749	0.032749	0.032749	0.033381	0.027539	0.031043	0.031582	0.0316	0.031582	0.031582	0.031605	0.030418	0.030418	0.032211	0.030418	0.031582	0.031627	0.029879	0.025771	0.024635	0.028653	0.027458	0.026306
61	MAFF302273PT	PG 02	d	0.027462	0.027462	0.030375	0.029195	0.030375	0.029795	0.030956	0.029795	0.031538	0.030375	0.030956	0.031538	0.029171	0.026886	0.029774	0.029134	0.029134	0.029216	0.03156	0.030418	0.029816	0.029774	0.030978	0.030354	0.030354	0.030354	0.030978	0.025178	0.028657	0.029195	0.029212	0.029195	0.029195	0.029216	0.028039	0.028039	0.029816	0.028039	0.029195	0.029236	0.028657	0.022854	0.022867	0.025713	0.025105	0.023389
62	CC1448	PG 02	d	0.026904	0.026904	0.030978	0.029795	0.030978	0.030397	0.03156	0.030397	0.032143	0.030978	0.03156	0.032143	0.02977	0.027481	0.029216	0.028577	0.028577	0.028657	0.031	0.031022	0.030418	0.030375	0.031582	0.029795	0.029795	0.029795	0.030418	0.025771	0.028098	0.028637	0.029812	0.029795	0.029795	0.028657	0.027481	0.027481	0.029257	0.027481	0.028637	0.031	0.029257	0.024587	0.023454	0.025122	0.025696	0.025122
63	CC1449	PG 02	d	0.026904	0.026904	0.030978	0.029795	0.030978	0.030397	0.03156	0.030397	0.032143	0.030978	0.03156	0.032143	0.02977	0.027481	0.029216	0.028577	0.028577	0.028657	0.031	0.031022	0.030418	0.030375	0.031582	0.029795	0.029795	0.029795	0.030418	0.025771	0.028098	0.028637	0.029812	0.029795	0.029795	0.028657	0.027481	0.027481	0.029257	0.027481	0.028637	0.031	0.029257	0.024587	0.023454	0.025122	0.025696	0.025122
64	CC1450	PG 02	d	0.026904	0.026904	0.030978	0.029795	0.030978	0.030397	0.03156	0.030397	0.032143	0.030978	0.03156	0.032143	0.02977	0.027481	0.029216	0.028577	0.028577	0.028657	0.031	0.031022	0.030418	0.030375	0.031582	0.029795	0.029795	0.029795	0.030418	0.025771	0.028098	0.028637	0.029812	0.029795	0.029795	0.028657	0.027481	0.027481	0.029257	0.027481	0.028637	0.031	0.029257	0.024587	0.023454	0.025122	0.025696	0.025122
65	CC1475	PG 02	d	0.026886	0.026886	0.028059	0.027462	0.026904	0.029216	0.030375	0.029216	0.029795	0.029795	0.027481	0.028059	0.026863	0.025735	0.028039	0.026829	0.026829	0.028637	0.030978	0.028677	0.028078	0.028039	0.029236	0.028617	0.028617	0.028617	0.029236	0.024604	0.025196	0.027462	0.025175	0.02516	0.02631	0.027481	0.02631	0.02631	0.028078	0.02631	0.027462	0.0275	0.026923	0.023425	0.021156	0.023994	0.023389	0.020544
66	CC1497	PG 02	d	0.026886	0.026886	0.028059	0.027462	0.026904	0.029216	0.030375	0.029216	0.029795	0.029795	0.027481	0.028059	0.026863	0.025735	0.028039	0.026829	0.026829	0.028637	0.030978	0.028677	0.028078	0.028039	0.029236	0.028617	0.028617	0.028617	0.029236	0.024604	0.025196	0.027462	0.025175	0.02516	0.02631	0.027481	0.02631	0.02631	0.028078	0.02631	0.027462	0.0275	0.026923	0.023425	0.021156	0.023994	0.023389	0.020544
67	CC1498	PG 02	d	0.026886	0.026886	0.028059	0.027462	0.026904	0.029216	0.030375	0.029216	0.029795	0.029795	0.027481	0.028059	0.026863	0.025735	0.028039	0.026829	0.026829	0.028637	0.030978	0.028677	0.028078	0.028039	0.029236	0.028617	0.028617	0.028617	0.029236	0.024604	0.025196	0.027462	0.025175	0.02516	0.02631	0.027481	0.02631	0.02631	0.028078	0.02631	0.027462	0.0275	0.026923	0.023425	0.021156	0.023994	0.023389	0.020544
68	CC1499	PG 02	d	0.024604	0.024604	0.0275	0.026328	0.0275	0.026923	0.028078	0.026923	0.028657	0.0275	0.028078	0.028657	0.026306	0.02403	0.026904	0.026273	0.026273	0.026347	0.028677	0.027539	0.026942	0.026904	0.028098	0.027481	0.027481	0.027481	0.028098	0.02233	0.025789	0.026328	0.026343	0.026328	0.026328	0.026347	0.025178	0.025178	0.026942	0.025178	0.026328	0.02752	0.025789	0.022299	0.020032	0.022867	0.022265	0.020558
69	B728A	PG 02	d	0.024587	0.024587	0.028637	0.02631	0.027481	0.025717	0.026867	0.025717	0.028597	0.026292	0.028059	0.028637	0.028593	0.025735	0.024587	0.025108	0.025108	0.027481	0.02631	0.028677	0.028078	0.028039	0.029236	0.028617	0.028617	0.028617	0.029236	0.024604	0.025771	0.024014	0.026325	0.02631	0.027462	0.02403	0.02287	0.02287	0.024621	0.02287	0.02516	0.0275	0.0275	0.022283	0.021156	0.022819	0.023389	0.022819
70	CC94	PG 02	d	0.026886	0.026886	0.028059	0.027462	0.026904	0.029216	0.030375	0.029216	0.029795	0.029795	0.027481	0.028059	0.026863	0.025735	0.028039	0.026829	0.026829	0.028637	0.030978	0.028677	0.028078	0.028039	0.029236	0.028617	0.028617	0.028617	0.029236	0.024604	0.025196	0.027462	0.025175	0.02516	0.02631	0.027481	0.02631	0.02631	0.028078	0.02631	0.027462	0.0275	0.026923	0.023425	0.021156	0.023994	0.023389	0.020544
71	UB303	PG 02	d	0.026904	0.026904	0.029816	0.028637	0.029816	0.029236	0.030397	0.029236	0.030978	0.029816	0.030397	0.030978	0.028613	0.026328	0.029216	0.028577	0.028577	0.028657	0.031	0.029858	0.029257	0.029216	0.030418	0.029795	0.029795	0.029795	0.030418	0.024621	0.028098	0.028637	0.028653	0.028637	0.028637	0.028657	0.027481	0.027481	0.029257	0.027481	0.028637	0.029837	0.028098	0.023441	0.022311	0.023977	0.024549	0.022835
72	USA011	PG 02	d	0.027443	0.027443	0.029195	0.029175	0.029195	0.029774	0.030935	0.029774	0.030354	0.030354	0.029774	0.030354	0.027996	0.027443	0.029754	0.029114	0.029114	0.029195	0.031538	0.030397	0.029795	0.029754	0.030956	0.029175	0.029175	0.029175	0.029795	0.02516	0.027481	0.029175	0.026882	0.026867	0.02802	0.029195	0.02802	0.02802	0.029795	0.02802	0.029175	0.029216	0.029216	0.02398	0.022851	0.024515	0.025087	0.022234
73	SZ0030	PG 02	c	0.036395	0.036395	0.039384	0.03995	0.039384	0.041766	0.042962	0.041766	0.04117	0.04117	0.038789	0.039384	0.041701	0.039355	0.038169	0.036318	0.036318	0.03642	0.040007	0.042424	0.041796	0.040545	0.042993	0.03995	0.03995	0.03995	0.040602	0.038789	0.038223	0.036395	0.039972	0.03995	0.03995	0.038789	0.037577	0.037577	0.039412	0.037577	0.038762	0.040007	0.037038	0.036907	0.03639	0.039916	0.038083	0.035136
74	SZ0037	PG 02	c	0.035805	0.035805	0.038789	0.039355	0.038789	0.04117	0.042364	0.04117	0.040574	0.040574	0.038196	0.038789	0.041105	0.038762	0.037577	0.035729	0.035729	0.03583	0.039412	0.041826	0.041199	0.03995	0.042394	0.039355	0.039355	0.039355	0.040007	0.038196	0.03763	0.035805	0.039378	0.039355	0.039355	0.038196	0.036986	0.036986	0.038817	0.036986	0.038169	0.039412	0.036446	0.036318	0.0358	0.039322	0.037492	0.034548
75	SZ0051	PG 02	c	0.035805	0.035805	0.038789	0.039355	0.038789	0.04117	0.042364	0.04117	0.040574	0.040574	0.038196	0.038789	0.041105	0.038762	0.037577	0.035729	0.035729	0.03583	0.039412	0.041826	0.041199	0.03995	0.042394	0.039355	0.039355	0.039355	0.040007	0.038196	0.03763	0.035805	0.039378	0.039355	0.039355	0.038196	0.036986	0.036986	0.038817	0.036986	0.038169	0.039412	0.036446	0.036318	0.0358	0.039322	0.037492	0.034548
76	SZ0045	PG 02	c	0.036369	0.036369	0.039355	0.039921	0.039355	0.041737	0.042931	0.041737	0.04114	0.04114	0.038762	0.039355	0.041671	0.039328	0.038142	0.036292	0.036292	0.036395	0.039978	0.042394	0.041766	0.040516	0.042962	0.039921	0.039921	0.039921	0.040574	0.038762	0.038196	0.036369	0.039944	0.039921	0.039921	0.038762	0.03755	0.03755	0.039384	0.03755	0.038734	0.039978	0.037012	0.036881	0.035185	0.039888	0.038056	0.035111
77	SZ0124	PG 02	c	0.032233	0.032233	0.03519	0.035754	0.03519	0.03755	0.038734	0.03755	0.036959	0.036959	0.034602	0.03519	0.038083	0.035166	0.033991	0.032749	0.032749	0.032256	0.035805	0.038196	0.037577	0.036343	0.038762	0.035754	0.035754	0.035754	0.036395	0.034602	0.034039	0.032233	0.035774	0.035754	0.035754	0.034602	0.033404	0.033404	0.035215	0.033404	0.034578	0.035805	0.032865	0.033334	0.032814	0.036312	0.033914	0.031578
78	Psy642	PG 02	c	0.032818	0.032818	0.035779	0.036343	0.035779	0.038142	0.039328	0.038142	0.03755	0.03755	0.03519	0.035779	0.039859	0.035754	0.034578	0.033334	0.033334	0.032842	0.036395	0.038789	0.038169	0.036933	0.039355	0.036343	0.036343	0.036343	0.036986	0.03519	0.034627	0.032818	0.036364	0.036343	0.036343	0.03519	0.033991	0.033991	0.035805	0.033991	0.035166	0.036395	0.033451	0.035091	0.033399	0.038083	0.0345	0.033329
79	SZ0093	PG 02	c	0.036343	0.036343	0.038734	0.038707	0.038734	0.040516	0.041707	0.040516	0.039921	0.039921	0.038142	0.038734	0.042834	0.038115	0.038115	0.036855	0.036855	0.036369	0.03995	0.04117	0.040545	0.0393	0.041737	0.039893	0.039893	0.039893	0.040545	0.03755	0.038762	0.036343	0.038729	0.038707	0.038707	0.038734	0.037524	0.037524	0.039355	0.037524	0.038707	0.038762	0.038762	0.037444	0.03811	0.040453	0.03685	0.03685
80	UB0313	PG 02	c	0.040001	0.040001	0.042418	0.042388	0.042418	0.044218	0.045421	0.044218	0.043617	0.043617	0.04182	0.042418	0.044697	0.04179	0.04179	0.039916	0.039916	0.040029	0.043648	0.044883	0.044249	0.042987	0.045453	0.043586	0.043586	0.043586	0.044249	0.041222	0.042449	0.040001	0.042412	0.042388	0.042388	0.042418	0.041193	0.041193	0.043048	0.041193	0.042388	0.042449	0.042449	0.039322	0.03995	0.042304	0.040458	0.03868
81	508	PG 02	c	0.040516	0.040516	0.042931	0.042901	0.042931	0.044729	0.045931	0.044729	0.044129	0.044129	0.042334	0.042931	0.04406	0.042304	0.042304	0.039244	0.039244	0.040545	0.044161	0.045394	0.044761	0.044697	0.044761	0.045297	0.045297	0.045297	0.044761	0.041737	0.042962	0.040516	0.042926	0.042901	0.042901	0.042931	0.041707	0.041707	0.043561	0.041707	0.042901	0.044161	0.042962	0.041024	0.041701	0.042864	0.041018	0.039239
82	CC1631	PG 02	c	0.042388	0.042388	0.044218	0.044787	0.044218	0.046626	0.047835	0.046626	0.046023	0.046023	0.043617	0.044218	0.045297	0.044186	0.044186	0.042298	0.042298	0.042418	0.046056	0.047298	0.04666	0.046593	0.04666	0.047196	0.047196	0.047196	0.04666	0.043617	0.044249	0.042388	0.044812	0.044787	0.044787	0.044819	0.043586	0.043586	0.045453	0.043586	0.044787	0.046056	0.044249	0.042895	0.042334	0.043437	0.041589	0.040458
83	USA0035	PG 02	e	0.035699	0.035699	0.037492	0.036287	0.035136	0.038083	0.039266	0.038083	0.038674	0.038674	0.035724	0.036312	0.039161	0.035699	0.036876	0.034451	0.034451	0.038674	0.039888	0.038729	0.03811	0.038056	0.03811	0.038647	0.038647	0.038647	0.039294	0.036312	0.037518	0.036287	0.035131	0.035111	0.035111	0.036312	0.035111	0.035111	0.036928	0.035111	0.036287	0.036338	0.038702	0.033914	0.032726	0.035042	0.030333	0.030333
84	PsyCit7	PG 02	a	0.048447	0.048447	0.052132	0.050876	0.052132	0.051522	0.052743	0.051522	0.052743	0.050913	0.051522	0.052132	0.053271	0.04966	0.04966	0.042334	0.042334	0.050304	0.05034	0.050986	0.05034	0.050268	0.051559	0.052095	0.052095	0.052095	0.055234	0.048482	0.050949	0.047842	0.050905	0.050876	0.050876	0.049696	0.048447	0.048447	0.05034	0.048447	0.050268	0.050876	0.050949	0.045265	0.04844	0.049618	0.045323	0.047129
85	CMO0010	PG 03		0.075992	0.075992	0.076694	0.075992	0.07734	0.076694	0.077987	0.076694	0.07734	0.075403	0.076048	0.076694	0.080475	0.074704	0.073419	0.074007	0.074007	0.076048	0.075459	0.075515	0.074815	0.073419	0.076105	0.075348	0.075348	0.075348	0.078693	0.072832	0.075459	0.072138	0.075393	0.075348	0.075348	0.07476	0.073419	0.073419	0.075459	0.073419	0.073419	0.075348	0.075459	0.072617	0.074715	0.074549	0.06944	0.073908
86	MAFF301020	PG 03		0.076637	0.076637	0.07734	0.076637	0.077987	0.07734	0.078635	0.07734	0.077987	0.076048	0.076694	0.07734	0.079826	0.074061	0.072778	0.074649	0.074649	0.076694	0.076105	0.076161	0.075459	0.074061	0.076751	0.075992	0.075992	0.075992	0.079342	0.073474	0.076105	0.072778	0.076037	0.075992	0.075992	0.075403	0.074061	0.074061	0.076105	0.074061	0.074061	0.074704	0.074815	0.071978	0.074072	0.073908	0.068805	0.073267
87	KOZ8101	PG 03		0.077767	0.077767	0.076535	0.077122	0.077179	0.079119	0.080415	0.079119	0.077825	0.077825	0.07589	0.076535	0.078344	0.073908	0.074549	0.075667	0.075667	0.077825	0.07853	0.079236	0.07853	0.077122	0.079826	0.077767	0.077767	0.077767	0.079826	0.075247	0.076591	0.074549	0.076524	0.076478	0.076478	0.076535	0.075834	0.075834	0.077883	0.075834	0.076478	0.073267	0.07466	0.073636	0.075181	0.075015	0.069912	0.073095
88	R4_A29-2	PG 03		0.073854	0.073854	0.072628	0.073213	0.073267	0.075191	0.076478	0.075191	0.073908	0.073908	0.071989	0.072628	0.074429	0.070024	0.070661	0.071777	0.071777	0.073908	0.074604	0.075303	0.074604	0.073213	0.07589	0.073854	0.073854	0.073854	0.07589	0.07135	0.072681	0.070661	0.072617	0.072574	0.072574	0.072628	0.071936	0.071936	0.073963	0.071936	0.072574	0.070765	0.070765	0.070402	0.071288	0.071767	0.066698	0.06986
89	MAFF302941	PG 03		0.079001	0.079001	0.077767	0.079648	0.079707	0.080355	0.081654	0.080355	0.07906	0.07906	0.078413	0.07906	0.078286	0.07771	0.077065	0.076895	0.076895	0.080355	0.081065	0.083079	0.082366	0.080944	0.08367	0.079001	0.079001	0.079001	0.081065	0.075834	0.078471	0.077065	0.079049	0.079001	0.079001	0.079707	0.078355	0.078355	0.080415	0.078355	0.079001	0.077825	0.078471	0.0755	0.077054	0.077527	0.07368	0.0756
90	LYR0002	PG 03		0.07853	0.07853	0.077941	0.07853	0.078588	0.079236	0.080535	0.079236	0.078588	0.077941	0.077294	0.077941	0.07771	0.07466	0.07466	0.075778	0.075778	0.078588	0.077351	0.078056	0.077351	0.075947	0.078646	0.076591	0.076591	0.076591	0.079944	0.075359	0.076705	0.07466	0.076637	0.076591	0.076591	0.077294	0.075947	0.075947	0.077998	0.075947	0.075947	0.075303	0.075414	0.072467	0.073267	0.073106	0.069287	0.071193
91	NCPPB3335	PG 03		0.077871	0.077871	0.077283	0.077871	0.077929	0.078577	0.079873	0.078577	0.077929	0.077283	0.076637	0.077283	0.07771	0.074007	0.074007	0.075125	0.075125	0.077929	0.076694	0.077397	0.076694	0.075292	0.077987	0.075936	0.075936	0.075936	0.079284	0.074704	0.076048	0.074007	0.075981	0.075936	0.075936	0.076637	0.075292	0.075292	0.07734	0.075292	0.075292	0.074649	0.07476	0.07182	0.073267	0.073106	0.069287	0.071193
92	MAFF301765	PG 03		0.072148	0.072148	0.074127	0.07343	0.07477	0.074127	0.075414	0.074127	0.07477	0.072842	0.073484	0.074127	0.075936	0.069593	0.069593	0.070713	0.070713	0.072202	0.072255	0.07295	0.072255	0.070869	0.073539	0.072789	0.072789	0.072789	0.076116	0.070283	0.072896	0.069593	0.072832	0.072789	0.072789	0.072202	0.070869	0.070869	0.072896	0.070869	0.070869	0.071508	0.070335	0.068704	0.070221	0.070703	0.06563	0.070066
93	Pph1448A	PG 03		0.075359	0.075359	0.077351	0.076648	0.077998	0.077351	0.078646	0.077351	0.077998	0.076059	0.076705	0.077351	0.079166	0.072789	0.072789	0.073908	0.073908	0.075414	0.07547	0.076172	0.07547	0.074072	0.076762	0.076003	0.076003	0.076003	0.079354	0.073484	0.076116	0.072789	0.076048	0.076003	0.076003	0.075414	0.074072	0.074072	0.076116	0.074072	0.074072	0.074715	0.073539	0.071245	0.073419	0.073257	0.06816	0.072617
94	0893_23	PG 03		0.076637	0.076637	0.07476	0.075348	0.075403	0.076694	0.077987	0.076694	0.075403	0.075403	0.074116	0.07476	0.076478	0.072778	0.073419	0.075181	0.075181	0.077987	0.078045	0.078752	0.078045	0.076637	0.079342	0.075992	0.075992	0.075992	0.078045	0.073474	0.074815	0.073419	0.074749	0.074704	0.074704	0.076048	0.074704	0.074704	0.076751	0.074704	0.075348	0.072138	0.073528	0.071872	0.073321	0.07316	0.06807	0.071245
95	ATCC11528	PG 03		0.075181	0.075181	0.077814	0.077111	0.07846	0.077814	0.079107	0.077814	0.07846	0.076524	0.077168	0.077814	0.07953	0.072617	0.072617	0.074374	0.074374	0.075236	0.075292	0.076637	0.075936	0.074539	0.077226	0.076467	0.076467	0.076467	0.079814	0.073311	0.075936	0.072617	0.076513	0.076467	0.076467	0.075236	0.073898	0.073898	0.075936	0.073898	0.073898	0.074649	0.073365	0.071714	0.07316	0.073636	0.068553	0.072998
96	MAFF301315	PG 03		0.072085	0.072085	0.072778	0.072085	0.073419	0.073419	0.074704	0.073419	0.073419	0.072138	0.072138	0.072778	0.074494	0.069532	0.070169	0.070651	0.070651	0.073419	0.072832	0.072886	0.072191	0.070807	0.073474	0.072725	0.072725	0.072725	0.07476	0.068947	0.071551	0.070169	0.071488	0.071445	0.071445	0.072778	0.071445	0.071445	0.073474	0.071445	0.070807	0.073365	0.070273	0.071393	0.070076	0.07183	0.065495	0.071193
97	Pta6606	PG 03		0.069328	0.069328	0.068744	0.069328	0.069379	0.070651	0.071925	0.070651	0.069379	0.069379	0.06811	0.068744	0.070453	0.066796	0.067428	0.067911	0.067911	0.070651	0.070066	0.070118	0.06943	0.06806	0.070703	0.068694	0.068694	0.068694	0.070703	0.066213	0.067527	0.067428	0.067468	0.067428	0.067428	0.070014	0.068694	0.068694	0.070703	0.068694	0.06806	0.066796	0.067527	0.064041	0.066077	0.065933	0.060928	0.06405
98	PseHC 1	PG 03		0.075292	0.075292	0.075992	0.075292	0.076637	0.075992	0.077283	0.075992	0.076637	0.074704	0.075348	0.075992	0.07771	0.071445	0.072725	0.073843	0.073843	0.075348	0.074116	0.076105	0.075403	0.074007	0.076694	0.075936	0.075936	0.075936	0.077987	0.072138	0.07476	0.072725	0.074693	0.074649	0.074649	0.074704	0.074007	0.074007	0.076048	0.074007	0.074007	0.073365	0.072191	0.069912	0.071989	0.07183	0.066756	0.071193
99	CFBP2067	PG 06		0.095623	0.095623	0.09367	0.094947	0.095019	0.09705	0.098408	0.09705	0.095019	0.095019	0.092996	0.09367	0.093514	0.092925	0.093598	0.090036	0.090036	0.095019	0.097124	0.09652	0.095768	0.094272	0.097124	0.093598	0.093598	0.093598	0.095768	0.090979	0.092393	0.091581	0.092309	0.092253	0.092253	0.094344	0.093598	0.093598	0.095768	0.093598	0.093598	0.095768	0.093066	0.090841	0.090897	0.09203	0.084705	0.088023
100	AF0007	PG 01	b	0.103794	0.103794	0.100472	0.100396	0.10183	0.101151	0.101151	0.101151	0.101151	0.099117	0.099794	0.100472	0.100305	0.099718	0.101753	0.098143	0.098143	0.103191	0.10327	0.100625	0.09987	0.099718	0.099718	0.101753	0.101753	0.101753	0.102588	0.098292	0.099718	0.099718	0.099103	0.099042	0.099042	0.10251	0.101074	0.101074	0.10327	0.101074	0.100396	0.104476	0.100548	0.095981	0.097382	0.096783	0.092766	0.095441
101	SZ0129	PG 01	b	0.104556	0.104556	0.102588	0.10251	0.103952	0.10327	0.10327	0.10327	0.10327	0.101227	0.101907	0.102588	0.101059	0.100472	0.10251	0.098892	0.098892	0.102588	0.104031	0.101382	0.100625	0.100472	0.100472	0.10251	0.10251	0.10251	0.103349	0.097691	0.099117	0.100472	0.099855	0.099794	0.099794	0.101753	0.10183	0.10183	0.104031	0.10183	0.101151	0.105239	0.101305	0.096724	0.096783	0.097529	0.093504	0.096184
102	CCE0245	PG 01	b	0.102354	0.102354	0.099042	0.098967	0.101753	0.099718	0.099718	0.099718	0.099718	0.097691	0.099718	0.100396	0.099027	0.100997	0.101675	0.098217	0.098217	0.101753	0.100472	0.099192	0.098441	0.098292	0.099643	0.100319	0.100319	0.100319	0.101151	0.09687	0.098292	0.099643	0.099027	0.098967	0.098967	0.102432	0.100997	0.100997	0.103191	0.100997	0.100319	0.104397	0.10183	0.096053	0.097455	0.096856	0.092836	0.095513
103	CSZ0956	PG 01	b	0.104556	0.104556	0.102588	0.10251	0.10532	0.10327	0.10327	0.10327	0.10327	0.101227	0.10327	0.103952	0.102573	0.103191	0.103873	0.100396	0.100396	0.103952	0.102666	0.102745	0.101985	0.100472	0.103191	0.10251	0.10251	0.10251	0.104715	0.099042	0.100472	0.10183	0.102573	0.10251	0.10251	0.104636	0.103191	0.103191	0.1054	0.103191	0.10251	0.106609	0.104031	0.099567	0.099628	0.100381	0.09633	0.099027
104	CSZ0761	PG 01	b	0.104397	0.104397	0.102432	0.102354	0.103794	0.103113	0.103113	0.103113	0.103113	0.101074	0.101753	0.102432	0.102417	0.100319	0.102354	0.098892	0.098892	0.103794	0.10251	0.102588	0.10183	0.101675	0.101675	0.103715	0.103715	0.103715	0.104556	0.098892	0.100319	0.100319	0.101059	0.100997	0.100997	0.103113	0.101675	0.101675	0.103873	0.101675	0.100997	0.105079	0.101151	0.098069	0.098129	0.098878	0.094843	0.097529
105	CC1427	PG 01	b	0.106609	0.106609	0.104636	0.104556	0.106004	0.10532	0.10532	0.10532	0.10532	0.10327	0.103952	0.104636	0.107197	0.10251	0.104556	0.10092	0.10092	0.104636	0.104715	0.104795	0.104031	0.10251	0.103873	0.104556	0.104556	0.104556	0.1054	0.101074	0.10251	0.10251	0.103255	0.103191	0.103191	0.10532	0.103873	0.103873	0.106085	0.103873	0.10183	0.108669	0.103349	0.1028	0.102863	0.103621	0.098203	0.102262
106	CC1431	PG 01	b	0.106609	0.106609	0.104636	0.104556	0.106004	0.10532	0.10532	0.10532	0.10532	0.10327	0.103952	0.104636	0.107197	0.10251	0.104556	0.10092	0.10092	0.104636	0.104715	0.104795	0.104031	0.10251	0.103873	0.104556	0.104556	0.104556	0.1054	0.101074	0.10251	0.10251	0.103255	0.103191	0.103191	0.10532	0.103873	0.103873	0.106085	0.103873	0.10183	0.108669	0.103349	0.1028	0.102863	0.103621	0.098203	0.102262
107	CC1430	PG 01	b	0.10532	0.10532	0.103349	0.10327	0.104715	0.104031	0.104031	0.104031	0.104031	0.101985	0.102666	0.103349	0.105908	0.101227	0.10327	0.099643	0.099643	0.103349	0.103427	0.103506	0.102745	0.101227	0.102588	0.10327	0.10327	0.10327	0.105481	0.099794	0.101227	0.101227	0.10197	0.101907	0.101907	0.104031	0.102588	0.102588	0.104795	0.102588	0.101907	0.106004	0.102063	0.100168	0.100229	0.100982	0.095585	0.099628
108	USA0003	PG 01	b	0.105159	0.105159	0.103191	0.103113	0.104556	0.103873	0.103873	0.103873	0.103873	0.10183	0.10251	0.103191	0.105747	0.101074	0.103113	0.099492	0.099492	0.103191	0.10327	0.103349	0.102588	0.101074	0.102432	0.103113	0.103113	0.103113	0.10532	0.099643	0.101074	0.101074	0.101815	0.101753	0.101753	0.103873	0.102432	0.102432	0.104636	0.102432	0.101753	0.105843	0.101907	0.100016	0.100077	0.100829	0.095441	0.099477
109	USA007	PG 01	b	0.105843	0.105843	0.103873	0.103794	0.105239	0.104556	0.104556	0.104556	0.104556	0.10251	0.103191	0.103873	0.106431	0.101753	0.103794	0.100168	0.100168	0.103873	0.103952	0.104031	0.10327	0.101753	0.103113	0.103794	0.103794	0.103794	0.104636	0.100319	0.101753	0.101753	0.102495	0.102432	0.102432	0.104556	0.103113	0.103113	0.10532	0.103113	0.101074	0.105159	0.102588	0.099341	0.099402	0.100153	0.094771	0.098803
110	CC1416	PG 01	b	0.107981	0.107981	0.106004	0.105924	0.107377	0.10669	0.10669	0.10669	0.10669	0.104636	0.10532	0.106004	0.10857	0.103873	0.105924	0.102277	0.102277	0.106004	0.106085	0.106166	0.1054	0.103873	0.105239	0.105924	0.105924	0.105924	0.108147	0.102432	0.103873	0.103873	0.10462	0.104556	0.104556	0.10669	0.105239	0.105239	0.107459	0.105239	0.104556	0.108669	0.104715	0.1028	0.102863	0.103621	0.098203	0.102262
111	CC1432	PG 01	b	0.109274	0.109274	0.107295	0.107213	0.108669	0.107981	0.107981	0.107981	0.107981	0.105924	0.106609	0.107295	0.108487	0.105159	0.107213	0.103558	0.103558	0.107295	0.107377	0.107459	0.10669	0.105159	0.106527	0.107213	0.107213	0.107213	0.109441	0.103715	0.105159	0.105159	0.105908	0.105843	0.105843	0.107981	0.106527	0.106527	0.108752	0.106527	0.105843	0.109962	0.106004	0.104919	0.104144	0.104904	0.099477	0.103543
112	CC1429	PG 01	b	0.107377	0.107377	0.1054	0.10532	0.106772	0.106085	0.106085	0.106085	0.106085	0.104031	0.104715	0.1054	0.105224	0.10327	0.10532	0.101675	0.101675	0.1054	0.105481	0.105561	0.104795	0.10327	0.104636	0.10532	0.10532	0.10532	0.107541	0.10183	0.10327	0.10327	0.104016	0.103952	0.103952	0.106085	0.104636	0.104636	0.106853	0.104636	0.103952	0.108064	0.104111	0.100844	0.100906	0.10166	0.097603	0.100305
113	USA0001	PG 01	b	0.107377	0.107377	0.1054	0.10532	0.106772	0.106085	0.106085	0.106085	0.106085	0.104031	0.104715	0.1054	0.105224	0.10327	0.10532	0.101675	0.101675	0.1054	0.105481	0.105561	0.104795	0.10327	0.104636	0.10532	0.10532	0.10532	0.107541	0.10183	0.10327	0.10327	0.104016	0.103952	0.103952	0.106085	0.104636	0.104636	0.106853	0.104636	0.103952	0.108064	0.104111	0.100844	0.100906	0.10166	0.097603	0.100305
114	USA0019	PG 01	b	0.107377	0.107377	0.1054	0.10532	0.106772	0.106085	0.106085	0.106085	0.106085	0.104031	0.104715	0.1054	0.105224	0.10327	0.10532	0.101675	0.101675	0.1054	0.105481	0.105561	0.104795	0.10327	0.104636	0.10532	0.10532	0.10532	0.107541	0.10183	0.10327	0.10327	0.104016	0.103952	0.103952	0.106085	0.104636	0.104636	0.106853	0.104636	0.103952	0.108064	0.104111	0.100844	0.100906	0.10166	0.097603	0.100305
115	NCPPB3489	PG 01	b	0.113679	0.113679	0.111684	0.111598	0.113071	0.112377	0.112377	0.112377	0.112377	0.1103	0.110991	0.111684	0.109425	0.108147	0.110215	0.107213	0.107213	0.111684	0.11177	0.111856	0.111076	0.109525	0.110906	0.111598	0.111598	0.111598	0.113854	0.108064	0.109525	0.109525	0.110283	0.110215	0.110215	0.112377	0.110906	0.110906	0.113158	0.110906	0.110215	0.114374	0.109002	0.106365	0.106431	0.107197	0.103098	0.105827
116	PavBPIC631	PG 01	b	0.112898	0.112898	0.110906	0.110821	0.112291	0.111598	0.111598	0.111598	0.111598	0.109525	0.110215	0.110906	0.108653	0.107377	0.109441	0.106446	0.106446	0.110906	0.110991	0.111076	0.1103	0.108752	0.110131	0.110821	0.110821	0.110821	0.113071	0.107295	0.108752	0.108752	0.109509	0.109441	0.109441	0.111598	0.110131	0.110131	0.112377	0.110131	0.109441	0.113592	0.108229	0.105601	0.105666	0.106431	0.10234	0.105064
117	M302280PT	PG 01	b	0.108669	0.108669	0.10669	0.106609	0.108064	0.107377	0.107377	0.107377	0.107377	0.10532	0.106004	0.10669	0.105827	0.104556	0.106609	0.102277	0.102277	0.10669	0.106772	0.106853	0.106085	0.104556	0.105924	0.106609	0.106609	0.106609	0.108835	0.103113	0.104556	0.104556	0.105304	0.105239	0.105239	0.107377	0.105924	0.105924	0.108147	0.105924	0.105239	0.110736	0.1054	0.1028	0.104223	0.104984	0.099553	0.103621
118	CC1544	PG 01	b	0.109962	0.109962	0.107981	0.107899	0.109357	0.108669	0.108669	0.108669	0.108669	0.106609	0.107295	0.107981	0.107801	0.104476	0.106527	0.104238	0.104238	0.106609	0.10669	0.108147	0.107377	0.105843	0.107213	0.107899	0.107899	0.107899	0.110131	0.103715	0.105159	0.105843	0.106593	0.106527	0.106527	0.108669	0.107213	0.107213	0.109441	0.107213	0.106527	0.109274	0.10532	0.100691	0.102107	0.103543	0.099477	0.102184
119	CC1556	PG 01	b	0.103715	0.103715	0.101753	0.101675	0.103113	0.102432	0.102432	0.102432	0.102432	0.100396	0.101074	0.101753	0.102941	0.100997	0.101675	0.098069	0.098069	0.103113	0.103191	0.101907	0.101151	0.099643	0.100997	0.101675	0.101675	0.101675	0.103873	0.098217	0.099643	0.099643	0.100381	0.100319	0.100319	0.102432	0.100997	0.100997	0.103191	0.100997	0.100319	0.104397	0.10183	0.098593	0.097309	0.099402	0.092696	0.09671
120	CC1559	PG 01	b	0.103715	0.103715	0.101753	0.101675	0.103113	0.102432	0.102432	0.102432	0.102432	0.100396	0.101074	0.101753	0.102941	0.100997	0.101675	0.098069	0.098069	0.103113	0.103191	0.101907	0.101151	0.099643	0.100997	0.101675	0.101675	0.101675	0.103873	0.098217	0.099643	0.099643	0.100381	0.100319	0.100319	0.102432	0.100997	0.100997	0.103191	0.100997	0.100319	0.104397	0.10183	0.098593	0.097309	0.099402	0.092696	0.09671
121	CC1558	PG 01	b	0.103715	0.103715	0.101753	0.101675	0.103113	0.102432	0.102432	0.102432	0.102432	0.100396	0.101074	0.101753	0.102941	0.100997	0.101675	0.098069	0.098069	0.103113	0.103191	0.101907	0.101151	0.099643	0.100997	0.101675	0.101675	0.101675	0.103873	0.098217	0.099643	0.099643	0.100381	0.100319	0.100319	0.102432	0.100997	0.100997	0.103191	0.100997	0.100319	0.104397	0.10183	0.098593	0.097309	0.099402	0.092696	0.09671
122	K93001	PG 01	b	0.104636	0.104636	0.101305	0.102588	0.102666	0.103349	0.103349	0.103349	0.101985	0.101305	0.100625	0.101305	0.09978	0.100548	0.102588	0.098292	0.098292	0.104031	0.103427	0.102823	0.102063	0.100548	0.101907	0.101227	0.101227	0.101227	0.103427	0.099117	0.099192	0.100548	0.099931	0.09987	0.09987	0.103349	0.101907	0.101907	0.104111	0.101907	0.101227	0.10532	0.100548	0.098817	0.098878	0.099628	0.095585	0.09693
123	KW30	PG 01	b	0.105924	0.105924	0.103952	0.103873	0.10532	0.104636	0.104636	0.104636	0.104636	0.102588	0.10327	0.103952	0.102417	0.10183	0.103873	0.099567	0.099567	0.10532	0.104715	0.10327	0.10251	0.10183	0.103191	0.103873	0.103873	0.103873	0.106085	0.100396	0.10183	0.10183	0.102573	0.10251	0.10251	0.104636	0.103191	0.103191	0.1054	0.103191	0.10251	0.107981	0.10183	0.100092	0.100153	0.100906	0.096856	0.099553
124	M302091	PG 01	b	0.105924	0.105924	0.103952	0.103873	0.10532	0.104636	0.104636	0.104636	0.104636	0.102588	0.10327	0.103952	0.102417	0.10183	0.103873	0.099567	0.099567	0.10532	0.104715	0.10327	0.10251	0.10183	0.103191	0.103873	0.103873	0.103873	0.106085	0.100396	0.10183	0.10183	0.102573	0.10251	0.10251	0.104636	0.103191	0.103191	0.1054	0.103191	0.10251	0.107981	0.10183	0.100092	0.100153	0.100906	0.096856	0.099553
125	KN203	PG 01	a	0.107131	0.107131	0.105159	0.105079	0.106527	0.105843	0.105843	0.105843	0.105843	0.103794	0.104476	0.105159	0.104984	0.101675	0.103715	0.101444	0.101444	0.106527	0.105239	0.10532	0.104556	0.103034	0.104397	0.105079	0.105079	0.105079	0.107295	0.10092	0.102354	0.103034	0.103779	0.103715	0.103715	0.105843	0.104397	0.104397	0.106609	0.104397	0.103715	0.105079	0.10251	0.099266	0.100677	0.100753	0.09671	0.099402
126	M302278PT	PG 01	a	0.107131	0.107131	0.105159	0.105079	0.106527	0.105843	0.105843	0.105843	0.105843	0.103794	0.104476	0.105159	0.104984	0.101675	0.103715	0.102122	0.102122	0.106527	0.105239	0.10532	0.104556	0.103034	0.104397	0.105079	0.105079	0.105079	0.107295	0.10092	0.102354	0.103034	0.103779	0.103715	0.103715	0.105843	0.104397	0.104397	0.106609	0.104397	0.103715	0.105079	0.10251	0.099266	0.100677	0.100753	0.09671	0.099402
127	CC1630	PG 01	a	0.104999	0.104999	0.103034	0.102956	0.104397	0.103715	0.103715	0.103715	0.103715	0.101675	0.102354	0.103034	0.102863	0.10092	0.101598	0.099341	0.099341	0.104397	0.103113	0.103191	0.102432	0.10092	0.102277	0.102956	0.102956	0.102956	0.105159	0.098817	0.100243	0.10092	0.10166	0.101598	0.101598	0.103715	0.102277	0.102277	0.104476	0.102277	0.101598	0.102956	0.101753	0.097176	0.098579	0.098653	0.094628	0.097309
128	T1	PG 01	a	0.104317	0.104317	0.102354	0.102277	0.103715	0.103034	0.103034	0.103034	0.103034	0.100997	0.101675	0.102354	0.102184	0.100243	0.10092	0.098668	0.098668	0.103715	0.102432	0.10251	0.101753	0.100243	0.101598	0.102277	0.102277	0.102277	0.104476	0.098143	0.099567	0.100243	0.100982	0.10092	0.10092	0.103034	0.101598	0.101598	0.103794	0.101598	0.10092	0.103636	0.101074	0.097847	0.099252	0.099327	0.095297	0.097981
129	DC3000	PG 01	a	0.10092	0.10092	0.098967	0.098892	0.100319	0.099643	0.099643	0.099643	0.099643	0.097617	0.098292	0.098967	0.098803	0.095527	0.097543	0.095981	0.095981	0.100319	0.099042	0.099117	0.098366	0.09687	0.098217	0.098892	0.098892	0.098892	0.101074	0.094785	0.096198	0.09687	0.097603	0.097543	0.097543	0.099643	0.098217	0.098217	0.100396	0.098217	0.097543	0.100243	0.096344	0.093166	0.094557	0.094628	0.090632	0.093293
130	36_1	PG 04		0.09802	0.09802	0.097417	0.09802	0.098094	0.098772	0.098772	0.098772	0.098094	0.097417	0.096741	0.097417	0.099512	0.096668	0.097343	0.095993	0.095993	0.096741	0.096815	0.096066	0.095319	0.095319	0.096668	0.097343	0.097343	0.097343	0.098169	0.095391	0.095464	0.095993	0.096052	0.095993	0.095993	0.096594	0.096668	0.096668	0.098848	0.096668	0.096668	0.096668	0.097491	0.094789	0.094173	0.0968	0.091416	0.094102
131	KN221	PG 04		0.10013	0.10013	0.099527	0.10013	0.100207	0.100888	0.100888	0.100888	0.100207	0.099527	0.098848	0.099527	0.101632	0.098772	0.099451	0.098094	0.098094	0.098848	0.098923	0.098169	0.097417	0.097417	0.098772	0.099451	0.099451	0.099451	0.100283	0.097491	0.097566	0.098094	0.098155	0.098094	0.098094	0.098697	0.098772	0.098772	0.100965	0.098772	0.098772	0.098772	0.099603	0.096888	0.096271	0.098908	0.0935	0.096198
132	1_6	PG 04		0.099527	0.099527	0.098923	0.099527	0.100283	0.100283	0.100283	0.100283	0.099603	0.098923	0.098923	0.099603	0.101027	0.098848	0.099527	0.098169	0.098169	0.098244	0.098319	0.097566	0.096815	0.096815	0.098848	0.098848	0.098848	0.098848	0.099679	0.096888	0.096962	0.098169	0.09823	0.098169	0.098169	0.098772	0.098848	0.098848	0.101042	0.098848	0.098848	0.098848	0.099679	0.096962	0.096344	0.098984	0.093571	0.096271
133	CC1513	PG 04		0.09802	0.09802	0.097417	0.09802	0.098094	0.098772	0.098772	0.098772	0.098094	0.097417	0.096741	0.097417	0.099512	0.096668	0.097343	0.095993	0.095993	0.096741	0.096815	0.096066	0.095319	0.095319	0.096668	0.097343	0.097343	0.097343	0.098169	0.095391	0.095464	0.095993	0.096052	0.095993	0.095993	0.096594	0.096668	0.096668	0.098848	0.096668	0.096668	0.097343	0.097491	0.095464	0.094173	0.0968	0.091416	0.094102
134	CC1629	PG 04		0.099375	0.099375	0.098772	0.099375	0.099451	0.10013	0.10013	0.10013	0.099451	0.098772	0.098094	0.098772	0.100873	0.09802	0.097343	0.097343	0.097343	0.099451	0.098169	0.097417	0.096668	0.096668	0.09802	0.097343	0.097343	0.097343	0.100888	0.096741	0.096815	0.095993	0.097403	0.097343	0.097343	0.096594	0.096668	0.096668	0.098848	0.096668	0.096668	0.09802	0.098848	0.096139	0.095522	0.098155	0.092757	0.09545
135	PmaES4326	PG 05		0.110135	0.110135	0.11022	0.108056	0.108139	0.108832	0.11022	0.108832	0.110915	0.108832	0.108139	0.107448	0.116308	0.107365	0.106675	0.109189	0.109189	0.111611	0.110305	0.11039	0.10961	0.109441	0.108223	0.110135	0.110135	0.110135	0.113791	0.107448	0.110305	0.105297	0.107432	0.107365	0.107365	0.106067	0.104609	0.104609	0.106839	0.104609	0.107365	0.108916	0.110305	0.105055	0.109594	0.108649	0.104513	0.107267
136	PmaYM7930	PG 05		0.110135	0.110135	0.11022	0.108056	0.108139	0.108832	0.11022	0.108832	0.110915	0.108832	0.108139	0.107448	0.116308	0.107365	0.106675	0.109189	0.109189	0.111611	0.110305	0.11039	0.10961	0.109441	0.108223	0.110135	0.110135	0.110135	0.113791	0.107448	0.110305	0.105297	0.107432	0.107365	0.107365	0.106067	0.104609	0.104609	0.106839	0.104609	0.107365	0.108916	0.110305	0.105055	0.109594	0.108649	0.104513	0.107267
137	CC1464	PG 10	b	0.116794	0.116794	0.119709	0.116794	0.116884	0.118295	0.119709	0.118295	0.120418	0.119002	0.117589	0.116884	0.122339	0.113984	0.113984	0.115821	0.115821	0.117589	0.118387	0.119896	0.119094	0.118909	0.117498	0.118203	0.118203	0.118203	0.120512	0.11618	0.117681	0.113284	0.116867	0.116794	0.116794	0.113372	0.111886	0.111886	0.114161	0.111886	0.114685	0.113284	0.11627	0.11618	0.114668	0.112307	0.114403	0.11318
138	CC1466	PG 10	b	0.116794	0.116794	0.119709	0.116794	0.116884	0.118295	0.119709	0.118295	0.120418	0.119002	0.117589	0.116884	0.122339	0.113984	0.113984	0.115821	0.115821	0.117589	0.118387	0.119896	0.119094	0.118909	0.117498	0.118203	0.118203	0.118203	0.120512	0.11618	0.117681	0.113284	0.116867	0.116794	0.116794	0.113372	0.111886	0.111886	0.114161	0.111886	0.114685	0.113284	0.11627	0.11618	0.114668	0.112307	0.114403	0.11318
139	CLA0275	PG 10	b	0.113984	0.113984	0.116884	0.113984	0.114073	0.115477	0.116884	0.115477	0.117589	0.11618	0.114774	0.114073	0.120921	0.111188	0.111188	0.113022	0.113022	0.114774	0.115566	0.117066	0.11627	0.11609	0.114685	0.115387	0.115387	0.115387	0.117681	0.113372	0.114863	0.110491	0.114056	0.113984	0.113984	0.110577	0.1091	0.1091	0.11136	0.1091	0.111886	0.111886	0.11346	0.11618	0.114668	0.112307	0.113005	0.11318
140	TA0008	PG 10	b	0.114073	0.114073	0.116975	0.114073	0.114161	0.115566	0.116975	0.115566	0.117681	0.11627	0.114863	0.114161	0.120306	0.111274	0.111274	0.113808	0.113808	0.114863	0.115656	0.117157	0.116361	0.11618	0.114774	0.115477	0.115477	0.115477	0.117772	0.11346	0.114952	0.110577	0.114144	0.114073	0.114073	0.110662	0.109184	0.109184	0.111447	0.109184	0.111973	0.112672	0.113548	0.11627	0.114757	0.112394	0.113791	0.113267
141	CLA0500	PG 10	b	0.111188	0.111188	0.114073	0.111188	0.111274	0.112672	0.114073	0.112672	0.114774	0.113372	0.111973	0.111274	0.116686	0.108406	0.108406	0.111627	0.111627	0.111973	0.112759	0.11425	0.11346	0.113284	0.111886	0.112585	0.112585	0.112585	0.114863	0.110577	0.112059	0.107712	0.111258	0.111188	0.111188	0.107795	0.106327	0.106327	0.108573	0.106327	0.1091	0.1091	0.110662	0.111973	0.110475	0.111086	0.111783	0.11039
142	TA0003	PG 10	b	0.113196	0.113196	0.11609	0.113196	0.113284	0.114685	0.11609	0.114685	0.116794	0.115387	0.113984	0.113284	0.118707	0.110406	0.110406	0.112237	0.112237	0.113984	0.114774	0.11627	0.115477	0.115298	0.113896	0.114597	0.114597	0.114597	0.116884	0.112585	0.114073	0.109711	0.113267	0.113196	0.113196	0.109795	0.108322	0.108322	0.110577	0.108322	0.111103	0.1118	0.112672	0.114685	0.11318	0.113092	0.113791	0.112394
143	TA0009	PG 10	b	0.114685	0.114685	0.117589	0.114685	0.114774	0.11618	0.117589	0.11618	0.118295	0.116884	0.115477	0.114774	0.120213	0.111886	0.111886	0.11372	0.11372	0.115477	0.11627	0.117772	0.116975	0.116794	0.115387	0.11609	0.11609	0.11609	0.118387	0.114073	0.115566	0.111188	0.114757	0.114685	0.114685	0.111274	0.109795	0.109795	0.112059	0.109795	0.112585	0.113284	0.114161	0.115477	0.114668	0.11458	0.115281	0.113879
144	TA0022	PG 10	b	0.113284	0.113284	0.11618	0.113284	0.113372	0.114774	0.11618	0.114774	0.116884	0.115477	0.114073	0.113372	0.119506	0.110491	0.110491	0.113022	0.113022	0.114073	0.114863	0.116361	0.115566	0.115387	0.113984	0.114685	0.114685	0.114685	0.116975	0.112672	0.114161	0.109795	0.113355	0.113284	0.113284	0.10988	0.108406	0.108406	0.110662	0.108406	0.111188	0.111886	0.112759	0.114774	0.113967	0.113879	0.113879	0.11318
145	TA0018	PG 10	b	0.113808	0.113808	0.116703	0.113808	0.113896	0.115298	0.116703	0.115298	0.117407	0.116	0.114597	0.113896	0.119321	0.111017	0.111017	0.112847	0.112847	0.114597	0.115387	0.116884	0.11609	0.11591	0.114508	0.115209	0.115209	0.115209	0.117498	0.113196	0.114685	0.110321	0.113879	0.113808	0.113808	0.110406	0.108932	0.108932	0.111188	0.108932	0.111713	0.111713	0.113284	0.113896	0.113092	0.113005	0.113703	0.112307
146	TA0019	PG 10	b	0.112498	0.112498	0.115387	0.113196	0.113284	0.113984	0.115387	0.113984	0.11609	0.114685	0.113984	0.113284	0.118003	0.110406	0.110406	0.113632	0.113632	0.113284	0.114073	0.11627	0.115477	0.115298	0.113896	0.113896	0.113896	0.113896	0.11618	0.111886	0.114073	0.109711	0.113267	0.113196	0.113196	0.109795	0.108322	0.108322	0.110577	0.108322	0.111103	0.111103	0.112672	0.113984	0.112481	0.112394	0.113092	0.111697
147	CC1557	PG 10	b	0.111886	0.111886	0.11618	0.111886	0.111973	0.113372	0.114774	0.113372	0.116884	0.115477	0.114073	0.113372	0.1188	0.1091	0.1091	0.11372	0.11372	0.114073	0.114863	0.116361	0.115566	0.115387	0.113984	0.114685	0.114685	0.114685	0.116975	0.112672	0.114161	0.109795	0.113355	0.113284	0.113284	0.108489	0.107019	0.107019	0.109269	0.107019	0.111188	0.109795	0.112759	0.112672	0.111172	0.111086	0.11318	0.111783
148	CVB0070	PG 10	b	0.110406	0.110406	0.113284	0.110406	0.110491	0.111886	0.113284	0.111886	0.113984	0.112585	0.111188	0.110491	0.117299	0.107629	0.107629	0.109457	0.109457	0.111188	0.111973	0.11346	0.112672	0.112498	0.111103	0.1118	0.1118	0.1118	0.114073	0.109795	0.111274	0.106937	0.110475	0.110406	0.110406	0.107019	0.105555	0.105555	0.107795	0.105555	0.108322	0.108322	0.10988	0.112585	0.111086	0.111697	0.111	0.111
149	CC1586	PG 10	c	0.119338	0.119338	0.120845	0.117929	0.11802	0.119431	0.120845	0.119431	0.121553	0.120137	0.118725	0.11802	0.122054	0.11372	0.11512	0.119765	0.119765	0.120137	0.120939	0.121033	0.120231	0.118633	0.118633	0.119338	0.119338	0.119338	0.123068	0.116613	0.118112	0.115821	0.118003	0.117929	0.117929	0.11591	0.11442	0.11442	0.116703	0.11442	0.117225	0.116522	0.117407	0.117316	0.117911	0.115714	0.11782	0.116415
150	CCE0095	PG 10	d	0.107299	0.107299	0.108764	0.107299	0.107381	0.108764	0.110151	0.108764	0.109457	0.108072	0.106691	0.106001	0.112744	0.103172	0.104544	0.107052	0.107052	0.106691	0.107464	0.108932	0.108155	0.107989	0.106609	0.108681	0.108681	0.108681	0.110931	0.104624	0.107464	0.103857	0.105985	0.10592	0.10592	0.105312	0.103857	0.103857	0.106082	0.103857	0.105231	0.106609	0.105393	0.108764	0.108665	0.10789	0.106511	0.105823
151	CCE0099	PG 10	d	0.107299	0.107299	0.108764	0.107299	0.107381	0.108764	0.110151	0.108764	0.109457	0.108072	0.106691	0.106001	0.112744	0.103172	0.104544	0.107052	0.107052	0.106691	0.107464	0.108932	0.108155	0.107989	0.106609	0.108681	0.108681	0.108681	0.110931	0.104624	0.107464	0.103857	0.105985	0.10592	0.10592	0.105312	0.103857	0.103857	0.106082	0.103857	0.105231	0.106609	0.105393	0.108764	0.108665	0.10789	0.106511	0.105823
152	CCE0100	PG 10	d	0.107299	0.107299	0.108764	0.107299	0.107381	0.108764	0.110151	0.108764	0.109457	0.108072	0.106691	0.106001	0.112744	0.103172	0.104544	0.107052	0.107052	0.106691	0.107464	0.108932	0.108155	0.107989	0.106609	0.108681	0.108681	0.108681	0.110931	0.104624	0.107464	0.103857	0.105985	0.10592	0.10592	0.105312	0.103857	0.103857	0.106082	0.103857	0.105231	0.106609	0.105393	0.108764	0.108665	0.10789	0.106511	0.105823
153	CCE0706	PG 10	d	0.106691	0.106691	0.108155	0.106691	0.106773	0.108155	0.109542	0.108155	0.108848	0.107464	0.106082	0.105393	0.112134	0.102565	0.103937	0.106445	0.106445	0.106082	0.106855	0.108322	0.107546	0.107381	0.106001	0.108072	0.108072	0.108072	0.110321	0.104017	0.106855	0.103251	0.105378	0.105312	0.105312	0.104704	0.103251	0.103251	0.105474	0.103251	0.104624	0.106001	0.104785	0.108155	0.108056	0.107283	0.105904	0.105216
154	CVB0092	PG 10	d	0.106246	0.106246	0.1091	0.106246	0.106327	0.107712	0.107712	0.107712	0.108406	0.108406	0.107019	0.106327	0.113092	0.102115	0.103488	0.107381	0.107381	0.107019	0.107795	0.109269	0.108489	0.108322	0.106937	0.109016	0.109016	0.109016	0.111274	0.104946	0.107795	0.104177	0.106312	0.106246	0.106246	0.104257	0.102801	0.102801	0.105027	0.102801	0.105555	0.105555	0.105718	0.106855	0.107613	0.108223	0.106839	0.10753
155	CCE0103	PG 10	a	0.110066	0.110066	0.110846	0.107989	0.108072	0.109457	0.110846	0.109457	0.111541	0.110151	0.108764	0.108072	0.112048	0.104544	0.10592	0.110505	0.110505	0.110846	0.111627	0.111017	0.110236	0.110066	0.108681	0.11076	0.11076	0.11076	0.113022	0.107381	0.110236	0.106609	0.108056	0.107989	0.107989	0.106691	0.105231	0.105231	0.107464	0.105231	0.107989	0.107299	0.108155	0.107381	0.107283	0.107201	0.10789	0.107201
156	CCE0238	PG 10	a	0.108932	0.108932	0.109711	0.106855	0.106937	0.108322	0.109711	0.108322	0.110406	0.109016	0.107629	0.106937	0.112307	0.103409	0.104785	0.109373	0.109373	0.109711	0.110491	0.10988	0.1091	0.108932	0.107546	0.109626	0.109626	0.109626	0.111886	0.106246	0.1091	0.105474	0.106921	0.106855	0.106855	0.105555	0.104096	0.104096	0.106327	0.104096	0.106855	0.106164	0.107019	0.107464	0.108223	0.108139	0.106757	0.107448
157	CCV0132	PG 10	a	0.105312	0.105312	0.106082	0.103251	0.10333	0.104704	0.106082	0.104704	0.106773	0.105393	0.104017	0.10333	0.108665	0.099831	0.101196	0.105757	0.105757	0.106082	0.106855	0.106246	0.105474	0.105312	0.103937	0.106001	0.106001	0.106001	0.108239	0.102644	0.105474	0.10188	0.103315	0.103251	0.103251	0.101958	0.100513	0.100513	0.102722	0.100513	0.103251	0.102565	0.103409	0.104017	0.104609	0.104529	0.103156	0.103842
158	CEB0081	PG 10	a	0.108072	0.108072	0.108848	0.106001	0.106082	0.107464	0.108848	0.107464	0.109542	0.108155	0.106773	0.106082	0.112134	0.102565	0.103937	0.109205	0.109205	0.108848	0.109626	0.109016	0.108239	0.108072	0.106691	0.108764	0.108764	0.108764	0.111017	0.105393	0.108239	0.104624	0.106067	0.106001	0.106001	0.104704	0.103251	0.103251	0.105474	0.103251	0.106001	0.105312	0.106164	0.107464	0.108056	0.107973	0.106593	0.107283
159	CCE0221	PG 10	a	0.108681	0.108681	0.109457	0.106609	0.106691	0.108072	0.109457	0.108072	0.110151	0.108764	0.107381	0.106691	0.110659	0.103172	0.104544	0.109121	0.109121	0.109457	0.110236	0.109626	0.108848	0.108681	0.107299	0.109373	0.109373	0.109373	0.111627	0.106001	0.108848	0.105231	0.106675	0.106609	0.106609	0.105312	0.103857	0.103857	0.106082	0.103857	0.106609	0.10507	0.106773	0.105151	0.105742	0.105661	0.105661	0.104974
160	CCE0968	PG 10	a	0.112237	0.112237	0.113022	0.110151	0.110236	0.111627	0.113022	0.111627	0.11372	0.112324	0.110931	0.110236	0.115625	0.105312	0.106691	0.114067	0.114067	0.113022	0.113808	0.113196	0.112411	0.112237	0.110846	0.112935	0.112935	0.112935	0.115209	0.109542	0.112411	0.108764	0.11022	0.110151	0.110151	0.108848	0.107381	0.107381	0.109626	0.107381	0.110151	0.109457	0.108932	0.112324	0.112918	0.111439	0.11005	0.112134
161	CSZ0260	PG 10	a	0.107989	0.107989	0.107381	0.10592	0.106001	0.107381	0.108764	0.107381	0.108072	0.106691	0.105312	0.104624	0.109965	0.102487	0.103857	0.107052	0.107052	0.107381	0.108155	0.107546	0.106773	0.106609	0.105231	0.107299	0.107299	0.107299	0.109542	0.103937	0.106773	0.103172	0.104609	0.104544	0.104544	0.104624	0.103172	0.103172	0.105393	0.103172	0.104544	0.105231	0.104704	0.106691	0.107283	0.107201	0.104449	0.105135
162	USA0046	PG 10	a	0.110066	0.110066	0.109457	0.107989	0.108072	0.109457	0.110846	0.109457	0.108764	0.108764	0.107381	0.106691	0.110659	0.104544	0.10592	0.109121	0.109121	0.109457	0.110236	0.109626	0.108848	0.108681	0.107299	0.109373	0.109373	0.109373	0.111627	0.106001	0.108848	0.105231	0.106675	0.106609	0.106609	0.106691	0.105231	0.105231	0.107464	0.105231	0.106609	0.107299	0.106773	0.107381	0.107973	0.106511	0.106511	0.105823
163	CEB0083	PG 10	a	0.106609	0.106609	0.107381	0.104544	0.104624	0.106001	0.107381	0.106001	0.108072	0.106691	0.105312	0.104624	0.111353	0.101119	0.102487	0.108431	0.108431	0.107381	0.109542	0.107546	0.106773	0.106609	0.105231	0.107299	0.107299	0.107299	0.109542	0.103937	0.106773	0.103172	0.104609	0.104544	0.104544	0.103251	0.101802	0.101802	0.104017	0.101802	0.104544	0.103857	0.104704	0.106691	0.107283	0.107201	0.104449	0.106511
164	SZ0123	PG 10	a	0.105231	0.105231	0.104624	0.103172	0.103251	0.104624	0.106001	0.104624	0.105312	0.103937	0.102565	0.10188	0.107201	0.099755	0.101119	0.104304	0.104304	0.104624	0.106773	0.103409	0.102644	0.102487	0.101119	0.104544	0.104544	0.104544	0.106773	0.101196	0.104017	0.100436	0.101865	0.101802	0.101802	0.10188	0.100436	0.100436	0.102644	0.100436	0.101802	0.102487	0.101958	0.103937	0.104529	0.104449	0.10171	0.102393
165	CC1583	PG 10	a	0.107381	0.107381	0.106773	0.105312	0.105393	0.106773	0.108155	0.106773	0.106082	0.106082	0.104704	0.104017	0.109357	0.10188	0.103251	0.106445	0.106445	0.106773	0.107546	0.105555	0.104785	0.104624	0.103251	0.106691	0.106691	0.106691	0.108932	0.10333	0.106164	0.102565	0.104001	0.103937	0.103937	0.104017	0.102565	0.102565	0.104785	0.102565	0.103937	0.104624	0.104096	0.106082	0.105985	0.105904	0.103842	0.104529
166	UB0370	PG 10	a	0.110491	0.110491	0.111274	0.108406	0.108489	0.10988	0.111274	0.10988	0.111973	0.110577	0.109184	0.108489	0.112481	0.104946	0.106327	0.110931	0.110931	0.111274	0.11346	0.11005	0.109269	0.1091	0.107712	0.111188	0.111188	0.111188	0.11346	0.107795	0.110662	0.107019	0.108473	0.108406	0.108406	0.105555	0.105636	0.105636	0.107878	0.105636	0.108406	0.107712	0.108573	0.107795	0.106312	0.107613	0.108306	0.107613
167	USA0102	PG 10	a	0.107299	0.107299	0.108072	0.105231	0.105312	0.106691	0.108072	0.106691	0.108764	0.107381	0.106001	0.105312	0.110659	0.101802	0.103172	0.107741	0.107741	0.108072	0.108848	0.106855	0.106082	0.10592	0.104544	0.107989	0.107989	0.107989	0.110236	0.104624	0.107464	0.103857	0.105297	0.105231	0.105231	0.103937	0.102487	0.102487	0.104704	0.102487	0.105231	0.104544	0.105393	0.106001	0.106593	0.106511	0.105135	0.105823
168	SZB0001	PG 10	a	0.105151	0.105151	0.105231	0.103778	0.103857	0.105231	0.106609	0.105231	0.10592	0.104544	0.103172	0.102487	0.10643	0.099679	0.101042	0.104224	0.104224	0.104544	0.105312	0.105393	0.104624	0.104464	0.103093	0.105151	0.105151	0.105151	0.107381	0.101802	0.104624	0.10036	0.102471	0.102408	0.102408	0.101802	0.10036	0.10036	0.102565	0.10036	0.101725	0.103093	0.10188	0.103857	0.103763	0.103683	0.102315	0.101632
169	CCE0153	PG 10	f	0.115031	0.115031	0.116522	0.115031	0.11512	0.11442	0.115821	0.11442	0.117225	0.11512	0.115821	0.11512	0.120546	0.110846	0.111541	0.118266	0.118266	0.115821	0.11591	0.115298	0.114508	0.112935	0.112935	0.113632	0.113632	0.113632	0.118725	0.110931	0.113808	0.112237	0.113703	0.113632	0.113632	0.112324	0.110846	0.110846	0.113109	0.110846	0.114331	0.112237	0.114508	0.114243	0.115014	0.115625	0.113528	0.116325
170	CCV0202	PG 10	e	0.113284	0.113284	0.114774	0.111886	0.111973	0.112672	0.114073	0.112672	0.115477	0.113372	0.112672	0.111973	0.118094	0.1091	0.108406	0.11372	0.11372	0.114073	0.114161	0.114952	0.114161	0.112585	0.113284	0.113284	0.113284	0.113284	0.116975	0.110577	0.11346	0.1091	0.111956	0.111886	0.111886	0.109184	0.107712	0.107712	0.109965	0.107712	0.111188	0.108406	0.112759	0.111103	0.112568	0.112481	0.111086	0.111783
171	CSZ0424	PG 10	e	0.113284	0.113284	0.114774	0.111886	0.111973	0.112672	0.114073	0.112672	0.115477	0.113372	0.112672	0.111973	0.118094	0.1091	0.108406	0.11372	0.11372	0.114073	0.114161	0.114952	0.114161	0.112585	0.113284	0.113284	0.113284	0.113284	0.116975	0.110577	0.11346	0.1091	0.111956	0.111886	0.111886	0.109184	0.107712	0.107712	0.109965	0.107712	0.111188	0.108406	0.112759	0.111103	0.112568	0.112481	0.111086	0.111783
172	SZB0071	PG 10	e	0.113284	0.113284	0.114774	0.111886	0.111973	0.112672	0.114073	0.112672	0.115477	0.113372	0.112672	0.111973	0.118094	0.1091	0.108406	0.11372	0.11372	0.114073	0.114161	0.114952	0.114161	0.112585	0.113284	0.113284	0.113284	0.113284	0.116975	0.110577	0.11346	0.1091	0.111956	0.111886	0.111886	0.109184	0.107712	0.107712	0.109965	0.107712	0.111188	0.108406	0.112759	0.111103	0.112568	0.112481	0.111086	0.111783
173	USA0032	PG 10	e	0.119187	0.119187	0.1207	0.117772	0.117864	0.118572	0.119989	0.118572	0.121411	0.11928	0.118572	0.117864	0.124051	0.114952	0.11425	0.121033	0.121033	0.119989	0.120083	0.120888	0.120083	0.118479	0.119187	0.119187	0.119187	0.119187	0.122931	0.116451	0.119373	0.114952	0.117846	0.117772	0.117772	0.115042	0.113548	0.113548	0.115836	0.113548	0.117066	0.113548	0.118664	0.11627	0.117755	0.117663	0.116253	0.116958
174	CCV0213	PG 10	g	0.115209	0.115209	0.116	0.113109	0.114597	0.113896	0.115298	0.113896	0.116703	0.114597	0.115298	0.114597	0.116505	0.110321	0.110321	0.119153	0.119153	0.116	0.11609	0.11618	0.115387	0.113808	0.116794	0.114508	0.114508	0.114508	0.118203	0.112498	0.115387	0.112411	0.11458	0.114508	0.114508	0.112498	0.111017	0.111017	0.113284	0.111017	0.114508	0.113808	0.113984	0.115298	0.119599	0.116505	0.113703	0.117208
175	BS0002	PG 07	a	0.133437	0.133437	0.134276	0.13417	0.135744	0.135744	0.137217	0.135744	0.13501	0.133543	0.133543	0.134276	0.138272	0.131975	0.130517	0.132391	0.132391	0.13208	0.133649	0.133022	0.132185	0.130517	0.132917	0.132706	0.132706	0.132706	0.136589	0.129164	0.132185	0.128336	0.132791	0.132706	0.132706	0.132811	0.131246	0.131246	0.133649	0.131246	0.129789	0.138064	0.131454	0.132391	0.133246	0.131993	0.125488	0.132202
176	CC0663	PG 07	a	0.129706	0.129706	0.126905	0.128254	0.128355	0.129808	0.131265	0.129808	0.12763	0.12763	0.126182	0.126905	0.129584	0.128979	0.127529	0.126505	0.126505	0.129081	0.13064	0.127106	0.126281	0.124638	0.127006	0.12536	0.12536	0.12536	0.129183	0.126182	0.127731	0.12536	0.12544	0.12536	0.12536	0.129081	0.128254	0.128254	0.13064	0.128254	0.126805	0.132831	0.127006	0.125064	0.12751	0.124849	0.119128	0.122173
177	UB0259	PG 07	a	0.131058	0.131058	0.127529	0.128877	0.128979	0.130433	0.131891	0.130433	0.128254	0.128254	0.126805	0.127529	0.130934	0.129603	0.128152	0.12785	0.12785	0.129706	0.131265	0.127731	0.126905	0.125261	0.12763	0.125983	0.125983	0.125983	0.129808	0.126805	0.128355	0.125983	0.126063	0.125983	0.125983	0.129706	0.128877	0.128877	0.131265	0.128877	0.127428	0.131995	0.12763	0.126406	0.127409	0.124751	0.119747	0.122077
178	CMO0110	PG 07	a	0.131142	0.131142	0.129062	0.130414	0.130517	0.131975	0.133437	0.131975	0.129789	0.129789	0.128336	0.129062	0.130124	0.131142	0.131142	0.127209	0.127209	0.131246	0.132811	0.129266	0.128437	0.126786	0.129164	0.12751	0.12751	0.12751	0.13135	0.128336	0.129892	0.12896	0.127591	0.12751	0.12751	0.131038	0.130414	0.130414	0.132811	0.130414	0.12896	0.13501	0.13062	0.125765	0.128051	0.12539	0.121809	0.122716
179	TA0002	PG 07	a	0.130954	0.130954	0.128877	0.130227	0.131058	0.131786	0.133246	0.131786	0.129603	0.129603	0.128877	0.129603	0.130105	0.131682	0.130227	0.127749	0.127749	0.131058	0.13262	0.129081	0.128254	0.126605	0.129706	0.127328	0.127328	0.127328	0.131161	0.128152	0.129706	0.128051	0.128133	0.128051	0.128051	0.131786	0.130954	0.130954	0.133351	0.130954	0.129501	0.13503	0.129706	0.127428	0.12751	0.124849	0.121982	0.12289
180	TA043	PG 07	a	0.129958	0.129958	0.129335	0.130683	0.130786	0.132241	0.133699	0.132241	0.13006	0.13006	0.128611	0.129335	0.130561	0.129958	0.127065	0.126047	0.126047	0.13006	0.130163	0.12954	0.128713	0.127065	0.129437	0.126344	0.126344	0.126344	0.130163	0.127165	0.127266	0.124905	0.127869	0.127787	0.127787	0.129335	0.127787	0.127787	0.130163	0.127787	0.126344	0.134749	0.127989	0.128611	0.127247	0.126747	0.12316	0.125507
181	LAB0163	PG 07	a	0.131558	0.131558	0.130934	0.132286	0.132391	0.133851	0.135314	0.133851	0.131662	0.131662	0.130208	0.130934	0.134177	0.131558	0.128655	0.128351	0.128351	0.130208	0.131766	0.131142	0.130311	0.128655	0.131038	0.127931	0.127931	0.127931	0.131766	0.128756	0.128858	0.126487	0.129462	0.129379	0.129379	0.130208	0.129379	0.129379	0.131766	0.129379	0.127931	0.133226	0.129584	0.130002	0.127749	0.127968	0.121524	0.126728
182	CC1582	PG 07	a	0.13295	0.13295	0.132326	0.133679	0.133785	0.135248	0.136714	0.135248	0.133055	0.133055	0.131598	0.132326	0.135571	0.13295	0.130041	0.129734	0.129734	0.131598	0.13316	0.132535	0.131702	0.130041	0.13243	0.129316	0.129316	0.129316	0.13316	0.130144	0.130246	0.127869	0.130851	0.130767	0.130767	0.131598	0.130767	0.130767	0.13316	0.130767	0.129316	0.136822	0.130974	0.131183	0.132032	0.13079	0.124319	0.12955
183	SZB0035	PG 07	a	0.128877	0.128877	0.128254	0.128152	0.129706	0.129706	0.131161	0.129706	0.128979	0.127529	0.127529	0.128254	0.131662	0.127428	0.125983	0.127127	0.127127	0.127529	0.129081	0.127006	0.126182	0.12454	0.126905	0.126705	0.126705	0.126705	0.130536	0.124638	0.12763	0.123821	0.126786	0.126705	0.126705	0.128254	0.126705	0.126705	0.129081	0.126705	0.125261	0.132726	0.126905	0.125685	0.128133	0.125469	0.119035	0.125667
184	LYR0042	PG 07	a	0.12763	0.12763	0.127006	0.128355	0.128457	0.129911	0.131369	0.129911	0.127731	0.127731	0.126281	0.127006	0.13208	0.126182	0.126182	0.127529	0.127529	0.126281	0.127832	0.127206	0.126381	0.124737	0.127106	0.125459	0.125459	0.125459	0.129286	0.123393	0.124934	0.124016	0.125539	0.125459	0.125459	0.127006	0.125459	0.125459	0.127832	0.125459	0.124016	0.130743	0.127106	0.127529	0.128539	0.127309	0.120837	0.126063
185	UASWS0038	PG 07	a	0.130786	0.130786	0.130163	0.131513	0.131617	0.133075	0.134536	0.133075	0.13089	0.13089	0.129437	0.130163	0.13598	0.129335	0.129335	0.131409	0.131409	0.129437	0.130993	0.130369	0.12954	0.127888	0.130266	0.128611	0.128611	0.128611	0.13245	0.126543	0.128089	0.127165	0.128693	0.128611	0.128611	0.130163	0.128611	0.128611	0.130266	0.128611	0.127165	0.133391	0.130266	0.132346	0.131181	0.129939	0.125605	0.128693
186	FMU107	PG 07	b	0.122848	0.122848	0.122945	0.123569	0.124389	0.124389	0.125837	0.124389	0.124389	0.122224	0.122224	0.122945	0.126182	0.121409	0.12069	0.121122	0.121122	0.122945	0.122321	0.121697	0.120881	0.119256	0.119973	0.122128	0.122128	0.122128	0.124488	0.118633	0.120881	0.11854	0.122206	0.122128	0.122128	0.121505	0.119973	0.119973	0.122321	0.119973	0.117825	0.12832	0.1216	0.125113	0.120518	0.123296	0.118279	0.122576
187	CMO0085	PG 08		0.142499	0.142499	0.142614	0.142499	0.144111	0.142385	0.142385	0.142385	0.143132	0.14015	0.141866	0.142614	0.144534	0.142499	0.141007	0.138553	0.138553	0.141866	0.141753	0.141347	0.140487	0.138775	0.141233	0.142499	0.142499	0.142499	0.144978	0.140374	0.143477	0.138775	0.141099	0.141007	0.141007	0.143362	0.141753	0.141753	0.144227	0.141753	0.141753	0.147473	0.14198	0.138033	0.140171	0.13592	0.13246	0.137833
188	CST0099	PG 08		0.143995	0.143995	0.144111	0.143995	0.145612	0.14388	0.14388	0.14388	0.144628	0.141639	0.143362	0.144111	0.146033	0.143995	0.141007	0.140038	0.140038	0.143362	0.143247	0.142843	0.14198	0.140262	0.142728	0.142499	0.142499	0.142499	0.146482	0.141866	0.144978	0.138775	0.142592	0.142499	0.142499	0.143362	0.141753	0.141753	0.144227	0.141753	0.141753	0.148985	0.143477	0.139518	0.14166	0.137394	0.133928	0.139316
189	LYR0041	PG 08		0.142614	0.142614	0.142728	0.142614	0.144227	0.142499	0.142499	0.142499	0.143247	0.140262	0.14198	0.142728	0.14465	0.142614	0.14112	0.138664	0.138664	0.14198	0.141866	0.14146	0.1406	0.138886	0.141347	0.142614	0.142614	0.142614	0.145094	0.140487	0.143593	0.138886	0.141212	0.14112	0.14112	0.143477	0.141866	0.141866	0.144343	0.141866	0.141866	0.147592	0.142095	0.138143	0.140283	0.136028	0.132566	0.137943
190	GAW0203	PG 08		0.145612	0.145612	0.145729	0.145612	0.147235	0.145495	0.145495	0.145495	0.146246	0.143247	0.144978	0.145729	0.147654	0.145612	0.142614	0.141639	0.141639	0.144978	0.144861	0.144459	0.143593	0.141866	0.144343	0.144111	0.144111	0.144111	0.148109	0.143477	0.1466	0.140374	0.144205	0.144111	0.144111	0.144978	0.143362	0.143362	0.145847	0.143362	0.143362	0.150622	0.145094	0.13963	0.143268	0.138982	0.135507	0.140915
191	AI0012	PG 09	a	0.138568	0.138568	0.140164	0.140796	0.141653	0.1424	0.143146	0.1424	0.141653	0.140164	0.139421	0.140164	0.138436	0.137087	0.137087	0.13455	0.13455	0.139421	0.140277	0.139421	0.138568	0.137827	0.139309	0.138568	0.138568	0.138568	0.143261	0.136456	0.138789	0.136348	0.1394	0.139309	0.139309	0.139421	0.137827	0.137827	0.139532	0.137827	0.136348	0.146496	0.137306	0.13498	0.137586	0.137696	0.133274	0.136218
192	CC1420	PG 09	a	0.134872	0.134872	0.136456	0.137087	0.137937	0.138678	0.138678	0.138678	0.137937	0.136456	0.135718	0.136456	0.137696	0.134872	0.134872	0.130886	0.130886	0.135718	0.136566	0.135718	0.134872	0.134136	0.137306	0.134872	0.134872	0.134872	0.139532	0.132771	0.135088	0.132666	0.135697	0.135609	0.135609	0.135718	0.134136	0.134136	0.135826	0.134136	0.132666	0.142743	0.135088	0.131303	0.135589	0.134009	0.129613	0.131807
193	CC1417	PG 09	a	0.134872	0.134872	0.136456	0.137087	0.137937	0.138678	0.138678	0.138678	0.137937	0.136456	0.135718	0.136456	0.137696	0.134872	0.134872	0.130886	0.130886	0.135718	0.136566	0.135718	0.134872	0.134136	0.137306	0.134872	0.134872	0.134872	0.139532	0.132771	0.135088	0.132666	0.135697	0.135609	0.135609	0.135718	0.134136	0.134136	0.135826	0.134136	0.132666	0.142743	0.135088	0.131303	0.135589	0.134009	0.129613	0.131807
194	USA0053	PG 09	a	0.136456	0.136456	0.138047	0.138678	0.140277	0.140277	0.140277	0.140277	0.139532	0.138047	0.138047	0.138789	0.139288	0.137196	0.137196	0.133188	0.133188	0.137306	0.138158	0.137306	0.136456	0.135718	0.139644	0.136456	0.136456	0.136456	0.141135	0.13435	0.136675	0.13498	0.138026	0.137937	0.137937	0.138047	0.136456	0.136456	0.138158	0.136456	0.13498	0.145109	0.137416	0.133613	0.137916	0.136327	0.131912	0.134852
195	CC1524	PG 09	a	0.139421	0.139421	0.141021	0.141653	0.142514	0.143261	0.143261	0.143261	0.142514	0.141021	0.140277	0.141021	0.140774	0.137937	0.137937	0.135393	0.135393	0.140277	0.141135	0.140277	0.139421	0.138678	0.141881	0.139421	0.139421	0.139421	0.144126	0.137306	0.139644	0.137196	0.140255	0.140164	0.140164	0.140277	0.138678	0.138678	0.140389	0.138678	0.137196	0.147369	0.138158	0.135826	0.140143	0.138547	0.134115	0.137066
196	AI0095	PG 09	a	0.1424	0.1424	0.141767	0.1424	0.143261	0.14401	0.14401	0.14401	0.143261	0.141767	0.141021	0.141767	0.144505	0.140908	0.140908	0.138346	0.138346	0.141767	0.142628	0.141021	0.140164	0.139421	0.140908	0.140164	0.140164	0.140164	0.144876	0.138789	0.141135	0.138678	0.141	0.140908	0.140908	0.141767	0.140164	0.140164	0.142628	0.140164	0.138678	0.14888	0.141135	0.138047	0.141406	0.140774	0.134852	0.139288
197	AI0105	PG 09	a	0.1424	0.1424	0.141767	0.1424	0.143261	0.14401	0.14401	0.14401	0.143261	0.141767	0.141021	0.141767	0.144505	0.140908	0.140908	0.138346	0.138346	0.141767	0.142628	0.141021	0.140164	0.139421	0.140908	0.140164	0.140164	0.140164	0.144876	0.138789	0.141135	0.138678	0.141	0.140908	0.140908	0.141767	0.140164	0.140164	0.142628	0.140164	0.138678	0.14888	0.141135	0.138047	0.141406	0.140774	0.134852	0.139288
198	CC1532	PG 09	a	0.141653	0.141653	0.143261	0.143894	0.144759	0.146261	0.146261	0.146261	0.145509	0.14401	0.142514	0.143261	0.144505	0.141653	0.141653	0.137607	0.137607	0.142514	0.144126	0.142514	0.141653	0.140908	0.1424	0.141653	0.141653	0.141653	0.146379	0.139532	0.141881	0.139421	0.142492	0.1424	0.1424	0.142514	0.140908	0.140908	0.143377	0.140908	0.139421	0.148124	0.141881	0.138047	0.140662	0.139807	0.135373	0.138547
199	CMW0010	PG 09	b	0.131493	0.131493	0.131598	0.132224	0.131598	0.133796	0.133796	0.133796	0.133062	0.133062	0.130867	0.131598	0.134123	0.130034	0.130034	0.128999	0.128999	0.130867	0.131702	0.134009	0.133168	0.131493	0.132224	0.130763	0.130763	0.130763	0.134637	0.129408	0.13024	0.129305	0.130847	0.130763	0.130763	0.130867	0.129305	0.129305	0.131702	0.129305	0.129305	0.136327	0.131702	0.129408	0.129642	0.129745	0.125397	0.128292
200	TA0006	PG 09	b	0.128928	0.128928	0.12903	0.129658	0.12903	0.131224	0.131224	0.131224	0.130492	0.130492	0.128301	0.12903	0.131728	0.128928	0.127471	0.126443	0.126443	0.129761	0.130596	0.132903	0.132062	0.130388	0.13112	0.128199	0.128199	0.128199	0.132062	0.126844	0.127673	0.126744	0.128282	0.128199	0.128199	0.128301	0.126744	0.126744	0.129133	0.126744	0.126744	0.133746	0.130596	0.126844	0.12725	0.127351	0.123005	0.125899
201	CMW0020	PG 09	c	0.125803	0.125803	0.127347	0.12797	0.128795	0.12952	0.12952	0.12952	0.128795	0.127347	0.126624	0.127347	0.131306	0.127247	0.125803	0.121922	0.121922	0.125181	0.126001	0.126624	0.125803	0.126524	0.126524	0.125803	0.125803	0.125803	0.128897	0.123742	0.124559	0.12221	0.126605	0.126524	0.126524	0.125181	0.123644	0.123644	0.126001	0.123644	0.12221	0.13421	0.126001	0.125181	0.125427	0.126965	0.121941	0.125525
202	83.1	PG 11		0.165787	0.165787	0.16514	0.165787	0.16514	0.16514	0.166708	0.16514	0.166708	0.165923	0.165923	0.166708	0.166682	0.161105	0.163442	0.164869	0.164869	0.165651	0.164223	0.169346	0.168418	0.168141	0.169206	0.167355	0.167355	0.167355	0.168418	0.163576	0.16606	0.165787	0.165898	0.165787	0.165787	0.164088	0.164223	0.164223	0.165276	0.164223	0.16657	0.163442	0.164493	0.165923	0.167882	0.165625	0.162504	0.165898
203	IBSBF1274	PG 11		0.166819	0.166819	0.166172	0.168392	0.167744	0.167744	0.16932	0.167744	0.167744	0.166957	0.166957	0.167744	0.166146	0.163686	0.167605	0.164332	0.164332	0.165115	0.165251	0.167233	0.166309	0.166035	0.167095	0.166819	0.166819	0.166819	0.16946	0.163039	0.165523	0.166819	0.165362	0.165251	0.165251	0.167605	0.166819	0.166819	0.167882	0.166819	0.16918	0.167605	0.165523	0.16382	0.165771	0.16509	0.158859	0.162233
204	CFBP4407	PG 11		0.17749	0.17749	0.177638	0.17749	0.177638	0.177638	0.178442	0.177638	0.179247	0.178442	0.178442	0.179247	0.176513	0.174287	0.17749	0.179453	0.179453	0.179247	0.180204	0.177935	0.176983	0.175886	0.177786	0.176688	0.176688	0.176688	0.178591	0.175232	0.178591	0.179097	0.176006	0.175886	0.175886	0.178293	0.17749	0.17749	0.179397	0.17749	0.179903	0.180204	0.178591	0.174432	0.175351	0.169344	0.169855	0.17093
205	GAW0112	PG 12	a	0.160792	0.160792	0.157825	0.158469	0.158599	0.160148	0.161701	0.160148	0.158599	0.158599	0.157053	0.157825	0.161412	0.155385	0.159242	0.158853	0.158853	0.158599	0.161834	0.156282	0.155385	0.154616	0.156154	0.156925	0.156925	0.156925	0.157955	0.157825	0.159503	0.159242	0.156258	0.156154	0.154616	0.160924	0.160017	0.160017	0.161834	0.160017	0.159242	0.164443	0.157182	0.160661	0.164658	0.166357	0.156003	0.161412
206	GAW0113	PG 12	b	0.165336	0.165336	0.162208	0.164553	0.16377	0.166258	0.167831	0.166258	0.163905	0.163905	0.161428	0.162208	0.168176	0.165336	0.162989	0.163367	0.163367	0.164688	0.167182	0.164688	0.16377	0.162989	0.164553	0.16065	0.16065	0.16065	0.160914	0.163123	0.162341	0.162208	0.161536	0.161428	0.159872	0.164417	0.164553	0.164553	0.165609	0.164553	0.161428	0.169038	0.163123	0.163636	0.167667	0.170172	0.160493	0.165958
207	CCE0076	PG 13	a	0.182952	0.182952	0.183105	0.182144	0.183105	0.184727	0.186352	0.184727	0.185538	0.183915	0.182296	0.183105	0.186011	0.176513	0.179725	0.183302	0.183302	0.180681	0.185694	0.180681	0.179725	0.18053	0.18164	0.182952	0.182952	0.182952	0.186508	0.179875	0.182449	0.18053	0.182268	0.182144	0.18053	0.181488	0.18053	0.18053	0.183259	0.18053	0.182144	0.18164	0.178414	0.178771	0.188109	0.187952	0.17714	0.186011
208	CCV0055	PG 13	a	0.183762	0.183762	0.183915	0.182952	0.183915	0.185538	0.187165	0.185538	0.186352	0.184727	0.183105	0.183915	0.186824	0.177315	0.18053	0.18411	0.18411	0.181488	0.186508	0.181488	0.18053	0.181337	0.182449	0.183762	0.183762	0.183762	0.187323	0.180681	0.183259	0.181337	0.183077	0.182952	0.181337	0.182296	0.181337	0.181337	0.184069	0.181337	0.182952	0.182449	0.179219	0.181488	0.188926	0.188767	0.177942	0.186824
209	UB246	PG 13	a	0.183762	0.183762	0.183915	0.182952	0.183915	0.185538	0.187165	0.185538	0.186352	0.184727	0.183105	0.183915	0.186824	0.177315	0.18053	0.18411	0.18411	0.181488	0.186508	0.181488	0.18053	0.181337	0.182449	0.183762	0.183762	0.183762	0.187323	0.180681	0.183259	0.181337	0.183077	0.182952	0.181337	0.182296	0.181337	0.181337	0.184069	0.181337	0.182952	0.182449	0.179219	0.181488	0.188926	0.188767	0.177942	0.186824
210	CSZ0313	PG 13	a	0.18053	0.18053	0.180681	0.179725	0.180681	0.182296	0.183915	0.182296	0.183105	0.181488	0.179875	0.180681	0.18358	0.174115	0.177315	0.180884	0.180884	0.178266	0.183259	0.178266	0.177315	0.178117	0.179219	0.18053	0.18053	0.18053	0.184069	0.177463	0.180025	0.178117	0.179847	0.179725	0.178117	0.17907	0.178117	0.178117	0.180832	0.178117	0.179725	0.182449	0.176006	0.179875	0.187294	0.187137	0.176339	0.1852
211	CCE0915	PG 13	a	0.179725	0.179725	0.179875	0.17892	0.179875	0.181488	0.183105	0.181488	0.182296	0.180681	0.17907	0.179875	0.182771	0.173317	0.176513	0.180079	0.180079	0.177463	0.182449	0.177463	0.176513	0.177315	0.178414	0.179725	0.179725	0.179725	0.183259	0.17666	0.179219	0.177315	0.179042	0.17892	0.177315	0.178266	0.177315	0.177315	0.180025	0.177315	0.17892	0.18164	0.175205	0.17907	0.186479	0.186323	0.17554	0.184389
212	SZ0131	PG 13	a	0.17907	0.17907	0.179219	0.178266	0.179219	0.180832	0.182449	0.180832	0.18164	0.180025	0.178414	0.179219	0.182116	0.172664	0.175859	0.179426	0.179426	0.176808	0.181792	0.176808	0.175859	0.17666	0.177759	0.17907	0.17907	0.17907	0.182602	0.176006	0.178564	0.17666	0.178387	0.178266	0.17666	0.177611	0.17666	0.17666	0.179369	0.17666	0.178266	0.180983	0.17455	0.176513	0.185821	0.185665	0.174886	0.183733
213	CCE0668	PG 13	a	0.181135	0.181135	0.17967	0.180326	0.181287	0.181287	0.182908	0.181287	0.182097	0.180478	0.180478	0.181287	0.182573	0.177907	0.179519	0.183105	0.183105	0.180478	0.183874	0.180478	0.179519	0.180326	0.18225	0.179519	0.179519	0.179519	0.183061	0.178056	0.18225	0.180326	0.18045	0.180326	0.178713	0.181287	0.180326	0.180326	0.183061	0.180326	0.180326	0.183874	0.17982	0.179369	0.188743	0.185318	0.176125	0.185008
214	CCE0675	PG 13	a	0.181135	0.181135	0.17967	0.178713	0.17967	0.181287	0.182908	0.181287	0.182097	0.180478	0.178862	0.17967	0.182573	0.174696	0.1763	0.181488	0.181488	0.178862	0.18225	0.177251	0.1763	0.177103	0.179012	0.179519	0.179519	0.179519	0.183061	0.176447	0.179012	0.177103	0.178835	0.178713	0.177103	0.178056	0.177103	0.177103	0.17982	0.177103	0.178713	0.180629	0.176595	0.176153	0.185474	0.183692	0.174523	0.183384
215	CCV0567	PG 13	b	0.177907	0.177907	0.176447	0.175497	0.176447	0.176153	0.177759	0.176153	0.177759	0.175351	0.175644	0.176447	0.177731	0.172297	0.173895	0.177463	0.177463	0.177251	0.178713	0.17375	0.172808	0.174696	0.177399	0.177103	0.177103	0.177103	0.178205	0.17324	0.175791	0.174696	0.175617	0.175497	0.173895	0.175644	0.174696	0.174696	0.177399	0.174696	0.175497	0.176595	0.174186	0.170561	0.180601	0.18045	0.170535	0.179342
216	CLA0302	PG 13	b	0.170419	0.170419	0.169766	0.167249	0.166597	0.167901	0.169485	0.167901	0.171072	0.168692	0.167387	0.16818	0.172637	0.163307	0.164881	0.169996	0.169996	0.171357	0.172808	0.168972	0.16804	0.16804	0.169113	0.170419	0.170419	0.170419	0.1715	0.167387	0.169908	0.167249	0.167362	0.167249	0.165669	0.166597	0.165669	0.165669	0.168319	0.165669	0.16804	0.167805	0.166735	0.163958	0.171473	0.172127	0.163932	0.171046
217	13B3	P. graminis		0.21496	0.21496	0.212574	0.211537	0.210865	0.212574	0.21343	0.212574	0.214287	0.21343	0.211719	0.210865	0.21597	0.211537	0.213246	0.212209	0.212209	0.214287	0.21533	0.213798	0.212757	0.210684	0.212757	0.20898	0.20898	0.20898	0.213613	0.210865	0.213613	0.212391	0.209127	0.20898	0.20898	0.211355	0.210684	0.210684	0.211901	0.210684	0.213246	0.211046	0.21619	0.210012	0.21653	0.212541	0.209619	0.209127
218	38B9	P. graminis		0.203758	0.203758	0.208152	0.207129	0.206461	0.208152	0.209848	0.208152	0.209848	0.208999	0.207306	0.208152	0.214072	0.203758	0.202078	0.201906	0.201906	0.203932	0.204948	0.209357	0.20833	0.206285	0.20833	0.202918	0.202918	0.202918	0.207483	0.20309	0.204105	0.20124	0.204742	0.204599	0.204599	0.20309	0.20124	0.20124	0.202423	0.20124	0.203758	0.203264	0.204948	0.204774	0.206113	0.206429	0.206077	0.2039
219	6B4	P. rhizosphaerae		0.211476	0.211476	0.210802	0.208912	0.209092	0.207881	0.208732	0.207881	0.210439	0.207881	0.209092	0.208239	0.215061	0.208912	0.206358	0.207881	0.207881	0.214234	0.212332	0.208598	0.207565	0.205509	0.207565	0.208912	0.208912	0.208912	0.213558	0.209092	0.211841	0.20466	0.208206	0.208059	0.208059	0.207386	0.205509	0.205509	0.207565	0.205509	0.208059	0.208418	0.21062	0.204134	0.207891	0.205157	0.201419	0.203956
220	Pf-5	P. protegens		0.193233	0.193233	0.1959	0.194899	0.193397	0.195566	0.197237	0.195566	0.196401	0.196401	0.194231	0.195065	0.201246	0.193233	0.191571	0.193397	0.193397	0.194231	0.194065	0.197073	0.196067	0.194065	0.195231	0.194065	0.194065	0.194065	0.196067	0.192565	0.195231	0.190742	0.193367	0.193233	0.193233	0.192565	0.190742	0.190742	0.192729	0.190742	0.190742	0.194729	0.196067	0.196235	0.193863	0.195368	0.192864	0.192864
221	Lz4W	"P. syringae"		0.220471	0.220471	0.221533	0.223082	0.223275	0.223275	0.225023	0.223275	0.220663	0.222403	0.222403	0.221533	0.21976	0.219604	0.221341	0.218547	0.218547	0.216819	0.216143	0.225023	0.223954	0.223954	0.224827	0.223082	0.223082	0.223082	0.222597	0.219794	0.22347	0.222211	0.223241	0.223082	0.222211	0.224148	0.222211	0.222211	0.224343	0.222211	0.222211	0.224734	0.219985	0.220663	0.223435	0.228893	0.21976	0.223241
222	PAO1	P. aeruginosa		0.336937	0.336937	0.33768	0.339077	0.336612	0.341552	0.341552	0.341552	0.341552	0.342628	0.33768	0.33768	0.340094	0.336937	0.336937	0.337263	0.337263	0.338333	0.344039	0.340062	0.33866	0.335869	0.335869	0.335869	0.335869	0.335869	0.33866	0.337263	0.336937	0.338006	0.336139	0.336937	0.334803	0.340478	0.338006	0.338006	0.336937	0.338006	0.338006	0.339493	0.335869	0.333416	0.334006	0.333262	0.33262	0.331558
[truncated: 176 more columns]
