# Supplementary material for: A User's Guide to a Data Base of the Diversity of Pseudomonas syringae and Its Application to Classifying Strains in This Phylogenetic Complex
Source: PLoS One. 2014 Sep 3;9(9):e105547. doi: 10.1371/journal.pone.0105547 (PMC4153583; doi:10.1371/journal.pone.0105547)
Supplement: Table S8 — Correspondence between P. syringae phylogroups and clades with other classification schemes (pathovar, species/genomo-species) described previously. (XLSX) [file pone.0105547.s010.xlsx]

## Sheet: Table S8
		Table S8. Correspondence between P. syringae phylogroups and clades with other classification schemes (pathovar, species/genomo-species) described previously
		Phylogroups and clades (this study)	Phylogroups based on Morris et al. 2010	Phylogenetic subdivision of phylogroup 2 proposed by Clarke et al. (2010)	Phylogroups (PG) previously described (see Parkinson et al. 2011)	Genomospecies (Gsp) described previously by Gardan et al 1999	Species formally described to date*	P. syringae (P. s. ), P. cannabina and P. savastanoi pathovars (Parkinson et al. 2011; Bull et al. 2011)
		PG 01a	Group 1	Group 1	PG 1	Gsp 3		P. s. pv. antirrhini, P. s. pv. apii, P. s. pv. avii, P. s. pv. berberidis, P. s. pv lachrymans, P. s. pv. maculicola, P. s. pv. morsprunorum, P. s. pv. persicae, P. s. pv. spinacae, P. s. pv. tomato
		PG 01b				Gsp 8	P. avellanae (Genomospecies n°8)	P. s. pv. actinidiae, P. s. pv. delphinii, P. s. pv. passiflorae, P. s. pv. theae, P. s. pv viburni
		PG 02a	Cit7	Group 2a	PG 2	Gsp 1	P. syringae	P. s. pv aceris, P. s. pv aptata, P. s. pv atrofaciens, P. s. pv. avellanae, P. s. pv. coryli, P. s. pv dysoxyli, P. s. pv japonica, P. s. pv lapsa, P. s. pv papulans, P. s. pv pisi, P. s. pv solidagae, P. s. syringae
		PG 02b	Group 2a	Group 2b
		PG 02d	Group 2b
		PG 02c	SZ0030 clade	Group 2c
		PG 02e	nd*	nd
		PG 03	FTR_SU7805 clade and Group 3	Group 3	PG 3	Gsp 2 + 5	P. amygdaly, P. meliae, P. savastanoi, P. ficuserectae, P. tremae,	P. savastanoi pv. fraxini, P. savastanoi pv. glycinea, P. savastanoi pv. nerii, P. savastanoi pv. phaseolicola, P. savastanoi pv. retacarpa, P. savastanoi pv. savastanoi, P. s. pv. aesculi, P. s. pv. broussonetiae, P. s. pv. castaneae, P. s. pv. cerasicola, P. s. pv. ciccaronei, P. s. pv. cunninghamiae, P. s. pv daphniphylli, P. s. pv dendropanacis, P. s. pv hibisci, P. s. pv. mellea, P. s. pv. m…
		PG 04	Group 4	Group 4	PG 4	Gsp 4 (described with P. s. pv pori)		P. s. pv. atropurpurea, P. s. pv. coronafaciens, P. s. pv. garcae, P. s. pv. oryzae, P. s. pv. porri, P. s. pv. striafaciens, P. s. pv. zizaniae,
		PG 05	nd	Group 5	PG 5	Gsp 9	P. cannabina	P. cannabina pv. cannabina, P. cannabina pv. Alisalensis, P. s. pv coriandricola, P. s. pv. philadelphi
		PG 06	nd	nd	PG 6	Gsp 7	P. caricapapayae	P. s. pv. helianthi, P. s. pv. tagetis
		PG 07b	TA0002 clade	nd	PG 7	Gsp 6	P. viridiflava	P. s. pv. ribicola, P. s. pv. primulae
		PG 07a
		PG 08		nd	nd	Nd
		PG 09a	CC1524 clade	nd	nd	Nd		nd
		PG 09b	TA0006				nd
		PG 09c	nd
		PG 10a	USA0102 clade	nd	nd	Nd		nd
		PG 10b	TA0003 clade
		PG 10c	nd
		PG 10d	nd				nd
		PG10e	USA0032
		PG 10f	nd
		PG 10g	nd
		PG 11	nd	nd	nd	Nd	P. cichorii	nd
		PG 12a	nd	nd	nd	Nd	nd	nd
		PG 12b
		PG 13b	UB0246 clade	nd	nd	Nd	nd	nd
		PG 13a
		*nd : not determined
