# Supplementary material for: A User's Guide to a Data Base of the Diversity of Pseudomonas syringae and Its Application to Classifying Strains in This Phylogenetic Complex
Source: PLoS One. 2014 Sep 3;9(9):e105547. doi: 10.1371/journal.pone.0105547 (PMC4153583; doi:10.1371/journal.pone.0105547)
Supplement: Table S9 — Matrix of genetic distances calculated for partial sequences of the cts genes of the 614 P. syringae strains to be classified and the set of 216 strains. This set represents the maximum phylogenetic diversity of this group of bacteria and strains were previously classified in the MLST analysis. For each strain in a column, the minimum distance is highlighted in yellow. The distance thresholds for phylogroup and clade affiliations are respectively 0.04 and 0.018. Ambiguous classification between cts and MLST analyses are shown in pink. (XLSX) [file pone.0105547.s011.xlsx]

## Sheet: Table S9
			Table S9. Matrix of genetic distances calculated for partial sequences of the cts genes of the 614 P. syringae strains to be classified and the set of 216 strains. This set represents the maximum phylogenetic diversity of this group of bacteria and strains were previously classified in the MLST analysis. For each strain in a column, the minimum distance is highlighted in yellow. The distance thre…
			1	2	3	4	5	6	7	8	9	10	11	12	13	14	15	16	17	18	19	20	21	22	23	24	25	26	27	28	29	30	31	32	33	34	35	36	37	38	39	40	41	42	43	44	45	46	47
	Reference 216 strains used to define phylogroups and clades	Phylogroup/clade	AI0009	AI0047	AI0074	AI0082	AI0089	CC1594	CCV0461	CCV0467	CCV0491	CCV0502	CCV0611	CLA0235	CMO0002	CMO0017	CMO0050	CMW0036	CST0002	CST0094	CSZ0223	CSZ0259	CSZ0279	CSZ0292	CSZ0326	CSZ0350	CSZ0848	CSZ0908	GAW0231	GAW0236	KG0004	LAB0040	LAB0041	LAB0076	LAB0081	LAB0129	SZ0014	SZ0015	SZ0049	SZ0120	SZ0134	SZ0149	SZB0003	SZB0006	SZB0007	SZB0015	SZB0069	784	18882
			01a	01a	01a	01a	01a	01a	01a	01a	01a	01a	01a	01a	01a	01a	01a	01a	01a	01a	01a	01a	01a	01a	01a	01a	01a	01a	01a	01a	01a	01a	01a	01a	01a	01a	01a	01a	01a	01a	01a	01a	01a	01a	01a	01a	01a	01b	01b
616	CC1630	PG 01a	0.0057	0.0057	0.0057	0.0057	0.0057	0	0.0086	0.0086	0.0086	0	0.0057	0.0028	0.0028	0.0086	0	0.0028	0	0.0057	0.0028	0	0.0028	0	0	0.0086	0.0028	0	0.0028	0.0057	0	0.0028	0	0.0028	0.0028	0.0086	0	0.0086	0.0086	0.0086	0.0086	0.0028	0.0057	0.0057	0.0086	0.0057	0.0086	0.0116	0.0144
617	DC3000	PG 01a	0	0	0	0	0	0.0057	0.0086	0.0086	0.0086	0.0057	0.0057	0.0028	0.0028	0.0028	0.0057	0.0028	0.0057	0	0.0028	0.0057	0.0028	0.0057	0.0057	0.0086	0.0086	0.0057	0.0028	0	0.0057	0.0028	0.0057	0.0028	0.0028	0.0086	0.0057	0.0086	0.0086	0.0086	0.0086	0.0028	0.0057	0	0.0086	0	0.0086	0.0057	0.0144
618	KN203	PG 01a	0	0	0	0	0	0.0057	0.0086	0.0086	0.0086	0.0057	0.0057	0.0028	0.0028	0.0028	0.0057	0.0028	0.0057	0	0.0028	0.0057	0.0028	0.0057	0.0057	0.0086	0.0086	0.0057	0.0028	0	0.0057	0.0028	0.0057	0.0028	0.0028	0.0086	0.0057	0.0086	0.0086	0.0086	0.0086	0.0028	0.0057	0	0.0086	0	0.0086	0.0057	0.0144
619	M302278PT	PG 01a	0	0	0	0	0	0.0057	0.0086	0.0086	0.0086	0.0057	0.0057	0.0028	0.0028	0.0028	0.0057	0.0028	0.0057	0	0.0028	0.0057	0.0028	0.0057	0.0057	0.0086	0.0086	0.0057	0.0028	0	0.0057	0.0028	0.0057	0.0028	0.0028	0.0086	0.0057	0.0086	0.0086	0.0086	0.0086	0.0028	0.0057	0	0.0086	0	0.0086	0.0057	0.0144
620	T1	PG 01a	0.0086	0.0086	0.0086	0.0086	0.0086	0.0028	0.0115	0.0115	0.0115	0.0028	0.0086	0.0057	0.0057	0.0115	0.0028	0.0057	0.0028	0.0086	0.0057	0.0028	0.0057	0.0028	0.0028	0.0115	0	0.0028	0.0057	0.0086	0.0028	0.0057	0.0028	0.0057	0.0057	0.0115	0.0028	0.0115	0.0115	0.0115	0.0115	0.0057	0.0086	0.0086	0.0115	0.0086	0.0115	0.0145	0.0174
621	AF0007	PG 01b	0.0086	0.0086	0.0086	0.0086	0.0086	0.0145	0.0116	0.0116	0.0116	0.0145	0.0086	0.0115	0.0115	0.0057	0.0145	0.0115	0.0145	0.0086	0.0115	0.0145	0.0115	0.0145	0.0145	0.0174	0.0175	0.0145	0.0115	0.0086	0.0145	0.0115	0.0145	0.0115	0.0115	0.0116	0.0145	0.0116	0.0116	0.0116	0.0116	0.0115	0.0086	0.0086	0.0116	0.0086	0.0116	0.0086	0.0174
622	CC1416	PG 01b	0.0174	0.0174	0.0174	0.0174	0.0174	0.0234	0.0205	0.0205	0.0205	0.0234	0.0175	0.0204	0.0204	0.0145	0.0234	0.0204	0.0234	0.0174	0.0204	0.0234	0.0204	0.0234	0.0234	0.0235	0.0265	0.0234	0.0204	0.0174	0.0234	0.0204	0.0234	0.0204	0.0204	0.0205	0.0234	0.0205	0.0205	0.0205	0.0205	0.0204	0.0175	0.0174	0.0205	0.0174	0.0205	0.0234	0.0265
623	CC1427	PG 01b	0.0205	0.0205	0.0205	0.0205	0.0205	0.0266	0.0237	0.0237	0.0237	0.0266	0.0206	0.0235	0.0235	0.0175	0.0266	0.0235	0.0266	0.0205	0.0235	0.0266	0.0235	0.0266	0.0266	0.0296	0.0298	0.0266	0.0235	0.0205	0.0266	0.0235	0.0266	0.0235	0.0235	0.0237	0.0266	0.0237	0.0237	0.0237	0.0237	0.0235	0.0206	0.0205	0.0237	0.0205	0.0237	0.0205	0.0295
624	CC1429	PG 01b	0.0086	0.0086	0.0086	0.0086	0.0086	0.0145	0.0116	0.0116	0.0116	0.0145	0.0086	0.0115	0.0115	0.0057	0.0145	0.0115	0.0145	0.0086	0.0115	0.0145	0.0115	0.0145	0.0145	0.0174	0.0175	0.0145	0.0115	0.0086	0.0145	0.0115	0.0145	0.0115	0.0115	0.0116	0.0145	0.0116	0.0116	0.0116	0.0116	0.0115	0.0086	0.0086	0.0116	0.0086	0.0116	0.0086	0.0174
625	CC1430	PG 01b	0.0086	0.0086	0.0086	0.0086	0.0086	0.0145	0.0116	0.0116	0.0116	0.0145	0.0086	0.0115	0.0115	0.0057	0.0145	0.0115	0.0145	0.0086	0.0115	0.0145	0.0115	0.0145	0.0145	0.0174	0.0175	0.0145	0.0115	0.0086	0.0145	0.0115	0.0145	0.0115	0.0115	0.0116	0.0145	0.0116	0.0116	0.0116	0.0116	0.0115	0.0086	0.0086	0.0116	0.0086	0.0116	0.0086	0.0174
626	CC1431	PG 01b	0.0205	0.0205	0.0205	0.0205	0.0205	0.0266	0.0237	0.0237	0.0237	0.0266	0.0206	0.0235	0.0235	0.0175	0.0266	0.0235	0.0266	0.0205	0.0235	0.0266	0.0235	0.0266	0.0266	0.0296	0.0298	0.0266	0.0235	0.0205	0.0266	0.0235	0.0266	0.0235	0.0235	0.0237	0.0266	0.0237	0.0237	0.0237	0.0237	0.0235	0.0206	0.0205	0.0237	0.0205	0.0237	0.0205	0.0295
627	CC1432	PG 01b	0.0205	0.0205	0.0205	0.0205	0.0205	0.0266	0.0237	0.0237	0.0237	0.0266	0.0206	0.0235	0.0235	0.0175	0.0266	0.0235	0.0266	0.0205	0.0235	0.0266	0.0235	0.0266	0.0266	0.0296	0.0298	0.0266	0.0235	0.0205	0.0266	0.0235	0.0266	0.0235	0.0235	0.0237	0.0266	0.0237	0.0237	0.0237	0.0237	0.0235	0.0206	0.0205	0.0237	0.0205	0.0237	0.0205	0.0295
628	CC1544	PG 01b	0.0057	0.0057	0.0057	0.0057	0.0057	0.0115	0.0086	0.0086	0.0086	0.0115	0.0057	0.0086	0.0086	0.0028	0.0115	0.0086	0.0115	0.0057	0.0086	0.0115	0.0086	0.0115	0.0115	0.0144	0.0145	0.0115	0.0086	0.0057	0.0115	0.0086	0.0115	0.0086	0.0086	0.0086	0.0115	0.0086	0.0086	0.0086	0.0086	0.0086	0.0057	0.0057	0.0086	0.0057	0.0086	0.0115	0.0203
629	CC1556	PG 01b	0.0086	0.0086	0.0086	0.0086	0.0086	0.0145	0.0175	0.0175	0.0175	0.0145	0.0145	0.0116	0.0116	0.0115	0.0145	0.0116	0.0145	0.0086	0.0116	0.0145	0.0116	0.0145	0.0145	0.0175	0.0175	0.0145	0.0116	0.0086	0.0145	0.0116	0.0145	0.0116	0.0116	0.0175	0.0145	0.0175	0.0175	0.0175	0.0175	0.0116	0.0145	0.0086	0.0175	0.0086	0.0175	0.0086	0.0174
630	CC1558	PG 01b	0.0086	0.0086	0.0086	0.0086	0.0086	0.0145	0.0175	0.0175	0.0175	0.0145	0.0145	0.0116	0.0116	0.0115	0.0145	0.0116	0.0145	0.0086	0.0116	0.0145	0.0116	0.0145	0.0145	0.0175	0.0175	0.0145	0.0116	0.0086	0.0145	0.0116	0.0145	0.0116	0.0116	0.0175	0.0145	0.0175	0.0175	0.0175	0.0175	0.0116	0.0145	0.0086	0.0175	0.0086	0.0175	0.0086	0.0174
631	CC1559	PG 01b	0.0086	0.0086	0.0086	0.0086	0.0086	0.0145	0.0175	0.0175	0.0175	0.0145	0.0145	0.0116	0.0116	0.0115	0.0145	0.0116	0.0145	0.0086	0.0116	0.0145	0.0116	0.0145	0.0145	0.0175	0.0175	0.0145	0.0116	0.0086	0.0145	0.0116	0.0145	0.0116	0.0116	0.0175	0.0145	0.0175	0.0175	0.0175	0.0175	0.0116	0.0145	0.0086	0.0175	0.0086	0.0175	0.0086	0.0174
632	CCE0245	PG 01b	0.0086	0.0086	0.0086	0.0086	0.0086	0.0145	0.0116	0.0116	0.0116	0.0145	0.0086	0.0115	0.0115	0.0115	0.0145	0.0115	0.0145	0.0086	0.0115	0.0145	0.0115	0.0145	0.0145	0.0174	0.0175	0.0145	0.0115	0.0086	0.0145	0.0115	0.0145	0.0115	0.0115	0.0116	0.0145	0.0116	0.0116	0.0116	0.0116	0.0115	0.0086	0.0086	0.0116	0.0086	0.0116	0.0086	0.0174
633	CSZ0761	PG 01b	0.0086	0.0086	0.0086	0.0086	0.0086	0.0145	0.0116	0.0116	0.0116	0.0145	0.0086	0.0115	0.0115	0.0115	0.0145	0.0115	0.0145	0.0086	0.0115	0.0145	0.0115	0.0145	0.0145	0.0174	0.0175	0.0145	0.0115	0.0086	0.0145	0.0115	0.0145	0.0115	0.0115	0.0116	0.0145	0.0116	0.0116	0.0116	0.0116	0.0115	0.0086	0.0086	0.0116	0.0086	0.0116	0.0086	0.0174
634	CSZ0956	PG 01b	0.0115	0.0115	0.0115	0.0115	0.0115	0.0174	0.0145	0.0145	0.0145	0.0174	0.0115	0.0144	0.0144	0.0115	0.0174	0.0144	0.0174	0.0115	0.0144	0.0174	0.0144	0.0174	0.0174	0.0203	0.0204	0.0174	0.0144	0.0115	0.0174	0.0144	0.0174	0.0144	0.0144	0.0145	0.0174	0.0145	0.0145	0.0145	0.0145	0.0144	0.0115	0.0115	0.0145	0.0115	0.0145	0.0115	0.0203
635	K93001	PG 01b	0.0057	0.0057	0.0057	0.0057	0.0057	0.0116	0.0145	0.0145	0.0145	0.0116	0.0115	0.0086	0.0086	0.0115	0.0116	0.0086	0.0116	0.0057	0.0086	0.0116	0.0086	0.0116	0.0116	0.0145	0.0145	0.0116	0.0086	0.0057	0.0116	0.0086	0.0116	0.0086	0.0086	0.0145	0.0116	0.0145	0.0145	0.0145	0.0145	0.0086	0.0115	0.0057	0.0145	0.0057	0.0145	0	0.0144
636	KW30	PG 01b	0.0115	0.0115	0.0115	0.0115	0.0115	0.0175	0.0204	0.0204	0.0204	0.0175	0.0174	0.0145	0.0145	0.0115	0.0175	0.0145	0.0175	0.0115	0.0145	0.0175	0.0145	0.0175	0.0175	0.0204	0.0205	0.0175	0.0145	0.0115	0.0175	0.0145	0.0175	0.0145	0.0145	0.0204	0.0175	0.0204	0.0204	0.0204	0.0204	0.0145	0.0174	0.0115	0.0204	0.0115	0.0204	0.0057	0.0203
637	M302091	PG 01b	0.0115	0.0115	0.0115	0.0115	0.0115	0.0175	0.0204	0.0204	0.0204	0.0175	0.0174	0.0145	0.0145	0.0115	0.0175	0.0145	0.0175	0.0115	0.0145	0.0175	0.0145	0.0175	0.0175	0.0204	0.0205	0.0175	0.0145	0.0115	0.0175	0.0145	0.0175	0.0145	0.0145	0.0204	0.0175	0.0204	0.0204	0.0204	0.0204	0.0145	0.0174	0.0115	0.0204	0.0115	0.0204	0.0057	0.0203
638	M302280PT	PG 01b	0.0115	0.0115	0.0115	0.0115	0.0115	0.0115	0.0144	0.0144	0.0144	0.0115	0.0115	0.0086	0.0086	0.0115	0.0115	0.0086	0.0115	0.0115	0.0086	0.0115	0.0086	0.0115	0.0115	0.0116	0.0145	0.0115	0.0086	0.0115	0.0115	0.0086	0.0115	0.0086	0.0145	0.0144	0.0115	0.0144	0.0144	0.0144	0.0144	0.0086	0.0115	0.0115	0.0144	0.0115	0.0144	0.0057	0.0086
639	NCPPB3489	PG 01b	0.0115	0.0115	0.0115	0.0115	0.0115	0.0174	0.0144	0.0144	0.0144	0.0174	0.0115	0.0144	0.0144	0.0115	0.0174	0.0144	0.0174	0.0115	0.0144	0.0174	0.0144	0.0174	0.0174	0.0174	0.0203	0.0174	0.0144	0.0115	0.0174	0.0144	0.0174	0.0144	0.0144	0.0144	0.0174	0.0144	0.0144	0.0144	0.0144	0.0144	0.0115	0.0115	0.0144	0.0115	0.0144	0.0174	0.0145
640	SZ0129	PG 01b	0.0086	0.0086	0.0086	0.0086	0.0086	0.0145	0.0116	0.0116	0.0116	0.0145	0.0086	0.0115	0.0115	0.0115	0.0145	0.0115	0.0145	0.0086	0.0115	0.0145	0.0115	0.0145	0.0145	0.0174	0.0175	0.0145	0.0115	0.0086	0.0145	0.0115	0.0145	0.0115	0.0115	0.0116	0.0145	0.0116	0.0116	0.0116	0.0116	0.0115	0.0086	0.0086	0.0116	0.0086	0.0116	0.0086	0.0174
641	USA0001	PG 01b	0.0086	0.0086	0.0086	0.0086	0.0086	0.0145	0.0116	0.0116	0.0116	0.0145	0.0086	0.0115	0.0115	0.0115	0.0145	0.0115	0.0145	0.0086	0.0115	0.0145	0.0115	0.0145	0.0145	0.0174	0.0175	0.0145	0.0115	0.0086	0.0145	0.0115	0.0145	0.0115	0.0115	0.0116	0.0145	0.0116	0.0116	0.0116	0.0116	0.0115	0.0086	0.0086	0.0116	0.0086	0.0116	0.0086	0.0174
642	USA0003	PG 01b	0.0086	0.0086	0.0086	0.0086	0.0086	0.0145	0.0116	0.0116	0.0116	0.0145	0.0086	0.0115	0.0115	0.0115	0.0145	0.0115	0.0145	0.0086	0.0115	0.0145	0.0115	0.0145	0.0145	0.0174	0.0175	0.0145	0.0115	0.0086	0.0145	0.0115	0.0145	0.0115	0.0115	0.0116	0.0145	0.0116	0.0116	0.0116	0.0116	0.0115	0.0086	0.0086	0.0116	0.0086	0.0116	0.0086	0.0174
643	USA0019	PG 01b	0.0086	0.0086	0.0086	0.0086	0.0086	0.0145	0.0116	0.0116	0.0116	0.0145	0.0086	0.0115	0.0115	0.0115	0.0145	0.0115	0.0145	0.0086	0.0115	0.0145	0.0115	0.0145	0.0145	0.0174	0.0175	0.0145	0.0115	0.0086	0.0145	0.0115	0.0145	0.0115	0.0115	0.0116	0.0145	0.0116	0.0116	0.0116	0.0116	0.0115	0.0086	0.0086	0.0116	0.0086	0.0116	0.0086	0.0174
644	USA007	PG 01b	0.0115	0.0115	0.0115	0.0115	0.0115	0.0175	0.0145	0.0145	0.0145	0.0175	0.0116	0.0145	0.0145	0.0115	0.0175	0.0145	0.0175	0.0115	0.0145	0.0175	0.0145	0.0175	0.0175	0.0204	0.0205	0.0175	0.0145	0.0115	0.0175	0.0145	0.0175	0.0145	0.0145	0.0145	0.0175	0.0145	0.0145	0.0145	0.0145	0.0145	0.0116	0.0115	0.0145	0.0115	0.0145	0.0115	0.0203
645	PavBPIC631	PG 01b	0.0115	0.0115	0.0115	0.0115	0.0115	0.0174	0.0144	0.0144	0.0144	0.0174	0.0115	0.0144	0.0144	0.0115	0.0174	0.0144	0.0174	0.0115	0.0144	0.0174	0.0144	0.0174	0.0174	0.0174	0.0203	0.0174	0.0144	0.0115	0.0174	0.0144	0.0174	0.0144	0.0144	0.0144	0.0174	0.0144	0.0144	0.0144	0.0144	0.0144	0.0115	0.0115	0.0144	0.0115	0.0144	0.0174	0.0145
646	PsyCit7	PG 02a	0.0695	0.0695	0.0695	0.0695	0.0695	0.0695	0.0656	0.0656	0.0656	0.0695	0.0692	0.0659	0.0659	0.0115	0.0695	0.0659	0.0695	0.0695	0.0659	0.0695	0.0659	0.0695	0.0695	0.0656	0.0731	0.0695	0.0659	0.0695	0.0695	0.0659	0.0695	0.0659	0.0731	0.0656	0.0695	0.0656	0.0656	0.0656	0.0656	0.0659	0.0692	0.0695	0.0656	0.0695	0.0656	0.0695	0.0725
647	601	PG 02b	0.088	0.088	0.088	0.088	0.088	0.088	0.0838	0.0838	0.0838	0.088	0.0876	0.0842	0.0842	0.0115	0.088	0.0842	0.088	0.088	0.0842	0.088	0.0842	0.088	0.088	0.0838	0.0919	0.088	0.0842	0.088	0.088	0.0842	0.088	0.0842	0.0919	0.0838	0.088	0.0838	0.0838	0.0838	0.0838	0.0842	0.0876	0.088	0.0838	0.088	0.0838	0.0805	0.091
648	AI0015	PG 02b	0.088	0.088	0.088	0.088	0.088	0.088	0.0838	0.0838	0.0838	0.088	0.0876	0.0842	0.0842	0.0115	0.088	0.0842	0.088	0.088	0.0842	0.088	0.0842	0.088	0.088	0.0838	0.0919	0.088	0.0842	0.088	0.088	0.0842	0.088	0.0842	0.0919	0.0838	0.088	0.0838	0.0838	0.0838	0.0838	0.0842	0.0876	0.088	0.0838	0.088	0.0838	0.0805	0.091
649	AI0024	PG 02b	0.088	0.088	0.088	0.088	0.088	0.088	0.0838	0.0838	0.0838	0.088	0.0876	0.0842	0.0842	0.0115	0.088	0.0842	0.088	0.088	0.0842	0.088	0.0842	0.088	0.088	0.0838	0.0919	0.088	0.0842	0.088	0.088	0.0842	0.088	0.0842	0.0919	0.0838	0.088	0.0838	0.0838	0.0838	0.0838	0.0842	0.0876	0.088	0.0838	0.088	0.0838	0.0805	0.091
650	AI0061	PG 02b	0.088	0.088	0.088	0.088	0.088	0.088	0.0838	0.0838	0.0838	0.088	0.0876	0.0842	0.0842	0.0115	0.088	0.0842	0.088	0.088	0.0842	0.088	0.0842	0.088	0.088	0.0838	0.0919	0.088	0.0842	0.088	0.088	0.0842	0.088	0.0842	0.0919	0.0838	0.088	0.0838	0.0838	0.0838	0.0838	0.0842	0.0876	0.088	0.0838	0.088	0.0838	0.0805	0.091
651	AI0064	PG 02b	0.088	0.088	0.088	0.088	0.088	0.088	0.0838	0.0838	0.0838	0.088	0.0876	0.0842	0.0842	0.0115	0.088	0.0842	0.088	0.088	0.0842	0.088	0.0842	0.088	0.088	0.0838	0.0919	0.088	0.0842	0.088	0.088	0.0842	0.088	0.0842	0.0919	0.0838	0.088	0.0838	0.0838	0.0838	0.0838	0.0842	0.0876	0.088	0.0838	0.088	0.0838	0.0805	0.091
652	AI0066	PG 02b	0.088	0.088	0.088	0.088	0.088	0.088	0.0838	0.0838	0.0838	0.088	0.0876	0.0842	0.0842	0.0115	0.088	0.0842	0.088	0.088	0.0842	0.088	0.0842	0.088	0.088	0.0838	0.0919	0.088	0.0842	0.088	0.088	0.0842	0.088	0.0842	0.0919	0.0838	0.088	0.0838	0.0838	0.0838	0.0838	0.0842	0.0876	0.088	0.0838	0.088	0.0838	0.0805	0.091
653	AI0073	PG 02b	0.088	0.088	0.088	0.088	0.088	0.088	0.0838	0.0838	0.0838	0.088	0.0876	0.0842	0.0842	0.0115	0.088	0.0842	0.088	0.088	0.0842	0.088	0.0842	0.088	0.088	0.0838	0.0919	0.088	0.0842	0.088	0.088	0.0842	0.088	0.0842	0.0919	0.0838	0.088	0.0838	0.0838	0.0838	0.0838	0.0842	0.0876	0.088	0.0838	0.088	0.0838	0.0805	0.091
654	AI0075	PG 02b	0.0805	0.0805	0.0805	0.0805	0.0805	0.0805	0.0764	0.0764	0.0764	0.0805	0.0801	0.0767	0.0767	0.0115	0.0805	0.0767	0.0805	0.0805	0.0767	0.0805	0.0767	0.0805	0.0805	0.0764	0.0842	0.0805	0.0767	0.0805	0.0805	0.0767	0.0805	0.0767	0.0842	0.0764	0.0805	0.0764	0.0764	0.0764	0.0764	0.0767	0.0801	0.0805	0.0764	0.0805	0.0764	0.0805	0.091
655	AI0084	PG 02b	0.088	0.088	0.088	0.088	0.088	0.088	0.0838	0.0838	0.0838	0.088	0.0876	0.0842	0.0842	0.0115	0.088	0.0842	0.088	0.088	0.0842	0.088	0.0842	0.088	0.088	0.0838	0.0919	0.088	0.0842	0.088	0.088	0.0842	0.088	0.0842	0.0919	0.0838	0.088	0.0838	0.0838	0.0838	0.0838	0.0842	0.0876	0.088	0.0838	0.088	0.0838	0.0805	0.091
656	AI0116	PG 02b	0.088	0.088	0.088	0.088	0.088	0.088	0.0838	0.0838	0.0838	0.088	0.0876	0.0842	0.0842	0.0115	0.088	0.0842	0.088	0.088	0.0842	0.088	0.0842	0.088	0.088	0.0838	0.0919	0.088	0.0842	0.088	0.088	0.0842	0.088	0.0842	0.0919	0.0838	0.088	0.0838	0.0838	0.0838	0.0838	0.0842	0.0876	0.088	0.0838	0.088	0.0838	0.0805	0.091
657	AI0127	PG 02b	0.088	0.088	0.088	0.088	0.088	0.088	0.0838	0.0838	0.0838	0.088	0.0876	0.0842	0.0842	0.0115	0.088	0.0842	0.088	0.088	0.0842	0.088	0.0842	0.088	0.088	0.0838	0.0919	0.088	0.0842	0.088	0.088	0.0842	0.088	0.0842	0.0919	0.0838	0.088	0.0838	0.0838	0.0838	0.0838	0.0842	0.0876	0.088	0.0838	0.088	0.0838	0.0805	0.091
658	AI0130	PG 02b	0.088	0.088	0.088	0.088	0.088	0.088	0.0838	0.0838	0.0838	0.088	0.0876	0.0842	0.0842	0.0115	0.088	0.0842	0.088	0.088	0.0842	0.088	0.0842	0.088	0.088	0.0838	0.0919	0.088	0.0842	0.088	0.088	0.0842	0.088	0.0842	0.0919	0.0838	0.088	0.0838	0.0838	0.0838	0.0838	0.0842	0.0876	0.088	0.0838	0.088	0.0838	0.0805	0.091
659	CC0001	PG 02b	0.088	0.088	0.088	0.088	0.088	0.088	0.0838	0.0838	0.0838	0.088	0.0876	0.0842	0.0842	0.0115	0.088	0.0842	0.088	0.088	0.0842	0.088	0.0842	0.088	0.088	0.0838	0.0919	0.088	0.0842	0.088	0.088	0.0842	0.088	0.0842	0.0919	0.0838	0.088	0.0838	0.0838	0.0838	0.0838	0.0842	0.0876	0.088	0.0838	0.088	0.0838	0.0805	0.091
660	CC0023	PG 02b	0.0914	0.0914	0.0914	0.0914	0.0914	0.0914	0.0872	0.0872	0.0872	0.0914	0.091	0.0876	0.0876	0.0115	0.0914	0.0876	0.0914	0.0914	0.0876	0.0914	0.0876	0.0914	0.0914	0.0872	0.0953	0.0914	0.0876	0.0914	0.0914	0.0876	0.0914	0.0876	0.0953	0.0872	0.0914	0.0872	0.0872	0.0872	0.0872	0.0876	0.091	0.0914	0.0872	0.0914	0.0872	0.0838	0.0945
661	CC0024	PG 02b	0.0914	0.0914	0.0914	0.0914	0.0914	0.0914	0.0872	0.0872	0.0872	0.0914	0.091	0.0876	0.0876	0.0115	0.0914	0.0876	0.0914	0.0914	0.0876	0.0914	0.0876	0.0914	0.0914	0.0872	0.0953	0.0914	0.0876	0.0914	0.0914	0.0876	0.0914	0.0876	0.0953	0.0872	0.0914	0.0872	0.0872	0.0872	0.0872	0.0876	0.091	0.0914	0.0872	0.0914	0.0872	0.0838	0.0945
662	CC0037	PG 02b	0.088	0.088	0.088	0.088	0.088	0.088	0.0838	0.0838	0.0838	0.088	0.0876	0.0842	0.0842	0.0115	0.088	0.0842	0.088	0.088	0.0842	0.088	0.0842	0.088	0.088	0.0838	0.0919	0.088	0.0842	0.088	0.088	0.0842	0.088	0.0842	0.0919	0.0838	0.088	0.0838	0.0838	0.0838	0.0838	0.0842	0.0876	0.088	0.0838	0.088	0.0838	0.0805	0.091
663	CC0125	PG 02b	0.088	0.088	0.088	0.088	0.088	0.088	0.0838	0.0838	0.0838	0.088	0.0876	0.0842	0.0842	0.0115	0.088	0.0842	0.088	0.088	0.0842	0.088	0.0842	0.088	0.088	0.0838	0.0919	0.088	0.0842	0.088	0.088	0.0842	0.088	0.0842	0.0919	0.0838	0.088	0.0838	0.0838	0.0838	0.0838	0.0842	0.0876	0.088	0.0838	0.088	0.0838	0.0805	0.091
664	CC0354	PG 02b	0.088	0.088	0.088	0.088	0.088	0.088	0.0838	0.0838	0.0838	0.088	0.0876	0.0842	0.0842	0.0115	0.088	0.0842	0.088	0.088	0.0842	0.088	0.0842	0.088	0.088	0.0838	0.0919	0.088	0.0842	0.088	0.088	0.0842	0.088	0.0842	0.0919	0.0838	0.088	0.0838	0.0838	0.0838	0.0838	0.0842	0.0876	0.088	0.0838	0.088	0.0838	0.0805	0.091
665	CC0412	PG 02b	0.088	0.088	0.088	0.088	0.088	0.088	0.0838	0.0838	0.0838	0.088	0.0876	0.0842	0.0842	0.0115	0.088	0.0842	0.088	0.088	0.0842	0.088	0.0842	0.088	0.088	0.0838	0.0919	0.088	0.0842	0.088	0.088	0.0842	0.088	0.0842	0.0919	0.0838	0.088	0.0838	0.0838	0.0838	0.0838	0.0842	0.0876	0.088	0.0838	0.088	0.0838	0.0805	0.091
666	CC1434	PG 02b	0.088	0.088	0.088	0.088	0.088	0.088	0.0838	0.0838	0.0838	0.088	0.0876	0.0842	0.0842	0.0115	0.088	0.0842	0.088	0.088	0.0842	0.088	0.0842	0.088	0.088	0.0838	0.0919	0.088	0.0842	0.088	0.088	0.0842	0.088	0.0842	0.0919	0.0838	0.088	0.0838	0.0838	0.0838	0.0838	0.0842	0.0876	0.088	0.0838	0.088	0.0838	0.0805	0.091
667	CC1457	PG 02b	0.088	0.088	0.088	0.088	0.088	0.088	0.0838	0.0838	0.0838	0.088	0.0876	0.0842	0.0842	0.0115	0.088	0.0842	0.088	0.088	0.0842	0.088	0.0842	0.088	0.088	0.0838	0.0919	0.088	0.0842	0.088	0.088	0.0842	0.088	0.0842	0.0919	0.0838	0.088	0.0838	0.0838	0.0838	0.0838	0.0842	0.0876	0.088	0.0838	0.088	0.0838	0.0805	0.091
668	CC1458	PG 02b	0.088	0.088	0.088	0.088	0.088	0.088	0.0838	0.0838	0.0838	0.088	0.0876	0.0842	0.0842	0.0115	0.088	0.0842	0.088	0.088	0.0842	0.088	0.0842	0.088	0.088	0.0838	0.0919	0.088	0.0842	0.088	0.088	0.0842	0.088	0.0842	0.0919	0.0838	0.088	0.0838	0.0838	0.0838	0.0838	0.0842	0.0876	0.088	0.0838	0.088	0.0838	0.0805	0.091
669	CC1484	PG 02b	0.088	0.088	0.088	0.088	0.088	0.088	0.0838	0.0838	0.0838	0.088	0.0876	0.0842	0.0842	0.0115	0.088	0.0842	0.088	0.088	0.0842	0.088	0.0842	0.088	0.088	0.0838	0.0919	0.088	0.0842	0.088	0.088	0.0842	0.088	0.0842	0.0919	0.0838	0.088	0.0838	0.0838	0.0838	0.0838	0.0842	0.0876	0.088	0.0838	0.088	0.0838	0.0805	0.091
670	CC1485	PG 02b	0.088	0.088	0.088	0.088	0.088	0.088	0.0838	0.0838	0.0838	0.088	0.0876	0.0842	0.0842	0.0115	0.088	0.0842	0.088	0.088	0.0842	0.088	0.0842	0.088	0.088	0.0838	0.0919	0.088	0.0842	0.088	0.088	0.0842	0.088	0.0842	0.0919	0.0838	0.088	0.0838	0.0838	0.0838	0.0838	0.0842	0.0876	0.088	0.0838	0.088	0.0838	0.0805	0.091
671	CC1488	PG 02b	0.088	0.088	0.088	0.088	0.088	0.088	0.0838	0.0838	0.0838	0.088	0.0876	0.0842	0.0842	0.0115	0.088	0.0842	0.088	0.088	0.0842	0.088	0.0842	0.088	0.088	0.0838	0.0919	0.088	0.0842	0.088	0.088	0.0842	0.088	0.0842	0.0919	0.0838	0.088	0.0838	0.0838	0.0838	0.0838	0.0842	0.0876	0.088	0.0838	0.088	0.0838	0.0805	0.091
672	CC1493	PG 02b	0.088	0.088	0.088	0.088	0.088	0.088	0.0838	0.0838	0.0838	0.088	0.0876	0.0842	0.0842	0.0115	0.088	0.0842	0.088	0.088	0.0842	0.088	0.0842	0.088	0.088	0.0838	0.0919	0.088	0.0842	0.088	0.088	0.0842	0.088	0.0842	0.0919	0.0838	0.088	0.0838	0.0838	0.0838	0.0838	0.0842	0.0876	0.088	0.0838	0.088	0.0838	0.0805	0.091
673	CC1494	PG 02b	0.088	0.088	0.088	0.088	0.088	0.088	0.0838	0.0838	0.0838	0.088	0.0876	0.0842	0.0842	0.0115	0.088	0.0842	0.088	0.088	0.0842	0.088	0.0842	0.088	0.088	0.0838	0.0919	0.088	0.0842	0.088	0.088	0.0842	0.088	0.0842	0.0919	0.0838	0.088	0.0838	0.0838	0.0838	0.0838	0.0842	0.0876	0.088	0.0838	0.088	0.0838	0.0805	0.091
674	CC440	PG 02b	0.088	0.088	0.088	0.088	0.088	0.088	0.0838	0.0838	0.0838	0.088	0.0876	0.0842	0.0842	0.0115	0.088	0.0842	0.088	0.088	0.0842	0.088	0.0842	0.088	0.088	0.0838	0.0919	0.088	0.0842	0.088	0.088	0.0842	0.088	0.0842	0.0919	0.0838	0.088	0.0838	0.0838	0.0838	0.0838	0.0842	0.0876	0.088	0.0838	0.088	0.0838	0.0805	0.091
675	CC457	PG 02b	0.088	0.088	0.088	0.088	0.088	0.088	0.0838	0.0838	0.0838	0.088	0.0876	0.0842	0.0842	0.0115	0.088	0.0842	0.088	0.088	0.0842	0.088	0.0842	0.088	0.088	0.0838	0.0919	0.088	0.0842	0.088	0.088	0.0842	0.088	0.0842	0.0919	0.0838	0.088	0.0838	0.0838	0.0838	0.0838	0.0842	0.0876	0.088	0.0838	0.088	0.0838	0.0805	0.091
676	CCE0902	PG 02b	0.0805	0.0805	0.0805	0.0805	0.0805	0.0805	0.0764	0.0764	0.0764	0.0805	0.0801	0.0767	0.0767	0.0115	0.0805	0.0767	0.0805	0.0805	0.0767	0.0805	0.0767	0.0805	0.0805	0.0764	0.0842	0.0805	0.0767	0.0805	0.0805	0.0767	0.0805	0.0767	0.0842	0.0764	0.0805	0.0764	0.0764	0.0764	0.0764	0.0767	0.0801	0.0805	0.0764	0.0805	0.0764	0.0805	0.091
677	CFBP1392	PG 02b	0.088	0.088	0.088	0.088	0.088	0.088	0.0838	0.0838	0.0838	0.088	0.0876	0.0842	0.0842	0.0115	0.088	0.0842	0.088	0.088	0.0842	0.088	0.0842	0.088	0.088	0.0838	0.0919	0.088	0.0842	0.088	0.088	0.0842	0.088	0.0842	0.0919	0.0838	0.088	0.0838	0.0838	0.0838	0.0838	0.0842	0.0876	0.088	0.0838	0.088	0.0838	0.0805	0.091
678	CFBP1906	PG 02b	0.088	0.088	0.088	0.088	0.088	0.088	0.0838	0.0838	0.0838	0.088	0.0876	0.0842	0.0842	0.0115	0.088	0.0842	0.088	0.088	0.0842	0.088	0.0842	0.088	0.088	0.0838	0.0919	0.088	0.0842	0.088	0.088	0.0842	0.088	0.0842	0.0919	0.0838	0.088	0.0838	0.0838	0.0838	0.0838	0.0842	0.0876	0.088	0.0838	0.088	0.0838	0.0805	0.091
679	CFBP2256	PG 02b	0.0919	0.0919	0.0919	0.0919	0.0919	0.0919	0.0876	0.0876	0.0876	0.0919	0.0914	0.088	0.088	0.0115	0.0919	0.088	0.0919	0.0919	0.088	0.0919	0.088	0.0919	0.0919	0.0876	0.0958	0.0919	0.088	0.0919	0.0919	0.088	0.0919	0.088	0.0958	0.0876	0.0919	0.0876	0.0876	0.0876	0.0876	0.088	0.0914	0.0919	0.0876	0.0919	0.0876	0.0842	0.0949
680	CVB0037	PG 02b	0.0805	0.0805	0.0805	0.0805	0.0805	0.0805	0.0764	0.0764	0.0764	0.0805	0.0801	0.0767	0.0767	0.0115	0.0805	0.0767	0.0805	0.0805	0.0767	0.0805	0.0767	0.0805	0.0805	0.0764	0.0842	0.0805	0.0767	0.0805	0.0805	0.0767	0.0805	0.0767	0.0842	0.0764	0.0805	0.0764	0.0764	0.0764	0.0764	0.0767	0.0801	0.0805	0.0764	0.0805	0.0764	0.0805	0.0834
681	H5E1	PG 02b	0.0919	0.0919	0.0919	0.0919	0.0919	0.0919	0.0876	0.0876	0.0876	0.0919	0.0914	0.088	0.088	0.0115	0.0919	0.088	0.0919	0.0919	0.088	0.0919	0.088	0.0919	0.0919	0.0876	0.0958	0.0919	0.088	0.0919	0.0919	0.088	0.0919	0.088	0.0958	0.0876	0.0919	0.0876	0.0876	0.0876	0.0876	0.088	0.0914	0.0919	0.0876	0.0919	0.0876	0.0919	0.0949
682	M301072PT	PG 02b	0.0919	0.0919	0.0919	0.0919	0.0919	0.0919	0.0876	0.0876	0.0876	0.0919	0.0914	0.088	0.088	0.0115	0.0919	0.088	0.0919	0.0919	0.088	0.0919	0.088	0.0919	0.0919	0.0876	0.0958	0.0919	0.088	0.0919	0.0919	0.088	0.0919	0.088	0.0958	0.0876	0.0919	0.0876	0.0876	0.0876	0.0876	0.088	0.0914	0.0919	0.0876	0.0919	0.0876	0.0842	0.0949
683	SZ0007	PG 02b	0.088	0.088	0.088	0.088	0.088	0.088	0.0838	0.0838	0.0838	0.088	0.0876	0.0842	0.0842	0.0115	0.088	0.0842	0.088	0.088	0.0842	0.088	0.0842	0.088	0.088	0.0838	0.0919	0.088	0.0842	0.088	0.088	0.0842	0.088	0.0842	0.0919	0.0838	0.088	0.0838	0.0838	0.0838	0.0838	0.0842	0.0876	0.088	0.0838	0.088	0.0838	0.0805	0.091
684	SZ0038	PG 02b	0.0805	0.0805	0.0805	0.0805	0.0805	0.0805	0.0764	0.0764	0.0764	0.0805	0.0801	0.0767	0.0767	0.0115	0.0805	0.0767	0.0805	0.0805	0.0767	0.0805	0.0767	0.0805	0.0805	0.0764	0.0842	0.0805	0.0767	0.0805	0.0805	0.0767	0.0805	0.0767	0.0842	0.0764	0.0805	0.0764	0.0764	0.0764	0.0764	0.0767	0.0801	0.0805	0.0764	0.0805	0.0764	0.0805	0.091
685	UB0305	PG 02b	0.088	0.088	0.088	0.088	0.088	0.088	0.0838	0.0838	0.0838	0.088	0.0876	0.0842	0.0842	0.0115	0.088	0.0842	0.088	0.088	0.0842	0.088	0.0842	0.088	0.088	0.0838	0.0919	0.088	0.0842	0.088	0.088	0.0842	0.088	0.0842	0.0919	0.0838	0.088	0.0838	0.0838	0.0838	0.0838	0.0842	0.0876	0.088	0.0838	0.088	0.0838	0.0805	0.091
686	USA0087	PG 02b	0.0805	0.0805	0.0805	0.0805	0.0805	0.0805	0.0764	0.0764	0.0764	0.0805	0.0801	0.0767	0.0767	0.0115	0.0805	0.0767	0.0805	0.0805	0.0767	0.0805	0.0767	0.0805	0.0805	0.0764	0.0842	0.0805	0.0767	0.0805	0.0805	0.0767	0.0805	0.0767	0.0842	0.0764	0.0805	0.0764	0.0764	0.0764	0.0764	0.0767	0.0801	0.0805	0.0764	0.0805	0.0764	0.0805	0.091
687	USA0088	PG 02b	0.088	0.088	0.088	0.088	0.088	0.088	0.0838	0.0838	0.0838	0.088	0.0876	0.0842	0.0842	0.0115	0.088	0.0842	0.088	0.088	0.0842	0.088	0.0842	0.088	0.088	0.0838	0.0919	0.088	0.0842	0.088	0.088	0.0842	0.088	0.0842	0.0919	0.0838	0.088	0.0838	0.0838	0.0838	0.0838	0.0842	0.0876	0.088	0.0838	0.088	0.0838	0.0805	0.091
688	CC1543	PG 02b	0.088	0.088	0.088	0.088	0.088	0.088	0.0838	0.0838	0.0838	0.088	0.0876	0.0842	0.0842	0.0115	0.088	0.0842	0.088	0.088	0.0842	0.088	0.0842	0.088	0.088	0.0838	0.0919	0.088	0.0842	0.088	0.088	0.0842	0.088	0.0842	0.0919	0.0838	0.088	0.0838	0.0838	0.0838	0.0838	0.0842	0.0876	0.088	0.0838	0.088	0.0838	0.0805	0.091
689	PavIsaPave013	PG 02b	0.0805	0.0805	0.0805	0.0805	0.0805	0.0805	0.0764	0.0764	0.0764	0.0805	0.0801	0.0767	0.0767	0.0115	0.0805	0.0767	0.0805	0.0805	0.0767	0.0805	0.0767	0.0805	0.0805	0.0764	0.0842	0.0805	0.0767	0.0805	0.0805	0.0767	0.0805	0.0767	0.0842	0.0764	0.0805	0.0764	0.0764	0.0764	0.0764	0.0767	0.0801	0.0805	0.0764	0.0805	0.0764	0.0805	0.0834
690	508	PG 02c	0.0761	0.0761	0.0761	0.0761	0.0761	0.0761	0.0722	0.0722	0.0722	0.0761	0.0758	0.0725	0.0725	0.0115	0.0761	0.0725	0.0761	0.0761	0.0725	0.0761	0.0725	0.0761	0.0761	0.0722	0.0797	0.0761	0.0725	0.0761	0.0761	0.0725	0.0761	0.0725	0.0797	0.0722	0.0761	0.0722	0.0722	0.0722	0.0722	0.0725	0.0758	0.0761	0.0722	0.0761	0.0722	0.0761	0.0791
691	CC1631	PG 02c	0.0689	0.0689	0.0689	0.0689	0.0689	0.0689	0.0652	0.0652	0.0652	0.0689	0.0687	0.0654	0.0654	0.0115	0.0689	0.0654	0.0689	0.0689	0.0654	0.0689	0.0654	0.0689	0.0689	0.0652	0.0725	0.0689	0.0654	0.0689	0.0689	0.0654	0.0689	0.0654	0.0725	0.0652	0.0689	0.0652	0.0652	0.0652	0.0652	0.0654	0.0687	0.0689	0.0652	0.0689	0.0652	0.0689	0.072
692	SZ0030	PG 02c	0.0868	0.0868	0.0868	0.0868	0.0868	0.0868	0.0828	0.0828	0.0828	0.0868	0.0865	0.0831	0.0831	0.0115	0.0868	0.0831	0.0868	0.0868	0.0831	0.0868	0.0831	0.0868	0.0868	0.0828	0.0906	0.0868	0.0831	0.0868	0.0868	0.0831	0.0868	0.0831	0.0906	0.0828	0.0868	0.0828	0.0828	0.0828	0.0828	0.0831	0.0865	0.0868	0.0828	0.0868	0.0828	0.0868	0.0899
693	SZ0037	PG 02c	0.0868	0.0868	0.0868	0.0868	0.0868	0.0868	0.0828	0.0828	0.0828	0.0868	0.0865	0.0831	0.0831	0.0115	0.0868	0.0831	0.0868	0.0868	0.0831	0.0868	0.0831	0.0868	0.0868	0.0828	0.0906	0.0868	0.0831	0.0868	0.0868	0.0831	0.0868	0.0831	0.0906	0.0828	0.0868	0.0828	0.0828	0.0828	0.0828	0.0831	0.0865	0.0868	0.0828	0.0868	0.0828	0.0868	0.0899
694	SZ0045	PG 02c	0.0834	0.0834	0.0834	0.0834	0.0834	0.0834	0.0794	0.0794	0.0794	0.0834	0.0831	0.0797	0.0797	0.0115	0.0834	0.0797	0.0834	0.0834	0.0797	0.0834	0.0797	0.0834	0.0834	0.0794	0.0872	0.0834	0.0797	0.0834	0.0834	0.0797	0.0834	0.0797	0.0872	0.0794	0.0834	0.0794	0.0794	0.0794	0.0794	0.0797	0.0831	0.0834	0.0794	0.0834	0.0794	0.0834	0.0865
695	SZ0051	PG 02c	0.0868	0.0868	0.0868	0.0868	0.0868	0.0868	0.0828	0.0828	0.0828	0.0868	0.0865	0.0831	0.0831	0.0115	0.0868	0.0831	0.0868	0.0868	0.0831	0.0868	0.0831	0.0868	0.0868	0.0828	0.0906	0.0868	0.0831	0.0868	0.0868	0.0831	0.0868	0.0831	0.0906	0.0828	0.0868	0.0828	0.0828	0.0828	0.0828	0.0831	0.0865	0.0868	0.0828	0.0868	0.0828	0.0868	0.0899
696	SZ0093	PG 02c	0.0831	0.0831	0.0831	0.0831	0.0831	0.0831	0.0791	0.0791	0.0791	0.0831	0.0828	0.0794	0.0794	0.0115	0.0831	0.0794	0.0831	0.0831	0.0794	0.0831	0.0794	0.0831	0.0831	0.0791	0.0868	0.0831	0.0794	0.0831	0.0831	0.0794	0.0831	0.0794	0.0868	0.0791	0.0831	0.0791	0.0791	0.0791	0.0791	0.0794	0.0828	0.0831	0.0791	0.0831	0.0791	0.0831	0.0862
697	SZ0124	PG 02c	0.0797	0.0797	0.0797	0.0797	0.0797	0.0797	0.0758	0.0758	0.0758	0.0797	0.0794	0.0761	0.0761	0.0115	0.0797	0.0761	0.0797	0.0797	0.0761	0.0797	0.0761	0.0797	0.0797	0.0758	0.0834	0.0797	0.0761	0.0797	0.0797	0.0761	0.0797	0.0761	0.0834	0.0758	0.0797	0.0758	0.0758	0.0758	0.0758	0.0761	0.0794	0.0797	0.0758	0.0797	0.0758	0.0797	0.0828
698	UB0313	PG 02c	0.0797	0.0797	0.0797	0.0797	0.0797	0.0797	0.0758	0.0758	0.0758	0.0797	0.0794	0.0761	0.0761	0.0115	0.0797	0.0761	0.0797	0.0797	0.0761	0.0797	0.0761	0.0797	0.0797	0.0758	0.0834	0.0797	0.0761	0.0797	0.0797	0.0761	0.0797	0.0761	0.0834	0.0758	0.0797	0.0758	0.0758	0.0758	0.0758	0.0761	0.0794	0.0797	0.0758	0.0797	0.0758	0.0797	0.0828
699	PSy642	PG 02c	0.0794	0.0794	0.0794	0.0794	0.0794	0.0794	0.0755	0.0755	0.0755	0.0794	0.0791	0.0758	0.0758	0.0115	0.0794	0.0758	0.0794	0.0794	0.0758	0.0794	0.0758	0.0794	0.0794	0.0755	0.0831	0.0794	0.0758	0.0794	0.0794	0.0758	0.0794	0.0758	0.0831	0.0755	0.0794	0.0755	0.0755	0.0755	0.0755	0.0758	0.0791	0.0794	0.0755	0.0794	0.0755	0.0794	0.0825
700	B728a	PG 02d	0.0731	0.0731	0.0731	0.0731	0.0731	0.0731	0.0692	0.0692	0.0692	0.0731	0.0728	0.0695	0.0695	0.0115	0.0731	0.0695	0.0731	0.0731	0.0695	0.0731	0.0695	0.0731	0.0731	0.0692	0.0767	0.0731	0.0695	0.0731	0.0731	0.0695	0.0731	0.0695	0.0767	0.0692	0.0731	0.0692	0.0692	0.0692	0.0692	0.0695	0.0728	0.0731	0.0692	0.0731	0.0692	0.0731	0.0761
701	CC0170	PG 02d	0.0767	0.0767	0.0767	0.0767	0.0767	0.0767	0.0728	0.0728	0.0728	0.0767	0.0764	0.0731	0.0731	0.0115	0.0767	0.0731	0.0767	0.0767	0.0731	0.0767	0.0731	0.0767	0.0767	0.0728	0.0805	0.0767	0.0731	0.0767	0.0767	0.0731	0.0767	0.0731	0.0805	0.0728	0.0767	0.0728	0.0728	0.0728	0.0728	0.0731	0.0764	0.0767	0.0728	0.0767	0.0728	0.0767	0.0797
702	CC0206	PG 02d	0.0767	0.0767	0.0767	0.0767	0.0767	0.0767	0.0728	0.0728	0.0728	0.0767	0.0764	0.0731	0.0731	0.0115	0.0767	0.0731	0.0767	0.0767	0.0731	0.0767	0.0731	0.0767	0.0767	0.0728	0.0805	0.0767	0.0731	0.0767	0.0767	0.0731	0.0767	0.0731	0.0805	0.0728	0.0767	0.0728	0.0728	0.0728	0.0728	0.0731	0.0764	0.0767	0.0728	0.0767	0.0728	0.0767	0.0797
703	CC0301	PG 02d	0.0731	0.0731	0.0731	0.0731	0.0731	0.0731	0.0692	0.0692	0.0692	0.0731	0.0728	0.0695	0.0695	0.0115	0.0731	0.0695	0.0731	0.0731	0.0695	0.0731	0.0695	0.0731	0.0731	0.0692	0.0767	0.0731	0.0695	0.0731	0.0731	0.0695	0.0731	0.0695	0.0767	0.0692	0.0731	0.0692	0.0692	0.0692	0.0692	0.0695	0.0728	0.0731	0.0692	0.0731	0.0692	0.0731	0.0761
704	CC0393	PG 02d	0.0695	0.0695	0.0695	0.0695	0.0695	0.0695	0.0656	0.0656	0.0656	0.0695	0.0692	0.0659	0.0659	0.0115	0.0695	0.0659	0.0695	0.0695	0.0659	0.0695	0.0659	0.0695	0.0695	0.0656	0.0731	0.0695	0.0659	0.0695	0.0695	0.0659	0.0695	0.0659	0.0731	0.0656	0.0695	0.0656	0.0656	0.0656	0.0656	0.0659	0.0692	0.0695	0.0656	0.0695	0.0656	0.0695	0.0725
705	CC0403	PG 02d	0.0695	0.0695	0.0695	0.0695	0.0695	0.0695	0.0656	0.0656	0.0656	0.0695	0.0692	0.0659	0.0659	0.0115	0.0695	0.0659	0.0695	0.0695	0.0659	0.0695	0.0659	0.0695	0.0695	0.0656	0.0731	0.0695	0.0659	0.0695	0.0695	0.0659	0.0695	0.0659	0.0731	0.0656	0.0695	0.0656	0.0656	0.0656	0.0656	0.0659	0.0692	0.0695	0.0656	0.0695	0.0656	0.0695	0.0725
706	CC0406	PG 02d	0.0695	0.0695	0.0695	0.0695	0.0695	0.0695	0.0656	0.0656	0.0656	0.0695	0.0692	0.0659	0.0659	0.0115	0.0695	0.0659	0.0695	0.0695	0.0659	0.0695	0.0659	0.0695	0.0695	0.0656	0.0731	0.0695	0.0659	0.0695	0.0695	0.0659	0.0695	0.0659	0.0731	0.0656	0.0695	0.0656	0.0656	0.0656	0.0656	0.0659	0.0692	0.0695	0.0656	0.0695	0.0656	0.0695	0.0725
707	CC0654	PG 02d	0.0731	0.0731	0.0731	0.0731	0.0731	0.0731	0.0692	0.0692	0.0692	0.0731	0.0728	0.0695	0.0695	0.0115	0.0731	0.0695	0.0731	0.0731	0.0695	0.0731	0.0695	0.0731	0.0731	0.0692	0.0767	0.0731	0.0695	0.0731	0.0731	0.0695	0.0731	0.0695	0.0767	0.0692	0.0731	0.0692	0.0692	0.0692	0.0692	0.0695	0.0728	0.0731	0.0692	0.0731	0.0692	0.0731	0.0761
708	CC0658	PG 02d	0.0731	0.0731	0.0731	0.0731	0.0731	0.0731	0.0692	0.0692	0.0692	0.0731	0.0728	0.0695	0.0695	0.0115	0.0731	0.0695	0.0731	0.0731	0.0695	0.0731	0.0695	0.0731	0.0731	0.0692	0.0767	0.0731	0.0695	0.0731	0.0731	0.0695	0.0731	0.0695	0.0767	0.0692	0.0731	0.0692	0.0692	0.0692	0.0692	0.0695	0.0728	0.0731	0.0692	0.0731	0.0692	0.0731	0.0761
709	CC0659	PG 02d	0.0731	0.0731	0.0731	0.0731	0.0731	0.0731	0.0692	0.0692	0.0692	0.0731	0.0728	0.0695	0.0695	0.0115	0.0731	0.0695	0.0731	0.0731	0.0695	0.0731	0.0695	0.0731	0.0731	0.0692	0.0767	0.0731	0.0695	0.0731	0.0731	0.0695	0.0731	0.0695	0.0767	0.0692	0.0731	0.0692	0.0692	0.0692	0.0692	0.0695	0.0728	0.0731	0.0692	0.0731	0.0692	0.0731	0.0761
710	CC0670	PG 02d	0.0767	0.0767	0.0767	0.0767	0.0767	0.0767	0.0728	0.0728	0.0728	0.0767	0.0764	0.0731	0.0731	0.0115	0.0767	0.0731	0.0767	0.0767	0.0731	0.0767	0.0731	0.0767	0.0767	0.0728	0.0805	0.0767	0.0731	0.0767	0.0767	0.0731	0.0767	0.0731	0.0805	0.0728	0.0767	0.0728	0.0728	0.0728	0.0728	0.0731	0.0764	0.0767	0.0728	0.0767	0.0728	0.0767	0.0797
711	CC1428	PG 02d	0.0764	0.0764	0.0764	0.0764	0.0764	0.0764	0.0725	0.0725	0.0725	0.0764	0.0761	0.0728	0.0728	0.0115	0.0764	0.0728	0.0764	0.0764	0.0728	0.0764	0.0728	0.0764	0.0764	0.0725	0.0801	0.0764	0.0728	0.0764	0.0764	0.0728	0.0764	0.0728	0.0801	0.0725	0.0764	0.0725	0.0725	0.0725	0.0725	0.0728	0.0761	0.0764	0.0725	0.0764	0.0725	0.0764	0.0794
712	CC1435	PG 02d	0.0731	0.0731	0.0731	0.0731	0.0731	0.0731	0.0692	0.0692	0.0692	0.0731	0.0728	0.0695	0.0695	0.0115	0.0731	0.0695	0.0731	0.0731	0.0695	0.0731	0.0695	0.0731	0.0731	0.0692	0.0767	0.0731	0.0695	0.0731	0.0731	0.0695	0.0731	0.0695	0.0767	0.0692	0.0731	0.0692	0.0692	0.0692	0.0692	0.0695	0.0728	0.0731	0.0692	0.0731	0.0692	0.0731	0.0761
713	CC1448	PG 02d	0.0731	0.0731	0.0731	0.0731	0.0731	0.0731	0.0692	0.0692	0.0692	0.0731	0.0728	0.0695	0.0695	0.0115	0.0731	0.0695	0.0731	0.0731	0.0695	0.0731	0.0695	0.0731	0.0731	0.0692	0.0767	0.0731	0.0695	0.0731	0.0731	0.0695	0.0731	0.0695	0.0767	0.0692	0.0731	0.0692	0.0692	0.0692	0.0692	0.0695	0.0728	0.0731	0.0692	0.0731	0.0692	0.0731	0.0761
714	CC1449	PG 02d	0.0731	0.0731	0.0731	0.0731	0.0731	0.0731	0.0692	0.0692	0.0692	0.0731	0.0728	0.0695	0.0695	0.0115	0.0731	0.0695	0.0731	0.0731	0.0695	0.0731	0.0695	0.0731	0.0731	0.0692	0.0767	0.0731	0.0695	0.0731	0.0731	0.0695	0.0731	0.0695	0.0767	0.0692	0.0731	0.0692	0.0692	0.0692	0.0692	0.0695	0.0728	0.0731	0.0692	0.0731	0.0692	0.0731	0.0761
715	CC1450	PG 02d	0.0731	0.0731	0.0731	0.0731	0.0731	0.0731	0.0692	0.0692	0.0692	0.0731	0.0728	0.0695	0.0695	0.0115	0.0731	0.0695	0.0731	0.0731	0.0695	0.0731	0.0695	0.0731	0.0731	0.0692	0.0767	0.0731	0.0695	0.0731	0.0731	0.0695	0.0731	0.0695	0.0767	0.0692	0.0731	0.0692	0.0692	0.0692	0.0692	0.0695	0.0728	0.0731	0.0692	0.0731	0.0692	0.0731	0.0761
716	CC1470	PG 02d	0.0728	0.0728	0.0728	0.0728	0.0728	0.0728	0.0689	0.0689	0.0689	0.0728	0.0725	0.0692	0.0692	0.0115	0.0728	0.0692	0.0728	0.0728	0.0692	0.0728	0.0692	0.0728	0.0728	0.0689	0.0764	0.0728	0.0692	0.0728	0.0728	0.0692	0.0728	0.0692	0.0764	0.0689	0.0728	0.0689	0.0689	0.0689	0.0689	0.0692	0.0725	0.0728	0.0689	0.0728	0.0689	0.0801	0.0831
717	CC1475	PG 02d	0.0695	0.0695	0.0695	0.0695	0.0695	0.0695	0.0656	0.0656	0.0656	0.0695	0.0692	0.0659	0.0659	0.0115	0.0695	0.0659	0.0695	0.0695	0.0659	0.0695	0.0659	0.0695	0.0695	0.0656	0.0731	0.0695	0.0659	0.0695	0.0695	0.0659	0.0695	0.0659	0.0731	0.0656	0.0695	0.0656	0.0656	0.0656	0.0656	0.0659	0.0692	0.0695	0.0656	0.0695	0.0656	0.0695	0.0725
718	CC1497	PG 02d	0.0695	0.0695	0.0695	0.0695	0.0695	0.0695	0.0656	0.0656	0.0656	0.0695	0.0692	0.0659	0.0659	0.0115	0.0695	0.0659	0.0695	0.0695	0.0659	0.0695	0.0659	0.0695	0.0695	0.0656	0.0731	0.0695	0.0659	0.0695	0.0695	0.0659	0.0695	0.0659	0.0731	0.0656	0.0695	0.0656	0.0656	0.0656	0.0656	0.0659	0.0692	0.0695	0.0656	0.0695	0.0656	0.0695	0.0725
719	CC1498	PG 02d	0.0695	0.0695	0.0695	0.0695	0.0695	0.0695	0.0656	0.0656	0.0656	0.0695	0.0692	0.0659	0.0659	0.0115	0.0695	0.0659	0.0695	0.0695	0.0659	0.0695	0.0659	0.0695	0.0695	0.0656	0.0731	0.0695	0.0659	0.0695	0.0695	0.0659	0.0695	0.0659	0.0731	0.0656	0.0695	0.0656	0.0656	0.0656	0.0656	0.0659	0.0692	0.0695	0.0656	0.0695	0.0656	0.0695	0.0725
720	CC1499	PG 02d	0.0695	0.0695	0.0695	0.0695	0.0695	0.0695	0.0656	0.0656	0.0656	0.0695	0.0692	0.0659	0.0659	0.0115	0.0695	0.0659	0.0695	0.0695	0.0659	0.0695	0.0659	0.0695	0.0695	0.0656	0.0731	0.0695	0.0659	0.0695	0.0695	0.0659	0.0695	0.0659	0.0731	0.0656	0.0695	0.0656	0.0656	0.0656	0.0656	0.0659	0.0692	0.0695	0.0656	0.0695	0.0656	0.0695	0.0725
721	CC94	PG 02d	0.0695	0.0695	0.0695	0.0695	0.0695	0.0695	0.0656	0.0656	0.0656	0.0695	0.0692	0.0659	0.0659	0.0115	0.0695	0.0659	0.0695	0.0695	0.0659	0.0695	0.0659	0.0695	0.0695	0.0656	0.0731	0.0695	0.0659	0.0695	0.0695	0.0659	0.0695	0.0659	0.0731	0.0656	0.0695	0.0656	0.0656	0.0656	0.0656	0.0659	0.0692	0.0695	0.0656	0.0695	0.0656	0.0695	0.0725
722	MAFF302273PT	PG 02d	0.0731	0.0731	0.0731	0.0731	0.0731	0.0731	0.0692	0.0692	0.0692	0.0731	0.0728	0.0695	0.0695	0.0115	0.0731	0.0695	0.0731	0.0731	0.0695	0.0731	0.0695	0.0731	0.0731	0.0692	0.0767	0.0731	0.0695	0.0731	0.0731	0.0695	0.0731	0.0695	0.0767	0.0692	0.0731	0.0692	0.0692	0.0692	0.0692	0.0695	0.0728	0.0731	0.0692	0.0731	0.0692	0.0731	0.0761
723	UB303	PG 02d	0.0731	0.0731	0.0731	0.0731	0.0731	0.0731	0.0692	0.0692	0.0692	0.0731	0.0728	0.0695	0.0695	0.0115	0.0731	0.0695	0.0731	0.0731	0.0695	0.0731	0.0695	0.0731	0.0731	0.0692	0.0767	0.0731	0.0695	0.0731	0.0731	0.0695	0.0731	0.0695	0.0767	0.0692	0.0731	0.0692	0.0692	0.0692	0.0692	0.0695	0.0728	0.0731	0.0692	0.0731	0.0692	0.0731	0.0761
724	USA0017	PG 02d	0.0764	0.0764	0.0764	0.0764	0.0764	0.0764	0.0725	0.0725	0.0725	0.0764	0.0761	0.0728	0.0728	0.0115	0.0764	0.0728	0.0764	0.0764	0.0728	0.0764	0.0728	0.0764	0.0764	0.0725	0.0801	0.0764	0.0728	0.0764	0.0764	0.0728	0.0764	0.0728	0.0801	0.0725	0.0764	0.0725	0.0725	0.0725	0.0725	0.0728	0.0761	0.0764	0.0725	0.0764	0.0725	0.0764	0.0794
725	USA011	PG 02d	0.0731	0.0731	0.0731	0.0731	0.0731	0.0731	0.0692	0.0692	0.0692	0.0731	0.0728	0.0695	0.0695	0.0115	0.0731	0.0695	0.0731	0.0731	0.0695	0.0731	0.0695	0.0731	0.0731	0.0692	0.0767	0.0731	0.0695	0.0731	0.0731	0.0695	0.0731	0.0695	0.0767	0.0692	0.0731	0.0692	0.0692	0.0692	0.0692	0.0695	0.0728	0.0731	0.0692	0.0731	0.0692	0.0731	0.0761
726	AI0042	PG 02b	0.0842	0.0842	0.0842	0.0842	0.0842	0.0842	0.0801	0.0801	0.0801	0.0842	0.0838	0.0805	0.0805	0.0115	0.0842	0.0805	0.0842	0.0842	0.0805	0.0842	0.0805	0.0842	0.0842	0.0801	0.088	0.0842	0.0805	0.0842	0.0842	0.0805	0.0842	0.0805	0.088	0.0801	0.0842	0.0801	0.0801	0.0801	0.0801	0.0805	0.0838	0.0842	0.0801	0.0842	0.0801	0.0842	0.0872
727	CCE0044	PG 02b	0.0805	0.0805	0.0805	0.0805	0.0805	0.0805	0.0764	0.0764	0.0764	0.0805	0.0801	0.0767	0.0767	0.0115	0.0805	0.0767	0.0805	0.0805	0.0767	0.0805	0.0767	0.0805	0.0805	0.0764	0.0842	0.0805	0.0767	0.0805	0.0805	0.0767	0.0805	0.0767	0.0842	0.0764	0.0805	0.0764	0.0764	0.0764	0.0764	0.0767	0.0801	0.0805	0.0764	0.0805	0.0764	0.0805	0.0834
728	CSZ0002	PG 02b	0.0842	0.0842	0.0842	0.0842	0.0842	0.0842	0.0801	0.0801	0.0801	0.0842	0.0838	0.0805	0.0805	0.0115	0.0842	0.0805	0.0842	0.0842	0.0805	0.0842	0.0805	0.0842	0.0842	0.0801	0.088	0.0842	0.0805	0.0842	0.0842	0.0805	0.0842	0.0805	0.088	0.0801	0.0842	0.0801	0.0801	0.0801	0.0801	0.0805	0.0838	0.0842	0.0801	0.0842	0.0801	0.0842	0.0872
729	USA0035	PG 02e	0.0695	0.0695	0.0695	0.0695	0.0695	0.0695	0.0656	0.0656	0.0656	0.0695	0.0692	0.0659	0.0659	0.0115	0.0695	0.0659	0.0695	0.0695	0.0659	0.0695	0.0659	0.0695	0.0695	0.0656	0.0731	0.0695	0.0659	0.0695	0.0695	0.0659	0.0695	0.0659	0.0731	0.0656	0.0695	0.0656	0.0656	0.0656	0.0656	0.0659	0.0692	0.0695	0.0656	0.0695	0.0656	0.0695	0.0725
730	ATCC11528	PG 03	0.0523	0.0523	0.0523	0.0523	0.0523	0.0523	0.0555	0.0555	0.0555	0.0523	0.0521	0.0489	0.0489	0.0115	0.0523	0.0489	0.0523	0.0523	0.0489	0.0523	0.0489	0.0523	0.0523	0.0555	0.0557	0.0523	0.0489	0.0523	0.0523	0.0489	0.0523	0.0489	0.0557	0.0555	0.0523	0.0555	0.0555	0.0555	0.0555	0.0489	0.0521	0.0523	0.0555	0.0523	0.0555	0.0592	0.0621
731	CMO0010	PG 03	0.0523	0.0523	0.0523	0.0523	0.0523	0.0523	0.0555	0.0555	0.0555	0.0523	0.0521	0.0489	0.0489	0.0115	0.0523	0.0489	0.0523	0.0523	0.0489	0.0523	0.0489	0.0523	0.0523	0.0555	0.0557	0.0523	0.0489	0.0523	0.0523	0.0489	0.0523	0.0489	0.0557	0.0555	0.0523	0.0555	0.0555	0.0555	0.0555	0.0489	0.0521	0.0523	0.0555	0.0523	0.0555	0.0523	0.0553
732	KOZ8101	PG 03	0.0489	0.0489	0.0489	0.0489	0.0489	0.0489	0.0521	0.0521	0.0521	0.0489	0.0487	0.0456	0.0456	0.0115	0.0489	0.0456	0.0489	0.0489	0.0456	0.0489	0.0456	0.0489	0.0489	0.0521	0.0523	0.0489	0.0456	0.0489	0.0489	0.0456	0.0489	0.0456	0.0523	0.0521	0.0489	0.0521	0.0521	0.0521	0.0521	0.0456	0.0487	0.0489	0.0521	0.0489	0.0521	0.0557	0.0587
733	LYR0002	PG 03	0.0489	0.0489	0.0489	0.0489	0.0489	0.0489	0.0521	0.0521	0.0521	0.0489	0.0487	0.0456	0.0456	0.0115	0.0489	0.0456	0.0489	0.0489	0.0456	0.0489	0.0456	0.0489	0.0489	0.0521	0.0523	0.0489	0.0456	0.0489	0.0489	0.0456	0.0489	0.0456	0.0523	0.0521	0.0489	0.0521	0.0521	0.0521	0.0521	0.0456	0.0487	0.0489	0.0521	0.0489	0.0521	0.0557	0.0587
734	MAFF301020	PG 03	0.0489	0.0489	0.0489	0.0489	0.0489	0.0489	0.0521	0.0521	0.0521	0.0489	0.0487	0.0456	0.0456	0.0115	0.0489	0.0456	0.0489	0.0489	0.0456	0.0489	0.0456	0.0489	0.0489	0.0521	0.0523	0.0489	0.0456	0.0489	0.0489	0.0456	0.0489	0.0456	0.0523	0.0521	0.0489	0.0521	0.0521	0.0521	0.0521	0.0456	0.0487	0.0489	0.0521	0.0489	0.0521	0.0557	0.0587
735	MAFF301765	PG 03	0.0489	0.0489	0.0489	0.0489	0.0489	0.0489	0.0521	0.0521	0.0521	0.0489	0.0487	0.0456	0.0456	0.0115	0.0489	0.0456	0.0489	0.0489	0.0456	0.0489	0.0456	0.0489	0.0489	0.0521	0.0523	0.0489	0.0456	0.0489	0.0489	0.0456	0.0489	0.0456	0.0523	0.0521	0.0489	0.0521	0.0521	0.0521	0.0521	0.0456	0.0487	0.0489	0.0521	0.0489	0.0521	0.0557	0.0587
736	NCPPB3335	PG 03	0.0489	0.0489	0.0489	0.0489	0.0489	0.0489	0.0521	0.0521	0.0521	0.0489	0.0487	0.0456	0.0456	0.0115	0.0489	0.0456	0.0489	0.0489	0.0456	0.0489	0.0456	0.0489	0.0489	0.0521	0.0523	0.0489	0.0456	0.0489	0.0489	0.0456	0.0489	0.0456	0.0523	0.0521	0.0489	0.0521	0.0521	0.0521	0.0521	0.0456	0.0487	0.0489	0.0521	0.0489	0.0521	0.0557	0.0587
737	Pph1448A	PG 03	0.0489	0.0489	0.0489	0.0489	0.0489	0.0489	0.0521	0.0521	0.0521	0.0489	0.0487	0.0456	0.0456	0.0115	0.0489	0.0456	0.0489	0.0489	0.0456	0.0489	0.0456	0.0489	0.0489	0.0521	0.0523	0.0489	0.0456	0.0489	0.0489	0.0456	0.0489	0.0456	0.0523	0.0521	0.0489	0.0521	0.0521	0.0521	0.0521	0.0456	0.0487	0.0489	0.0521	0.0489	0.0521	0.0557	0.0587
738	R4	PG 03	0.0489	0.0489	0.0489	0.0489	0.0489	0.0489	0.0521	0.0521	0.0521	0.0489	0.0487	0.0456	0.0456	0.0115	0.0489	0.0456	0.0489	0.0489	0.0456	0.0489	0.0456	0.0489	0.0489	0.0521	0.0523	0.0489	0.0456	0.0489	0.0489	0.0456	0.0489	0.0456	0.0523	0.0521	0.0489	0.0521	0.0521	0.0521	0.0521	0.0456	0.0487	0.0489	0.0521	0.0489	0.0521	0.0557	0.0587
739	MAFF301315	PG 03	0.0555	0.0555	0.0555	0.0555	0.0555	0.0555	0.0587	0.0587	0.0587	0.0555	0.0553	0.0521	0.0521	0.0115	0.0555	0.0521	0.0555	0.0555	0.0521	0.0555	0.0521	0.0555	0.0555	0.0587	0.0589	0.0555	0.0521	0.0555	0.0555	0.0521	0.0555	0.0521	0.0589	0.0587	0.0555	0.0587	0.0587	0.0587	0.0587	0.0521	0.0553	0.0555	0.0587	0.0555	0.0587	0.0624	0.0654
740	PseHC	PG 03	0.0523	0.0523	0.0523	0.0523	0.0523	0.0523	0.0555	0.0555	0.0555	0.0523	0.0521	0.0489	0.0489	0.0115	0.0523	0.0489	0.0523	0.0523	0.0489	0.0523	0.0489	0.0523	0.0523	0.0555	0.0557	0.0523	0.0489	0.0523	0.0523	0.0489	0.0523	0.0489	0.0557	0.0555	0.0523	0.0555	0.0555	0.0555	0.0555	0.0489	0.0521	0.0523	0.0555	0.0523	0.0555	0.0592	0.0621
741	Pta6606	PG 03	0.0489	0.0489	0.0489	0.0489	0.0489	0.0489	0.0521	0.0521	0.0521	0.0489	0.0487	0.0456	0.0456	0.0115	0.0489	0.0456	0.0489	0.0489	0.0456	0.0489	0.0456	0.0489	0.0489	0.0521	0.0523	0.0489	0.0456	0.0489	0.0489	0.0456	0.0489	0.0456	0.0523	0.0521	0.0489	0.0521	0.0521	0.0521	0.0521	0.0456	0.0487	0.0489	0.0521	0.0489	0.0521	0.0557	0.0587
742	0893_23	PG 03	0.0523	0.0523	0.0523	0.0523	0.0523	0.0523	0.0555	0.0555	0.0555	0.0523	0.0521	0.0489	0.0489	0.0115	0.0523	0.0489	0.0523	0.0523	0.0489	0.0523	0.0489	0.0523	0.0523	0.0555	0.0557	0.0523	0.0489	0.0523	0.0523	0.0489	0.0523	0.0489	0.0557	0.0555	0.0523	0.0555	0.0555	0.0555	0.0555	0.0489	0.0521	0.0523	0.0555	0.0523	0.0555	0.0592	0.0621
743	MAFF302941	PG 03	0.0489	0.0489	0.0489	0.0489	0.0489	0.0557	0.0589	0.0589	0.0589	0.0557	0.0555	0.0523	0.0523	0.0115	0.0557	0.0523	0.0557	0.0489	0.0523	0.0557	0.0523	0.0557	0.0557	0.0589	0.0592	0.0557	0.0523	0.0489	0.0557	0.0523	0.0557	0.0523	0.0523	0.0589	0.0557	0.0589	0.0589	0.0589	0.0589	0.0523	0.0555	0.0489	0.0589	0.0489	0.0589	0.0557	0.0656
744	1_6	PG 04	0.0794	0.0794	0.0794	0.0794	0.0794	0.0794	0.0828	0.0828	0.0828	0.0794	0.0791	0.0758	0.0758	0.0115	0.0794	0.0758	0.0794	0.0794	0.0758	0.0794	0.0758	0.0794	0.0794	0.0828	0.0831	0.0794	0.0758	0.0794	0.0794	0.0758	0.0794	0.0758	0.0831	0.0828	0.0794	0.0828	0.0828	0.0828	0.0828	0.0758	0.0791	0.0794	0.0828	0.0794	0.0828	0.0794	0.0758
745	36_1	PG 04	0.0794	0.0794	0.0794	0.0794	0.0794	0.0794	0.0828	0.0828	0.0828	0.0794	0.0791	0.0758	0.0758	0.0115	0.0794	0.0758	0.0794	0.0794	0.0758	0.0794	0.0758	0.0794	0.0794	0.0828	0.0831	0.0794	0.0758	0.0794	0.0794	0.0758	0.0794	0.0758	0.0831	0.0828	0.0794	0.0828	0.0828	0.0828	0.0828	0.0758	0.0791	0.0794	0.0828	0.0794	0.0828	0.0794	0.0758
746	CC1513	PG 04	0.0791	0.0791	0.0791	0.0791	0.0791	0.0791	0.0825	0.0825	0.0825	0.0791	0.0789	0.0755	0.0755	0.0115	0.0791	0.0755	0.0791	0.0791	0.0755	0.0791	0.0755	0.0791	0.0791	0.0825	0.0828	0.0791	0.0755	0.0791	0.0791	0.0755	0.0791	0.0755	0.0828	0.0825	0.0791	0.0825	0.0825	0.0825	0.0825	0.0755	0.0789	0.0791	0.0825	0.0791	0.0825	0.0791	0.0755
747	CC1629	PG 04	0.0794	0.0794	0.0794	0.0794	0.0794	0.0794	0.0828	0.0828	0.0828	0.0794	0.0791	0.0758	0.0758	0.0115	0.0794	0.0758	0.0794	0.0794	0.0758	0.0794	0.0758	0.0794	0.0794	0.0828	0.0831	0.0794	0.0758	0.0794	0.0794	0.0758	0.0794	0.0758	0.0831	0.0828	0.0794	0.0828	0.0828	0.0828	0.0828	0.0758	0.0791	0.0794	0.0828	0.0794	0.0828	0.0794	0.0758
748	KN221	PG 04	0.0794	0.0794	0.0794	0.0794	0.0794	0.0794	0.0828	0.0828	0.0828	0.0794	0.0791	0.0758	0.0758	0.0115	0.0794	0.0758	0.0794	0.0794	0.0758	0.0794	0.0758	0.0794	0.0794	0.0828	0.0831	0.0794	0.0758	0.0794	0.0794	0.0758	0.0794	0.0758	0.0831	0.0828	0.0794	0.0828	0.0828	0.0828	0.0828	0.0758	0.0791	0.0794	0.0828	0.0794	0.0828	0.0794	0.0758
749	PmaYM7930	PG 05	0.0914	0.0914	0.0914	0.0914	0.0914	0.0914	0.0872	0.0872	0.0872	0.0914	0.091	0.0876	0.0876	0.0115	0.0914	0.0876	0.0914	0.0914	0.0876	0.0914	0.0876	0.0914	0.0914	0.0872	0.0953	0.0914	0.0876	0.0914	0.0914	0.0876	0.0914	0.0876	0.0953	0.0872	0.0914	0.0872	0.0872	0.0872	0.0872	0.0876	0.091	0.0914	0.0872	0.0914	0.0872	0.0914	0.0945
750	PmaES4326	PG 05	0.0914	0.0914	0.0914	0.0914	0.0914	0.0914	0.0872	0.0872	0.0872	0.0914	0.091	0.0876	0.0876	0.0115	0.0914	0.0876	0.0914	0.0914	0.0876	0.0914	0.0876	0.0914	0.0914	0.0872	0.0953	0.0914	0.0876	0.0914	0.0914	0.0876	0.0914	0.0876	0.0953	0.0872	0.0914	0.0872	0.0872	0.0872	0.0872	0.0876	0.091	0.0914	0.0872	0.0914	0.0872	0.0914	0.0945
751	CFBP2067	PG 06	0.0659	0.0659	0.0659	0.0659	0.0659	0.0659	0.0692	0.0692	0.0692	0.0659	0.0656	0.0624	0.0624	0.0115	0.0659	0.0624	0.0659	0.0659	0.0624	0.0659	0.0624	0.0659	0.0659	0.0656	0.0695	0.0659	0.0624	0.0659	0.0659	0.0624	0.0659	0.0624	0.0695	0.0692	0.0659	0.0692	0.0692	0.0692	0.0692	0.0624	0.0656	0.0659	0.0692	0.0659	0.0692	0.0589	0.0654
752	BS0002	PG 07a	0.0941	0.0941	0.0941	0.0941	0.0941	0.0941	0.0976	0.0976	0.0976	0.0941	0.0937	0.0903	0.0903	0.0115	0.0941	0.0903	0.0941	0.0941	0.0903	0.0941	0.0903	0.0941	0.0941	0.0976	0.0979	0.0941	0.0903	0.0941	0.0941	0.0903	0.0941	0.0903	0.0979	0.0976	0.0941	0.0976	0.0976	0.0976	0.0976	0.0903	0.0937	0.0941	0.0976	0.0941	0.0976	0.0941	0.0903
753	CC0663	PG 07a	0.1014	0.1014	0.1014	0.1014	0.1014	0.1014	0.105	0.105	0.105	0.1014	0.1011	0.0976	0.0976	0.0115	0.1014	0.0976	0.1014	0.1014	0.0976	0.1014	0.0976	0.1014	0.1014	0.1018	0.1054	0.1014	0.0976	0.1014	0.1014	0.0976	0.1014	0.0976	0.1054	0.105	0.1014	0.105	0.105	0.105	0.105	0.0976	0.1011	0.1014	0.105	0.1014	0.105	0.1014	0.0906
754	CC1582	PG 07a	0.0976	0.0976	0.0976	0.0976	0.0976	0.0976	0.1011	0.1011	0.1011	0.0976	0.0972	0.0937	0.0937	0.0115	0.0976	0.0937	0.0976	0.0976	0.0937	0.0976	0.0937	0.0976	0.0976	0.0979	0.1014	0.0976	0.0937	0.0976	0.0976	0.0937	0.0976	0.0937	0.1014	0.1011	0.0976	0.1011	0.1011	0.1011	0.1011	0.0937	0.0972	0.0976	0.1011	0.0976	0.1011	0.0976	0.0868
755	CMO0110	PG 07a	0.0899	0.0899	0.0899	0.0899	0.0899	0.0899	0.0934	0.0934	0.0934	0.0899	0.0896	0.0862	0.0862	0.0115	0.0899	0.0862	0.0899	0.0899	0.0862	0.0899	0.0862	0.0899	0.0899	0.0934	0.0937	0.0899	0.0862	0.0899	0.0899	0.0862	0.0899	0.0862	0.0937	0.0934	0.0899	0.0934	0.0934	0.0934	0.0934	0.0862	0.0896	0.0899	0.0934	0.0899	0.0934	0.0899	0.0862
756	LAB0163	PG 07a	0.0976	0.0976	0.0976	0.0976	0.0976	0.0976	0.1011	0.1011	0.1011	0.0976	0.0972	0.0937	0.0937	0.0115	0.0976	0.0937	0.0976	0.0976	0.0937	0.0976	0.0937	0.0976	0.0976	0.0979	0.1014	0.0976	0.0937	0.0976	0.0976	0.0937	0.0976	0.0937	0.1014	0.1011	0.0976	0.1011	0.1011	0.1011	0.1011	0.0937	0.0972	0.0976	0.1011	0.0976	0.1011	0.0976	0.0868
757	LYR0042	PG 07a	0.0934	0.0934	0.0934	0.0934	0.0934	0.0934	0.0969	0.0969	0.0969	0.0934	0.0931	0.0896	0.0896	0.0115	0.0934	0.0896	0.0934	0.0934	0.0896	0.0934	0.0896	0.0934	0.0934	0.0937	0.0972	0.0934	0.0896	0.0934	0.0934	0.0896	0.0934	0.0896	0.0972	0.0969	0.0934	0.0969	0.0969	0.0969	0.0969	0.0896	0.0931	0.0934	0.0969	0.0934	0.0969	0.0934	0.0828
758	SZB0035	PG 07a	0.0976	0.0976	0.0976	0.0976	0.0976	0.0976	0.1011	0.1011	0.1011	0.0976	0.0972	0.0937	0.0937	0.0115	0.0976	0.0937	0.0976	0.0976	0.0937	0.0976	0.0937	0.0976	0.0976	0.0979	0.1014	0.0976	0.0937	0.0976	0.0976	0.0937	0.0976	0.0937	0.1014	0.1011	0.0976	0.1011	0.1011	0.1011	0.1011	0.0937	0.0972	0.0976	0.1011	0.0976	0.1011	0.0976	0.0868
759	TA0002	PG 07a	0.1014	0.1014	0.1014	0.1014	0.1014	0.1014	0.105	0.105	0.105	0.1014	0.1011	0.0976	0.0976	0.0115	0.1014	0.0976	0.1014	0.1014	0.0976	0.1014	0.0976	0.1014	0.1014	0.1018	0.1054	0.1014	0.0976	0.1014	0.1014	0.0976	0.1014	0.0976	0.1054	0.105	0.1014	0.105	0.105	0.105	0.105	0.0976	0.1011	0.1014	0.105	0.1014	0.105	0.1014	0.0906
760	TA043	PG 07a	0.1014	0.1014	0.1014	0.1014	0.1014	0.1014	0.105	0.105	0.105	0.1014	0.1011	0.0976	0.0976	0.0115	0.1014	0.0976	0.1014	0.1014	0.0976	0.1014	0.0976	0.1014	0.1014	0.1018	0.1054	0.1014	0.0976	0.1014	0.1014	0.0976	0.1014	0.0976	0.1054	0.105	0.1014	0.105	0.105	0.105	0.105	0.0976	0.1011	0.1014	0.105	0.1014	0.105	0.1014	0.0906
761	UASWS0038	PG 07a	0.0972	0.0972	0.0972	0.0972	0.0972	0.0972	0.1007	0.1007	0.1007	0.0972	0.0969	0.0934	0.0934	0.0115	0.0972	0.0934	0.0972	0.0972	0.0934	0.0972	0.0934	0.0972	0.0972	0.0976	0.1011	0.0972	0.0934	0.0972	0.0972	0.0934	0.0972	0.0934	0.1011	0.1007	0.0972	0.1007	0.1007	0.1007	0.1007	0.0934	0.0969	0.0972	0.1007	0.0972	0.1007	0.0972	0.0865
762	UB0259	PG 07a	0.1014	0.1014	0.1014	0.1014	0.1014	0.1014	0.105	0.105	0.105	0.1014	0.1011	0.0976	0.0976	0.0115	0.1014	0.0976	0.1014	0.1014	0.0976	0.1014	0.0976	0.1014	0.1014	0.1018	0.1054	0.1014	0.0976	0.1014	0.1014	0.0976	0.1014	0.0976	0.1054	0.105	0.1014	0.105	0.105	0.105	0.105	0.0976	0.1011	0.1014	0.105	0.1014	0.105	0.1014	0.0906
763	FMU107	PG 07b	0.0976	0.0976	0.0976	0.0976	0.0976	0.0976	0.0934	0.0934	0.0934	0.0976	0.0972	0.0937	0.0937	0.0115	0.0976	0.0937	0.0976	0.0976	0.0937	0.0976	0.0937	0.0976	0.0976	0.0934	0.1014	0.0976	0.0937	0.0976	0.0976	0.0937	0.0976	0.0937	0.1014	0.0934	0.0976	0.0934	0.0934	0.0934	0.0934	0.0937	0.0972	0.0976	0.0934	0.0976	0.0934	0.0899	0.0937
764	CMO0085	PG 08	0.0969	0.0969	0.0969	0.0969	0.0969	0.0969	0.1004	0.1004	0.1004	0.0969	0.0966	0.0931	0.0931	0.0115	0.0969	0.0931	0.0969	0.0969	0.0931	0.0969	0.0931	0.0969	0.0969	0.0934	0.1007	0.0969	0.0931	0.0969	0.0969	0.0931	0.0969	0.0931	0.1007	0.1004	0.0969	0.1004	0.1004	0.1004	0.1004	0.0931	0.0966	0.0969	0.1004	0.0969	0.1004	0.0969	0.0899
765	CST0099	PG 08	0.0969	0.0969	0.0969	0.0969	0.0969	0.0969	0.1004	0.1004	0.1004	0.0969	0.0966	0.0931	0.0931	0.0115	0.0969	0.0931	0.0969	0.0969	0.0931	0.0969	0.0931	0.0969	0.0969	0.0934	0.1007	0.0969	0.0931	0.0969	0.0969	0.0931	0.0969	0.0931	0.1007	0.1004	0.0969	0.1004	0.1004	0.1004	0.1004	0.0931	0.0966	0.0969	0.1004	0.0969	0.1004	0.0969	0.0899
766	GAW0203	PG 08	0.0969	0.0969	0.0969	0.0969	0.0969	0.0969	0.1004	0.1004	0.1004	0.0969	0.0966	0.0931	0.0931	0.0115	0.0969	0.0931	0.0969	0.0969	0.0931	0.0969	0.0931	0.0969	0.0969	0.0934	0.1007	0.0969	0.0931	0.0969	0.0969	0.0931	0.0969	0.0931	0.1007	0.1004	0.0969	0.1004	0.1004	0.1004	0.1004	0.0931	0.0966	0.0969	0.1004	0.0969	0.1004	0.0969	0.0899
767	LYR0041	PG 08	0.0969	0.0969	0.0969	0.0969	0.0969	0.0969	0.1004	0.1004	0.1004	0.0969	0.0966	0.0931	0.0931	0.0115	0.0969	0.0931	0.0969	0.0969	0.0931	0.0969	0.0931	0.0969	0.0969	0.0934	0.1007	0.0969	0.0931	0.0969	0.0969	0.0931	0.0969	0.0931	0.1007	0.1004	0.0969	0.1004	0.1004	0.1004	0.1004	0.0931	0.0966	0.0969	0.1004	0.0969	0.1004	0.0969	0.0899
768	AI0012	PG 09a	0.1004	0.1004	0.1004	0.1004	0.1004	0.0966	0.104	0.104	0.104	0.0966	0.1001	0.0966	0.0966	0.0115	0.0966	0.0966	0.0966	0.1004	0.0966	0.0966	0.0966	0.0966	0.0966	0.104	0.1004	0.0966	0.0966	0.1004	0.0966	0.0966	0.0966	0.0966	0.1004	0.104	0.0966	0.104	0.104	0.104	0.104	0.0966	0.1001	0.1004	0.104	0.1004	0.104	0.1004	0.1043
769	AI0095	PG 09a	0.1043	0.1043	0.1043	0.1043	0.1043	0.1004	0.1079	0.1079	0.1079	0.1004	0.104	0.1004	0.1004	0.0115	0.1004	0.1004	0.1004	0.1043	0.1004	0.1004	0.1004	0.1004	0.1004	0.1079	0.1043	0.1004	0.1004	0.1043	0.1004	0.1004	0.1004	0.1004	0.1043	0.1079	0.1004	0.1079	0.1079	0.1079	0.1079	0.1004	0.104	0.1043	0.1079	0.1043	0.1079	0.1043	0.1082
770	AI0105	PG 09a	0.1043	0.1043	0.1043	0.1043	0.1043	0.1004	0.1079	0.1079	0.1079	0.1004	0.104	0.1004	0.1004	0.0115	0.1004	0.1004	0.1004	0.1043	0.1004	0.1004	0.1004	0.1004	0.1004	0.1079	0.1043	0.1004	0.1004	0.1043	0.1004	0.1004	0.1004	0.1004	0.1043	0.1079	0.1004	0.1079	0.1079	0.1079	0.1079	0.1004	0.104	0.1043	0.1079	0.1043	0.1079	0.1043	0.1082
771	CC1417	PG 09a	0.1043	0.1043	0.1043	0.1043	0.1043	0.1004	0.1079	0.1079	0.1079	0.1004	0.104	0.1004	0.1004	0.0115	0.1004	0.1004	0.1004	0.1043	0.1004	0.1004	0.1004	0.1004	0.1004	0.1079	0.1043	0.1004	0.1004	0.1043	0.1004	0.1004	0.1004	0.1004	0.1043	0.1079	0.1004	0.1079	0.1079	0.1079	0.1079	0.1004	0.104	0.1043	0.1079	0.1043	0.1079	0.1043	0.1082
772	CC1420	PG 09a	0.1043	0.1043	0.1043	0.1043	0.1043	0.1004	0.1079	0.1079	0.1079	0.1004	0.104	0.1004	0.1004	0.0115	0.1004	0.1004	0.1004	0.1043	0.1004	0.1004	0.1004	0.1004	0.1004	0.1079	0.1043	0.1004	0.1004	0.1043	0.1004	0.1004	0.1004	0.1004	0.1043	0.1079	0.1004	0.1079	0.1079	0.1079	0.1079	0.1004	0.104	0.1043	0.1079	0.1043	0.1079	0.1043	0.1082
773	CC1524	PG 09a	0.1004	0.1004	0.1004	0.1004	0.1004	0.0966	0.104	0.104	0.104	0.0966	0.1001	0.0966	0.0966	0.0115	0.0966	0.0966	0.0966	0.1004	0.0966	0.0966	0.0966	0.0966	0.0966	0.104	0.1004	0.0966	0.0966	0.1004	0.0966	0.0966	0.0966	0.0966	0.1004	0.104	0.0966	0.104	0.104	0.104	0.104	0.0966	0.1001	0.1004	0.104	0.1004	0.104	0.1004	0.1043
774	CC1532	PG 09a	0.1121	0.1121	0.1121	0.1121	0.1121	0.1082	0.1158	0.1158	0.1158	0.1082	0.1118	0.1082	0.1082	0.0115	0.1082	0.1082	0.1082	0.1121	0.1082	0.1082	0.1082	0.1082	0.1082	0.1158	0.1043	0.1082	0.1082	0.1121	0.1082	0.1082	0.1082	0.1082	0.1121	0.1158	0.1082	0.1158	0.1158	0.1158	0.1158	0.1082	0.1118	0.1121	0.1158	0.1121	0.1158	0.1121	0.1162
775	USA0053	PG 09a	0.1043	0.1043	0.1043	0.1043	0.1043	0.1004	0.1079	0.1079	0.1079	0.1004	0.104	0.1004	0.1004	0.0115	0.1004	0.1004	0.1004	0.1043	0.1004	0.1004	0.1004	0.1004	0.1004	0.1079	0.1043	0.1004	0.1004	0.1043	0.1004	0.1004	0.1004	0.1004	0.1043	0.1079	0.1004	0.1079	0.1079	0.1079	0.1079	0.1004	0.104	0.1043	0.1079	0.1043	0.1079	0.1043	0.1082
776	CMW0010	PG 09b	0.0859	0.0859	0.0859	0.0859	0.0859	0.0823	0.0894	0.0894	0.0894	0.0823	0.0857	0.0823	0.0823	0.0115	0.0823	0.0823	0.0823	0.0859	0.0823	0.0823	0.0823	0.0823	0.0823	0.0894	0.0859	0.0823	0.0823	0.0859	0.0823	0.0823	0.0823	0.0823	0.0859	0.0894	0.0823	0.0894	0.0894	0.0894	0.0894	0.0823	0.0857	0.0859	0.0894	0.0859	0.0894	0.0787	0.0891
777	TA0006	PG 09b	0.0859	0.0859	0.0859	0.0859	0.0859	0.0823	0.0894	0.0894	0.0894	0.0823	0.0857	0.0823	0.0823	0.0115	0.0823	0.0823	0.0823	0.0859	0.0823	0.0823	0.0823	0.0823	0.0823	0.0894	0.0859	0.0823	0.0823	0.0859	0.0823	0.0823	0.0823	0.0823	0.0859	0.0894	0.0823	0.0894	0.0894	0.0894	0.0894	0.0823	0.0857	0.0859	0.0894	0.0859	0.0894	0.0787	0.0891
778	CMW0020	PG 09c	0.0976	0.0976	0.0976	0.0976	0.0976	0.0937	0.1011	0.1011	0.1011	0.0937	0.0972	0.0937	0.0937	0.0115	0.0937	0.0937	0.0937	0.0976	0.0937	0.0937	0.0937	0.0937	0.0937	0.1011	0.0976	0.0937	0.0937	0.0976	0.0937	0.0937	0.0937	0.0937	0.0976	0.1011	0.0937	0.1011	0.1011	0.1011	0.1011	0.0937	0.0972	0.0976	0.1011	0.0976	0.1011	0.0899	0.1007
779	CC1583	PG 10a	0.0876	0.0876	0.0876	0.0876	0.0876	0.0876	0.091	0.091	0.091	0.0876	0.0872	0.0838	0.0838	0.0115	0.0876	0.0838	0.0876	0.0876	0.0838	0.0876	0.0838	0.0876	0.0876	0.091	0.0914	0.0876	0.0838	0.0876	0.0876	0.0838	0.0876	0.0838	0.0914	0.091	0.0876	0.091	0.091	0.091	0.091	0.0838	0.0872	0.0876	0.091	0.0876	0.091	0.0801	0.0906
780	CCE0103	PG 10a	0.0919	0.0919	0.0919	0.0919	0.0919	0.0919	0.0953	0.0953	0.0953	0.0919	0.0914	0.088	0.088	0.0115	0.0919	0.088	0.0919	0.0919	0.088	0.0919	0.088	0.0919	0.0919	0.0953	0.0958	0.0919	0.088	0.0919	0.0919	0.088	0.0919	0.088	0.0958	0.0953	0.0919	0.0953	0.0953	0.0953	0.0953	0.088	0.0914	0.0919	0.0953	0.0919	0.0953	0.0842	0.0949
781	CCE0221	PG 10a	0.0842	0.0842	0.0842	0.0842	0.0842	0.0842	0.0876	0.0876	0.0876	0.0842	0.0838	0.0805	0.0805	0.0115	0.0842	0.0805	0.0842	0.0842	0.0805	0.0842	0.0805	0.0842	0.0842	0.0876	0.088	0.0842	0.0805	0.0842	0.0842	0.0805	0.0842	0.0805	0.088	0.0876	0.0842	0.0876	0.0876	0.0876	0.0876	0.0805	0.0838	0.0842	0.0876	0.0842	0.0876	0.0767	0.0872
782	CCE0238	PG 10a	0.088	0.088	0.088	0.088	0.088	0.088	0.0914	0.0914	0.0914	0.088	0.0876	0.0842	0.0842	0.0115	0.088	0.0842	0.088	0.088	0.0842	0.088	0.0842	0.088	0.088	0.0914	0.0919	0.088	0.0842	0.088	0.088	0.0842	0.088	0.0842	0.0919	0.0914	0.088	0.0914	0.0914	0.0914	0.0914	0.0842	0.0876	0.088	0.0914	0.088	0.0914	0.0805	0.091
783	CCE0968	PG 10a	0.0842	0.0842	0.0842	0.0842	0.0842	0.0842	0.0876	0.0876	0.0876	0.0842	0.0838	0.0805	0.0805	0.0115	0.0842	0.0805	0.0842	0.0842	0.0805	0.0842	0.0805	0.0842	0.0842	0.0876	0.088	0.0842	0.0805	0.0842	0.0842	0.0805	0.0842	0.0805	0.088	0.0876	0.0842	0.0876	0.0876	0.0876	0.0876	0.0805	0.0838	0.0842	0.0876	0.0842	0.0876	0.0842	0.0949
784	CCV0132	PG 10a	0.0838	0.0838	0.0838	0.0838	0.0838	0.0838	0.0872	0.0872	0.0872	0.0838	0.0834	0.0801	0.0801	0.0115	0.0838	0.0801	0.0838	0.0838	0.0801	0.0838	0.0801	0.0838	0.0838	0.0872	0.0876	0.0838	0.0801	0.0838	0.0838	0.0801	0.0838	0.0801	0.0876	0.0872	0.0838	0.0872	0.0872	0.0872	0.0872	0.0801	0.0834	0.0838	0.0872	0.0838	0.0872	0.0764	0.0868
785	CEB0081	PG 10a	0.0838	0.0838	0.0838	0.0838	0.0838	0.0838	0.0872	0.0872	0.0872	0.0838	0.0834	0.0801	0.0801	0.0115	0.0838	0.0801	0.0838	0.0838	0.0801	0.0838	0.0801	0.0838	0.0838	0.0872	0.0876	0.0838	0.0801	0.0838	0.0838	0.0801	0.0838	0.0801	0.0876	0.0872	0.0838	0.0872	0.0872	0.0872	0.0872	0.0801	0.0834	0.0838	0.0872	0.0838	0.0872	0.0764	0.0868
786	CEB0083	PG 10a	0.088	0.088	0.088	0.088	0.088	0.088	0.0914	0.0914	0.0914	0.088	0.0876	0.0842	0.0842	0.0115	0.088	0.0842	0.088	0.088	0.0842	0.088	0.0842	0.088	0.088	0.0914	0.0919	0.088	0.0842	0.088	0.088	0.0842	0.088	0.0842	0.0919	0.0914	0.088	0.0914	0.0914	0.0914	0.0914	0.0842	0.0876	0.088	0.0914	0.088	0.0914	0.0805	0.091
787	CSZ0260	PG 10a	0.088	0.088	0.088	0.088	0.088	0.088	0.0914	0.0914	0.0914	0.088	0.0876	0.0842	0.0842	0.0115	0.088	0.0842	0.088	0.088	0.0842	0.088	0.0842	0.088	0.088	0.0914	0.0919	0.088	0.0842	0.088	0.088	0.0842	0.088	0.0842	0.0919	0.0914	0.088	0.0914	0.0914	0.0914	0.0914	0.0842	0.0876	0.088	0.0914	0.088	0.0914	0.0805	0.091
788	SZ0123	PG 10a	0.0842	0.0842	0.0842	0.0842	0.0842	0.0842	0.0876	0.0876	0.0876	0.0842	0.0838	0.0805	0.0805	0.0115	0.0842	0.0805	0.0842	0.0842	0.0805	0.0842	0.0805	0.0842	0.0842	0.0876	0.088	0.0842	0.0805	0.0842	0.0842	0.0805	0.0842	0.0805	0.088	0.0876	0.0842	0.0876	0.0876	0.0876	0.0876	0.0805	0.0838	0.0842	0.0876	0.0842	0.0876	0.0767	0.0872
789	SZB0001	PG 10a	0.0842	0.0842	0.0842	0.0842	0.0842	0.0842	0.0876	0.0876	0.0876	0.0842	0.0838	0.0805	0.0805	0.0115	0.0842	0.0805	0.0842	0.0842	0.0805	0.0842	0.0805	0.0842	0.0842	0.0876	0.088	0.0842	0.0805	0.0842	0.0842	0.0805	0.0842	0.0805	0.088	0.0876	0.0842	0.0876	0.0876	0.0876	0.0876	0.0805	0.0838	0.0842	0.0876	0.0842	0.0876	0.0767	0.0872
790	UB0370	PG 10a	0.0876	0.0876	0.0876	0.0876	0.0876	0.0876	0.091	0.091	0.091	0.0876	0.0872	0.0838	0.0838	0.0115	0.0876	0.0838	0.0876	0.0876	0.0838	0.0876	0.0838	0.0876	0.0876	0.091	0.0914	0.0876	0.0838	0.0876	0.0876	0.0838	0.0876	0.0838	0.0914	0.091	0.0876	0.091	0.091	0.091	0.091	0.0838	0.0872	0.0876	0.091	0.0876	0.091	0.0801	0.0906
791	USA0046	PG 10a	0.088	0.088	0.088	0.088	0.088	0.088	0.0914	0.0914	0.0914	0.088	0.0876	0.0842	0.0842	0.0115	0.088	0.0842	0.088	0.088	0.0842	0.088	0.0842	0.088	0.088	0.0914	0.0919	0.088	0.0842	0.088	0.088	0.0842	0.088	0.0842	0.0919	0.0914	0.088	0.0914	0.0914	0.0914	0.0914	0.0842	0.0876	0.088	0.0914	0.088	0.0914	0.0805	0.091
792	USA0102	PG 10a	0.0842	0.0842	0.0842	0.0842	0.0842	0.0842	0.0876	0.0876	0.0876	0.0842	0.0838	0.0805	0.0805	0.0115	0.0842	0.0805	0.0842	0.0842	0.0805	0.0842	0.0805	0.0842	0.0842	0.0876	0.088	0.0842	0.0805	0.0842	0.0842	0.0805	0.0842	0.0805	0.088	0.0876	0.0842	0.0876	0.0876	0.0876	0.0876	0.0805	0.0838	0.0842	0.0876	0.0842	0.0876	0.0767	0.0872
793	CC1464	PG 10b	0.0767	0.0767	0.0767	0.0767	0.0767	0.0767	0.0801	0.0801	0.0801	0.0767	0.0764	0.0731	0.0731	0.0115	0.0767	0.0731	0.0767	0.0767	0.0731	0.0767	0.0731	0.0767	0.0767	0.0801	0.0805	0.0767	0.0731	0.0767	0.0767	0.0731	0.0767	0.0731	0.0805	0.0801	0.0767	0.0801	0.0801	0.0801	0.0801	0.0731	0.0764	0.0767	0.0801	0.0767	0.0801	0.0767	0.0797
794	CC1466	PG 10b	0.0767	0.0767	0.0767	0.0767	0.0767	0.0767	0.0801	0.0801	0.0801	0.0767	0.0764	0.0731	0.0731	0.0115	0.0767	0.0731	0.0767	0.0767	0.0731	0.0767	0.0731	0.0767	0.0767	0.0801	0.0805	0.0767	0.0731	0.0767	0.0767	0.0731	0.0767	0.0731	0.0805	0.0801	0.0767	0.0801	0.0801	0.0801	0.0801	0.0731	0.0764	0.0767	0.0801	0.0767	0.0801	0.0767	0.0797
795	CC1557	PG 10b	0.0805	0.0805	0.0805	0.0805	0.0805	0.0805	0.0838	0.0838	0.0838	0.0805	0.0801	0.0767	0.0767	0.0115	0.0805	0.0767	0.0805	0.0805	0.0767	0.0805	0.0767	0.0805	0.0805	0.0838	0.0842	0.0805	0.0767	0.0805	0.0805	0.0767	0.0805	0.0767	0.0842	0.0838	0.0805	0.0838	0.0838	0.0838	0.0838	0.0767	0.0801	0.0805	0.0838	0.0805	0.0838	0.0731	0.0834
796	CLA0275	PG 10b	0.0842	0.0842	0.0842	0.0842	0.0842	0.0842	0.0876	0.0876	0.0876	0.0842	0.0838	0.0805	0.0805	0.0115	0.0842	0.0805	0.0842	0.0842	0.0805	0.0842	0.0805	0.0842	0.0842	0.0876	0.088	0.0842	0.0805	0.0842	0.0842	0.0805	0.0842	0.0805	0.088	0.0876	0.0842	0.0876	0.0876	0.0876	0.0876	0.0805	0.0838	0.0842	0.0876	0.0842	0.0876	0.0767	0.0872
797	CLA0500	PG 10b	0.0842	0.0842	0.0842	0.0842	0.0842	0.0842	0.0876	0.0876	0.0876	0.0842	0.0838	0.0805	0.0805	0.0115	0.0842	0.0805	0.0842	0.0842	0.0805	0.0842	0.0805	0.0842	0.0842	0.0876	0.088	0.0842	0.0805	0.0842	0.0842	0.0805	0.0842	0.0805	0.088	0.0876	0.0842	0.0876	0.0876	0.0876	0.0876	0.0805	0.0838	0.0842	0.0876	0.0842	0.0876	0.0767	0.0872
798	CVB0070	PG 10b	0.0805	0.0805	0.0805	0.0805	0.0805	0.0805	0.0838	0.0838	0.0838	0.0805	0.0801	0.0767	0.0767	0.0115	0.0805	0.0767	0.0805	0.0805	0.0767	0.0805	0.0767	0.0805	0.0805	0.0838	0.0842	0.0805	0.0767	0.0805	0.0805	0.0767	0.0805	0.0767	0.0842	0.0838	0.0805	0.0838	0.0838	0.0838	0.0838	0.0767	0.0801	0.0805	0.0838	0.0805	0.0838	0.0731	0.0834
799	TA0003	PG 10b	0.0876	0.0876	0.0876	0.0876	0.0876	0.0876	0.091	0.091	0.091	0.0876	0.0872	0.0838	0.0838	0.0115	0.0876	0.0838	0.0876	0.0876	0.0838	0.0876	0.0838	0.0876	0.0876	0.091	0.0914	0.0876	0.0838	0.0876	0.0876	0.0838	0.0876	0.0838	0.0914	0.091	0.0876	0.091	0.091	0.091	0.091	0.0838	0.0872	0.0876	0.091	0.0876	0.091	0.0801	0.0906
800	TA0008	PG 10b	0.0876	0.0876	0.0876	0.0876	0.0876	0.0876	0.091	0.091	0.091	0.0876	0.0872	0.0838	0.0838	0.0115	0.0876	0.0838	0.0876	0.0876	0.0838	0.0876	0.0838	0.0876	0.0876	0.091	0.0914	0.0876	0.0838	0.0876	0.0876	0.0838	0.0876	0.0838	0.0914	0.091	0.0876	0.091	0.091	0.091	0.091	0.0838	0.0872	0.0876	0.091	0.0876	0.091	0.0801	0.0906
801	TA0009	PG 10b	0.0876	0.0876	0.0876	0.0876	0.0876	0.0876	0.091	0.091	0.091	0.0876	0.0872	0.0838	0.0838	0.0115	0.0876	0.0838	0.0876	0.0876	0.0838	0.0876	0.0838	0.0876	0.0876	0.091	0.0914	0.0876	0.0838	0.0876	0.0876	0.0838	0.0876	0.0838	0.0914	0.091	0.0876	0.091	0.091	0.091	0.091	0.0838	0.0872	0.0876	0.091	0.0876	0.091	0.0801	0.0906
802	TA0018	PG 10b	0.0805	0.0805	0.0805	0.0805	0.0805	0.0805	0.0838	0.0838	0.0838	0.0805	0.0801	0.0767	0.0767	0.0115	0.0805	0.0767	0.0805	0.0805	0.0767	0.0805	0.0767	0.0805	0.0805	0.0838	0.0842	0.0805	0.0767	0.0805	0.0805	0.0767	0.0805	0.0767	0.0842	0.0838	0.0805	0.0838	0.0838	0.0838	0.0838	0.0767	0.0801	0.0805	0.0838	0.0805	0.0838	0.0731	0.0834
803	TA0019	PG 10b	0.0872	0.0872	0.0872	0.0872	0.0872	0.0872	0.0906	0.0906	0.0906	0.0872	0.0868	0.0834	0.0834	0.0115	0.0872	0.0834	0.0872	0.0872	0.0834	0.0872	0.0834	0.0872	0.0872	0.0906	0.091	0.0872	0.0834	0.0872	0.0872	0.0834	0.0872	0.0834	0.091	0.0906	0.0872	0.0906	0.0906	0.0906	0.0906	0.0834	0.0868	0.0872	0.0906	0.0872	0.0906	0.0797	0.0903
804	TA0022	PG 10b	0.0876	0.0876	0.0876	0.0876	0.0876	0.0876	0.091	0.091	0.091	0.0876	0.0872	0.0838	0.0838	0.0115	0.0876	0.0838	0.0876	0.0876	0.0838	0.0876	0.0838	0.0876	0.0876	0.091	0.0914	0.0876	0.0838	0.0876	0.0876	0.0838	0.0876	0.0838	0.0914	0.091	0.0876	0.091	0.091	0.091	0.091	0.0838	0.0872	0.0876	0.091	0.0876	0.091	0.0801	0.0906
805	CC1586	PG 10c	0.0953	0.0953	0.0953	0.0953	0.0953	0.0953	0.0988	0.0988	0.0988	0.0953	0.0949	0.0914	0.0914	0.0115	0.0953	0.0914	0.0953	0.0953	0.0914	0.0953	0.0914	0.0953	0.0953	0.0988	0.0992	0.0953	0.0914	0.0953	0.0953	0.0914	0.0953	0.0914	0.0992	0.0988	0.0953	0.0988	0.0988	0.0988	0.0988	0.0914	0.0949	0.0953	0.0988	0.0953	0.0988	0.0876	0.0983
806	CCE0095	PG 10d	0.0868	0.0868	0.0868	0.0868	0.0868	0.0868	0.0903	0.0903	0.0903	0.0868	0.0865	0.0831	0.0831	0.0115	0.0868	0.0831	0.0868	0.0868	0.0831	0.0868	0.0831	0.0868	0.0868	0.0903	0.0906	0.0868	0.0831	0.0868	0.0868	0.0831	0.0868	0.0831	0.0906	0.0903	0.0868	0.0903	0.0903	0.0903	0.0903	0.0831	0.0865	0.0868	0.0903	0.0868	0.0903	0.0794	0.0899
807	CCE0099	PG 10d	0.0868	0.0868	0.0868	0.0868	0.0868	0.0868	0.0903	0.0903	0.0903	0.0868	0.0865	0.0831	0.0831	0.0115	0.0868	0.0831	0.0868	0.0868	0.0831	0.0868	0.0831	0.0868	0.0868	0.0903	0.0906	0.0868	0.0831	0.0868	0.0868	0.0831	0.0868	0.0831	0.0906	0.0903	0.0868	0.0903	0.0903	0.0903	0.0903	0.0831	0.0865	0.0868	0.0903	0.0868	0.0903	0.0794	0.0899
808	CCE0100	PG 10d	0.0868	0.0868	0.0868	0.0868	0.0868	0.0868	0.0903	0.0903	0.0903	0.0868	0.0865	0.0831	0.0831	0.0115	0.0868	0.0831	0.0868	0.0868	0.0831	0.0868	0.0831	0.0868	0.0868	0.0903	0.0906	0.0868	0.0831	0.0868	0.0868	0.0831	0.0868	0.0831	0.0906	0.0903	0.0868	0.0903	0.0903	0.0903	0.0903	0.0831	0.0865	0.0868	0.0903	0.0868	0.0903	0.0794	0.0899
809	CCE0706	PG 10d	0.0868	0.0868	0.0868	0.0868	0.0868	0.0868	0.0903	0.0903	0.0903	0.0868	0.0865	0.0831	0.0831	0.0115	0.0868	0.0831	0.0868	0.0868	0.0831	0.0868	0.0831	0.0868	0.0868	0.0903	0.0906	0.0868	0.0831	0.0868	0.0868	0.0831	0.0868	0.0831	0.0906	0.0903	0.0868	0.0903	0.0903	0.0903	0.0903	0.0831	0.0865	0.0868	0.0903	0.0868	0.0903	0.0794	0.0899
810	CVB0092	PG 10d	0.0868	0.0868	0.0868	0.0868	0.0868	0.0868	0.0903	0.0903	0.0903	0.0868	0.0865	0.0831	0.0831	0.0115	0.0868	0.0831	0.0868	0.0868	0.0831	0.0868	0.0831	0.0868	0.0868	0.0903	0.0906	0.0868	0.0831	0.0868	0.0868	0.0831	0.0868	0.0831	0.0906	0.0903	0.0868	0.0903	0.0903	0.0903	0.0903	0.0831	0.0865	0.0868	0.0903	0.0868	0.0903	0.0794	0.0899
811	CCV0202	PG 10e	0.0842	0.0842	0.0842	0.0842	0.0842	0.0842	0.0876	0.0876	0.0876	0.0842	0.0838	0.0805	0.0805	0.0115	0.0842	0.0805	0.0842	0.0842	0.0805	0.0842	0.0805	0.0842	0.0842	0.0876	0.088	0.0842	0.0805	0.0842	0.0842	0.0805	0.0842	0.0805	0.088	0.0876	0.0842	0.0876	0.0876	0.0876	0.0876	0.0805	0.0838	0.0842	0.0876	0.0842	0.0876	0.0842	0.0872
812	CSZ0424	PG 10e	0.0842	0.0842	0.0842	0.0842	0.0842	0.0842	0.0876	0.0876	0.0876	0.0842	0.0838	0.0805	0.0805	0.0115	0.0842	0.0805	0.0842	0.0842	0.0805	0.0842	0.0805	0.0842	0.0842	0.0876	0.088	0.0842	0.0805	0.0842	0.0842	0.0805	0.0842	0.0805	0.088	0.0876	0.0842	0.0876	0.0876	0.0876	0.0876	0.0805	0.0838	0.0842	0.0876	0.0842	0.0876	0.0842	0.0872
813	SZB0071	PG 10e	0.0842	0.0842	0.0842	0.0842	0.0842	0.0842	0.0876	0.0876	0.0876	0.0842	0.0838	0.0805	0.0805	0.0115	0.0842	0.0805	0.0842	0.0842	0.0805	0.0842	0.0805	0.0842	0.0842	0.0876	0.088	0.0842	0.0805	0.0842	0.0842	0.0805	0.0842	0.0805	0.088	0.0876	0.0842	0.0876	0.0876	0.0876	0.0876	0.0805	0.0838	0.0842	0.0876	0.0842	0.0876	0.0842	0.0872
814	USA0032	PG 10e	0.0801	0.0801	0.0801	0.0801	0.0801	0.0876	0.091	0.091	0.091	0.0876	0.0872	0.0838	0.0838	0.0115	0.0876	0.0838	0.0876	0.0801	0.0838	0.0876	0.0838	0.0876	0.0876	0.088	0.0914	0.0876	0.0838	0.0801	0.0876	0.0838	0.0876	0.0838	0.0838	0.091	0.0876	0.091	0.091	0.091	0.091	0.0838	0.0872	0.0801	0.091	0.0801	0.091	0.0801	0.0838
815	CCE0153	PG 10f	0.0767	0.0767	0.0767	0.0767	0.0767	0.0767	0.0801	0.0801	0.0801	0.0767	0.0764	0.0731	0.0731	0.0115	0.0767	0.0731	0.0767	0.0767	0.0731	0.0767	0.0731	0.0767	0.0767	0.0801	0.0805	0.0767	0.0731	0.0767	0.0767	0.0731	0.0767	0.0731	0.0805	0.0801	0.0767	0.0801	0.0801	0.0801	0.0801	0.0731	0.0764	0.0767	0.0801	0.0767	0.0801	0.0695	0.0797
816	CCV0213	PG 10g	0.0876	0.0876	0.0876	0.0876	0.0876	0.0876	0.091	0.091	0.091	0.0876	0.0872	0.0838	0.0838	0.0115	0.0876	0.0838	0.0876	0.0876	0.0838	0.0876	0.0838	0.0876	0.0876	0.091	0.0914	0.0876	0.0838	0.0876	0.0876	0.0838	0.0876	0.0838	0.0914	0.091	0.0876	0.091	0.091	0.091	0.091	0.0838	0.0872	0.0876	0.091	0.0876	0.091	0.0876	0.0983
817	83.1	PG 11	0.1085	0.1085	0.1085	0.1085	0.1085	0.1007	0.1121	0.1121	0.1121	0.1007	0.1082	0.1046	0.1046	0.0115	0.1007	0.1046	0.1007	0.1085	0.1046	0.1007	0.1046	0.1007	0.1007	0.1121	0.1046	0.1007	0.1046	0.1085	0.1007	0.1046	0.1007	0.1046	0.1046	0.1121	0.1007	0.1121	0.1121	0.1121	0.1121	0.1046	0.1082	0.1085	0.1121	0.1085	0.1121	0.1085	0.1198
818	CFBP4407	PG 11	0.1285	0.1285	0.1285	0.1285	0.1285	0.1285	0.1239	0.1239	0.1239	0.1285	0.1281	0.1243	0.1243	0.0115	0.1285	0.1243	0.1285	0.1285	0.1243	0.1285	0.1243	0.1285	0.1285	0.1166	0.1328	0.1285	0.1243	0.1285	0.1285	0.1243	0.1285	0.1243	0.1328	0.1239	0.1285	0.1239	0.1239	0.1239	0.1239	0.1243	0.1281	0.1285	0.1239	0.1285	0.1239	0.1285	0.1371
819	IBSBF1274	PG 11	0.1166	0.1166	0.1166	0.1166	0.1166	0.1166	0.1202	0.1202	0.1202	0.1166	0.1162	0.1125	0.1125	0.0115	0.1166	0.1125	0.1166	0.1166	0.1125	0.1166	0.1125	0.1166	0.1166	0.1202	0.1207	0.1166	0.1125	0.1166	0.1166	0.1125	0.1166	0.1125	0.1207	0.1202	0.1166	0.1202	0.1202	0.1202	0.1202	0.1125	0.1162	0.1166	0.1202	0.1166	0.1202	0.1166	0.1281
820	GAW0112	PG 12a	0.1517	0.1517	0.1517	0.1517	0.1517	0.1517	0.1556	0.1556	0.1556	0.1517	0.151	0.1471	0.1471	0.0115	0.1517	0.1471	0.1517	0.1517	0.1471	0.1517	0.1471	0.1517	0.1517	0.1556	0.1563	0.1517	0.1471	0.1517	0.1517	0.1471	0.1517	0.1471	0.1563	0.1556	0.1517	0.1556	0.1556	0.1556	0.1556	0.1471	0.151	0.1517	0.1556	0.1517	0.1556	0.1517	0.1642
821	GAW0113	PG 12b	0.1649	0.1649	0.1649	0.1649	0.1649	0.1649	0.1689	0.1689	0.1689	0.1649	0.1642	0.1602	0.1602	0.0115	0.1649	0.1602	0.1649	0.1649	0.1602	0.1649	0.1602	0.1649	0.1649	0.1657	0.1697	0.1649	0.1602	0.1649	0.1649	0.1602	0.1649	0.1602	0.1697	0.1689	0.1649	0.1689	0.1689	0.1689	0.1689	0.1602	0.1642	0.1649	0.1689	0.1649	0.1689	0.1649	0.1697
822	CCE0076	PG 13a	0.1536	0.1536	0.1536	0.1536	0.1536	0.1491	0.1486	0.1486	0.1486	0.1491	0.153	0.1491	0.1491	0.0115	0.1491	0.1491	0.1491	0.1536	0.1491	0.1491	0.1491	0.1491	0.1491	0.1486	0.1536	0.1491	0.1491	0.1536	0.1491	0.1491	0.1491	0.1491	0.1536	0.1486	0.1491	0.1486	0.1486	0.1486	0.1486	0.1491	0.153	0.1536	0.1486	0.1536	0.1486	0.1628	0.1661
823	CCE0668	PG 13a	0.1453	0.1453	0.1453	0.1453	0.1453	0.1409	0.1404	0.1404	0.1404	0.1409	0.1447	0.1409	0.1409	0.0115	0.1409	0.1409	0.1409	0.1453	0.1409	0.1409	0.1409	0.1409	0.1409	0.1404	0.1453	0.1409	0.1409	0.1453	0.1409	0.1409	0.1409	0.1409	0.1453	0.1404	0.1409	0.1404	0.1404	0.1404	0.1404	0.1409	0.1447	0.1453	0.1404	0.1453	0.1404	0.1453	0.1576
824	CCE0675	PG 13a	0.1536	0.1536	0.1536	0.1536	0.1536	0.1491	0.1486	0.1486	0.1486	0.1491	0.153	0.1491	0.1491	0.0115	0.1491	0.1491	0.1491	0.1536	0.1491	0.1491	0.1491	0.1491	0.1491	0.1486	0.1536	0.1491	0.1491	0.1536	0.1491	0.1491	0.1491	0.1491	0.1536	0.1486	0.1491	0.1486	0.1486	0.1486	0.1486	0.1491	0.153	0.1536	0.1486	0.1536	0.1486	0.1536	0.1661
825	CCE0915	PG 13a	0.1447	0.1447	0.1447	0.1447	0.1447	0.1404	0.1399	0.1399	0.1399	0.1404	0.1442	0.1404	0.1404	0.0115	0.1404	0.1404	0.1404	0.1447	0.1404	0.1404	0.1404	0.1404	0.1404	0.1399	0.1447	0.1404	0.1404	0.1447	0.1404	0.1404	0.1404	0.1404	0.1447	0.1399	0.1404	0.1399	0.1399	0.1399	0.1399	0.1404	0.1442	0.1447	0.1399	0.1447	0.1399	0.1447	0.157
826	CCV0055	PG 13a	0.1536	0.1536	0.1536	0.1536	0.1536	0.1491	0.1486	0.1486	0.1486	0.1491	0.153	0.1491	0.1491	0.0115	0.1491	0.1491	0.1491	0.1536	0.1491	0.1491	0.1491	0.1491	0.1491	0.1486	0.1536	0.1491	0.1491	0.1536	0.1491	0.1491	0.1491	0.1491	0.1536	0.1486	0.1491	0.1486	0.1486	0.1486	0.1486	0.1491	0.153	0.1536	0.1486	0.1536	0.1486	0.1628	0.1661
827	CSZ0313	PG 13a	0.1576	0.1576	0.1576	0.1576	0.1576	0.153	0.1525	0.1525	0.1525	0.153	0.157	0.153	0.153	0.0115	0.153	0.153	0.153	0.1576	0.153	0.153	0.153	0.153	0.153	0.1525	0.1576	0.153	0.153	0.1576	0.153	0.153	0.153	0.153	0.1576	0.1525	0.153	0.1525	0.1525	0.1525	0.1525	0.153	0.157	0.1576	0.1525	0.1576	0.1525	0.1576	0.1702
828	SZ0131	PG 13a	0.1536	0.1536	0.1536	0.1536	0.1536	0.1491	0.1486	0.1486	0.1486	0.1491	0.153	0.1491	0.1491	0.0115	0.1491	0.1491	0.1491	0.1536	0.1491	0.1491	0.1491	0.1491	0.1491	0.1486	0.1536	0.1491	0.1491	0.1536	0.1491	0.1491	0.1491	0.1491	0.1536	0.1486	0.1491	0.1486	0.1486	0.1486	0.1486	0.1491	0.153	0.1536	0.1486	0.1536	0.1486	0.1536	0.1661
829	UB246	PG 13a	0.1536	0.1536	0.1536	0.1536	0.1536	0.1491	0.1486	0.1486	0.1486	0.1491	0.153	0.1491	0.1491	0.0115	0.1491	0.1491	0.1491	0.1536	0.1491	0.1491	0.1491	0.1491	0.1491	0.1486	0.1536	0.1491	0.1491	0.1536	0.1491	0.1491	0.1491	0.1491	0.1536	0.1486	0.1491	0.1486	0.1486	0.1486	0.1486	0.1491	0.153	0.1536	0.1486	0.1536	0.1486	0.1628	0.1661
830	CCV0567	PG 13b	0.1453	0.1453	0.1453	0.1453	0.1453	0.1409	0.1404	0.1404	0.1404	0.1409	0.1447	0.1409	0.1409	0.0115	0.1409	0.1409	0.1409	0.1453	0.1409	0.1409	0.1409	0.1409	0.1409	0.1404	0.1453	0.1409	0.1409	0.1453	0.1409	0.1409	0.1409	0.1409	0.1453	0.1404	0.1409	0.1404	0.1404	0.1404	0.1404	0.1409	0.1447	0.1453	0.1404	0.1453	0.1404	0.1542	0.1576
831	CLA0302	PG 13b	0.1458	0.1458	0.1458	0.1458	0.1458	0.1414	0.1409	0.1409	0.1409	0.1414	0.1453	0.1414	0.1414	0.0115	0.1414	0.1414	0.1414	0.1458	0.1414	0.1414	0.1414	0.1414	0.1414	0.1409	0.1458	0.1414	0.1414	0.1458	0.1414	0.1414	0.1414	0.1414	0.1458	0.1409	0.1414	0.1409	0.1409	0.1409	0.1409	0.1414	0.1453	0.1458	0.1409	0.1458	0.1409	0.1549	0.1582
832	13B3	P. graminis	0.157	0.157	0.157	0.157	0.157	0.157	0.161	0.161	0.161	0.157	0.1565	0.1525	0.1525	0.0115	0.157	0.1525	0.157	0.157	0.1525	0.157	0.1525	0.157	0.157	0.161	0.1615	0.157	0.1525	0.157	0.157	0.1525	0.157	0.1525	0.1615	0.161	0.157	0.161	0.161	0.161	0.161	0.1525	0.1565	0.157	0.161	0.157	0.161	0.157	0.1604
833	38B9	P. graminis	0.153	0.153	0.153	0.153	0.153	0.153	0.1481	0.1481	0.1481	0.153	0.1525	0.1486	0.1486	0.0115	0.153	0.1486	0.153	0.153	0.1486	0.153	0.1486	0.153	0.153	0.1481	0.1486	0.153	0.1486	0.153	0.153	0.1486	0.153	0.1486	0.1576	0.1481	0.153	0.1481	0.1481	0.1481	0.1481	0.1486	0.1525	0.153	0.1481	0.153	0.1481	0.153	0.1565
834	6B4	P. rhizosphaerae	0.1565	0.1565	0.1565	0.1565	0.1565	0.1565	0.1604	0.1604	0.1604	0.1565	0.156	0.152	0.152	0.0115	0.1565	0.152	0.1565	0.1565	0.152	0.1565	0.152	0.1565	0.1565	0.1604	0.152	0.1565	0.152	0.1565	0.1565	0.152	0.1565	0.152	0.161	0.1604	0.1565	0.1604	0.1604	0.1604	0.1604	0.152	0.156	0.1565	0.1604	0.1565	0.1604	0.1565	0.16
835	Pf-5	P. protegens	0.1784	0.1784	0.1784	0.1784	0.1784	0.1737	0.1826	0.1826	0.1826	0.1737	0.1778	0.1737	0.1737	0.0115	0.1737	0.1737	0.1737	0.1784	0.1737	0.1737	0.1737	0.1737	0.1737	0.1743	0.1691	0.1737	0.1737	0.1784	0.1737	0.1737	0.1737	0.1737	0.1784	0.1826	0.1737	0.1826	0.1826	0.1826	0.1826	0.1737	0.1778	0.1784	0.1826	0.1784	0.1826	0.1784	0.1784
836	Lz4W	"P. syringae"	0.193	0.193	0.193	0.193	0.193	0.193	0.1973	0.1973	0.1973	0.193	0.1923	0.1881	0.1881	0.0115	0.193	0.1881	0.193	0.193	0.1881	0.193	0.1881	0.193	0.193	0.1973	0.1881	0.193	0.1881	0.193	0.193	0.1881	0.193	0.1881	0.198	0.1973	0.193	0.1973	0.1973	0.1973	0.1973	0.1881	0.1923	0.193	0.1973	0.193	0.1973	0.193	0.2067
837	PAO1	P. aeruginosa	0.218	0.218	0.218	0.218	0.218	0.218	0.2226	0.2226	0.2226	0.218	0.2174	0.2129	0.2129	0.0115	0.218	0.2129	0.218	0.218	0.2129	0.218	0.2129	0.218	0.218	0.2226	0.2129	0.218	0.2129	0.218	0.218	0.2129	0.218	0.2129	0.2232	0.2226	0.218	0.2226	0.2226	0.2226	0.2226	0.2129	0.2174	0.218	0.2226	0.218	0.2226	0.218	0.218
[truncated: 567 more columns]
