# Supplementary material for: A User's Guide to a Data Base of the Diversity of Pseudomonas syringae and Its Application to Classifying Strains in This Phylogenetic Complex
Source: PLoS One. 2014 Sep 3;9(9):e105547. doi: 10.1371/journal.pone.0105547 (PMC4153583; doi:10.1371/journal.pone.0105547)
Supplement: Table S10 — List of phenotype combinations having a significant probability superior to 0.8 to appear in a given phylogroup. For example, a strain that has the phenotype [fluorescence positive, oxidase negative, aesculine positive, levan positive, sucrose positive, potato soft rot negative, D(-) tartrate positive, HR positive, INA negative, pathogenicity on cantaloupe negative, syryngomycin production negative] has a probability between 0.80 and 0.85 to belong to the P. syringae phylogroup 01 with a probability of error of 0.05. (XLSX) [file pone.0105547.s012.xlsx]

## Sheet: Table S10
	Table S10 . List of phenotype combinations having a significant probability superior to 0.8 to appear in a given phylogroup. For example, a strain that has the phenotype [fluorescence +, oxidase negative, aesculine positive, levan postive, sucrose positive, potato soft rot negative, D(-) tartrate positive, HR positive, INA negative, pathogenicity on cantaloupe negatvie, syryngomycin production ne…
	P. syringae phylogroup (number of strains)	Probability to belong to the corresponding phylogroup*	Fluorescence	Oxydase	Aesculin	Levan	Sucrose	Potato Rot	D(-) tartrate	HR on tobacco	INA	Pathognicity on cantaloupe	Syringomycin production
	PG 01 (88)	0.80 < P < 0.85	+	neg	+	+	+	neg	+	+	neg	neg	neg
			+	neg	+	neg	+	neg	+	+	neg	neg	neg
			neg	neg	neg	+	+	neg	neg	+	neg	neg	neg
			neg	neg	neg	neg	+	neg	neg	+	neg	neg	neg
		0.90 < P < 0.85	+	neg	+	neg	+	neg	+	+	neg	+	neg
			+	neg	+	+	+	neg	+	+	neg	+	neg
		P > 0.95	neg	neg	+	neg	+	neg	neg	+	neg	neg	neg
			neg	neg	+	+	+	neg	neg	+	neg	neg	neg
	PG 02 (323)	0.85 < P < 0.90	+	neg	+	neg	+	neg	neg	neg	neg	neg	+
			+	neg	+	neg	+	neg	neg	neg	+	+	neg
			+	neg	+	neg	+	neg	neg	+	neg	+	+
			+	neg	+	neg	+	neg	+	neg	neg	neg	+
			+	neg	+	neg	+	neg	+	+	neg	+	+
			+	neg	+	+	+	neg	neg	neg	neg	neg	+
			+	neg	+	+	+	neg	neg	+	neg	+	+
			+	neg	+	+	+	neg	+	+	neg	+	+
		0.90 < P < 0.95	+	neg	+	+	+	neg	+	+	+	+	+
			+	neg	+	+	+	neg	+	neg	+	neg	+
			+	neg	+	+	+	neg	neg	+	+	+	+
			+	neg	+	+	+	neg	neg	neg	+	neg	+
			+	neg	+	neg	+	neg	+	+	+	+	+
			+	neg	+	neg	+	neg	+	neg	+	neg	+
			+	neg	+	neg	+	neg	neg	+	+	+	+
			+	neg	+	neg	+	neg	neg	neg	+	neg	+
	PG 03 (10)	P < 0.80	/	/	/	/	/	/	/	/	/	/	/
	PG 04 (6)	P < 0.80	/	/	/	/	/	/	/	/	/	/	/
	PG 05 (4)	P < 0.80	/	/	/	/	/	/	/	/	/	/	/
	PG 07 (81)	P > 0.95	+	neg	+	neg	neg	+	neg	neg	neg	+	neg
			+	neg	+	neg	neg	+	+	neg	neg	neg	neg
			+	neg	+	neg	neg	+	+	neg	neg	+	neg
			+	neg	+	neg	neg	+	+	neg	+	neg	neg
			+	neg	+	neg	neg	+	+	neg	+	+	neg
			+	neg	+	neg	neg	+	+	+	neg	neg	neg
			+	neg	+	neg	neg	+	+	+	neg	+	neg
			+	neg	+	neg	neg	+	+	+	+	neg	neg
			+	neg	+	neg	neg	+	+	+	+	+	neg
			+	neg	+	neg	+	+	+	neg	neg	+	neg
			+	neg	+	neg	+	+	+	neg	+	neg	neg
			+	neg	+	neg	+	+	+	neg	+	+	neg
			+	neg	+	neg	+	+	+	+	neg	neg	neg
			+	neg	+	+	neg	+	neg	neg	neg	neg	neg
			+	neg	+	+	neg	+	+	neg	neg	neg	neg
			+	neg	+	+	neg	+	+	neg	neg	+	neg
			+	neg	+	+	neg	+	+	neg	+	neg	neg
			+	neg	+	+	neg	+	+	+	neg	neg	neg
			+	neg	+	+	neg	+	+	+	neg	+	neg
			+	neg	+	+	neg	+	+	+	+	neg	neg
			+	neg	+	+	neg	+	+	+	+	+	neg
			+	neg	+	+	+	+	neg	neg	neg	neg	neg
			+	neg	+	+	+	+	+	neg	neg	neg	neg
	PG 08 (5)	P > 0.95	+	neg	neg	neg	neg	neg	+	+	neg	neg	+
			+	neg	+	+	neg	neg	+	+	neg	neg	+
			+	neg	+	+	neg	+	+	+	neg	neg	+
	PG 09 (28)	0.85 < P < 0.90	+	neg	+	neg	neg	neg	neg	+	neg	neg	neg
	PG 10 (167)	0.80 < P < 0.85	+	neg	+	neg	neg	neg	neg	+	+	neg	neg
	PG 11 (3)	P > 0.95	+	+	+	neg	neg	neg	neg	+	neg	+	+
			+	+	+	neg	neg	neg	neg	+	neg	neg	+
			+	+	+	neg	neg	neg	+	neg	neg	+	+
	PG 12 (2)	P < 0.80	/	/	/	/	/	/	/	/	/	/	/
	PG 13 (46)	0.90 < P < 0.95	+	neg	+	neg	neg	neg	+	neg	neg	neg	neg
	* The generalized linear model (GLM) and permutation test approaches were used with a risk of 0.05. Only probabilities to belong to the phylogroup up to 0.80 and statistically significant (P<0.05) are shown.
