# Supplementary material for: A User's Guide to a Data Base of the Diversity of Pseudomonas syringae and Its Application to Classifying Strains in This Phylogenetic Complex
Source: PLoS One. 2014 Sep 3;9(9):e105547. doi: 10.1371/journal.pone.0105547 (PMC4153583; doi:10.1371/journal.pone.0105547)
Supplement: Table S11 — List of the 64 reference strains and their cts sequences representative of all P. syringae phylogroups and clades. This database is proposed for a rapid identification and classification of P. syringae strains. The neighbor joining tree for the 64 cts sequences is presented. (XLSX) [file pone.0105547.s013.xlsx]

## Sheet: Table S11
	Table S11. List of the 64 reference strains and their cts sequences representative of all P. syringae phylogroups and clades. This database is proposed for a rapid identification and classification of P. syringae strains. The neighbor joining tree for the 64 cts sequences is presented
	N°	Phylogroup	Clade	Strain (genome in green)	cts partial sequence (409 bp)	NCBI accession number of cts sequences	PAMDB accession to sequences used in MLST analysis	NCBI Accession to genome
	1	PG 01	a	>T1_PG01a	CACCGGCCGCTTCACATTTGACCCTGGCTTC-ATGTCCACGGCCTC-TTGCGAGTCGAAGATCACCTACATTGATGGTGACAACGGAATTCTGCTGCACCGCGGCTACCCGATCGAACAACTGGCCGAGCAGTCCGATTACCTCGAGA-CCTGCTACCTGCTGCTCAACGGCGAGCTGCCAACCGCCGAACAGAAGGCCCAGTTCGTGGCCGTGGTCAAGAACCACACGATGGTTCACGAACAACTCAAGACCTTCTTCAACGGCTTTCGCCGTGACGCCCACCCGATGGCCGTCATGTGCGGTGTAGTTGGCGCCCTGTCGGCGTTCTACCACGATTCGCTGGACATCAATAACCCGCAGCACCGCGAAATTTCGGCTGTACGCCTGGTCGCCAAG-A…	-	http://genome.ppws.vt.edu/cgi-bin/MLST/home.pl
	2	PG 01	a	>DC3000_PG01a	CACCGGCCGCTTCACATTTGACCCTGGCTTC-ATGTCCACGGCCTC-TTGCGAGTCGAAGATCACCTACATTGATGGTGACAACGGAATTCTGCTGCACCGCGGCTACCCGATCGAACAACTGGCCGAGCAGTCCGATTACCTCGAGA-CCTGCTACCTGTTGCTCAACGGCGAGCTGCCAACCGCCGAACAGAAAGCCCAGTTCGTGGCCGTGGTCAAGAACCACACGATGGTTCACGAACAACTCAAGACCTTCTTCAACGGCTTTCGCCGTGACGCCCACCCGATGGCCGTCATGTGCGGTGTAGTCGGCGCCCTGTCGGCGTTCTACCACGATTCGCTGGACATCAATAACCCGCAGCACCGCGAAATTTCGGCTGTACGCCTGGTCGCCAAG-A…	-	http://genome.ppws.vt.edu/cgi-bin/MLST/home.pl
	3	PG 01	b	>CC1416_PG01b	CACCGGCCGCTTCACATTTGACCCTGGTTTC-ATGTCCACGGCCTC-TTGCGAGTCGAAGATCACCTACATTGACGGTGACAACGGAATTCTGCTGCACCGCGGCTACCCGATCGAACAACTGGCCGAGCAGTCCGATTACCTCGAGA-CCTGCTACCTGTTGCTCAACGGCGAGCTGCCAACTGCCGAACAGAAAGCCCAGTTCGTGGCCGTGGTCAAGAACCACACGATGGTTCACGAACAACTCAAGACCTTCTTCAACGGTTTTCGCCGTGACGCCCACCCGATGGCCGTCATGTGCGGTGTAGTCGGCGCGCTGTCGGCGTTCTACCACGATTCGCTCGACATCAATAACCCGCAGCACCGCGAAATTTCGGCTGTACGCTTGGTCGCCAAG-A…	-	http://genome.ppws.vt.edu/cgi-bin/MLST/home.pl	AVEP00000000
	4	PG 01	b	>CC1427_PG01b	CACCGGCCGCTTCACATTTGACCCTGGTTTC-ATGTCCACGGCCTC-TTGCGAGTCGAAGATCACCTACATCGATGGTGACAACGGAATTCTGCTGCACCGCGGCTACCCGATCGAACAACTGGCCGAGCAGTCCGATTACCTCGAGA-CCTGTTACCTGTTGCTCAACGGCGAGCTGCCAACCGCCGAACAGAAAGCCCAGTTCGTGGCCGTGGTCAAGAACCACACGATGGTTCACGAACAACTCAAGACCTTCTTCAACGGCTTTCGCCGTGACGCCCATCCGATGGCCGTCATGTGCGGTGTAGTCGGCGCCCTGTCGGCGTTCTACCACGATTCGCTCGACATCAATAACCCGCAGCATCGCGAAATTTCGGCTGTACGCCTGGTCGCCAAA-A…	KJ877869	http://genome.ppws.vt.edu/cgi-bin/MLST/home.pl
	5	PG 01	b	>CC1559_PG01b	CACCGGCCGCTTCACATTTGACCCTGGTTTC-ATGTCCACGGCCTC-TTGCGAGTCGAAGATCACCTACATCGATGGTGACAACGGAATTCTGCTGCACCGCGGCTACCCGATCGAACAACTGGCCGAGCAGTCCGATTACCTCGAGA-CCTGCTACCTGTTGCTCAACGGCGAGCTGCCAACCGCCGAACAGAAAGCCCAGTTCGTGGCCGTGGTCAAGAACCACACAATGGTTCACGAACAACTCAAGACTTTCTTCAACGGCTTTCGCCGTGACGCCCACCCGATGGCCGTCATGTGCGGTGTAGTCGGCGCCCTGTCGGCGTTCTACCACGATTCGCTGGACATCAATAACCCGCAGCACCGCGAAATTTCGGCTGTACGCCTGGTCGCCAAG-A…	-	http://genome.ppws.vt.edu/cgi-bin/MLST/home.pl	AVEG00000000
	6	PG 01	b	>CSZ0761_PG01b	CACCGGCCGCTTCACATTTGACCCTGGTTTC-ATGTCCACGGCCTC-TTGCGAGTCGAAGATCACCTACATCGATGGTGACAACGGAATTCTGCTGCACCGCGGCTACCCGATCGAACAACTGGCCGAGCAGTCCGATTACCTCGAGA-CCTGCTACCTGTTGCTCAACGGCGAGCTGCCAACCGCCGAACAGAAAGCCCAGTTCGTGGCCGTGGTCAAGAACCACACAATGGTTCACGAACAACTCAAGACCTTCTTCAACGGCTTTCGCCGTGACGCCCACCCGATGGCCGTCATGTGCGGTGTAGTCGGCGCCCTGTCGGCGTTCTACCACGATTCGCTCGACATCAATAACCCGCAGCACCGCGAAATTTCGGCTGTACGCCTGGTCGCCAAG-A…	KJ878277	http://genome.ppws.vt.edu/cgi-bin/MLST/home.pl
	7	PG 01	b	>M302091_PG01b	CACCGGCCGCTTCACATTTGACCCTGGTTTC-ATGTCCACGGCCTC-TTGCGAGTCGAAGATCACCTACATCGATGGTGACAACGGAATTCTGCTGCACCGCGGCTACCCGATCGAACAACTGGCCGAGCAGTCCGATTATCTCGAGA-CCTGCTACCTGTTGCTCAACGGCGAGCTGCCAACCGCCGAACAGAAAGCCCAGTTCGTGGCCGTGGTCAAGAACCATACGATGGTTCACGAACAACTCAAGACCTTCTTCAACGGCTTTCGCCGTGACGCCCACCCGATGGCCGTCATGTGCGGTGTAGTCGGCGCCCTGTCGGCGTTCTACCACGATTCGCTGGACATCAATAACCCGCAGCACCGCGAAATTTCGGCTGTACGCCTGGTCGCCAAG-A…	-	http://genome.ppws.vt.edu/cgi-bin/MLST/home.pl	AEAL00000000
	8	PG 01	b	>PavBPIC631_PG01b	CACCGGCCGCTTCACATTTGACCCTGGTTTC-ATGTCCACGGCCTC-TTGCGAGTCGAAGATCACCTACATTGACGGTGACAACGGAATTCTGCTGCACCGCGGCTACCCTATCGAACAACTGGCCGAGCAGTCCGATTACCTCGAGA-CCTGCTACCTGTTGCTCAACGGCGAGCTGCCAACCGCCGAACAGAAAGCCCAGTTCGTGGCCGTGGTCAAGAACCACACGATGGTTCACGAACAACTCAAGACCTTCTTCAACGGCTTTCGCCGTGACGCCCACCCGATGGCCGTCATGTGCGGTGTAGTCGGCGCGCTGTCGGCGTTCTACCACGATTCGCTCGACATCAATAACCCGCAGCACCGCGAAATTTCGGCTGTACGCCTGGTCGCCAAG-A…	-	http://genome.ppws.vt.edu/cgi-bin/MLST/home.pl
	9	PG 02	a	>PsyCit7_PG02a	CACCGGCCGCTTCACATTTGACCCTGGTTTC-ATGTCCACGGCCTC-TTGCGATTCGAAGATCACCTACATCGATGGTGATAATGGCATTCTGCTACACCGCGGCTACCCGATCGAACAACTGGCCGAGCAGTCCGACTACCTCGAGA-CCTGCTACCTGCTGCTCAACGGTGAACTGCCCACCGCCGAGCAGAAAGCCCAGTTCGTGGCCGTGGTCAAGAACCACACGATGGTTCACGAACAACTCAAGACCTTCTTCAACGGTTTCCGCCGTGACGCCCACCCGATGGCCGTCATGTGTGGCGTAGTCGGCGCCCTGTCGGCGTTCTACCACGACTCGCTGGATATCAATAACCCGCAGCACCGCGAGATTTCCGCAGTCCGTCTGGTCGCCAAG-A…	-	http://genome.ppws.vt.edu/cgi-bin/MLST/home.pl	AEAJ00000000
	10	PG 02	b	>H5E1_PG02b	CACCGGCCGCTTCACATTTGACCCTGGTTTC-ATGTCCACGGCCTC-TTGCGATTCGAAGATCACCTACATCGATGGTGATAATGGCATTCTGCTACACCGCGGCTACCCGATCGAACAGCTGGCCGAGCAGTCCGACTACCTCGAAA-CCTGCTACCTGCTACTCAACGGTGAACTGCCTACCGCCGAGCAGAAAGCCCAGTTCGTGGCCGTGGTCAAGAACCACACGATGGTTCACGAACAGCTCAAGACCTTTTTCAACGGTTTCCGCCGCGACGCCCACCCGATGGCCGTCATGTGTGGCGTAGTCGGCGCCCTGTCAGCGTTCTATCACGACTCGCTGGACATCAATAACCCGCAGCACCGCGAGATTTCTGCGATCCGCCTGGTCGCCAAG-A…	-	http://genome.ppws.vt.edu/cgi-bin/MLST/home.pl
	11	PG 02	b	>M301072PT_PG02b	CACCGGCCGCTTCACATTTGACCCTGGTTTC-ATGTCCACGGCCTC-TTGCGATTCGAAGATCACCTACATCGATGGTGACAATGGCATTCTGCTACACCGTGGCTACCCGATCGAACAACTGGCCGAGCAGTCCGACTATCTCGAAA-CCTGCTACCTGCTGCTCAACGGTGAACTGCCCACCGCCGAGCAGAAAGCCCAGTTCGTGGCCGTGGTCAAGAACCACACGATGGTTCACGAACAGCTCAAGACCTTTTTCAACGGTTTCCGCCGCGACGCCCACCCGATGGCCGTCATGTGTGGCGTAGTCGGCGCCCTGTCAGCGTTCTACCACGACTCACTGGACATCAATAACCCGCAGCATCGCGAGATTTCTGCGGTCCGCCTGGTCGCCAAA-A…	-	http://genome.ppws.vt.edu/cgi-bin/MLST/home.pl	AEAH00000000
	12	PG 02	b	>CC457_PG02b	CACCGGCCGCTTCACATTTGACCCTGGTTTC-ATGTCCACGGCCTC-TTGCGATTCGAAGATCACCTACATCGATGGTGATAATGGCATTCTGCTACACCGCGGCTACCCGATCGAACAACTGGCCGAGCAGTCCGACTATCTCGAAA-CCTGCTACCTGCTGCTCAACGGTGAACTGCCCACCGCCGAGCAGAAAGCCCAGTTCGTGGCCGTGGTCAAGAACCACACGATGGTTCACGAACAGCTCAAGACCTTTTTCAACGGTTTCCGCCGCGACGCCCACCCGATGGCCGTCATGTGTGGCGTAGTCGGCGCCCTGTCAGCGTTCTACCACGACTCACTGGACATCAATAACCCGCAGCACCGCGAGATTTCTGCGGTCCGCCTGGTCGCCAAA-A…	-	http://genome.ppws.vt.edu/cgi-bin/MLST/home.pl	AVEB00000000
	13	PG 02	b	>PavIsaPave013_PG02b	CACCGGCCGCTTCACATTTGACCCTGGTTTC-ATGTCCACGGCCTC-TTGCGATTCGAAGATCACCTACATCGATGGTGATAATGGCATTCTGCTACACCGCGGCTACCCGATCGAACAACTGGCCGAGCAGTCCGACTACCTCGAAA-CCTGCTACCTGCTGCTCAACGGTGAACTGCCCACCGCCGAGCAGAAAGCCCAGTTCGTGGCCGTGGTCAAGAACCACACGATGGTTCACGAACAGCTCAAGACTTTTTTCAACGGTTTCCGCCGCGACGCCCACCCGATGGCCGTCATGTGTGGCGTAGTCGGCGCCCTGTCAGCGTTCTACCACGACTCGCTGGACATCAATAACCCGCAGCACCGCGAGATTTCCGCGGTCCGCCTGGTCGCCAAG-A…	-	http://genome.ppws.vt.edu/cgi-bin/MLST/home.pl
	14	PG 02	c	>508_PG02c	CACCGGCCGCTTCACATTTGACCCTGGCTTC-ATGTCCACGGCCTC-TTGCGATTCGAAGATCACCTACATCGACGGTGACAATGGCATTCTGCTGCACCGCGGCTATCCGATCGAACAACTGGCCGAGCAGTCCGACTACCTGGAAA-CCTGCTACCTGCTGCTCAACGGCGAACTGCCCACCGCCGAGCAGAAAGCCCAGTTCGTGGCCGTGGTCAAGAACCACACGATGGTTCACGAACAGCTCAAGACCTTTTTCAACGGTTTCCGCCGTGACGCCCACCCGATGGCCGTCATGTGTGGTGTAGTCGGCGCCCTGTCAGCGTTCTACCACGACTCCCTGGACATCAATAACCCGCAGCACCGCGAGATTTCCGCGGTCCGCCTGGTTGCCAAG-A…	KJ877794	http://genome.ppws.vt.edu/cgi-bin/MLST/home.pl
	15	PG 02	c	>SZ0045_PG02c	CACCGGCCGCTTCACATTTGACCCTGGCTTC-ATGTCCACGGCCTC-TTGCGATTCGAAGATCACCTACATCGATGGTGATAATGGCATTCTGTTGCACCGCGGCTACCCGATCGAACAACTGGCCGAGCAGTCCGACTACCTGGAAA-CCTGCTACCTGCTGCTCAACGGCGAACTGCCCACCGCCGAGCAGAAAGCCCAGTTCGTGGCCGTGGTCAAGAACCACACGATGGTTCACGAACAGCTCAAGACCTTTTTCAACGGTTTCCGCCGTGACGCCCACCCGATGGCCGTCATGTGTGGTGTAGTCGGCGCCCTGTCAGCGTTCTACCACGACTCTCTGGACATCAATAACCCGCAGCATCGCGAGATTTCCGCGATCCGCCTGGTTGCCAAG-A…	KJ878441	http://genome.ppws.vt.edu/cgi-bin/MLST/home.pl
	16	PG 02	c	>PSy642_PG02c	CACCGGCCGCTTCACATTTGACCCTGGCTTC-ATGTCCACGGCCTC-TTGCGATTCGAAGATCACCTACATCGATGGTGACAATGGCATTCTGCTACACCGCGGCTACCCGATCGAACAACTGGCCGAGCAGTCCGACTACCTGGAAA-CCTGCTACCTGCTGCTCAACGGCGAACTGCCCACCGCCGAGCAGAAAGCCCAGTTCGTTGCCGTGGTCAAGAACCACACGATGGTTCACGAACAGCTCAAGACCTTTTTCAACGGTTTCCGCCGTGACGCCCACCCGATGGCCGTCATGTGTGGTGTAGTCGGCGCCCTGTCAGCGTTCTACCACGACTCTCTGGACATCAATAACCCGCAGCACCGCGAGATTTCCGCGATCCGCCTGGTTGCCAAG-A…	-	http://genome.ppws.vt.edu/cgi-bin/MLST/home.pl
	17	PG 02	c	>SZ0030_PG02c	CACCGGCCGCTTCACATTTGACCCTGGCTTC-ATGTCCACGGCCTC-TTGCGATTCGAAGATCACCTACATCGACGGTGACAATGGCATTCTGCTACACCGCGGCTACCCGATCGAACAACTGGCCGAGCAGTCCGACTACCTGGAAA-CCTGCTACCTGCTGCTCAACGGTGAACTGCCCACCGCCGAGCAGAAAGCCCAGTTCGTGGCCGTGGTCAAGAACCACACGATGGTTCACGAACAGCTCAAGACCTTTTTCAACGGTTTCCGCCGTGACGCCCACCCGATGGCCGTCATGTGTGGTGTAGTCGGCGCCCTGTCAGCGTTCTACCACGACTCTCTGGACATCAATAACCCGCAGCACCGCGAGATTTCCGCGATCCGCCTGGTTGCCAAG-A…	KJ878437	http://genome.ppws.vt.edu/cgi-bin/MLST/home.pl
	18	PG 02	d	>CC1470_PG02d	CACCGGCCGCTTCACATTTGACCCTGGTTTC-ATGTCCACGGCGTC-TTGCGATTCGAAGATCACCTACATTGATGGTGACAATGGCATTCTGCTGCACCGCGGCTACCCGATCGAACAACTGGCAGAGCAGTCCGACTACCTCGAAA-CCTGCTACCTGCTGCTCAACGGCGAACTGCCCACCGCCGAGCAGAAAGCCCAGTTCGTGGCCGTGGTCAAGAACCACACGATGGTTCACGAGCAACTCAAGACCTTTTTCAACGGTTTCCGTCGCGACGCCCACCCGATGGCCGTCATGTGTGGCGTAGTCGGCGCCCTGTCAGCGTTCTATCACGACTCGCTGGACATCAATAACCCGCAGCACCGCGAGATTTCCGCGGTCCGCCTGGTCGCCAAG-A…	KJ877882	http://genome.ppws.vt.edu/cgi-bin/MLST/home.pl
	19	PG 02	d	>USA011_PG02d	CACCGGCCGCTTCACATTTGACCCTGGTTTC-ATGTCCACGGCGTC-TTGCGATTCGAAGATCACCTACATCGATGGTGACAATGGCATTCTGCTGCACCGCGGCTACCCGATCGAACAACTGGCCGAGCAGTCCGACTACCTCGAAA-CCTGCTACCTGCTGCTCAACGGCGAACTGCCCACCGCCGAGCAGAAAGCCCAGTTCGTGGCCGTGGTCAAGAACCACACGATGGTTCACGAACAGCTCAAGACCTTTTTCAACGGTTTCCGCCGCGACGCCCACCCGATGGCCGTCATGTGTGGCGTGGTCGGTGCCCTGTCAGCGTTCTACCACGACTCGCTGGACATCAATAACCCGCAGCACCGCGAGATTTCCGCGGTACGCCTGGTCGCCAAG-A…	-	http://genome.ppws.vt.edu/cgi-bin/MLST/home.pl	AVDX00000000
	20	PG 02	d	>B728a_PG02d	CACCGGCCGCTTCACATTTGACCCTGGTTTC-ATGTCCACGGCGTC-TTGCGATTCGAAGATCACCTACATCGATGGTGACAATGGCATTCTGCTGCACCGCGGCTACCCGATCGAACAACTGGCCGAGCAGTCCGACTACCTCGAAA-CCTGCTACCTGCTGCTCAACGGCGAACTGCCCACCGCCGAGCAGAAAGCCCAGTTCGTGGCCGTGGTCAAGAACCACACGATGGTTCACGAGCAACTCAAGACCTTTTTCAACGGTTTCCGTCGCGACGCCCACCCGATGGCCGTCATGTGTGGCGTAGTCGGTGCCCTGTCAGCGTTCTACCACGACTCGCTGGACATCAATAACCCGCAGCACCGCGAGATTTCCGCGGTACGCCTGGTCGCCAAG-A…	-	http://genome.ppws.vt.edu/cgi-bin/MLST/home.pl
	21	PG 02	d	>CC0301_PG02d	CACCGGCCGCTTCACATTTGACCCTGGTTTC-ATGTCCACGGCGTC-TTGCGATTCGAAGATCACCTACATCGATGGTGACAATGGCATTCTGCTGCACCGCGGCTACCCGATCGAACAACTGGCCGAGCAGTCCGACTACCTCGAAA-CCTGCTACCTGCTGCTCAACGGCGAACTGCCCACCGCCGAGCAGAAAGCCCAGTTCGTGGCCGTGGTCAAGAACCACACGATGGTTCACGAGCAACTCAAGACCTTTTTCAACGGTTTCCGTCGCGACGCCCACCCGATGGCCGTCATGTGTGGCGTAGTCGGTGCCCTGTCAGCGTTCTACCACGACTCGCTGGACATCAATAACCCGCAGCACCGCGAGATTTCCGCGGTCCGCCTGGTCGCCAAG-A…	KJ877853	http://genome.ppws.vt.edu/cgi-bin/MLST/home.pl
	22	PG 02	e	>USA0035_PG02e	CACCGGCCGCTTCACATTTGACCCTGGTTTC-ATGTCCACGGCCTC-TTGCGATTCGAAGATCACCTACATCGATGGTGACAATGGCATTCTGCTGCACCGCGGCTACCCGATCGAACAACTGGCCGAGCAGTCCGACTACCTCGAAA-CCTGCTATCTGCTGCTCAATGGCGAACTGCCCACCGCCGAGCAGAAAGCCCAGTTCGTGGCCGTGGTCAAGAACCACACGATGGTTCACGAACAACTCAAGACTTTCTTCAACGGTTTCCGCCGCGACGCCCACCCGATGGCCGTCATGTGTGGCGTAGTCGGCGCCCTGTCAGCGTTCTACCACGACTCGCTGGACATCAATAACCCGCAGCACCGCGAGATTTCCGCGGTCCGCCTGGTCGCCAAG-A…	KJ878534	http://genome.ppws.vt.edu/cgi-bin/MLST/home.pl
	23	PG 03		>MAFF301315_PG03	CACCGGCCGCTTCACATTTGACCCTGGCTTC-ATGTCCACGGCCTC-TTGCGATTCGAAGATCACCTACATTGATGGTGACAATGGCATTCTGCTGCACCGCGGCTACCCGATCGAACAACTGGCCGAGCAGTCCGATTACCTCGAAA-CCAGCTACCTGCTGCTCAACGGCGAACTGCCGACCGCCGAACAGAAAGCCCAGTTCGTGGCCGTGGTCAAGAACCACACGATGGTTCACGAGCAACTCAAGACCTTCTTCAACGGCTTTCGTCGCGACGCCCACCCGATGGCCGTCATGTGCGGCGTAGTCGGTGCCCTGTCAGCGTTCTACCACGACTCGCTGGACATCAATAATCCGCAGCACCGCGAGATTTCCGCTGTACGCCTGGTGGCCAAG-A…	-	http://genome.ppws.vt.edu/cgi-bin/MLST/home.pl	AEAF00000000
	24	PG 03		>MAFF302941_PG03	CACCGGCCGCTTCACATTTGACCCTGGCTTC-ATGTCCACGGCCTC-TTGCGATTCGAAGATCACCTACATTGATGGTGACAATGGCATTCTGCTGCACCGCGGCTACCCGATCGAACAACTGGCCGAGCAGTCCGATTACCTCGAAA-CCTGCTACCTGTTGCTCAACGGCGAACTGCCGACCGCCGAACAGAAAGCCCAGTTCGTGGCCGTGGTCAAGAACCACACGATGGTTCACGAGCAACTCAAGACCTTCTTCAACGGCTTTCGTCGCGACGCCCACCCGATGGCCGTCATGTGCGGCGTAGTCGGTGCCCTGTCAGCGTTTTACCACGACTCGCTGGACATCAATAACCCGCAGCACCGCGAGATTTCCGCTGTACGCCTGGTGGCCAAG-A…	-	http://genome.ppws.vt.edu/cgi-bin/MLST/home.pl
	25	PG 03		>MAFF301020_PG03	CACCGGCCGCTTCACATTTGACCCTGGCTTC-ATGTCCACGGCCTC-TTGCGATTCGAAGATCACCTACATTGATGGTGACAATGGCATTCTGCTGCACCGCGGCTACCCGATCGAACAACTGGCCGAGCAGTCCGATTACCTCGAAA-CCTGCTACCTGCTGCTCAACGGCGAACTGCCGACCGCCGAACAGAAAGCCCAGTTCGTGGCCGTGGTCAAGAACCACACGATGGTTCACGAGCAACTCAAGACCTTCTTCAACGGCTTTCGTCGCGACGCCCACCCGATGGCCGTCATGTGCGGCGTAGTCGGTGCCCTGTCAGCGTTCTACCACGACTCGCTGGACATCAATAACCCGCAGCACCGCGAGATTTCCGCTGTACGCCTGGTGGCCAAG-A…	-	http://genome.ppws.vt.edu/cgi-bin/MLST/home.pl	AEAG00000000
	26	PG 03		>LYR0002_PG03	CACCGGCCGCTTCACATTTGACCCTGGCTTC-ATGTCCACGGCCTC-TTGCGATTCGAAGATCACCTACATTGATGGTGACAATGGCATTCTGCTGCACCGCGGCTACCCGATCGAACAACTGGCCGAGCAGTCCGATTACCTCGAAA-CCTGCTACCTGCTGCTCAACGGCGAACTGCCGACCGCCGAACAGAAAGCCCAGTTCGTGGCCGTGGTCAAGAACCACACGATGGTTCACGAGCAACTCAAGACCTTCTTCAACGGCTTTCGTCGCGACGCCCACCCGATGGCCGTCATGTGCGGCGTAGTCGGTGCCCTGTCAGCGTTCTACCACGACTCGCTGGACATCAATAACCCGCAGCACCGCGAGATTTCCGCTGTACGCCTGGTGGCCAAG-A…	KJ878418	http://genome.ppws.vt.edu/cgi-bin/MLST/home.pl
	27	PG 03		>Pph1448A_PG03	CACCGGCCGCTTCACATTTGACCCTGGCTTC-ATGTCCACGGCCTC-TTGCGATTCGAAGATCACCTACATTGATGGTGACAATGGCATTCTGCTGCACCGCGGCTACCCGATCGAACAACTGGCCGAGCAGTCCGATTACCTCGAAA-CCTGCTACCTGCTGCTCAACGGCGAACTGCCGACCGCCGAACAGAAAGCCCAGTTCGTGGCCGTGGTCAAGAACCACACGATGGTTCACGAGCAACTCAAGACCTTCTTCAACGGCTTTCGTCGCGACGCCCACCCGATGGCCGTCATGTGCGGCGTAGTCGGTGCCCTGTCAGCGTTCTACCACGACTCGCTGGACATCAATAACCCGCAGCACCGCGAGATTTCCGCTGTACGCCTGGTGGCCAAG-A…	-	http://genome.ppws.vt.edu/cgi-bin/MLST/home.pl
	28	PG 04		>CC1513_PG04	CACCGGCCGCTTCACATTTGACCCTGGCTTC-ATGTCCACGGCATC-TTGCGAGTCGAAGATCACCTACATCGATGGTGACAATGGAATCCTGCTTCACCGCGGCTACCCTATCGAACAACTGGCCGAGCAGTCCGATTACCTCGAAA-CCTGTTACCTGCTGCTCAACGGCGAATTGCCCACCGCCGAACAGAAAGCCCAGTTTGTGGCCGTGGTCAAGAACCACACGATGGTTCACGAGCAACTCAAGACATTTTTCAACGGCTTCCGCCGCGATGCCCACCCGATGGCCGTCATGTGCGGCGTAGTCGGCGCCCTTTCTGCGTTCTATCACGACTCGCTGGACATCAATAACCCGCAGCACCGCGAAATTTCGGCAGTGCGCCTGGTAGCCAAG-A…	-	http://genome.ppws.vt.edu/cgi-bin/MLST/home.pl	AVEL00000000
	29	PG 04		>CC1629_PG04	CACCGGCCGCTTCACATTTGACCCTGGCTTC-ATGTCCACGGCATC-TTGCGAGTCGAAGATCACCTACATCGATGGTGACAACGGAATCCTGCTTCACCGCGGCTACCCTATCGAACAACTGGCCGAGCAGTCCGATTACCTCGAAA-CCTGTTACCTGCTGCTCAACGGCGAATTGCCGACCGCCGAACAAAAAGCCCAGTTTGTGGCCGTGGTCAAGAACCACACGATGGTTCACGAGCAACTCAAGACATTTTTCAACGGCTTCCGCCGCGATGCCCACCCGATGGCCGTCATGTGCGGCGTAGTCGGCGCCCTTTCTGCGTTCTATCACGACTCGCTGGACATCAATAACCCGCAGCACCGCGAAATTTCGGCAGTGCGCCTGGTAGCCAAG-A…	-	http://genome.ppws.vt.edu/cgi-bin/MLST/home.pl	AVEE00000000
	30	PG 04		>1_6_PG04	CACCGGCCGCTTCACATTTGACCCTGGCTTC-ATGTCCACGGCATC-TTGCGAGTCGAAGATCACCTACATCGATGGTGACAACGGAATCCTGCTTCACCGCGGCTACCCTATCGAACAACTGGCCGAGCAGTCCGATTACCTCGAAA-CCTGTTACCTGCTGCTCAACGGCGAATTGCCGACCGCCGAACAAAAAGCCCAGTTTGTGGCCGTGGTCAAGAACCACACGATGGTTCACGAGCAACTCAAGACATTTTTCAACGGCTTCCGCCGCGATGCCCACCCGATGGCCGTCATGTGCGGCGTAGTCGGCGCCCTTTCTGCGTTCTATCACGACTCGCTGGACATCAATAACCCGCAGCACCGCGAAATTTCGGCAGTGCGCCTGGTAGCCAAG-A…	-	http://genome.ppws.vt.edu/cgi-bin/MLST/home.pl	ABZR00000000
	31	PG 05		>PmaES4326_PG05	CACCGGCCGCTTCACATTTGACCCTGGCTTC-ATGTCCACGGCATC-TTGCGAGTCGAAGATCACCTACATCGATGGTGATAACGGAATCCTGCTTCATCGCGGCTACCCGATCGAACAACTGGCCGAGCAGTCCGATTACCTGGAAA-CCTGCTACCTGCTGCTCAATGGCGAACTGCCAACTGCCGAGCAGAAAGCCCAGTTCGTCGCCGTGGTCAAGAACCACACGATGGTCCACGAACAGCTCAAGACCTTTTTCAACGGTTTTCGCCGTGATGCCCACCCGATGGCCGTCATGTGTGGCGTCGTCGGCGCCCTGTCGGCGTTCTATCACGACTCGCTGGACATCAATAACCCGCAACACCGCGAAATCTCCGCCGTGCGCCTGGTTGCCAAG-A…	-	http://genome.ppws.vt.edu/cgi-bin/MLST/home.pl
	32	PG 06		>CFBP2067_PG06	CACCGGCCGCTTCACATTTGACCCTGGCTTC-ATGTCCACGGCCTC-TTGCGATTCGAAGATCACCTACATCGATGGTGACAATGGAATTCTGCTGCACCGCGGCTACCCGATCGAACAACTGGCCGAGCAGTCCGACTATCTCGAAA-CCTGCTATCTGCTGCTCAACGGCGAACTGCCCACCGCCGAACAGAAAGCCCAGTTCGTGGCCGTGGTCAAGAACCACACGATGGTTCACGAGCAACTCAAGACATTTTTCAACGGCTTTCGCCGCGACGCCCACCCGATGGCCGTCATGTGCGGCGTAGTCGGCGCTCTCTCGGCGTTCTACCACGACTCGCTGGACATCAATAATCCGCAGCACCGCGAAATTTCCGCCGTGCGCCTGGTTGCCAAG-A…	KJ878108	http://genome.ppws.vt.edu/cgi-bin/MLST/home.pl
	33	PG 07	a	>CC1582_PG07a	CACCGGCCGCTTCACATTCGACCCTGGCTTC-ATGTCGACCGCCTC-TTGCGAGTCGAAGATCACCTACATCGATGGTGACAACGGAATCCTGCTGCACCGCGGCTACCCTATCGAACAACTGGCCCAGCACTCCGACTACCTGGAGA-CCTGCTACCTGCTGCTCAACGGTGAATTGCCAACCGCCGAGCAGAAAGCCCAGTTCGTCGCCGTGGTCAAGAACCACACGATGGTCCACGAACAGCTCAAGACCTTTTTCAACGGCTTCCGTCGCGACGCCCACCCGATGGCCGTCATGTGCGGCGTGGTCGGCGCGCTTTCAGCGTTCTACCACGACTCGCTGGACATCAATAATCCGCAGCACCGCGAGATTTCCGCCGTACGCCTGGTCGCCAAG-A…	-	http://genome.ppws.vt.edu/cgi-bin/MLST/home.pl	AVDW00000000
	34	PG 07	a	>CMO0110_PG07a	CACCGGCCGCTTCACATTCGACCCTGGCTTC-ATGTCGACCGCCTC-TTGCGAGTCGAAGATCACCTACATCGATGGTGACAACGGAATCCTGCTGCACCGCGGCTACCCTATCGAACAACTGGCCCAGCACTCCGACTACCTGGAGA-CCTGCTACCTGCTGCTCAACGGCGAACTGCCGACCGCCGAGCAGAAAGCCCAGTTCGTCGCCGTGGTCAAGAACCACACGATGGTCCACGAACAGCTCAAGACCTTTTTCAACGGCTTCCGTCGCGACGCCCACCCGATGGCCGTCATGTGCGGAGTGGTCGGCGCCCTTTCAGCGTTCTACCACGACTCGCTGGACATCAATAATCCGCAGCACCGCGAGATTTCCGCCGTACGCCTGGTCGCCAAG-A…	KJ878157	http://genome.ppws.vt.edu/cgi-bin/MLST/home.pl
	35	PG 07	a	>BS0002_PG07a	CACCGGCCGCTTCACATTCGACCCGGGCTTC-ATGTCGACCGCCTC-TTGCGAGTCGAAGATCACCTACATCGATGGTGACAACGGAATCCTGCTGCACCGCGGCTACCCTATCGAACAACTGGCCCAGCACTCCGACTACCTGGAGA-CCTGCTACCTGCTGCTCAACGGCGAATTGCCGACCGCCGAGCAGAAAGCCCAGTTCGTCGCCGTGGTCAAGAACCACACGATGGTCCACGAACAGCTCAAGACCTTTTTCAACGGCTTCCGTCGCGACGCCCACCCGATGGCCGTCATGTGCGGCGTGGTCGGCGCCCTTTCAGCGTTCTACCACGACTCGCTGGACATCAATAATCCGCAGCACCGCGAGATTTCCGCCGTACGCCTGGTCGCCAAG-A…	KJ877841	http://genome.ppws.vt.edu/cgi-bin/MLST/home.pl
	36	PG 07	a	>TA0002_PG07a	CACCGGCCGCTTCACATTCGACCCTGGCTTC-ATGTCGACCGCCTC-TTGCGAGTCGAAGATCACCTACATCGATGGTGACAACGGAATCCTGCTGCACCGCGGCTACCCTATCGAACAACTGGCCCAGCACTCCGACTACCTGGAGA-CCTGCTACCTGCTGCTCAATGGCGAATTGCCGACCGCCGAGCAGAAAGCCCAGTTCGTCGCCGTGGTCAAGAACCACACGATGGTCCACGAACAGCTCAAGACCTTTTTCAACGGCTTCCGTCGCGACGCCCACCCGATGGCCGTCATGTGCGGCGTGGTCGGCGCGCTTTCAGCGTTCTACCACGACTCGCTGGACATCAATAATCCGCAGCACCGCGAGATTTCCGCCGTACGCCTGGTCGCCAAG-A…	KJ878488	http://genome.ppws.vt.edu/cgi-bin/MLST/home.pl
	37	PG 07	a	>TA043_PG07a	CACCGGCCGCTTCACATTCGACCCTGGCTTC-ATGTCGACCGCCTC-TTGCGAGTCGAAGATCACCTACATCGATGGTGACAACGGAATCCTGCTGCACCGCGGCTACCCTATCGAACAACTGGCCCAGCACTCCGACTACCTGGAGA-CCTGCTACCTGCTGCTCAACGGCGAATTGCCGACCGCCGAGCAGAAAGCCCAGTTCGTCGCCGTGGTCAAGAACCACACGATGGTCCACGAACAGCTCAAGACCTTTTTCAACGGCTTCCGTCGCGACGCCCACCCGATGGCCGTCATGTGCGGCGTGGTCGGCGCGCTTTCAGCGTTTTACCACGACTCGCTGGACATCAATAATCCGCAGCACCGCGAGATTTCCGCCGTGCGCCTGGTCGCCAAG-A…	-	http://genome.ppws.vt.edu/cgi-bin/MLST/home.pl	AVDV00000000
	38	PG 07	b	>FMU107_PG07b	CACCGGCCGCTTCACATTCGACCCGGGCTTC-ATGTCGACCGCCTC-TTGCGAGTCGAAGATCACCTACATCGATGGTGACAACGGAATCCTGCTGCACCGCGGCTACCCTATCGAACAACTGGCCCAGCACTCCGATTATCTGGAGA-CCTGCTACCTGCTGCTCAACGGCGAACTGCCAACCGCCGAGCAGAAAGCCCAGTTCGTCGCCGTGGTCAAGAACCACACGATGGTCCACGAACAGCTCAAGACCTTTTTCAACGGCTTCCGTCGCGACGCCCACCCGATGGCCGTCATGTGTGGCGTGGTCGGAGCCCTTTCAGCGTTCTACCACGACTCGCTGGACATCAATAATCCGCAGCATCGCGAGATTTCCGCCGTGCGCCTGGACGCCAAG-A…	KJ878320	http://genome.ppws.vt.edu/cgi-bin/MLST/home.pl
	39	PG 08		>CMO0085_PG08	CACCGGCCGCTTCACATTCGACCCGGGCTTC-ATGTCGACCGCCTC-TTGCGAGTCGAAAATCACCTACATCGATGGTGACAACGGAATCCTGCTTCACCGCGGCTACCCTATCGAACAACTGGCCCAGCATTCCGACTACCTGGAAA-CCTGCTACCTGCTGCTCAACGGCGAATTGCCCACCGCCGAGCAGAAAGCCCAATTCGTTGCCGTGGTGAAAAACCACACGATGGTCCACGAACAGCTCAAGACCTTTTTCAACGGCTTTCGCCGTGACGCCCACCCGATGGCCGTCATGTGCGGCGTAGTCGGCGCATTGTCGGCGTTCTACCACGACTCGCTGGACATCAATAACCCGCAGCACCGCGAAATTTCCGCCGTACGTCTGGTCGCCAAG-A…	KJ878154	http://genome.ppws.vt.edu/cgi-bin/MLST/home.pl
	40	PG 08		>GAW0203_PG08	CACCGGCCGCTTCACATTCGACCCGGGCTTC-ATGTCGACCGCCTC-TTGCGAGTCGAAAATCACCTACATCGATGGTGACAACGGAATCCTGCTTCACCGCGGCTACCCTATCGAACAACTGGCCCAGCATTCCGACTACCTGGAAA-CCTGCTACCTGCTGCTCAACGGCGAATTGCCCACCGCCGAGCAGAAAGCCCAATTCGTTGCCGTGGTGAAAAACCACACGATGGTCCACGAACAGCTCAAGACCTTTTTCAACGGCTTTCGCCGTGACGCCCACCCGATGGCCGTCATGTGCGGCGTAGTCGGCGCATTATCGGCGTTCTACCACGACTCGCTGGACATCAATAACCCGCAGCACCGCGAAATTTCCGCCGTACGCCTGGTCGCCAAG-A…	KJ878357	http://genome.ppws.vt.edu/cgi-bin/MLST/home.pl
	41	PG 09	a	>CC1532_PG09a	CACCGGCCGCTTCACATTCGACCCTGGTTTC-ATGTCGACCGCCTC-TTGCGAGTCGAAAATCACCTACATTGATGGTGACAACGGAATTCTGCTGCACCGCGGCTACCCTATCGAGCAACTGGCGCAGCATTCCGATTATCTGGAAA-CCTGCTACCTGCTACTCAACGGCGAACTGCCGACCGCCGAGCAGAAGGCCCAGTTCGTCGCTGTGGTCAAGAACCACACGATGGTCCACGAACAGCTCAAGACCTTTTTCAACGGTTTCCGTCGCGACGCCCACCCGATGGCGGTCATGTGCGGCGTTGTAGGTGCCCTTTCAGCGTTCTACCACGACTCGCTGGACATCAATAACCCTCAGCACCGCGAAATTTCGGCAGTCCGCCTGGTCGCCAAG-A…	KJ877899	http://genome.ppws.vt.edu/cgi-bin/MLST/home.pl
	42	PG 09	a	>CC1524_PG09a	CACCGGCCGCTTCACATTCGACCCTGGTTTC-ATGTCGACCGCCTC-TTGCGAGTCGAAAATCACCTACATTGATGGTGACAACGGAATTCTGCTGCACCGCGGCTACCCTATCGAGCAACTGGCGCAGCATTCCGATTATCTGGAAA-CCTGCTACCTGCTGCTCAACGGCGAACTGCCGACCGCCGAGCAGAAAGCCCAGTTCGTCGCTGTGGTCAAGAACCACACGATGGTCCACGAACAGCTCAAGACCTTTTTCAACGGCTTCCGTCGCGACGCCCACCCGATGGCGGTCATGTGCGGCGTTGTAGGTGCCCTTTCAGCGTTCTACCACGACTCGCTGGACATCAATAACCCTCAGCACCGCGAAATTTCGGCAGTCCGCCTGGTCGCCAAG-A…	-	http://genome.ppws.vt.edu/cgi-bin/MLST/home.pl	AVEK00000000
	43	PG 09	a	>CC1417_PG09a	CACCGGCCGCTTCACATTCGACCCTGGTTTC-ATGTCGACCGCCTC-TTGCGAGTCGAAAATCACCTACATTGATGGTGACAACGGAATTCTGCTGCACCGCGGCTACCCTATCGAGCAACTGGCGCAGCATTCCGATTATCTGGAAA-CCTGCTACCTGCTGCTCAACGGCGAACTGCCGACCGCCGAGCAGAAAGCCCAGTTCGTCGCTGTGGTCAAGAACCACACGATGGTCCACGAACAGCTCAAGACCTTTTTCAACGGTTTCCGTCGCGACGCCCACCCGATGGCGGTCATGTGCGGCGTTGTAGGTGCCCTTTCAGCGTTCTACCACGACTCGCTGGACATCAATAACCCTCAGCACCGCGAAATTTCGGCAGTCCGCCTGGTCGCCAAG-A…	-	http://genome.ppws.vt.edu/cgi-bin/MLST/home.pl	AVEO00000000
	44	PG 09	b	>TA0006_PG09b	CACCGGCCGCTTCACATTCGACCCTGGTTTC-ATGTCGACCGCCTC-TTGCGAGTCGAAGATCACCTACATCGATGGTGACAACGGAATCCTGCTGCACCGCGGCTACCCGATCGAACAACTGGCCCAGCATTCCGATTATCTGGAAA-CCTGCTACCTGCTGCTCAACGGCGAACTGCCAACCGCCGAGCAGAAAGCCCAGTTCGTCGCCGTGGTCAAGAACCACACGATGGTCCACGAACAGCTCAAGACCTTTTTCAACGGCTTCCGTCGCGACGCCCACCCGATGGCGGTCATGTGCGGCGTTGTAGGTGCCCTTTCAGCGTTCTACCACGACTCGCTGGACATCAATAACCCGCAGCACCGCGAAATTTCCGCAGTCCGCCTGGTCGCCAAG-A…	KJ878491	http://genome.ppws.vt.edu/cgi-bin/MLST/home.pl
	45	PG 09	c	>CMW0020_PG09c	CACCGGCCGCTTCACATTCGACCCTGGTTTC-ATGTCGACCGCCTC-TTGCGAGTCGAAGATCACCTACATCGATGGTGACAACGGAATCCTGCTGCACCGCGGCTACCCGATCGAACAACTGGCCCAGCAGTCCGATTATCTGGAAA-CCTGCTACCTGCTGCTCAACGGTGAACTGCCTACCGCCGAGCAGAAAGCCCAGTTCGTCGCCGTGGTCAAGAACCACACGATGGTCCACGAACAGCTCAAGACCTTTTTCAACGGTTTCCGTCGCGACGCCCACCCAATGGCGGTCATGTGCGGCGTTGTAGGTGCCCTCTCAGCGTTCTACCACGACTCGCTGGACATCAATAACCCGCAGCACCGCGAAATTTCCGCCGTCCGCCTGGTCGCCAAG-A…	KJ878165	http://genome.ppws.vt.edu/cgi-bin/MLST/home.pl
	46	PG 10	a	>CC1583_PG10a	CACCGGCCGCTTCACATTTGACCCTGGCTTC-ATGTCCACGGCATC-TTGCGAGTCGAAGATCACCTACATCGATGGTGATAACGGAATCCTGCTTCACCGCGGCTACCCGATCGAGCAACTGGCCGAGCAGTCCGACTATCTGGAAA-CCTGCTACCTGCTGCTCAATGGCGAACTGCCAACTGCCGAGCAGAAAGCCCAGTTCGTTGCCGTGGTCAAGAACCACACGATGGTTCACGAACAGCTCAAGACCTTTTTCAACGGCTTCCGCCGTGATGCCCACCCGATGGCCGTCATGTGCGGCGTGGTCGGGGCCCTGTCGGCGTTCTATCACGACTCGCTGGACATCAATAACCCGCAGCACCGCGAGATTTCTGCCGTGCGCCTGGTCGCCAAG-A…	-	http://genome.ppws.vt.edu/cgi-bin/MLST/home.pl	AVEF00000000
	47	PG 10	a	>CCE0103_PG10a	CACCGGCCGCTTCACATTTGACCCTGGCTTC-ATGTCCACGGCATC-TTGCGAGTCGAAGATCACCTACATCGATGGTGATAACGGAATCCTGCTTCACCGCGGCTACCCGATTGAGCAACTGGCCGAGCAGTCCGATTATCTGGAAA-CCTGCTACCTGCTGCTCAATGGCGAACTGCCAACTGCCGAGCAGAAAGCCCAGTTCGTTGCCGTGGTCAAGAACCACACGATGGTTCACGAACAGCTCAAGACCTTTTTCAACGGCTTCCGCCGTGATGCCCACCCGATGGCCGTCATGTGCGGCGTGGTCGGTGCCCTGTCGGCGTTCTATCACGACTCGCTGGACATCAATAACCCGCAGCACCGCGAGATTTCTGCCGTGCGTCTGGTCGCCAAG-A…	KJ877930	http://genome.ppws.vt.edu/cgi-bin/MLST/home.pl
	48	PG 10	a	>USA0102_PG10a	CACCGGCCGCTTCACATTTGACCCTGGCTTC-ATGTCCACGGCATC-TTGCGAGTCGAAGATCACCTACATCGATGGTGATAACGGAATCCTGCTTCACCGCGGCTACCCGATCGAGCAACTGGCCGAGCAGTCCGATTATCTGGAAA-CCTGCTACCTGCTGCTCAATGGCGAACTGCCAACTGCCGAGCAGAAAGCCCAGTTCGTTGCCGTGGTCAAGAACCACACGATGGTTCACGAACAGCTCAAGACCTTTTTCAACGGCTTCCGCCGTGATGCCCACCCGATGGCCGTCATGTGCGGCGTGGTCGGTGCCCTGTCGGCGTTCTATCACGACTCGCTGGACATCAATAACCCGCAGCACCGCGAGATTTCTGCCGTGCGCCTGGTCGCCAAG-A…	KJ878546	http://genome.ppws.vt.edu/cgi-bin/MLST/home.pl
	49	PG 10	b	>TA0019_PG10b	CACCGGCCGCTTCACATTTGACCCTGGCTTC-ATGTCCACGGCATC-TTGCGAGTCGAAGATCACCTACATCGATGGTGATAACGGAATTCTGCTTCACCGCGGCTACCCGATCGAACAACTGGCCGAGCAGTCCGATTATCTGGAAA-CCTGCTACCTGCTGCTCAATGGCGAATTGCCAACCGCCGAGCAGAAAGCCCAGTTCGTTGCCGTGGTCAAAAACCACACCATGGTTCACGAACAGCTCAAGACCTTTTTCAACGGTTTCCGCCGTGATGCCCACCCGATGGCCGTCATGTGCGGCGTAGTCGGCGCCCTGTCGGCGTTCTATCACGACTCGCTGGACATCAACAACCCGCAACACCGCGAGATTTCTGCAGTGCGCCTGGTCGCCAAG-A…	KJ878497	http://genome.ppws.vt.edu/cgi-bin/MLST/home.pl
	50	PG 10	b	>CLA0275_PG10b	CACCGGCCGCTTCACATTTGACCCTGGCTTC-ATGTCCACGGCATC-TTGCGAGTCGAAGATCACCTACATCGATGGTGATAATGGAATTCTGCTTCACCGCGGCTACCCGATCGAACAACTGGCCGAGCAGTCCGATTATCTGGAAA-CCTGCTACCTGCTGCTTAATGGCGAATTGCCAACCGCCGAGCAGAAAGCCCAGTTCGTTGCCGTGGTCAAAAACCACACGATGGTTCACGAACAGCTCAAGACCTTTTTCAACGGTTTCCGCCGTGATGCCCACCCGATGGCCGTCATGTGCGGCGTAGTCGGCGCCCTGTCGGCGTTCTATCACGACTCGCTGGACATCAATAACCCGCAGCACCGCGAGATTTCTGCCGTGCGCCTGGTCGCCAAG-A…	KJ878129	http://genome.ppws.vt.edu/cgi-bin/MLST/home.pl
	51	PG 10	b	>TA0003_PG10b	CACCGGCCGCTTCACATTTGACCCTGGCTTC-ATGTCCACGGCATC-TTGCGAGTCGAAGATCACCTACATCGATGGTGATAACGGAATTCTGCTTCACCGCGGCTACCCGATCGAACAACTGGCCGAGCAGTCCGACTATCTGGAAA-CCTGCTACCTGCTGCTCAATGGCGAATTGCCAACCGCCGAGCAGAAAGCCCAGTTCGTTGCCGTGGTCAAAAACCACACGATGGTTCACGAACAGCTCAAGACCTTTTTCAACGGTTTCCGCCGTGATGCCCACCCGATGGCCGTCATGTGCGGCGTAGTCGGCGCCCTGTCGGCGTTCTATCACGACTCTCTGGACATCAACAACCCGCAGCACCGCGAGATTTCTGCCGTGCGCCTGGTCGCCAAG-A…	KJ878489	http://genome.ppws.vt.edu/cgi-bin/MLST/home.pl
	52	PG 10	c	>CC1586_PG10c	CACCGGCCGCTTCACATTTGACCCTGGCTTC-ATGTCCACGGCATC-TTGCGAGTCGAAGATCACCTACATCGATGGTGATAACGGAATCCTGCTTCACCGCGGCTACCCGATCGAACAACTGGCCGAGCAGTCCGATTATCTGGAAA-CCTGCTACCTGCTGCTCAATGGCGAATTGCCGACCGCGGAGCAAAAAGCCCAGTTCGTTGCCGTGGTCAAAAACCACACAATGGTTCACGAACAGCTCAAGACCTTTTTCAACGGCTTCCGCCGTGATGCCCACCCGATGGCCGTCATGTGCGGCGTAGTCGGCGCCCTGTCGGCGTTCTATCACGACTCGCTGGACATCAACAACCCGCAGCACCGCGAGATTTCTGCCGTGCGCCTGGTCGCCAAG-A…	KJ877902	http://genome.ppws.vt.edu/cgi-bin/MLST/home.pl
	53	PG 10	d	>CCE0100_PG10d	CACCGGCCGCTTCACATTTGACCCTGGCTTC-ATGTCCACGGCATC-TTGCGAGTCGAAGATCACCTACATCGATGGTGATAACGGAATCCTGCTTCACCGCGGCTACCCGATCGAACAACTGGCCGAGCAGTCCGATTATCTGGAAA-CCTGCTACCTGCTGCTAAATGGCGAATTGCCAACAGCCGAGCAAAAAGCCCAGTTCGTTGCCGTGGTCAAGAACCACACGATGGTTCACGAACAGCTCAAGACCTTTTTCAACGGCTTCCGCCGTGATGCCCACCCGATGGCCGTCATGTGCGGCGTAGTCGGCGCCCTGTCGGCGTTCTATCACGACTCGCTGGACATCAATAACCCCCAGCACCGCGAGATTTCTGCCGTGCGCCTGGTCGCCAAG-A…	KJ877928	http://genome.ppws.vt.edu/cgi-bin/MLST/home.pl
	54	PG 10	e	>USA0032_PG10e	CACCGGCCGCTTCACATTTGACCCTGGCTTC-ATGTCCACGGCATC-TTGCGAGTCGAAGATCACCTACATCGACGGTGATAACGGAATCCTGCTTCACCGCGGCTACCCGATCGAACAACTGGCCGAGCAGTCCGATTACCTGGAAA-CCTGCTACCTGTTGCTCAATGGCGAATTGCCAACTGCCGAGCAGAAAGCCCAGTTCGTTGCCGTGGTCAAGAACCACACGATGGTTCACGAACAGCTCAAGACCTTTTTCAACGGCTTCCGCCGTGATGCCCACCCGATGGCCGTCATGTGCGGCGTAGTCGGCGCGCTGTCGGCGTTCTATCACGACTCGCTGGACATCAACAACCCGCAGCACCGCGAGATTTCTGCCGTGCGCCTGGTCGCCAAG-A…	KJ878533	http://genome.ppws.vt.edu/cgi-bin/MLST/home.pl
	55	PG 10	f	>CCE0153_PG10f	CACCGGCCGCTTCACATTTGACCCTGGCTTC-ATGTCCACGGCATC-TTGCGAGTCGAAGATCACCTACATCGATGGTGATAACGGAATCCTGCTTCACCGCGGCTACCCGATCGAACAACTGGCCGAGCAGTCCGATTATCTGGAAA-CCTGCTACCTGCTGCTCAATGGCGAATTGCCAACTGCCGAGCAGAAAGCCCAGTTCGTTGCCGTGGTCAAGAACCACACGATGGTTCACGAACAGCTCAAGACCTTTTTCAACGGCTTCCGCCGTGATGCCCACCCGATGGCCGTCATGTGCGGCGTAGTCGGCGCCCTGTCGGCGTTCTATCACGACTCGCTGGACATCAATAACCCGCAGCACCGCGAGATTTCTGCCGTGCGCCTGGTCGCCAAG-A…	KJ877938	http://genome.ppws.vt.edu/cgi-bin/MLST/home.pl
	56	PG 10	g	>CCV0213_PG10g	CACCGGCCGCTTCACATTTGACCCTGGCTTC-ATGTCCACGGCATC-TTGCGAGTCGAAGATCACCTACATTGATGGTGATAACGGAATCCTGCTTCACCGCGGCTACCCGATCGAGCAACTGGCCGAGCAGTCCGATTATCTGGAAA-CCTGCTACCTGCTGCTCAACGGCGAACTGCCGACTGCCGAGCAGAAAGCGCAGTTCGTTGCTGTGGTCAAGAACCACACGATGGTTCACGAACAGCTCAAGACCTTTTTCAACGGCTTCCGCCGTGATGCCCACCCGATGGCCGTCATGTGCGGCGTGGTCGGCGCCCTGTCGGCGTTCTATCACGACTCGCTGGACATCAATAACCCGCAGCACCGCGAGATTTCTGCCGTGCGCCTGGTTGCCAAG-A…	KJ878074	http://genome.ppws.vt.edu/cgi-bin/MLST/home.pl
	57	PG 11		>83.1_PG11	CACCGGCCGCTTCACATTCGACCCTGGCTTC-ATGTCGACCGCCTC-TTGCGAGTCGAAGATCACCTACATTGATGGTGACAATGGCATTCTGCTGCACCGCGGTTATCCGATCGAGCAACTGGCCGAACAGTCCGATTATCTGGAAA-CCTGCTACCTTCTGCTCAACGGCGAATTGCCGACCAGCGAACAGAAAGCCCAGTTCGTTGCCGTGGTCAAGAACCACACCATGGTTCACGAACAGCTGAAGAGCTTCTTCAACGGCTTCCGCCGCGACGCCCACCCGATGGCTGTCATGTGCGGCGTGGTTGGTGCCCTGTCCGCGTTCTACCACGACTCGCTGGACATCAATAACCCGCAACACCGCGAAATTTCTGCAGTGCGCCTGGTCGCCAAG-A…	KJ877799	http://genome.ppws.vt.edu/cgi-bin/MLST/home.pl
	58	PG 11 P. cichorii		>CFBP4407_PG11	CACCGGCCGCTTCACATTCGACCCTGGCTTC-ATGTCGACCGCCTC-TTGCGAGTCGAAGATCACCTACATTGATGGTGACAATGGCATTCTGCTGCACCGCGGTTATCCGATCGAGCAACTGGCCGAACAGTCCGATTATCTGGAAA-CCTGCTACCTTCTGCTCAATGGCGAACTGCCAACCAGCGAACAGAAAGCCCAGTTCGTTGCTGTGGTCAAGAACCACACCATGGTCCACGAGCAGCTCAAGAGCTTCTTCAACGGATTCCGTCGCGACGCCCACCCGATGGCCGTCATGTGTGGCGTAGTCGGTGCACTGTCCGCGTTTTACCACGACTCGCTGGACATCAATAACCCGCAACACCGTGAAATCTCGGCAGTTCGACTGGTCGCCAAG-A…	KJ878111	http://genome.ppws.vt.edu/cgi-bin/MLST/home.pl
	59	PG 12	a	>GAW0112_PG12a	CACCGGCCGCTTCACATTCGACCCAGGCTTC-ATGTCGACCGCGTC-TTGCGAGTCGAAGATCACCTACATTGACGGTGACAACGGGATCCTGCTGCATCGCGGCTATCCGATCGAGCAATTGGCCGAGCAGTCGGACTATCTCGAAA-CCTGCTACCTGCTGCTCAACGGTGAACTGCCAACCGCTGAACAGAAAGCCCAGTTCGTGGTTGTGGTCAAGAACCACACAATGGTTCACGAACAGCTGAAGACTTTCTTCAACGGCTTCCGCCGTGACGCTCACCCGATGGCGGTGATGTGCGGCGTAGTCGGAGCCTTGTCGGCGTTTTATCACGACTCCCTGGATATCAATAATCCTCAGCATCGTGAAATCTCGGCCATTCGCCTCGTGGCGAAG-A…	KJ878349	http://genome.ppws.vt.edu/cgi-bin/MLST/home.pl
	60	PG 12	b	>GAW0113_PG12b	CACCGGCCGCTTCACATTCGACCCAGGCTTC-ATGTCGACCGCGTC-TTGCGAGTCGAAGATCACCTACATTGACGGTGACAACGGGATCCTGCTGCATCGCGGCTATCCGATCGAGCAACTGGCCGAACAGTCGGACTATCTCGAAA-CCTGCTACCTGCTGCTCAACGGTGAACTGCCAACCGCTGAACAGAAAGCCCAGTTCGTGGTTGTGGTCAAGAACCACACGATGGTCCACGAACAGCTGAAGACTTTCTTCAACGGCTTCCGTCGTGACGCTCACCCAATGGCGGTGATGTGCGGCGTGGTCGGAGCGCTGTCGGCGTTCTATCACGACTCTCTGGATATCAATAATCCCCAGCATCGTGAAATCTCGGCCATTCGCCTCGTGGCGAAG-A…	KJ878350	http://genome.ppws.vt.edu/cgi-bin/MLST/home.pl
	61	PG 13	a	>CCE0915_PG13a	CACCGGCCGCTTCACATTCGACCCAGGCTTC-ATGTCGACCGCCTC-TTGCGAGTCGAAGATCACCTACATTGATGGTGACAACGGGATCCTGCTGCACCGCGGCTATCCGATCGAACAACTGGCCGAGCAATCGGACTATCTGGAAA-CCTGCTATCTGCTGCTAAACGGCGAACTGCCAACCGCCGAGCAGAAAGCCCAGTTCGTTGTCGTCGTGAAGAACCACACCATGGTTCACGAACAGCTCAAGACCTTCTTCAACGGCTTCCGCCGCGACGCTCACCCGATGGCGGTGATGTGTGGGGTGGTGGGTGCCCTCTCGGCGTTCTATCACGACTCTCTGGACATCAATAATCCACAGCACCGTGAAATCTCGGCCATCCGTCTGGTCGCCAAG-A…	KJ878031	http://genome.ppws.vt.edu/cgi-bin/MLST/home.pl
	62	PG 13	a	>UB246_PG13a	CACCGGCCGCTTCACATTCGACCCAGGCTTC-ATGTCGACCGCCTC-TTGCGAGTCGAAGATCACCTACATTGATGGTGACAACGGGATCCTGCTGCACCGCGGCTATCCGATCGAACAACTGGCCGAGCAATCGGACTACCTGGAAA-CGTGCTATCTGCTACTGAACGGCGAGCTGCCAACCGCCGAGCAGAAAGCCCAGTTCGTTGTTGTCGTGAAAAACCACACCATGGTTCACGAACAGCTCAAGACCTTTTTCAACGGCTTCCGCCGCGACGCTCACCCGATGGCGGTGATGTGTGGTGTGGTAGGTGCCCTCTCGGCGTTCTATCACGACTCTCTGGACATCAATAATCCACAGCACCGTGAAATCTCGGCCATCCGTCTGGTCGCCAAG-A…	-	http://genome.ppws.vt.edu/cgi-bin/MLST/home.pl	AVEQ00000000
	63	PG 13	b	>CLA0302_PG13b	CACAGGCCGCTTCACATTCGACCCAGGCTTC-ATGTCGACCGCCTC-TTGCGAGTCGAAGATCACCTACATTGATGGTGACAACGGGATCCTGCTGCACCGCGGCTACCCGATCGAACAATTGGCCGAGCAGTCGGACTACCTGGAAA-CCTGCTATCTGCTGCTGAACGGCGAACTGCCAACCGCTGAGCAGAAAGCCCAGTTCGTTGTTGTCGTCAAGAACCACACCATGGTTCACGAACAGCTCAAGACCTTTTTCAACGGCTTCCGCCGCGACGCTCACCCGATGGCGGTGATGTGTGGTGTGGTGGGTGCCCTTTCCGCGTTCTATCACGACTCTCTGGACATCAATAATCCACAGCATCGTGAAATCTCGGCCATTCGTCTGGTCGCCAAG-A…	KJ878133	http://genome.ppws.vt.edu/cgi-bin/MLST/home.pl
	64	PG 13	b	>CCV0567_PG13b	CACCGGCCGCTTCACATTCGACCCAGGCTTT-ATGTCGACCGCCTC-TTGCGAGTCGAAGATCACCTACATTGATGGTGACAACGGGATTCTGCTGCACCGCGGCTATCCGATCGAACAATTGGCCGAGCAATCGGACTACCTGGAAA-CCTGCTATCTGCTGCTGAACGGCGAACTGCCAACCGCCGAGCAGAAAGCCCAGTTCGTGGTTGTCGTAAAGAACCACACCATGGTTCACGAACAACTCAAGACCTTTTTCAACGGCTTCCGCCGCGACGCTCACCCGATGGCGGTGATGTGTGGTGTGGTGGGTGCCCTTTCCGCGTTCTATCACGACTCTCTGGACATCAATAATCCACAGCATCGTGAAATCTCGGCCATTCGTCTGGTCGCCAAG-A…	KJ878087	http://genome.ppws.vt.edu/cgi-bin/MLST/home.pl
	65	P. graminis		>38B9_P.graminis	CACCGGACGCTTCACATTCGACCCAGGCTTC-ATGTCCACCGCTTC-ATGCGAATCGAAGATCACCTACATCGATGGTGACAACGGCATTCTCCTGCATCGCGGCTACCCGATCGAACAGCTGGCCGAGCAATCGGACTACCTGGAAA-CCTGCTACCTGCTGCTCAACGGCGAACTGCCGACCGCCGAGCAAAAGGCCGAATTCGTCGTCACCGTGAAGAATCACACCATGGTGCACGAGCAACTCAAGACCTTCTTCAACGGTTTCCGTCGCGACGCCCACCCGATGGCCGTCATGTGTGGCGTGGTCGGTGCCCTCTCGGCGTTCTACCACGACTCCCTGGACATCAATAACCCGCAGCACCGCGAAATCTCCGCGATCCGCCTGGTCGCCAAG-A…	KJ877797	http://genome.ppws.vt.edu/cgi-bin/MLST/home.pl
	66	P. rhizosphaerae		>6B4_P.rhizosphaerae	CACCGGACGCTTCACATTCGACCCAGGCTTC-ATGTCCACCGCCTC-ATGCGAATCCAAGATCACCTACATCGACGGTGACAACGGCATCCTGCTGCACCGCGGCTACCCGATCGAGCAACTGGCCGAGCAGTCGGACTACCTCGAAA-CCTGCTACCTGCTGCTCAACGGCGAATTGCCGACTGCCGAGCAGAAGGCGCAATTCGTCGTCACCGTGAAGAATCACACCATGGTGCACGAGCAGCTGAAGACCTTCTTCAACGGTTTCCGCCGCGACGCCCACCCGATGGCCGTGATGTGCGGCGTCGTCGGGGCCCTCTCGGCGTTCTACCACGACTCGCTGGACATCAATAACCCGCAACACCGCGAGATTTCCGCGATCCGCCTGGTCGCCAAG-A…	KJ877798	http://genome.ppws.vt.edu/cgi-bin/MLST/home.pl
	67	P. protegens		>Pf-5_P.protegens	CACGGGCCGCTTCACTTTTGACCCGGGTTTC-ATGTCGACCGCCTC-CTGCGAGTCGAAAATCACCTACATCGACGGCGACAACGGCATTCTGCTGCATCGCGGCTACCCGATCGAACAGCTGGCCGAGAAATCCGACTACCTGGAAA-CCTGCTACCTGCTGCTCAACGGTGAATTGCCCACCGCCGAACAGAAGGCCCAGTTCGTCAGCACCGTGAAAAACCACACCATGGTTCACGAGCAGTTGAAGAGCTTCTTCAACGGTTTCCGCCGCGACGCCCACCCAATGGCGGTGATGTGCGGCGTAGTGGGTGCACTCTCGGCGTTCTACCACGACTCCCTGGACATCAATAACCCACAGCATCGCGAAATCTCCGCTGTGCGCCTGGTGGCCAAG-A…	-	http://genome.ppws.vt.edu/cgi-bin/MLST/home.pl
	68	P. aeruginosa		>PAO1_P.aeruginosa	CACGGGCCACTTCACCTTCGATCCTGGCTTC-ATGTCGACCGCCTC-CTGCGAGTCGAAGATCACCTATATCGACGGCGACAAAGGCGTCCTCCTCCATCGCGGCTACCCCATCGAGCAACTGGCAGAGAAATCCGACTACCTGGAAA-CCTGCTACCTGCTGCTGAACGGCGAGCTGCCCACCGCCGCGCAGAAGGAACAGTTCGTCGGCACCATCAAGAACCACACCATGGTTCACGAGCAGTTGAAGACCTTCTTCAACGGCTTCCGCCGCGACGCCCACCCGATGGCCGTGATGTGCGGCGTGATCGGCGCCCTCTCGGCCTTCTACCACGACTCCCTGGACATCAATAACCCGAAGCATCGCGAAGTCTCCGCGCATCGCCTGATCGCCAAG-A…	-	http://genome.ppws.vt.edu/cgi-bin/MLST/home.pl
